# Supplementary material for: Multi-omics Characterization of Acquired Olaparib Resistance in BRCA1 and BRCA2 Mutant Breast Cancer Cell Lines
Source: Mol Cell Proteomics. 2025 Jul 14;24(8):101034. doi: 10.1016/j.mcpro.2025.101034 (PMC12355081; doi:10.1016/j.mcpro.2025.101034)
Supplement: Supplemental Table 1 — List of proteins identified in this study, volcano plot significant proteins identified in all OR cell lines versus the parent cells, and each individual OR cell line versus its parent. [file mmc1.xlsx]

## Sheet: proteinGroups_filtered3vv_mb436
Majority protein IDs	Protein names	Gene names	Peptides	Razor + unique peptides	Unique peptides	Sequence coverage [%]	Unique + razor sequence coverage [%]	Unique sequence coverage [%]	Mol. weight [kDa]	Q-value	Score	LFQ intensity MDAMB436_Parental_01	LFQ intensity MDAMB436_Parental_02	LFQ intensity MDAMB436_Parental_03	LFQ intensity MDAMB436_Parental_04	LFQ intensity MDAMB436_Res_Cl_A1_01	LFQ intensity MDAMB436_Res_Cl_A1_02	LFQ intensity MDAMB436_Res_Cl_A1_03	LFQ intensity MDAMB436_Res_Cl_A1_04	LFQ intensity MDAMB436_Res_Cl_A2_01	LFQ intensity MDAMB436_Res_Cl_A2_02	LFQ intensity MDAMB436_Res_Cl_A2_03	LFQ intensity MDAMB436_Res_Cl_A2_04	LFQ intensity MDAMB436_Res_Cl_A3_01	LFQ intensity MDAMB436_Res_Cl_A3_02	LFQ intensity MDAMB436_Res_Cl_A3_03	LFQ intensity MDAMB436_Res_Cl_A3_04	iBAQ peptides	iBAQ	iBAQ MDAMB436_Parental_01	iBAQ MDAMB436_Parental_02	iBAQ MDAMB436_Parental_03	iBAQ MDAMB436_Parental_04	iBAQ MDAMB436_Res_Cl_A1_01	iBAQ MDAMB436_Res_Cl_A1_02	iBAQ MDAMB436_Res_Cl_A1_03	iBAQ MDAMB436_Res_Cl_A1_04	iBAQ MDAMB436_Res_Cl_A2_01	iBAQ MDAMB436_Res_Cl_A2_02	iBAQ MDAMB436_Res_Cl_A2_03	iBAQ MDAMB436_Res_Cl_A2_04	iBAQ MDAMB436_Res_Cl_A3_01	iBAQ MDAMB436_Res_Cl_A3_02	iBAQ MDAMB436_Res_Cl_A3_03	iBAQ MDAMB436_Res_Cl_A3_04	Identification type MDAMB436_Parental_01	Identification type MDAMB436_Parental_02	Identification type MDAMB436_Parental_03	Identification type MDAMB436_Parental_04
Q86V21;Q86V21-2;Q86V21-3	Acetoacetyl-CoA synthetase	AACS	11	11	11	18.5	18.5	18.5	75.143	0	65.425	265310000	240950000	339050000	284650000	247040000	275260000	236540000	247310000	228150000	312190000	365490000	396500000	353040000	429680000	351670000	341780000	31	153820000	4229700	5141500	5965500	10695000	6074800	6697700	3518000	5051000	574850	11114000	15552000	4721000	17004000	18453000	24343000	14687000	By MS/MS	By MS/MS	By MS/MS	By MS/MS
Q6PD74;Q6PD74-2;H0YL49	Alpha- and gamma-adaptin-binding protein p34	AAGAB	4	4	4	18.1	18.1	18.1	34.593	0.00079355	4.3745	360550000	0	0	134180000	368010000	0	0	308390000	0	0	0	0	282360000	0	241440000	212910000	12	96595000	8843400	1737200	15448000	3227200	12282000	26991000	31140000	2731300	13973000	9137600	29486000	29111000	14288000	1025200	9782600	7191200	By MS/MS	By MS/MS	By MS/MS	By MS/MS
A0A096LP25;Q6ZSR9;A0A096LNZ0	Uncharacterized protein FLJ45252	AAK1	14	11	11	34.8	26	26	54.448	0	130.06	353450000	328470000	298600000	348230000	291030000	262860000	368490000	346770000	279690000	296900000	280010000	315970000	187850000	276750000	245790000	260570000	19	469010000	53092000	18623000	43484000	25466000	26769000	43744000	40926000	24224000	9215700	24798000	19001000	22840000	34046000	29298000	27819000	25665000	By MS/MS	By MS/MS	By MS/MS	By MS/MS
Q2M2I8;Q2M2I8-2;E9PG46	AP2-associated protein kinase 1	AAK1	25	25	21	38	38	32.6	103.88	0	323.31	699120000	511530000	583240000	599010000	548940000	568280000	734540000	742230000	723700000	560020000	511540000	557450000	548830000	683580000	525800000	542490000	38	550930000	36023000	37387000	64186000	44826000	48633000	31358000	39257000	29012000	11051000	21638000	24779000	32846000	39945000	30479000	27246000	32265000	By MS/MS	By MS/MS	By MS/MS	By MS/MS
Q9H7C9;E9PNP3;E9PR47;E9PIQ4	Mth938 domain-containing protein	AAMDC	7	7	7	63.9	63.9	63.9	13.332	0	84.897	467390000	413740000	398580000	373930000	432530000	395960000	585420000	444000000	460950000	346270000	352370000	384660000	302010000	449390000	308410000	369780000	10	1702000000	112890000	131370000	146750000	167480000	116400000	110870000	153940000	79010000	90109000	70388000	94720000	72386000	92509000	90549000	63476000	109150000	By MS/MS	By MS/MS	By MS/MS	By MS/MS
C9JG97;C9JEH3;Q13685;C9JTS3	Angio-associated migratory cell protein	AAMP	10	10	10	23.6	23.6	23.6	44.693	0.00019257	36.541	204840000	295600000	292550000	286240000	314050000	320210000	326820000	506340000	723460000	273700000	329180000	399440000	290130000	166290000	309350000	332770000	15	806120000	43545000	57357000	51277000	49033000	58285000	63781000	38282000	51819000	40256000	42499000	48300000	61896000	71683000	21317000	45763000	61024000	By MS/MS	By MS/MS	By MS/MS	By MS/MS
Q9Y312;A2A2Q9	Protein AAR2 homolog	AAR2	10	10	10	30.5	30.5	30.5	43.472	0	108.27	376120000	466170000	344960000	373500000	504270000	497810000	402280000	779140000	567070000	433020000	509410000	582230000	459640000	629340000	740970000	397620000	17	770990000	67346000	25919000	53390000	63886000	26818000	28532000	67042000	63823000	47917000	43625000	67310000	64966000	39598000	16776000	44499000	49548000	By MS/MS	By MS/MS	By MS/MS	By MS/MS
P49588;H3BPK7;A0A6Q8PGN5;A0A6Q8PFY2;A0A6Q8PGR9;P49588-2;A0A6Q8PF33;A0A6Q8PGB5;A0A6Q8PGE8;A0A6Q8PFK3;A0A6Q8PHJ2;A0A6Q8PH44	Alanine--tRNA ligase, cytoplasmic	AARS	31	31	31	34.2	34.2	34.2	106.81	0	323.31	4292800000	3644800000	4484900000	3715500000	4881600000	5026200000	5882300000	6265300000	3996700000	4805800000	4671600000	4683700000	4869900000	4392000000	5634500000	5141500000	51	5135400000	360760000	255010000	285140000	243260000	283360000	410800000	277090000	314360000	184370000	313800000	343800000	307560000	461630000	322690000	350520000	421200000	By MS/MS	By MS/MS	By MS/MS	By MS/MS
Q5JTZ9	Alanine--tRNA ligase, mitochondrial	AARS2	6	6	6	7.4	7.4	7.4	107.34	0.00018549	31.362	68266000	137040000	120950000	120580000	136060000	150300000	115700000	0	0	149990000	162450000	0	139790000	163150000	139640000	147240000	50	44546000	3613400	2647400	3170400	3204900	3107800	3357700	1817700	1035600	700340	2622200	3186700	2125300	4840900	2234100	4105300	2776100	By MS/MS	By MS/MS	By MS/MS	By MS/MS
Q9BTE6;C9J5N1;Q9BTE6-2;Q9BTE6-3;L7N2F4	Alanyl-tRNA editing protein Aarsd1	AARSD1;PTGES3L-AARSD1	9	9	9	31.1	31.1	31.1	45.479	0	323.31	409410000	396760000	521790000	415900000	554750000	458810000	289660000	264300000	248490000	348920000	406400000	242460000	694590000	993100000	797660000	210370000	21	554220000	18491000	28730000	21659000	35840000	54039000	43258000	21407000	11781000	16125000	36993000	40074000	35971000	77180000	54185000	29016000	29469000	By MS/MS	By MS/MS	By MS/MS	By MS/MS
Q4L235-3;Q4L235-4;Q4L235;R4GNB1;Q4L235-2	Acyl-CoA synthetase family member 4	AASDH	8	8	8	10.5	10.5	10.5	94.281	0	124.34	83542000	86286000	82384000	81986000	89457000	94156000	103020000	135300000	96910000	65644000	84025000	93687000	66659000	114300000	68855000	85156000	43	29407000	3060600	916580	5817900	5087200	1987300	1007400	1251900	597790	1074700	651010	686470	532850	1715900	2344300	1268300	1406500	By MS/MS	By MS/MS	By MS/MS	By MS/MS
Q9NRN7;E9PLW6	L-aminoadipate-semialdehyde dehydrogenase-phosphopantetheinyl transferase	AASDHPPT	5	5	5	14.6	14.6	14.6	35.776	0.0005367	4.8428	225110000	0	0	279490000	329610000	227970000	306120000	252010000	228940000	0	326260000	255580000	235410000	252770000	166430000	307440000	14	438870000	18863000	24812000	15678000	67185000	22379000	40362000	30696000	12629000	17984000	1127800	20581000	14325000	41229000	48089000	32965000	29967000	By MS/MS	By MS/MS	By MS/MS	By MS/MS
Q9UDR5;F8WAH1;F8WE53	Alpha-aminoadipic semialdehyde synthase, mitochondrial;Lysine ketoglutarate reductase;Saccharopine dehydrogenase	AASS	21	21	21	24.5	24.5	24.5	102.13	0.00021805	53.869	334330000	395840000	309700000	371680000	109480000	109650000	136170000	132040000	126340000	85609000	109140000	124890000	114370000	169720000	114090000	92082000	44	254050000	46500000	30858000	48298000	49209000	5844800	12980000	6546800	4401000	3047200	5189800	9521000	4302900	7933300	6095900	6075500	7240900	By MS/MS	By MS/MS	By MS/MS	By MS/MS
Q9NY61	Protein AATF	AATF	16	16	16	31.1	31.1	31.1	63.132	0	207.19	1378400000	1341000000	1298300000	1638000000	1310100000	1316400000	1375300000	1006600000	1459700000	1247300000	1485600000	1360600000	1733000000	2155400000	1742600000	1261100000	23	1765700000	197290000	107730000	139850000	164270000	43437000	159100000	89686000	66981000	23008000	61700000	103310000	110430000	137270000	122640000	105980000	133070000	By MS/MS	By MS/MS	By MS/MS	By MS/MS
O95477	ATP-binding cassette sub-family A member 1	ABCA1	8	8	8	4	4	4	254.3	0.00015992	15.598	20893000	15637000	0	0	0	23196000	26536000	29113000	0	33171000	31357000	31779000	34061000	42702000	26890000	33076000	105	1614900	97232	54020	0	0	114500	125740	81291	253160	138210	124190	817890	328720	411620	182440	601640	423860	By MS/MS	By MS/MS	By MS/MS	By MS/MS
Q9NRK6	ATP-binding cassette sub-family B member 10, mitochondrial	ABCB10	7	7	7	8.7	8.7	8.7	79.147	0.00015049	10.801	84043000	104430000	87143000	77798000	35004000	57779000	66978000	90922000	101710000	77869000	58299000	96995000	74339000	52245000	61685000	79416000	42	44860000	5176300	3189900	5324800	4822600	2075900	2148200	1255700	424260	1071600	2932700	1581500	2749300	4606900	2742700	2877200	1880800	By MS/MS	By MS/MS	By MS/MS	By MS/MS
A0A087WW65;A0A5F9ZA98;O75027-3;O75027;O75027-2;A0A590UJS8;A0A2R8Y473;B4DGL8	ATP-binding cassette sub-family B member 7, mitochondrial	ABCB7	9	9	9	13	13	13	78.287	0.00021381	51.078	227840000	325100000	246130000	267950000	253420000	230210000	249500000	212270000	189400000	306440000	280960000	414840000	317100000	296540000	254290000	223870000	32	265650000	28510000	27644000	9744200	11578000	25310000	15697000	12788000	15649000	8751500	15244000	16378000	12814000	21387000	10303000	19376000	14477000	By MS/MS	By MS/MS	By MS/MS	By MS/MS
Q9NUT2-5;Q9NUT2-4;Q9NUT2-2;Q9NUT2;Q9NUT2-3	ATP-binding cassette sub-family B member 8, mitochondrial	ABCB8	4	4	4	10.8	10.8	10.8	59.382	0.00015129	11.157	49024000	68927000	47313000	29680000	38727000	0	0	0	0	0	0	0	70087000	0	53670000	0	33	18875000	1196900	1478000	2512500	671470	1192400	620550	2358900	2401400	987800	634800	0	0	2545900	271850	2894500	226210	By MS/MS	By MS/MS	By MS/MS	By MS/MS
I3L4X2;P33527-6;P33527-4;P33527-2;P33527;P33527-9;A0A0A0MS99;P33527-8;P33527-7;P33527-5;P33527-3	Multidrug resistance-associated protein 1	ABCC1	9	9	9	7.1	7.1	7.1	160.44	0	59.843	212850000	208470000	172900000	127220000	195330000	209270000	217940000	206590000	222020000	211570000	158400000	140930000	187060000	251880000	188010000	236510000	67	99899000	9592900	3589700	10373000	7663900	2884200	7132100	5502600	6580400	5155000	4547200	6453200	3744100	7049700	5327100	6352300	7952000	By MS/MS	By MS/MS	By MS/MS	By MS/MS
O15439;O15439-2	Multidrug resistance-associated protein 4	ABCC4	18	18	18	14.5	14.5	14.5	149.52	0	166.59	270680000	357230000	320390000	336960000	309580000	256550000	315460000	308690000	221840000	292560000	225920000	262100000	305170000	316780000	279730000	304440000	71	112060000	9418700	5547600	10579000	8156600	5638600	7731100	6734900	7189800	3762200	7177100	5340400	5829500	7768700	4535900	9373400	7278000	By MS/MS	By MS/MS	By MS/MS	By MS/MS
O15440-5;O15440	Multidrug resistance-associated protein 5	ABCC5	5	5	5	4.2	4.2	4.2	155.73	0.00028785	8.0699	42878000	41438000	33532000	35401000	0	0	61473000	52713000	0	38607000	43433000	49734000	32333000	0	30368000	35510000	63	7206300	748500	217090	140950	493830	0	319520	1261000	576140	68942	738550	396330	460860	208530	183370	1167300	544850	By MS/MS	By MS/MS	By MS/MS	By MS/MS
P33897	ATP-binding cassette sub-family D member 1	ABCD1	6	6	6	10.7	10.7	10.7	82.936	0.00021944	54.75	292890000	209420000	242360000	148690000	366760000	400540000	481970000	396460000	0	301490000	367690000	282220000	335860000	352430000	310920000	494420000	37	129970000	8488600	5559500	1396900	5707000	7350600	19331000	9422700	7642200	2040800	6577000	8608800	10262000	14019000	4933400	7530600	11096000	By MS/MS	By MS/MS	By MS/MS	By MS/MS
A0A3B3ITW3;P28288;P28288-2	ATP-binding cassette sub-family D member 3	ABCD3	9	9	9	12.7	12.7	12.7	75.421	0.00015679	14.011	143450000	248020000	187140000	242260000	254710000	322090000	203780000	238490000	165020000	264880000	259890000	251010000	347480000	136050000	233490000	423320000	40	82522000	3975800	4915900	1488000	4246900	7389400	11544000	350520	711380	3328600	3362200	6836200	6463700	3621100	9495700	6282100	8509700	By MS/MS	By MS/MS	By MS/MS	By MS/MS
P61221;D6R9I9;D6RGF4	ATP-binding cassette sub-family E member 1	ABCE1	26	26	18	41.9	41.9	31.6	67.314	0	323.31	6229200000	6711700000	6873500000	5867600000	6750400000	6215900000	4790900000	5372500000	6001700000	5374000000	5500400000	3987500000	5540500000	6578600000	6292400000	5225900000	30	6054300000	523750000	349310000	500050000	380070000	442950000	340980000	228150000	424500000	302920000	480180000	280370000	281180000	507260000	236770000	480310000	295550000	By MS/MS	By MS/MS	By MS/MS	By MS/MS
Q8NE71;Q8NE71-2;H0YGW7	ATP-binding cassette sub-family F member 1	ABCF1	32	32	14	37.4	37.4	17.4	95.925	0	323.31	2166100000	2245600000	2406900000	2324100000	2563400000	2611400000	2630600000	2852200000	2481700000	2479400000	2382800000	2470300000	2269500000	2179300000	1753300000	1980500000	37	2382800000	184420000	107400000	152150000	161250000	154420000	249510000	151810000	113870000	76341000	124060000	141260000	189000000	221280000	94109000	112190000	149700000	By MS/MS	By MS/MS	By MS/MS	By MS/MS
Q9UG63;Q9UG63-2;C9JHK9;C9JZV3	ATP-binding cassette sub-family F member 2	ABCF2	23	23	23	37.1	37.1	37.1	71.289	0	194.06	4419900000	4142200000	4457000000	4074500000	3939800000	3829000000	3368600000	3043000000	3555500000	3714700000	3916700000	3298500000	4118600000	4598100000	3674700000	4403800000	33	4651000000	384300000	268050000	347590000	425450000	222950000	313050000	252120000	240800000	218400000	289270000	337960000	307210000	335190000	199000000	176430000	333210000	By MS/MS	By MS/MS	By MS/MS	By MS/MS
Q9NUQ8;Q9NUQ8-2	ATP-binding cassette sub-family F member 3	ABCF3	7	7	7	13	13	13	79.744	0	84.968	198430000	254520000	216910000	199790000	321480000	291580000	497670000	460580000	199170000	423360000	303860000	448380000	285990000	169020000	338140000	319300000	33	238310000	11584000	16410000	11392000	17776000	10069000	18813000	10894000	14074000	10647000	19480000	19966000	18134000	16252000	5688600	17497000	19633000	By MS/MS	By MS/MS	By MS/MS	By MS/MS
Q9NUJ1;Q9NUJ1-2;Q9NUJ1-3	Mycophenolic acid acyl-glucuronide esterase, mitochondrial	ABHD10	10	10	10	40.2	40.2	40.2	33.932	0	323.31	1204500000	1995200000	2242700000	2279600000	1422900000	1434100000	1312000000	1372300000	1921900000	1420900000	1692300000	1653100000	1809400000	2017700000	1381200000	1492700000	17	3159500000	191700000	187360000	194110000	260660000	182860000	231300000	171140000	129540000	137970000	179110000	243120000	237900000	239730000	253510000	133660000	185830000	By MS/MS	By MS/MS	By MS/MS	By MS/MS
Q8N2K0;Q8N2K0-2;I3L380	Monoacylglycerol lipase ABHD12	ABHD12	8	8	8	20.4	20.4	20.4	45.096	0	126.29	105520000	201390000	128980000	159820000	157380000	128980000	201130000	179510000	135280000	127360000	130170000	178680000	106290000	217840000	142520000	111290000	21	168110000	6665600	22401000	15823000	14327000	11413000	9919300	6534700	3305200	2595700	9243200	6152000	11403000	8176600	10888000	17505000	11757000	By MS/MS	By MS/MS	By MS/MS	By MS/MS
A0A1B0GV31;A0A1B0GU86;C9JMV9;A0A1B0GW23;Q03154-4;Q03154;A0A1B0GVA5;Q03154-2	Aminoacylase-1	ABHD14A-ACY1;ACY1	5	5	5	17.5	17.5	17.5	31.001	0.00028369	7.3379	274060000	479970000	302160000	396390000	321430000	290980000	310620000	74765000	297660000	369000000	398200000	358900000	269380000	213560000	332530000	391430000	14	414210000	24285000	43686000	38453000	43292000	35459000	50347000	22275000	4835400	8816300	23314000	26915000	6303200	30481000	11336000	28295000	16119000	By MS/MS	By MS/MS	By MS/MS	By MS/MS
F8W9U3;Q96IU4-2;Q96IU4;B4DQI4	Alpha/beta hydrolase domain-containing protein 14B	ABHD14B	2	2	2	15.4	15.4	15.4	22.38	0	113.16	945900000	892290000	885970000	887660000	851280000	811640000	602210000	251470000	293050000	584140000	623910000	413300000	995220000	706520000	642430000	483680000	12	945810000	1567600	76450000	104510000	84960000	30168000	104630000	65133000	56701000	24585000	39701000	50165000	66844000	19067000	80993000	70954000	69377000	By MS/MS	By MS/MS	By MS/MS	By MS/MS
A0A0G2JJD3;O95870;A0A0G2JI89;O95870-2	Abhydrolase domain-containing protein 16A	ABHD16A	6	6	6	14	14	14	67.518	0	99.255	76402000	93934000	71038000	76192000	78115000	66462000	62685000	53587000	84706000	84743000	85104000	75232000	95160000	94949000	88484000	59142000	30	61429000	3413100	3332200	3131500	4149600	4443300	4009000	1729300	648960	1195000	3929100	4547600	2851400	8500100	5287900	5874800	4385800	By MS/MS	By MS/MS	By MS/MS	By MS/MS
Q9BV23	Monoacylglycerol lipase ABHD6	ABHD6	5	5	5	17.8	17.8	17.8	38.33	0.00017316	23.076	0	20782000	19474000	18261000	0	0	0	0	0	0	0	0	0	0	0	0	18	2975700	1936500	1452800	3640100	3538500	179050	0	0	0	0	0	0	387070	551520	0	308670	0	By MS/MS	By MS/MS	By MS/MS	By MS/MS
B6VEX4;A0A0A0MRT6;Q8IZP0-10;Q8IZP0-8;Q8IZP0-7;Q8IZP0-2;Q8IZP0-4;Q8IZP0-3;Q8IZP0-5;Q8IZP0-6;Q8IZP0-9;Q8IZP0;Q8IZP0-12	Abl interactor 1	ABI1	9	9	6	18.6	18.6	13.7	43.294	0	266.43	1009500000	1147700000	1066200000	879180000	1361800000	1243000000	1791400000	1236800000	1191000000	1584100000	1586200000	1102300000	1218700000	1264500000	1620000000	1306800000	18	2004000000	133200000	134000000	206970000	125230000	163540000	133120000	113770000	90271000	98585000	115290000	107780000	92819000	158930000	98918000	127670000	103910000	By MS/MS	By MS/MS	By MS/MS	By MS/MS
E7EW77;E7EP65;A0A0C4DG21;A0A7D9NKC8;F8WAL6;Q9NYB9-3;Q9NYB9-2;Q9NYB9-4;Q9NYB9;E9PEZ7	Abl interactor 2	ABI2	8	5	5	14	10	10	52.789	0.00015437	12.701	0	0	145270000	85305000	112770000	120630000	55298000	0	0	64001000	60397000	0	69419000	0	76084000	95200000	18	52841000	4110100	746880	910130	6567600	6300200	6499500	2317100	0	2429400	3644200	5986700	1078800	7073600	1128500	4524800	5509200	By MS/MS	By MS/MS	By MS/MS	By MS/MS
P00519;P00519-2	Tyrosine-protein kinase ABL1	ABL1	30	30	27	34.3	34.3	31.4	122.87	0	323.31	162960000	153980000	148030000	162930000	166880000	155990000	199570000	222190000	247670000	161480000	134120000	191400000	150360000	155880000	151690000	139000000	60	94557000	10137000	4124200	5875400	5258600	3896900	4369400	7342800	6039100	2492300	8425800	6904600	5548000	9643000	5209500	4967100	4323400	By MS/MS	By MS/MS	By MS/MS	By MS/MS
P42684-2;P42684-6;P42684-3;P42684;P42684-4;P42684-7;P42684-10;P42684-5	Abelson tyrosine-protein kinase 2	ABL2	21	18	18	24.2	21.3	21.3	124.56	0	323.31	173970000	133920000	140250000	151620000	136900000	129770000	159400000	203470000	177360000	141230000	134850000	199300000	122180000	159260000	144580000	140660000	50	75804000	6853200	2984500	1754600	4101600	6291400	9302400	5941200	4756900	2515100	5657900	4439500	6714000	4412200	2754900	3557000	3767300	By MS/MS	By MS/MS	By MS/MS	By MS/MS
F8W8M4;A0A0A0MRL6;A0A3B3IS55;O14639-2;O14639-6;O14639;J3QSX6;A0A494C1P1;A0A494C1G0;O14639-4;O14639-3;O14639-5	Actin-binding LIM protein 1	ABLIM1	10	10	10	18.5	18.5	18.5	81.104	0.00015615	13.672	149380000	163960000	144360000	177480000	127950000	122860000	144360000	0	0	99400000	87642000	108530000	137820000	187500000	129200000	151950000	50	14331000	2556200	1708100	922920	2446000	1044300	986920	711390	529730	0	629600	759740	396950	580240	235160	478250	345360	By MS/MS	By MS/MS	By MS/MS	By MS/MS
F5GYR0;Q6H8Q1-6;Q6H8Q1-8;Q6H8Q1-3;Q6H8Q1-7;Q6H8Q1-2;Q6H8Q1-5;Q6H8Q1;Q6H8Q1-9;D6RAL0;Q6H8Q1-4	Actin-binding LIM protein 2	ABLIM2	4	4	4	9.6	9.6	9.6	71.361	0.00017516	24.228	0	32632000	32577000	33971000	0	0	0	0	0	0	0	0	22634000	0	0	0	37	9060500	1231400	742070	1506200	1118500	283840	0	644900	288890	228510	496250	0	0	964660	489920	555620	509720	By MS/MS	By MS/MS	By MS/MS	By MS/MS
Q12979-2;Q12979;Q12979-4;A0A0G2JQ41;A0A1C7CYZ0;I3L2P5;B7Z683	Active breakpoint cluster region-related protein	ABR	14	12	12	18.2	15.9	15.9	93.706	0	105.77	960720000	1043100000	1087800000	848190000	963060000	788610000	864160000	947440000	1390300000	916800000	1233900000	1616900000	1051700000	1125800000	1027800000	984060000	41	438620000	47425000	9018300	9321300	14393000	16420000	16439000	10404000	24029000	8432800	7384600	18146000	47215000	23218000	9091500	8621900	169060000	By MS/MS	By MS/MS	By MS/MS	By MS/MS
Q9ULW3	Activator of basal transcription 1	ABT1	8	8	8	36.4	36.4	36.4	31.079	0	323.31	99781000	85372000	114040000	145400000	133760000	137870000	116720000	89735000	217810000	144970000	141230000	117670000	152260000	249490000	150860000	147850000	16	34079000	26307000	2071200	5507600	7954900	21050000	3053400	2002100	1878800	15991000	1330700	1681400	19535000	728830	2354000	3179100	2336700	By MS/MS	By MS/MS	By MS/MS	By MS/MS
Q8N961;Q8N961-2	Ankyrin repeat and BTB/POZ domain-containing protein 2	ABTB2	5	5	5	5.5	5.5	5.5	113.65	0	80.663	0	41981000	0	36640000	46049000	49057000	0	0	95636000	0	29086000	44265000	39960000	53258000	25989000	39085000	47	14491000	164340	1090000	0	655080	2028900	1994100	57871	0	2351800	0	740380	1540700	802160	1123300	1188300	754490	By MS/MS	By MS/MS		By MS/MS
C9JDE9;P09110;H0Y4D4;H7C131;P09110-2	3-ketoacyl-CoA thiolase, peroxisomal	ACAA1	8	8	8	21.7	21.7	21.7	40.269	0	323.31	600530000	393580000	470250000	454490000	293620000	291410000	604080000	479130000	388060000	409650000	523340000	473290000	499600000	506790000	605250000	214180000	17	285430000	21349000	20181000	27421000	10186000	12556000	30191000	21290000	15340000	8224900	16284000	21912000	4722900	28247000	21473000	7904200	18151000	By MS/MS	By MS/MS	By MS/MS	By MS/MS
P42765;A0A0B4J2A4;K7EME0	3-ketoacyl-CoA thiolase, mitochondrial	ACAA2	20	20	18	52.4	52.4	45.3	41.924	0	323.31	4810000000	3618300000	4275500000	4614600000	3769300000	3966200000	3794500000	2723900000	3657400000	3772800000	2935600000	3091700000	3805100000	2493800000	3644800000	3669900000	21	7708100000	666580000	390740000	604530000	585470000	555120000	589850000	405960000	335640000	195970000	568790000	471200000	371460000	668050000	347970000	551980000	398800000	By MS/MS	By MS/MS	By MS/MS	By MS/MS
Q13085;Q13085-4;Q13085-3;Q13085-2;Q59FY4	Acetyl-CoA carboxylase 1;Biotin carboxylase	ACACA	31	31	26	15.8	15.8	12.6	265.55	0	323.31	607840000	802260000	716930000	646190000	798740000	907100000	689420000	627180000	609190000	815580000	777850000	758150000	951550000	1011600000	794210000	799870000	120	255340000	19966000	14406000	15483000	15108000	18383000	26052000	12901000	8037800	5081500	17385000	13670000	16817000	18640000	12385000	28306000	12720000	By MS/MS	By MS/MS	By MS/MS	By MS/MS
Q709F0-2;Q709F0;D6RDI8;F8WEV0;Q709F0-3	Acyl-CoA dehydrogenase family member 11	ACAD11	12	12	11	18.5	18.5	17.2	75.497	0.00022041	55.171	136820000	171030000	230930000	181490000	178250000	136400000	186990000	183710000	225910000	165360000	201230000	224570000	154920000	127790000	188670000	195740000	32	107280000	2522400	11793000	10760000	11589000	7570200	4289700	5009400	2589400	4383000	2336500	7079800	4135800	7160600	8261700	8835300	8968700	By MS/MS	By MS/MS	By MS/MS	By MS/MS
Q9UKU7;Q9UKU7-3;Q9UKU7-2	Isobutyryl-CoA dehydrogenase, mitochondrial	ACAD8	4	4	4	13	13	13	45.069	0	62.554	47056000	64636000	68733000	52829000	0	60111000	0	0	0	37851000	50838000	47218000	85895000	62369000	58650000	0	25	10685000	805540	3814300	4319200	905880	1275300	2551400	572450	263720	418930	1287200	421150	1530400	4245600	2240100	2749100	202140	By MS/MS	By MS/MS	By MS/MS	By MS/MS
Q9H845;H0Y8Z9	Acyl-CoA dehydrogenase family member 9, mitochondrial	ACAD9	21	21	21	31.9	31.9	31.9	68.76	0	131.07	741120000	995120000	786620000	626270000	680800000	722710000	695470000	864690000	868470000	700540000	679200000	980330000	667380000	704050000	683230000	675300000	35	1032100000	90387000	85051000	117500000	61706000	57836000	98482000	46239000	43375000	38726000	37270000	47173000	71830000	93411000	57147000	36106000	49881000	By MS/MS	By MS/MS	By MS/MS	By MS/MS
B7Z9I1;Q5T4U5;P11310;P11310-2	Medium-chain specific acyl-CoA dehydrogenase, mitochondrial	ACADM	18	18	18	47.5	47.5	47.5	42.426	0	307.47	3216800000	5871700000	5902600000	6582500000	5736700000	5759200000	3837200000	4098300000	5267200000	3487800000	5052000000	5502000000	4928800000	4881300000	4251800000	3531500000	19	10789000000	551600000	493050000	395370000	1132000000	772450000	1045300000	777900000	550190000	413170000	645800000	734850000	677570000	880680000	722220000	429090000	567500000	By MS/MS	By MS/MS	By MS/MS	By MS/MS
P16219;E9PE82	Short-chain specific acyl-CoA dehydrogenase, mitochondrial	ACADS	8	8	8	21.4	21.4	21.4	44.297	0	56.316	130990000	207690000	181040000	211240000	165200000	227630000	252410000	241750000	144480000	209770000	238110000	231390000	188270000	207330000	196060000	162330000	19	351880000	27028000	14417000	18828000	32057000	19867000	19529000	15748000	14034000	3934500	30715000	35972000	21274000	29984000	38112000	20483000	9892400	By MS/MS	By MS/MS	By MS/MS	By MS/MS
P45954;P45954-2	Short/branched chain specific acyl-CoA dehydrogenase, mitochondrial	ACADSB	10	10	10	28.2	28.2	28.2	47.485	0	94.847	271210000	367590000	328240000	306090000	227390000	207880000	238930000	199970000	327060000	189420000	178500000	148420000	215800000	408720000	220980000	173360000	21	396080000	39497000	37671000	46813000	37385000	20517000	12339000	17899000	13777000	7927400	15567000	23803000	13839000	38621000	23480000	27151000	19796000	By MS/MS	By MS/MS	By MS/MS	By MS/MS
P49748;P49748-3;P49748-2	Very long-chain specific acyl-CoA dehydrogenase, mitochondrial	ACADVL	21	21	21	38.9	38.9	38.9	70.389	0	323.31	4182800000	4706900000	4318900000	3637400000	3665500000	3319400000	2475200000	3227700000	3262100000	3356600000	3996100000	3151500000	3502500000	3961900000	4366100000	3651400000	41	3326000000	309060000	209730000	262120000	162100000	226060000	219760000	145090000	162230000	60617000	197240000	254730000	203620000	208240000	181120000	306400000	217920000	By MS/MS	By MS/MS	By MS/MS	By MS/MS
Q15057;A0A087X1H5;A0A0U1RQT1	Arf-GAP with coiled-coil, ANK repeat and PH domain-containing protein 2	ACAP2	18	18	17	29.2	29.2	27.9	88.028	0	224.24	167210000	166740000	199580000	201010000	174140000	190450000	171280000	225160000	195530000	194060000	197620000	211890000	197880000	254510000	177350000	191150000	45	241850000	18737000	10337000	13982000	22134000	15051000	18649000	10463000	11018000	7190800	17084000	15915000	13093000	22966000	9926300	17100000	18207000	By MS/MS	By MS/MS	By MS/MS	By MS/MS
P24752;A0A5F9ZHL1;A0A5F9ZHJ7	Acetyl-CoA acetyltransferase, mitochondrial	ACAT1	16	16	2	52.2	52.2	7	45.199	0	323.31	3205900000	3108900000	2668900000	2945000000	2798100000	2590800000	2307600000	2638100000	2187900000	2685400000	2098300000	2445000000	2619100000	2607300000	2676100000	2138900000	23	5653800000	526800000	332860000	387390000	431180000	406640000	465300000	244520000	291190000	181350000	301560000	460730000	265840000	550920000	203030000	314170000	290310000	By MS/MS	By MS/MS	By MS/MS	By MS/MS
Q9BWD1;Q9BWD1-2	Acetyl-CoA acetyltransferase, cytosolic	ACAT2	9	9	9	34.3	34.3	34.3	41.35	0	323.31	6285600000	7058900000	5391300000	6013200000	7514600000	6606300000	8836400000	11310000000	14302000000	7253900000	6740300000	11613000000	7673200000	9677000000	7540000000	5811300000	17	14076000000	758960000	687160000	887960000	765340000	861510000	990700000	791290000	872910000	854130000	771000000	946560000	1139700000	1142800000	857550000	841800000	906250000	By MS/MS	By MS/MS	By MS/MS	By MS/MS
Q9H3P7	Golgi resident protein GCP60	ACBD3	11	11	11	25.4	25.4	25.4	60.593	0	323.31	528260000	338350000	542460000	447840000	284850000	274680000	263820000	249730000	296710000	335150000	290730000	242040000	349540000	373950000	279340000	347630000	21	745730000	138050000	34297000	91077000	68960000	31558000	37145000	27488000	27013000	27576000	36349000	33309000	15195000	56107000	48279000	29685000	43642000	By MS/MS	By MS/MS	By MS/MS	By MS/MS
B7Z2R7;Q5T8D3-2;Q5T8D3-3;Q5T8D3-4	Acyl-CoA-binding domain-containing protein 5	ACBD5	10	1	1	24.9	3.6	3.6	58.792	0.00018491	30.895	0	136390000	46528000	0	72727000	0	0	131030000	0	0	0	177580000	187800000	163860000	121820000	99517000	26	14554000	4600000	1117100	482650	4483900	1569900	5251900	1107100	882280	313090	4591100	3342900	1539900	3333000	1819700	2408600	1401300	By MS/MS	By MS/MS	By MS/MS	By MS/MS
Q5T8D3;X6RDD7;Q5T8E0	Acyl-CoA-binding domain-containing protein 5	ACBD5	11	11	2	25.3	25.3	4.5	60.091	0	108.81	501720000	450380000	322990000	313310000	515080000	379330000	454230000	397630000	481030000	430840000	343380000	433310000	405910000	435680000	388440000	428860000	27	492330000	39999000	14058000	22037000	22875000	37982000	41012000	33337000	23058000	17034000	34061000	26985000	34567000	44773000	32047000	29989000	38512000	By MS/MS	By MS/MS	By MS/MS	By MS/MS
Q9BR61;A0A2R8Y544	Acyl-CoA-binding domain-containing protein 6	ACBD6	10	10	10	35.5	35.5	35.5	31.15	0	137.48	154570000	169990000	173500000	138480000	160990000	223650000	112040000	223530000	342030000	158670000	182950000	189740000	195670000	228470000	256470000	222160000	14	308760000	26215000	9928800	22605000	9562400	18853000	40498000	4764800	7950000	16525000	17306000	15390000	22563000	11308000	28615000	36819000	19863000	By MS/MS	By MS/MS	By MS/MS	By MS/MS
S4R3H4		ACIN1	63	63	2	49	49	1.3	145.44	0	323.31	2999400000	2553400000	2639000000	2855700000	2679600000	2501000000	3015300000	3162400000	2448700000	2903000000	2275600000	3061300000	2079700000	2336600000	2179400000	2621400000	64	3145700000	265640000	206010000	241880000	252200000	217570000	193530000	207970000	129800000	93322000	200810000	209410000	242260000	222060000	110930000	136980000	215360000	By MS/MS	By MS/MS	By MS/MS	By MS/MS
P53396	ATP-citrate synthase	ACLY	37	37	2	35.4	35.4	1.3	120.84	0	323.31	6863900000	8082000000	7385300000	7591000000	6111500000	8164400000	5952400000	7024200000	5513200000	6849900000	9284700000	8974800000	8723200000	7470200000	7241600000	7756400000	59	6503800000	422330000	403130000	490060000	431580000	345320000	475300000	319990000	373250000	148820000	350710000	441210000	341200000	564710000	416720000	481580000	497860000	By MS/MS	By MS/MS	By MS/MS	By MS/MS
P21399	Cytoplasmic aconitate hydratase	ACO1	23	23	23	23.6	23.6	23.6	98.398	0	323.31	1524400000	2291900000	1078500000	1561600000	979950000	879980000	514600000	571890000	403700000	766080000	1413900000	873250000	1376300000	1290300000	1565400000	988630000	42	835700000	131640000	121700000	49396000	49648000	55830000	20573000	27580000	33980000	15998000	34564000	63745000	40894000	60709000	49970000	52281000	27188000	By MS/MS	By MS/MS	By MS/MS	By MS/MS
A2A274;Q99798	Aconitate hydratase, mitochondrial	ACO2	34	34	34	42.7	42.7	42.7	87.819	0	323.31	5643900000	5174200000	5420900000	5356400000	4969400000	5183400000	5557200000	4752000000	4144600000	4755300000	4797200000	5009800000	5352300000	5077900000	5290500000	4821500000	39	5362500000	417910000	283290000	276330000	361510000	343360000	439320000	344100000	208400000	227750000	339240000	357040000	369650000	449170000	359780000	289850000	295750000	By MS/MS	By MS/MS	By MS/MS	By MS/MS
Q9NPJ3;Q9NPJ3-2	Acyl-coenzyme A thioesterase 13;Acyl-coenzyme A thioesterase 13, N-terminally processed	ACOT13	4	4	4	22.1	22.1	22.1	14.96	0.00017094	21.705	953640000	840550000	980300000	853410000	1407700000	1769400000	654870000	1261300000	2054100000	1920800000	1639300000	876470000	1065200000	1327100000	1158300000	1269200000	5	6518200000	522100000	400820000	627660000	523880000	456110000	461070000	210140000	189410000	318540000	495340000	399360000	217800000	445560000	495420000	393930000	361010000	By MS/MS	By MS/MS	By MS/MS	By MS/MS
A0A087X0W7;Q86TX2;G3V4F2;A0A087WT95;P49753;P49753-2	Acyl-coenzyme A thioesterase 1;Acyl-coenzyme A thioesterase 2, mitochondrial	ACOT2;ACOT1	9	9	9	21.6	21.6	21.6	46.292	0	79.784	580320000	844480000	709100000	658230000	224740000	199820000	224160000	323640000	220250000	229500000	247130000	287350000	225790000	270420000	207440000	208220000	25	330140000	45048000	48906000	64935000	42636000	7652400	9698900	8632800	7483500	3070100	7607500	10633000	6785200	14553000	31405000	10548000	10550000	By MS/MS	By MS/MS	By MS/MS	By MS/MS
O00154-4;O00154-6;O00154-7;O00154;O00154-5;K7EKP8;O00154-2;O00154-3	Cytosolic acyl coenzyme A thioester hydrolase	ACOT7	17	17	17	50.6	50.6	50.6	37.419	0	323.31	5306900000	6233800000	7617100000	7097800000	7420000000	8239200000	6850600000	6024200000	5824700000	7831600000	9277900000	7288100000	8578200000	9059100000	7756700000	7039600000	18	16446000000	950670000	740380000	910350000	900230000	1293300000	1322000000	989950000	799820000	740020000	1055600000	1216200000	1049000000	1374700000	1079000000	1134800000	890270000	By MS/MS	By MS/MS	By MS/MS	By MS/MS
Q9Y305;Q9Y305-4;Q9Y305-2;Q9Y305-3	Acyl-coenzyme A thioesterase 9, mitochondrial	ACOT9	13	13	5	33	33	12.1	49.901	0	178.02	960360000	1190500000	1016600000	1064300000	1323600000	1351100000	1512300000	1230900000	1374100000	1522000000	1429300000	1304200000	1991600000	1829900000	1270500000	1441000000	28	2113400000	153400000	66592000	89418000	158640000	194060000	195240000	123970000	92233000	40208000	128240000	182570000	84581000	175040000	133250000	124860000	171120000	By MS/MS	By MS/MS	By MS/MS	By MS/MS
Q15067-2;Q15067;Q15067-3	Peroxisomal acyl-coenzyme A oxidase 1	ACOX1	14	14	14	29.7	29.7	29.7	74.667	0	158.7	66503000	130860000	93198000	94471000	81841000	91640000	58030000	71591000	58816000	66922000	100720000	95959000	92743000	112180000	86317000	92740000	30	62258000	6733100	7110800	7029800	5985500	4574500	5944400	1983600	3030500	618870	3201800	2906500	2005100	3881400	2861200	1921200	2469200	By MS/MS	By MS/MS	By MS/MS	By MS/MS
O15254;O15254-2	Peroxisomal acyl-coenzyme A oxidase 3	ACOX3	11	11	11	22.6	22.6	22.6	77.628	0	257.24	125210000	152150000	185870000	154430000	125990000	124200000	118130000	126610000	201110000	120990000	129060000	111580000	152580000	175180000	152690000	144070000	42	59834000	2529100	6200200	2775200	3315400	4285100	3819900	2525200	1414700	2837000	3008000	4398600	2485300	6298100	4743700	4675700	4522600	By MS/MS	By MS/MS	By MS/MS	By MS/MS
P24666;G5E9R5;P24666-4;P24666-3	Low molecular weight phosphotyrosine protein phosphatase	ACP1	7	7	3	57	57	25.3	18.042	0	323.31	7146000000	4590600000	5900500000	6303400000	4847400000	5762600000	7513700000	8722400000	6979200000	8055300000	6899900000	5991400000	6182500000	7753100000	5761700000	6775900000	9	13429000000	1397600000	639000000	916240000	884320000	650290000	1000500000	772880000	659470000	454600000	955950000	818420000	834760000	1032500000	818930000	1010400000	583030000	By MS/MS	By MS/MS	By MS/MS	By MS/MS
A0A5F9ZH82;E9PHY0;A0A5F9ZHR7;P11117;A0A5F9ZI20;A0A5F9ZH40;B7Z6U3;E9PQY3;P11117-2	Lysosomal acid phosphatase	ACP2	3	3	3	11.5	11.5	11.5	35.156	0.00054608	5.4644	0	0	414000000	361790000	253660000	385130000	0	403360000	0	0	367870000	237760000	354960000	472390000	279680000	318750000	11	429990000	15967000	15182000	15602000	64113000	10902000	40231000	25102000	15841000	9486800	11370000	34231000	15969000	44701000	53257000	32802000	25235000	By MS/MS	By MS/MS	By MS/MS	By MS/MS
Q9NPH0;Q9NPH0-2;V9GZ71;A0A087WYU6	Lysophosphatidic acid phosphatase type 6	ACP6	6	6	6	15.9	15.9	15.9	48.886	0	115.03	58062000	105650000	112060000	109790000	148000000	130110000	128290000	138630000	121210000	132990000	121720000	125110000	167410000	151670000	126430000	132550000	21	108860000	3976300	5244500	2571200	9774400	9575300	5595600	4594500	12058000	1906600	5567600	6603000	4594400	12844000	5188200	7899400	10866000	By MS/MS	By MS/MS	By MS/MS	By MS/MS
E9PF16;Q96CM8-3;Q96CM8;Q96CM8-2;Q96CM8-4	Acyl-CoA synthetase family member 2, mitochondrial	ACSF2	10	10	10	22.4	22.4	22.4	63.652	0.00020429	44.57	81134000	57414000	70115000	61389000	105750000	107280000	131420000	101820000	98549000	84671000	84054000	86101000	75774000	98068000	89769000	88529000	24	151650000	15769000	6590700	12968000	8284000	10963000	9499200	14965000	7319000	3003500	8180400	11164000	11139000	6893000	6340200	5905300	12664000	By MS/MS	By MS/MS	By MS/MS	By MS/MS
P33121-3;P33121;E7EPM6;P33121-2;B7Z3Z9;H0Y9U7	Long-chain-fatty-acid--CoA ligase 1	ACSL1	11	11	11	18.6	18.6	18.6	77.906	0	69.606	335800000	351830000	226690000	286150000	347480000	270900000	383100000	321270000	429000000	351830000	348440000	400450000	342470000	419270000	225890000	358660000	38	347600000	29068000	20146000	4345300	18131000	31451000	35226000	18300000	15773000	15096000	12005000	19549000	35555000	36592000	16467000	14374000	25524000	By MS/MS	By MS/MS	By MS/MS	By MS/MS
O95573	Long-chain-fatty-acid--CoA ligase 3	ACSL3	19	17	17	35	31	31	80.419	0	323.31	1355300000	1188600000	778540000	995560000	1268000000	1389500000	881420000	1186100000	578060000	973980000	1144700000	775400000	1575100000	1408300000	1464300000	1134800000	33	1378200000	100180000	76947000	72031000	56674000	106590000	94875000	81283000	76422000	15363000	46131000	76368000	114970000	199110000	68647000	102490000	90086000	By MS/MS	By MS/MS	By MS/MS	By MS/MS
O60488-2;O60488	Long-chain-fatty-acid--CoA ligase 4	ACSL4	24	24	22	41.9	41.9	37.6	74.435	0	323.31	672060000	833990000	808130000	878610000	488500000	665710000	489150000	557430000	792680000	495010000	611850000	456540000	627800000	438460000	635770000	538090000	35	875200000	73692000	83388000	96580000	98378000	45198000	50846000	49698000	29368000	30369000	40181000	50543000	28075000	74816000	35863000	53712000	34493000	By MS/MS	By MS/MS	By MS/MS	By MS/MS
Q9NUB1-3;Q9NUB1-2;Q9NUB1;Q9NUB1-4	Acetyl-coenzyme A synthetase 2-like, mitochondrial	ACSS1	4	4	4	9.9	9.9	9.9	62.721	0.00015425	12.666	16234000	0	46446000	42979000	39104000	35460000	0	0	0	40226000	0	0	0	0	0	37072000	28	19523000	1544100	1317300	2891100	2637700	2095700	2101200	532440000	1044300	0	1947800	1544700	1109700	934490	859430	1158500	1850700	By MS/MS	By MS/MS	By MS/MS	By MS/MS
Q9NR19;Q9NR19-2	Acetyl-coenzyme A synthetase, cytoplasmic	ACSS2	10	10	10	17.7	17.7	17.7	78.579	0	152.78	166220000	345300000	186170000	234030000	265410000	271620000	199610000	210690000	507410000	333010000	320250000	282210000	348190000	338980000	296810000	307120000	28	427410000	20064000	19292000	19705000	19309000	31940000	31440000	24388000	11664000	13239000	31760000	37652000	34093000	35929000	28387000	24685000	43866000	By MS/MS	By MS/MS	By MS/MS	By MS/MS
A0A2R8Y793;G5E9R0;A0A6Q8PH58;A0A2R8YGF8		ACTB	19	1	1	74.1	3.2	3.2	34.141	0.0001634	17.386	79749000	95268000	0	76509000	117670000	0	136200000	116060000	0	0	0	353960000	0	0	78044000	0	17	123090000	12834000	6596900	1865000	8070600	8859500	582430	10955000	10972000	4667400	8257200	6676500	21456000	8125100	3802200	9374100	0	By MS/MS	By MS/MS	By MS/MS	By MS/MS
P60709;E7EVS6	Actin, cytoplasmic 1;Actin, cytoplasmic 1, N-terminally processed	ACTB	23	23	0	67.2	67.2	0	41.736	0	323.31	124370000000	185730000000	140530000000	173960000000	141710000000	156900000000	167940000000	173820000000	125750000000	170680000000	176780000000	144560000000	151430000000	181120000000	155640000000	156010000000	20	524970000000	37186000000	34513000000	31168000000	34653000000	32979000000	39701000000	33423000000	28563000000	19325000000	28778000000	31699000000	33474000000	41345000000	26867000000	36442000000	34857000000	By MS/MS	By MS/MS	By MS/MS	By MS/MS
Q562R1	Beta-actin-like protein 2	ACTBL2	8	2	2	23.7	10.4	10.4	42.003	0.00015711	14.197	0	1169500000	42546000000	3956500000	0	0	0	0	0	0	0	0	0	251120000000	133700000000	4497000000	21	25607000000	8029300	10609000	5575800000	2233500	3583500000	9476300	0	4545400	0	0	4931300000	3106900	1312600	6388900000	5094500000	2051700	By MS/MS	By MS/MS	By MS/MS	By MS/MS
P68032;P68133;A6NL76	Actin, alpha cardiac muscle 1;Actin, alpha skeletal muscle	ACTC1;ACTA1	13	2	0	35.5	9.8	0	42.019	0	93.378	27086000000	37491000000	40590000000	40742000000	33326000000	32934000000	23500000000	24993000000	7880200000	39234000000	38872000000	41377000000	58999000000	50192000000	52836000000	59128000000	20	11916000000	481640000	480300000	924310000	696360000	594650000	663320000	265710000	114940000	36181000	535100000	707970000	253230000	1745300000	1585500000	1633700000	1197300000	By MS/MS	By MS/MS	By MS/MS	By MS/MS
P63261;I3L3I0;I3L1U9	Actin, cytoplasmic 2;Actin, cytoplasmic 2, N-terminally processed	ACTG1	22	1	0	66.9	4.5	0	41.792	0	117.74	539930000	172520000	330400000	318680000	374810000	441180000	0	82175000	119660000	396660000	411660000	99470000	358790000	157810000	342370000	253220000	20	402250000	103560000	15439000	63263000	18998000	23710000	54343000	248490	1736800	2599800	8194000	35477000	5124100	13457000	7775800	22112000	26208000	By MS/MS	By MS/MS	By MS/MS	By MS/MS
O96019;O96019-2;H7C5S0	Actin-like protein 6A	ACTL6A	9	9	9	30.1	30.1	30.1	47.46	0	323.31	489340000	598420000	602040000	564680000	577470000	602440000	494890000	380150000	583550000	497030000	578740000	343760000	706700000	1079300000	607780000	369820000	20	771260000	35707000	45656000	59389000	68723000	43359000	46201000	28761000	18541000	14509000	58022000	68929000	37371000	103560000	87820000	33435000	21283000	By MS/MS	By MS/MS	By MS/MS	By MS/MS
P12814-4;P12814-3;P12814;P12814-2;H9KV75	Alpha-actinin-1	ACTN1	36	25	22	44.3	31.4	28.9	107.14	0	323.31	3675400000	9591900000	6631100000	8431500000	2837400000	3838500000	1599700000	2232600000	2589400000	2504900000	2716500000	2628500000	3159000000	2867900000	2713300000	2680300000	53	963500000	84628000	121430000	132230000	75028000	63060000	77247000	14905000	15345000	22529000	37753000	54136000	30601000	77065000	57107000	38304000	62139000	By MS/MS	By MS/MS	By MS/MS	By MS/MS
K7EJH8		ACTN4	10	1	1	53.8	8.8	8.8	21.43	0.00017206	22.488	239370000	433800000	0	520130000	337230000	224000000	174440000	0	182270000	297570000	383010000	228620000	421620000	483750000	132600000	299160000	11	5613800	1091100	49693000	6700500	100770000	56639000	59769000	438390	9882400	21218000	42224000	2831900	38259000	85475000	68846000	1252400	36455000	By MS/MS	By MS/MS	By MS/MS	By MS/MS
O43707;O43707-2;F5GXS2;O43707-3	Alpha-actinin-4	ACTN4	51	51	31	59.9	59.9	38	104.85	0	323.31	9562200000	10826000000	11893000000	11951000000	13586000000	15244000000	12275000000	10582000000	6935000000	10791000000	12903000000	11425000000	13128000000	12382000000	13234000000	13544000000	55	15216000000	859440000	636440000	981410000	1068400000	989350000	1510700000	960500000	811140000	409370000	828820000	1003100000	950870000	1320800000	722710000	993400000	1169900000	By MS/MS	By MS/MS	By MS/MS	By MS/MS
Q9NZ32;V9GYX7	Actin-related protein 10	ACTR10	9	9	9	25.7	25.7	25.7	46.306	0	190.85	956700000	1178900000	562710000	514570000	885760000	931160000	729180000	589440000	484040000	878730000	586370000	1078000000	1049200000	768500000	949350000	809890000	21	776320000	74483000	43744000	5937500	27651000	59817000	66043000	38848000	49165000	19010000	60885000	31329000	77627000	71238000	60930000	58597000	31021000	By MS/MS	By MS/MS	By MS/MS	By MS/MS
P61163;R4GMT0;A0A1B0GVS3	Alpha-centractin	ACTR1A	11	11	7	30.6	30.6	25	42.613	0	306.62	5392800000	9046700000	5126400000	5665800000	5490600000	4471800000	5108500000	7270000000	2775700000	5339700000	6819800000	7958800000	6634200000	5957900000	4938400000	4258700000	20	6189000000	484500000	357150000	101840000	375380000	448160000	493810000	355650000	462320000	179270000	467820000	462200000	559300000	460040000	435680000	175760000	370110000	By MS/MS	By MS/MS	By MS/MS	By MS/MS
P42025	Beta-centractin	ACTR1B	10	6	6	28.5	22.9	22.9	42.293	0	129.85	423040000	466330000	637280000	565260000	406120000	298790000	232660000	0	138210000	268000000	395020000	209530000	737410000	1223800000	840090000	471350000	19	116970000	3145900	10866000	10379000	3333100	3316600	5714200	6379300	236310	11032000	1543900	7371000	823480	17368000	17063000	8446800	10190000	By MS/MS	By MS/MS	By MS/MS	By MS/MS
P61160;P61160-2;F5H6T1	Actin-related protein 2	ACTR2	12	12	12	30.7	30.7	30.7	44.76	0	225.29	6709100000	11567000000	9426600000	12801000000	8169500000	7661100000	7770000000	6402400000	9196300000	7533400000	9640900000	9610600000	11339000000	12220000000	7854100000	7907300000	13	17228000000	710800000	1040500000	1409500000	1256900000	903050000	1009600000	970820000	846360000	1069200000	999910000	1198600000	1300400000	673600000	1139400000	1206200000	1492600000	By MS/MS	By MS/MS	By MS/MS	By MS/MS
P61158;B4DXW1	Actin-related protein 3	ACTR3	10	10	8	25.6	25.6	21.3	47.371	0	105.26	3761100000	4580800000	4665700000	4706600000	3586400000	5052300000	5152100000	5905700000	5713900000	4666800000	4991900000	5003900000	4394700000	5504500000	5821700000	3734600000	21	7957900000	377540000	361280000	351140000	631520000	605640000	677200000	481910000	384600000	379160000	462400000	532170000	482470000	671110000	621240000	479550000	458910000	By MS/MS	By MS/MS	By MS/MS	By MS/MS
Q9H9F9	Actin-related protein 5	ACTR5	6	6	6	9.6	9.6	9.6	68.297	0.00016562	18.325	124170000	113900000	133400000	128780000	127600000	149350000	214380000	261250000	259230000	252920000	164920000	241810000	99686000	159390000	177980000	233170000	26	121940000	7871900	6765500	11706000	8790900	7706400	11953000	4828500	6373300	5472500	6145500	1084300	10917000	5721600	8367600	7764200	10475000	By MS/MS	By MS/MS	By MS/MS	By MS/MS
F8W057;Q9GZN1;F8VSD1;G3V1Y1	Actin-related protein 6	ACTR6	9	9	9	30.3	30.3	30.3	43.551	0.0001717	22.213	114030000	109660000	97612000	121460000	86730000	84168000	68806000	73956000	180440000	108210000	92043000	114330000	117720000	110330000	96514000	65461000	17	121870000	5498200	7111000	7062900	7961100	8526500	11406000	7403700	1261700	5152100	8420500	9403200	5505100	12059000	9448400	11294000	5614000	By MS/MS	By MS/MS	By MS/MS	By MS/MS
Q9H981;Q9H981-2;H0Y849;Q9H981-3	Actin-related protein 8	ACTR8	15	15	15	25	25	25	70.483	0	57.336	81924000	129630000	97233000	76318000	97703000	111460000	112730000	144050000	167160000	119890000	132860000	156550000	115300000	137880000	125590000	96074000	29	51901000	2086900	212520	77184	801530	5054100	7140600	3649400	3254700	1781400	11123000	3277200	4060400	5501700	3442100	6842600	4718500	By MS/MS	By MS/MS	By MS/MS	By MS/MS
Q04771	Activin receptor type-1	ACVR1	4	4	4	10.8	10.8	10.8	57.152	0.00054289	5.2779	0	30907000	21113000	0	19273000	0	0	0	0	0	22184000	0	33813000	36519000	0	25403000	18	27566000	809300	1349900	1138200	1412600	1205400	1956300	1445100	1237300	1238600	1091400	1637700	4837900	2205000	2848700	1403400	1749400	By MS/MS	By MS/MS	By MS/MS	By MS/MS
G3V2U7;P07311	Acylphosphatase;Acylphosphatase-1	ACYP1	4	4	4	32.6	32.6	32.6	14.125	0.00018096	28.042	259890000	234410000	177440000	280810000	0	0	0	0	147800000	0	0	0	0	0	0	0	10	219110000	51634000	39032000	26802000	34151000	7039200	5994500	4367700	1768800	5698300	4786200	4191600	2498100	8299600	9499400	6613200	6733900	By MS/MS	By MS/MS	By MS/MS	By MS/MS
U3KPX8;U3KQL2;P14621	Acylphosphatase-2	ACYP2	3	3	3	34.9	34.9	34.9	9.3174	0.00017541	24.368	0	177440000	84472000	103520000	0	0	49429000	0	0	0	0	0	0	0	0	0	6	187730000	8944400	36698000	41295000	31467000	4489700	16069000	7238800	2688200	0	4491900	8213200	9207200	5621400	0	5206600	6096200	By MS/MS	By MS/MS	By MS/MS	By MS/MS
P00813;F5GWI4	Adenosine deaminase	ADA	13	13	13	32.8	32.8	32.8	40.764	0	175.82	264150000	252300000	292050000	241250000	231030000	253790000	285390000	308780000	265320000	205900000	194150000	306340000	261810000	347920000	250340000	260000000	23	258040000	10054000	16654000	21001000	33256000	15383000	17631000	15347000	14699000	8788300	12129000	11320000	14825000	25146000	15990000	10945000	14878000	By MS/MS	By MS/MS	By MS/MS	By MS/MS
Q6DHV7-2;Q6DHV7;Q6DHV7-3	Adenosine deaminase-like protein	ADAL	8	8	8	33.3	33.3	33.3	30.039	0.00017164	22.192	24165000	56323000	67895000	40634000	60658000	91316000	60882000	35814000	53873000	76188000	83540000	72208000	56571000	90253000	105380000	81751000	16	27564000	681970	337840	3335900	288700	1521000	736070	2169100	1630100	2392900	6773400	711860	2087400	8637500	4347600	4739300	2584500	By MS/MS	By MS/MS	By MS/MS	By MS/MS
O14672	Disintegrin and metalloproteinase domain-containing protein 10	ADAM10	20	20	10	35.7	35.7	17	84.141	0	200.49	98789000	125130000	122020000	101860000	117050000	119830000	119360000	119130000	158920000	151650000	122970000	166400000	132420000	133490000	135510000	149330000	41	82078000	3724200	7257800	5717600	2716300	5499600	6442100	2227000	3050600	1837800	4831900	6553400	5188200	8867200	5981700	8096300	4086400	By MS/MS	By MS/MS	By MS/MS	By MS/MS
P78536;P78536-2	Disintegrin and metalloproteinase domain-containing protein 17	ADAM17	15	15	15	24.4	24.4	24.4	93.02	0	237.97	416970000	312890000	318020000	323240000	273280000	315220000	290420000	375420000	394940000	255080000	206790000	331710000	174820000	258810000	202830000	282590000	44	145500000	27038000	7618900	14346000	14241000	12818000	7124800	10548000	3026100	3493300	7616800	8789400	6715200	7220000	5297500	2402200	7201800	By MS/MS	By MS/MS	By MS/MS	By MS/MS
Q13443;A0AVL1;Q13443-2;F8WC54	Disintegrin and metalloproteinase domain-containing protein 9	ADAM9	19	19	19	28	28	28	90.555	0	323.31	232750000	254090000	242690000	280840000	313300000	312400000	268120000	312910000	343960000	251470000	241380000	295820000	260450000	309570000	232350000	255070000	45	391930000	23883000	15378000	23833000	37208000	27089000	27702000	28249000	21006000	19410000	18897000	23514000	25046000	41506000	17801000	21960000	19448000	By MS/MS	By MS/MS	By MS/MS	By MS/MS
P55265-4;P55265;P55265-5	Double-stranded RNA-specific adenosine deaminase	ADAR	46	46	3	38.8	38.8	3.2	140.84	0	323.31	1986500000	1965100000	1934800000	2066400000	1591600000	1602200000	1523700000	1602100000	2013900000	1543900000	1722400000	1360200000	1569400000	1574100000	1901100000	1621000000	71	1254500000	114280000	103320000	132150000	160790000	58839000	68569000	45094000	44296000	40461000	63544000	68587000	54016000	89065000	64686000	90032000	56748000	By MS/MS	By MS/MS	By MS/MS	By MS/MS
P78563-6;P78563-2;P78563-4	Double-stranded RNA-specific editase 1	ADARB1	7	7	1	12.5	12.5	2.2	73.664	0.0001857	31.58	77790000	100660000	58254000	78211000	62026000	57617000	0	112010000	76474000	97499000	59286000	100070000	70813000	64125000	90612000	84163000	29	21937000	759850	3587300	1102900	893090	982000	3373300	583960	3270500	682350	405460	892520	2999600	5586600	2988400	3753500	2665100	By MS/MS	By MS/MS	By MS/MS	By MS/MS
Q9BUB4;Q9BUB4-2	tRNA-specific adenosine deaminase 1	ADAT1	10	10	10	21.5	21.5	21.5	55.392	0.00015929	15.302	65921000	0	36675000	39016000	57973000	63681000	89076000	70417000	0	76659000	85581000	112890000	62422000	86126000	87830000	93341000	27	16787000	2109900	485210	795600	928450	842390	1400400	700020	183020	1216000	748490	962340	1121400	2129000	2779000	1213600	388180	By MS/MS	By MS/MS	By MS/MS	By MS/MS
Q96EY9;D6W601;C9JFC1	Probable inactive tRNA-specific adenosine deaminase-like protein 3	ADAT3	2	2	2	7.7	7.7	7.7	38.07	0.00054135	5.1376	88229000	97929000	81346000	65855000	127130000	0	140330000	0	0	126140000	86710000	102540000	111590000	102980000	0	78579000	19	11267000	984500	1023600	750770	1098300	1264900	5913500	1017800	0	3467900	2684300	1031300	788040	2724600	1297700	4996600	623710	By MS/MS	By MS/MS	By MS/MS	By MS/MS
Q8NI60-3;Q8NI60;Q8NI60-2;Q8NI60-4	Atypical kinase ADCK3, mitochondrial	ADCK3	4	4	4	8.2	8.2	8.2	66.626	0.00015446	12.777	24042000	0	32716000	40445000	0	0	0	0	0	0	0	0	14350000	0	0	0	22	10766000	2918400	1058100	1904600	1412000	0	0	0	0	0	0	807490	409880	717840	0	0	1948000	By MS/MS	By MS/MS	By MS/MS	By MS/MS
E7EV99;E7ENY0;P35611-2;P35611-6;P35611;P35611-3;P35611-4;H0Y9H2;P35611-5	Alpha-adducin	ADD1	19	19	19	36.2	36.2	36.2	70.055	0	323.31	1145600000	1023500000	1117600000	1259700000	1198100000	1022600000	973440000	984060000	819190000	910050000	910230000	824170000	972730000	836440000	924750000	1036500000	26	2445800000	312240000	169490000	207910000	211150000	151520000	186260000	131220000	88957000	36363000	125710000	102690000	153070000	201030000	99691000	126390000	142140000	By MS/MS	By MS/MS	By MS/MS	By MS/MS
P35612;P35612-4;P35612-3	Beta-adducin	ADD2	22	22	22	37.7	37.7	37.7	80.853	0	323.31	326700000	379610000	336960000	321270000	223050000	274940000	277520000	303440000	247340000	248190000	207890000	267820000	192080000	225580000	217010000	240710000	35	539570000	49164000	45962000	65774000	56700000	24144000	37006000	29838000	21046000	15722000	22680000	25112000	25907000	36372000	20303000	31474000	32366000	By MS/MS	By MS/MS	By MS/MS	By MS/MS
Q9UEY8	Gamma-adducin	ADD3	17	17	2	32.4	32.4	6.4	79.154	0	167.99	785690000	434070000	534760000	564930000	614480000	575100000	523450000	436710000	279770000	475470000	436520000	500110000	566280000	452330000	507770000	581320000	28	745520000	55511000	15300000	33578000	46379000	90951000	57731000	20635000	22860000	6474000	37225000	29234000	70785000	90560000	33067000	47443000	87789000	By MS/MS	By MS/MS	By MS/MS	By MS/MS
P11766;H0YAG8	Alcohol dehydrogenase class-3	ADH5	17	17	17	42.8	42.8	42.8	39.724	0	323.31	3151100000	2969300000	3103900000	3196200000	2811200000	3347700000	3519100000	3148400000	3986800000	3249200000	3352000000	3065800000	2896300000	3434600000	2805700000	2671900000	20	6674100000	604840000	477110000	481420000	358290000	435830000	567020000	421490000	280820000	293020000	386250000	366500000	351410000	384740000	345000000	528840000	391550000	By MS/MS	By MS/MS	By MS/MS	By MS/MS
Q9BV57;Q9BV57-2	1,2-dihydroxy-3-keto-5-methylthiopentene dioxygenase	ADI1	10	10	10	55.9	55.9	55.9	21.498	0	189.06	911930000	1308500000	1360300000	1066400000	1282900000	1528300000	1495900000	1360400000	893350000	1095700000	1250900000	1200300000	1378800000	1578600000	1520200000	968170000	11	1312800000	125710000	74375000	71445000	91754000	82025000	115230000	86735000	128940000	38948000	20286000	79440000	92834000	103960000	58980000	52951000	89211000	By MS/MS	By MS/MS	By MS/MS	By MS/MS
P55263-3;P55263;A0A5K1VW54;P55263-2;A0A5K1VW94;A0A5F9ZH31;A0A5F9ZH72;P55263-4	Adenosine kinase	ADK	13	13	6	47.9	47.9	18.7	34.084	0	245.95	2714600000	3651900000	3288100000	3857100000	2437900000	2731900000	2109900000	1962500000	3205200000	2665900000	3195000000	3700600000	3021200000	2272000000	2976200000	2790200000	19	1948800000	213790000	95960000	90537000	189380000	108990000	151270000	58652000	45559000	46492000	145730000	108790000	142860000	173240000	125830000	143310000	108420000	By MS/MS	By MS/MS	By MS/MS	By MS/MS
Q9H2P0;A0A669KBJ7;A0A2R8Y6X0	Activity-dependent neuroprotector homeobox protein	ADNP	55	55	55	51.5	51.5	51.5	123.56	0	323.31	950670000	799590000	858140000	825160000	1003900000	830290000	1011800000	1051900000	1354100000	1080600000	888980000	985040000	817170000	1209400000	954810000	1045500000	62	1176800000	114190000	51088000	87921000	77459000	84524000	78711000	63858000	45665000	44099000	68384000	66441000	71170000	93277000	79576000	73114000	77371000	By MS/MS	By MS/MS	By MS/MS	By MS/MS
Q6IQ32	ADNP homeobox protein 2	ADNP2	13	13	13	11.6	11.6	11.6	122.83	0.00019728	39.61	59967000	64079000	59553000	63470000	55194000	59726000	53208000	67589000	0	37096000	46175000	63039000	50844000	0	50756000	54950000	44	23045000	1322700	1715400	1715700	2427300	1318200	2118800	918350	2353100	432850	1423100	1394200	2477100	3246100	217480	1222200	1095600	By MS/MS	By MS/MS	By MS/MS	By MS/MS
Q96SZ5	2-aminoethanethiol dioxygenase	ADO	5	5	5	21.5	21.5	21.5	29.751	0.00015131	11.198	181560000	247990000	281080000	188330000	164800000	0	0	0	0	0	109970000	0	180430000	167880000	120950000	0	13	257030000	31736000	3398100	24229000	24382000	15503000	12234000	5504100	7378100	0	13608000	9792300	12005000	38634000	10168000	36810000	15042000	By MS/MS	By MS/MS	By MS/MS	By MS/MS
H3BU35;H3BRS6;Q9BRR6-5;Q9BRR6-2;Q9BRR6	ADP-dependent glucokinase	ADPGK	2	2	2	11.7	11.7	11.7	17.026	0.0051442	1.9418	220980000	0	250450000	253420000	0	395060000	200140000	0	0	378310000	498160000	0	395850000	0	0	657600000	3	1534000000	122790000	0	191020000	131700000	67222000	181630000	36884000	21131000	16481000	127450000	179800000	33200000	151580000	45283000	41669000	186120000	By MS/MS	By MS/MS	By MS/MS	By MS/MS
Q9NX46	Poly(ADP-ribose) glycohydrolase ARH3	ADPRHL2	6	6	6	22	22	22	38.946	0	121.34	465670000	616860000	635670000	960140000	428340000	723840000	400600000	208020000	357660000	493550000	655030000	405330000	761900000	591010000	560030000	432170000	15	661420000	54499000	31601000	49480000	52349000	37498000	58795000	32669000	25220000	13343000	38314000	33541000	45497000	76258000	29387000	46686000	36285000	By MS/MS	By MS/MS	By MS/MS	By MS/MS
P25098;E9PRV7	Beta-adrenergic receptor kinase 1	ADRBK1	10	10	10	15.4	15.4	15.4	79.573	0	108.89	333900000	329210000	279690000	268330000	237390000	284070000	383640000	434110000	267660000	232380000	255540000	358690000	232640000	80653000	250120000	310540000	37	82826000	8724600	15711000	2003800	11540000	8063700	5940900	522820	8399500	3038700	456530	6274000	4244500	2814800	2948100	669630	1473300	By MS/MS	By MS/MS	By MS/MS	By MS/MS
Q16186;A0A087WX59	Proteasomal ubiquitin receptor ADRM1	ADRM1	15	15	15	29	29	29	42.153	0	174.21	2083500000	1501100000	1458600000	1808700000	1370700000	1521900000	1374200000	974330000	2715500000	1400500000	1616200000	851000000	1137900000	1542500000	1884600000	1719500000	11	4080900000	380560000	224660000	430080000	456170000	281570000	326280000	124640000	173030000	182560000	218490000	239650000	186010000	337800000	161870000	155680000	201830000	By MS/MS	By MS/MS	By MS/MS	By MS/MS
P30566;A0A0A6YY92;A0A1B0GTJ7;A0A1B0GWJ0;P30566-2;A0A1B0GWF8;A0A1B0GTG9;A0A096LNY6;A0A096LNY5	Adenylosuccinate lyase	ADSL	11	11	11	26.7	26.7	26.7	54.889	0	323.31	2632000000	2637000000	2384700000	2445600000	2808100000	2315700000	2002400000	2226500000	1677300000	2487500000	2604200000	2212300000	2963600000	2490800000	2669600000	2839200000	25	3268900000	253690000	217340000	275490000	300760000	279750000	237250000	161050000	123400000	139370000	194790000	156120000	226820000	187730000	153040000	184360000	177920000	By MS/MS	By MS/MS	By MS/MS	By MS/MS
P30520	Adenylosuccinate synthetase isozyme 2	ADSS	13	13	12	34.2	34.2	32.7	50.097	0	96.811	924430000	981870000	690160000	783680000	757630000	1044400000	803790000	598840000	756110000	1064700000	928170000	720180000	837010000	1019300000	852600000	658930000	20	1027000000	95958000	91816000	43978000	53165000	63132000	114260000	66939000	43975000	50180000	66556000	41216000	36172000	57026000	77596000	67252000	57821000	By MS/MS	By MS/MS	By MS/MS	By MS/MS
A0A669KBL4;G5EA50;Q6ZN18-3;Q6ZN18-2;Q6ZN18;H0YH08;H7BYT4;A0A669KBC9	Zinc finger protein AEBP2	AEBP2	2	2	2	9.3	9.3	9.3	29.946	0.00053412	4.6856	0	50949000	0	0	43382000	33795000	0	30746000	0	38153000	38525000	0	0	0	16402000	54764000	14	16641000	3657300	3059100	2216600	1674900	1822900	2506300	978880	383230	665820	1268700	1426400	980330	2702300	2088900	258840	1279800	By MS/MS	By MS/MS	By MS/MS	By MS/MS
Q08117;Q08117-2;K7ELQ8;K7ELE3	Amino-terminal enhancer of split	AES	4	4	4	25.4	25.4	25.4	21.97	0.00041946	6.5294	0	0	0	64024000	0	0	88652000	0	0	57883000	37185000	0	41327000	84859000	91284000	79696000	8	45850000	1236300	2134900	1109200	5083300	7945200	8302000	2413200	4642800	4906600	2728600	5624300	1877100	9625800	16349000	5555000	4196800	By MS/MS	By MS/MS	By MS/MS	By MS/MS
Q8N556;Q8N556-2	Actin filament-associated protein 1	AFAP1	20	20	20	36.6	36.6	36.6	80.724	0	323.31	500500000	499880000	522310000	449430000	545820000	448760000	511400000	514700000	442250000	460600000	392320000	546300000	384170000	378850000	422860000	507140000	28	1059400000	90782000	62534000	144230000	44681000	67863000	72074000	64995000	65630000	11368000	56417000	42285000	77535000	66307000	44379000	56686000	91670000	By MS/MS	By MS/MS	By MS/MS	By MS/MS
Q8TED9;Q8TED9-2;Q8TED9-4	Actin filament-associated protein 1-like 1	AFAP1L1	14	14	14	26.7	26.7	26.7	86.431	0	148.36	96435000	75238000	107630000	108490000	86618000	68417000	58274000	65368000	139660000	86490000	75031000	57184000	122890000	81138000	102160000	85011000	37	19471000	2179800	624570	3987400	570490	3127500	162160	2782800	682160	558650	886440	835040	1115600	487770	345760	3396800	510660	By MS/MS	By MS/MS	By MS/MS	By MS/MS
A0A669KBI3;P51825-2;F5GXF9;P51825;P51825-3	AF4/FMR2 family member 1	AFF1	13	13	13	18.5	18.5	18.5	117.15	0.00020995	48.227	67369000	51232000	44177000	49558000	77899000	69397000	81274000	72776000	0	69547000	80811000	82074000	53463000	46176000	53340000	73130000	50	9282700	379660	231640	388920	941880	1656600	1752700	474690	466110	64449	1652300	661530	590960	420440	261210	791850	644190	By MS/MS	By MS/MS	By MS/MS	By MS/MS
P51826;P51826-2;A0A5F9ZHV2	AF4/FMR2 family member 3	AFF3	6	5	5	5.3	4.7	4.7	133.5	0.0015281	3.253	0	0	0	0	0	0	19997000	0	0	24532000	16290000	22194000	19618000	0	17683000	21179000	61	476460	0	0	0	94521	0	0	67282	203510	0	446010	87749	624130	111270	86413	123740	553510	By MS/MS			By MS/MS
Q9UHB7;Q9UHB7-2	AF4/FMR2 family member 4	AFF4	33	33	33	36.2	36.2	36.2	127.46	0	323.31	177580000	166590000	140210000	155040000	157460000	150740000	157310000	215300000	172760000	155230000	136820000	205920000	143390000	123890000	148340000	146000000	56	193760000	18659000	8088600	9966100	15755000	13604000	15106000	10902000	12364000	5518900	8844700	7645200	12810000	17108000	13871000	8989500	14532000	By MS/MS	By MS/MS	By MS/MS	By MS/MS
Q9Y4W6	AFG3-like protein 2	AFG3L2	26	25	25	30.9	29.9	29.9	88.583	0	323.31	781540000	1019200000	1076400000	1158600000	1054200000	1263800000	1195800000	1259600000	849010000	1040100000	1169000000	1273500000	928590000	965970000	1012000000	1263100000	45	1035500000	72526000	52508000	67979000	48141000	79820000	101670000	52662000	35361000	60968000	52981000	60019000	89323000	69231000	60866000	60361000	71126000	By MS/MS	By MS/MS	By MS/MS	By MS/MS
Q6ULP2-8;Q6ULP2-6;Q6ULP2;Q6ULP2-9;Q6ULP2-7;B8ZZI9	Aftiphilin	AFTPH	22	22	22	30.4	30.4	30.4	99.37	0	323.31	197800000	184350000	227660000	204540000	237150000	228160000	198870000	186500000	241740000	215020000	225480000	197440000	258700000	310030000	253820000	252030000	39	271240000	17344000	13002000	14813000	10062000	16989000	18809000	9127000	4922200	5951500	13101000	11123000	10613000	66969000	18662000	20778000	18972000	By MS/MS	By MS/MS	By MS/MS	By MS/MS
A0A087X1U1;E7EUN2;Q9UPQ3-2;F5GXM9;Q9UPQ3;A0A087X044;Q9UPQ3-3	Arf-GAP with GTPase, ANK repeat and PH domain-containing protein 1	AGAP1	8	8	5	16.3	16.3	11.6	82.688	0	151.74	99174000	162560000	112420000	79590000	149590000	115470000	152480000	157420000	157490000	123430000	114660000	100020000	154060000	120480000	111540000	166950000	29	43802000	1912400	2827600	6398100	2249700	2964700	4380200	2446800	3596900	1243300	3137200	2113800	2176300	1899900	1131300	3137400	2186000	By MS/MS	By MS/MS	By MS/MS	By MS/MS
Q96P47;Q96P47-2;Q96P47-4;E7ESL9;Q96P47-3;Q96P47-6;H7C5G0;H7C4U6;C9J975	Arf-GAP with GTPase, ANK repeat and PH domain-containing protein 3	AGAP3	7	5	1	8.2	5.5	1.3	95.043	0.00019395	37.48	88105000	147360000	101220000	174040000	159800000	137170000	137190000	156430000	216820000	180940000	0	161470000	159360000	220320000	135260000	149850000	32	127510000	7629100	10343000	8919000	13357000	9061200	5940200	7377700	5684400	4273400	9669400	2269800	7447400	12650000	7923400	6206500	8758900	By MS/MS	By MS/MS	By MS/MS	By MS/MS
P52594-2;P52594-3;P52594;P52594-4;B8ZZY2;C9J2I0	Arf-GAP domain and FG repeat-containing protein 1	AGFG1	12	12	11	30.3	30.3	28.7	54.181	0	323.31	2721200000	2256000000	2081300000	1773300000	2234700000	1935400000	2120800000	2848700000	2747000000	1372700000	1322100000	2867500000	1496100000	2060500000	1889700000	1938100000	17	1694600000	261310000	122990000	85350000	95160000	96545000	149150000	88980000	112670000	42539000	50790000	67169000	85859000	128510000	91245000	117380000	98913000	By MS/MS	By MS/MS	By MS/MS	By MS/MS
O95081;A0A0C4DG34;O95081-2	Arf-GAP domain and FG repeat-containing protein 2	AGFG2	8	7	7	21	19.3	19.3	48.962	0	58.775	119050000	95185000	133210000	66829000	298760000	302290000	477000000	429380000	0	387950000	182050000	206380000	211430000	257540000	319380000	349580000	15	313810000	685640	4329400	1358800	9341100	28976000	29406000	23791000	21755000	16687000	33671000	21920000	24259000	33895000	19459000	15919000	28356000	By MS/MS	By MS/MS	By MS/MS	By MS/MS
Q8N302;A0A2R8YFF1	Angiogenic factor with G patch and FHA domains 1	AGGF1	16	16	12	26.3	26.3	18.6	80.976	0	144.18	68344000	51355000	50113000	61238000	68205000	55682000	69673000	79824000	76261000	88956000	57305000	51036000	55789000	71743000	56124000	79223000	28	59547000	4280400	2840000	2591200	2398100	4127200	3067300	3995800	2789600	2449800	7042400	3797800	1503400	2550800	6576200	4432400	5104400	By MS/MS	By MS/MS	By MS/MS	By MS/MS
Q53H12;E9PC15;A0A3B3ITD0;E9PG39;A0A3B3ISY9;A0A3B3ISZ0;A0A3B3ITX7	Acylglycerol kinase, mitochondrial	AGK	16	16	16	38.6	38.6	38.6	47.137	0	170.37	718900000	1353000000	1343600000	1270800000	1025500000	1022900000	798600000	918040000	1192300000	960190000	1038600000	1158900000	1306500000	1290800000	1165800000	1025800000	23	1511600000	135070000	100980000	130880000	167880000	81290000	80737000	45929000	35752000	40117000	65922000	77759000	92183000	144680000	130770000	88584000	93020000	By MS/MS	By MS/MS	By MS/MS	By MS/MS
P35573;P35573-2;P35573-3	Glycogen debranching enzyme;4-alpha-glucanotransferase;Amylo-alpha-1,6-glucosidase	AGL	16	16	16	11.7	11.7	11.7	174.76	0	109.21	117650000	183070000	140680000	127210000	144450000	143680000	179340000	137800000	121660000	144200000	139040000	120860000	130690000	152780000	183120000	172670000	93	46627000	3019000	4059800	1755200	4888200	4885700	2304300	2471800	1730200	938910	3208500	2869300	2086900	4454200	2893300	2276000	2785400	By MS/MS	By MS/MS	By MS/MS	By MS/MS
Q9UL18;A0A6I8PTZ8;Q5TA58	Protein argonaute-1;Protein argonaute	AGO1	21	15	9	30.5	21.7	14.4	97.213	0.00021858	54.22	73473000	146050000	153750000	120070000	144280000	106750000	127630000	120110000	191600000	98660000	108330000	184440000	122610000	169440000	114400000	121490000	47	73109000	4041400	3056700	4605600	3608600	2483800	3515300	8099000	1913300	3923800	4082600	5076600	6679500	7730100	7764800	2834700	3692700	By MS/MS	By MS/MS	By MS/MS	By MS/MS
Q9UKV8;Q9UKV8-2	Protein argonaute-2	AGO2	28	28	22	36.6	36.6	27.8	97.207	0	202.54	375980000	404810000	357830000	373670000	373110000	314840000	430080000	518770000	308920000	410030000	479150000	426670000	422060000	360130000	475570000	405720000	51	403020000	21723000	26568000	27207000	23550000	17841000	26848000	20495000	20000000	9790700	19812000	25042000	27499000	45599000	22203000	34057000	34788000	By MS/MS	By MS/MS	By MS/MS	By MS/MS
Q9H9G7;Q9H9G7-2	Protein argonaute-3	AGO3	16	6	6	22.8	9.1	9.1	97.359	0.00015591	13.569	28244000	0	0	25572000	39404000	46762000	46310000	45827000	0	36610000	32128000	46630000	45590000	0	36505000	33510000	47	349530	1195600	342120	69808	1115900	1294300	1615900	1112000	759490	0	815000	100930	1776800	1203000	178790	1948700	2364000	By MS/MS	By MS/MS	By MS/MS	By MS/MS
Q9NRZ7-2;Q9NRZ7;Q9NRZ7-3	1-acyl-sn-glycerol-3-phosphate acyltransferase gamma	AGPAT3	7	7	7	19.1	19.1	19.1	36.271	0.00015588	13.565	64409000	0	48680000	51210000	33018000	0	87258000	0	0	0	91951000	0	0	52315000	0	0	17	48791000	6796100	1656800	7667800	8300700	1078200	1692400	2003900	3186400	0	0	9832400	2220500	0	1475700	602620	2277700	By MS/MS	By MS/MS	By MS/MS	By MS/MS
Q9NUQ2	1-acyl-sn-glycerol-3-phosphate acyltransferase epsilon	AGPAT5	6	6	6	21.2	21.2	21.2	42.072	0.00018519	31.13	211840000	309290000	204810000	229070000	181320000	165940000	171550000	152880000	163010000	129370000	168870000	146820000	155230000	235700000	177310000	117910000	19	212920000	19242000	13879000	9391100	27276000	12217000	15179000	8198700	2609300	3529800	7005000	14828000	7012800	27630000	19347000	12011000	13569000	By MS/MS	By MS/MS	By MS/MS	By MS/MS
Q86UL3	Glycerol-3-phosphate acyltransferase 4	AGPAT6	7	7	6	13.6	13.6	11.6	52.07	0.00016391	17.584	178430000	192340000	152710000	117740000	209870000	217820000	260980000	252970000	0	216100000	208740000	193640000	148850000	236340000	207110000	345840000	22	151060000	8496800	8037300	10873000	3572200	10953000	16904000	15489000	2937600	5186400	4757900	3524800	6768600	17318000	13085000	16546000	6606700	By MS/MS	By MS/MS	By MS/MS	By MS/MS
O00116;A0A1B0GWA2	Alkyldihydroxyacetonephosphate synthase, peroxisomal	AGPS	19	19	19	34.8	34.8	34.8	72.911	0	323.31	2244200000	1708200000	2242500000	1607500000	2533600000	2724200000	1665700000	1590900000	1537900000	1748500000	2549700000	1766200000	2295500000	3088400000	2634400000	2442400000	35	1078100000	45910000	25536000	52375000	128280000	105550000	110000000	36650000	44778000	50820000	49462000	38554000	74985000	103350000	103530000	55211000	53154000	By MS/MS	By MS/MS	By MS/MS	By MS/MS
O00468-6;O00468-7;A0A494C0G5;O00468-3;O00468-5;O00468-4;O00468;A0A087X208;A0A494C1I6;O00468-2	Agrin;Agrin N-terminal 110 kDa subunit;Agrin C-terminal 110 kDa subunit;Agrin C-terminal 90 kDa fragment;Agrin C-terminal 22 kDa fragment	AGRN	20	20	20	13.9	13.9	13.9	214.84	0	323.31	101270000	196600000	130000000	205540000	235400000	199400000	228440000	152360000	166370000	207660000	216940000	192300000	249330000	286810000	221560000	201460000	90	58792000	3211100	5534100	4906800	4104800	5013800	5598900	2338200	2594700	620920	1526700	2594200	2543100	6924100	4196400	3679700	3404200	By MS/MS	By MS/MS	By MS/MS	By MS/MS
J3KNS1;Q9UPW5-2;Q9UPW5;Q9UPW5-3	Cytosolic carboxypeptidase 1	AGTPBP1	14	14	14	13.7	13.7	13.7	143.23	0.00019932	41.083	89137000	116360000	101970000	91043000	72504000	66390000	98317000	102840000	151950000	78878000	62187000	91095000	61202000	71168000	67820000	91434000	64	21540000	3781000	1574600	2451100	2360100	536840	1663000	901670	964440	904100	678110	1952300	540900	682480	440590	708410	1400800	By MS/MS	By MS/MS	By MS/MS	By MS/MS
Q8WYP5;Q8WYP5-3;Q8WYP5-2	Protein ELYS	AHCTF1	66	66	66	35.3	35.3	35.3	252.5	0	323.31	640920000	637720000	632420000	720270000	640040000	606150000	830650000	736360000	722870000	805020000	625210000	699780000	624300000	618020000	620600000	684340000	108	484390000	45301000	24433000	29254000	52691000	33028000	28891000	28457000	20849000	22877000	29449000	26671000	39765000	23996000	22925000	25887000	29919000	By MS/MS	By MS/MS	By MS/MS	By MS/MS
P23526;P23526-2	Adenosylhomocysteinase	AHCY	21	21	21	47.7	47.7	47.7	47.716	0	323.31	12868000000	18283000000	14753000000	14277000000	21574000000	20223000000	18122000000	18158000000	19031000000	22182000000	23662000000	20349000000	22969000000	28629000000	20246000000	21548000000	20	43138000000	2595800000	2835000000	2671600000	2853000000	3024800000	3747200000	2374100000	2279600000	1475600000	2157700000	2864700000	2723700000	3712100000	2925700000	2153500000	2744400000	By MS/MS	By MS/MS	By MS/MS	By MS/MS
O43865;O43865-2	Putative adenosylhomocysteinase 2	AHCYL1	18	18	9	30	30	14.3	58.951	0	174.14	797460000	1184900000	1019400000	922060000	983910000	1084900000	950780000	1089900000	1165400000	1007300000	1127800000	968100000	996190000	1028500000	1034600000	930160000	26	1868900000	198620000	135300000	161970000	135430000	128530000	167790000	96619000	76809000	55587000	101640000	82841000	81768000	135680000	124860000	104970000	80451000	By MS/MS	By MS/MS	By MS/MS	By MS/MS
Q96HN2-2;H0Y8B3	Putative adenosylhomocysteinase 3;Adenosylhomocysteinase	AHCYL2	18	9	2	27.7	14.1	1.3	66.592	0	65.697	336090000	223260000	291640000	305230000	298970000	223060000	386490000	293130000	336730000	249640000	354440000	386450000	237630000	218510000	192370000	350400000	29	373920000	21593000	18825000	31194000	33451000	34119000	22621000	18910000	18832000	23513000	8336800	20053000	25975000	27739000	19310000	17958000	31489000	By MS/MS	By MS/MS	By MS/MS	By MS/MS
Q5TGY3	AT-hook DNA-binding motif-containing protein 1	AHDC1	28	28	28	29.9	29.9	29.9	168.35	0	323.31	124340000	114670000	126300000	141960000	115720000	101680000	119070000	93645000	124510000	128120000	106700000	94974000	110100000	109430000	116090000	97327000	70	86522000	6406900	4345200	5029800	9252700	4945000	6257400	5448100	2593600	1718000	7024600	6296600	4663200	6878600	4358000	5634600	5669500	By MS/MS	By MS/MS	By MS/MS	By MS/MS
Q8N157-2;Q8N157;Q8N157-3;E9PML3	Jouberin	AHI1	10	10	7	12.8	12.8	9.1	120.85	0	64.477	71939000	61340000	84066000	89023000	51251000	45765000	59675000	103150000	89151000	52524000	49828000	59606000	0	44981000	54958000	53944000	53	10098000	584970	708390	1731300	2383100	872100	510500	645160	815690	127910	992030	433710	377590	829070	713220	508720	398490	By MS/MS	By MS/MS	By MS/MS	By MS/MS
Q09666	Neuroblast differentiation-associated protein AHNAK	AHNAK	286	286	280	71	71	69.5	629.09	0	323.31	23334000000	19767000000	21252000000	21949000000	26019000000	23608000000	23224000000	23548000000	22982000000	26067000000	21539000000	22073000000	22115000000	20694000000	23260000000	21456000000	376	16222000000	1310900000	840940000	1052500000	1137100000	1245700000	1219600000	944290000	831250000	589560000	1191600000	852500000	970810000	1219900000	823780000	918970000	1072100000	By MS/MS	By MS/MS	By MS/MS	By MS/MS
Q8IVF2-3;Q8IVF2	Protein AHNAK2	AHNAK2	164	162	162	51.5	50.7	50.7	605.64	0	323.31	6370300000	6123400000	6545300000	6446300000	4954900000	4211400000	5051000000	5030400000	4275000000	4233600000	3455400000	4310900000	3879400000	3987000000	3870100000	4420000000	304	2031900000	283180000	145510000	179710000	159820000	125960000	129120000	103370000	96019000	65945000	100090000	89424000	89766000	145830000	65620000	136220000	116310000	By MS/MS	By MS/MS	By MS/MS	By MS/MS
A0A1B0GVI7;P35869;A0A2R8Y7G1	Aryl hydrocarbon receptor	AHR	4	4	4	7	7	7	90.58	0.0004169	6.1704	34489000	0	53503000	38960000	0	0	0	0	0	0	0	0	0	0	0	0	25	5303600	1465600	1057700	1838900	1145400	1296400	1386700	662380	423980	898700	0	0	1363900	1544900	1122700	809150	599290	By MS/MS	By MS/MS	By MS/MS	By MS/MS
O95433;O95433-2;G3V438;H0YJG7	Activator of 90 kDa heat shock protein ATPase homolog 1	AHSA1	14	14	14	53.6	53.6	53.6	38.274	0	181	1021000000	1323200000	1512300000	1298200000	683330000	753150000	586000000	335490000	762950000	612010000	721630000	586060000	671410000	1137800000	706590000	666870000	20	1377200000	118110000	207000000	129390000	174350000	66223000	39370000	38382000	43561000	15544000	77280000	65121000	46125000	151190000	42854000	81298000	81378000	By MS/MS	By MS/MS	By MS/MS	By MS/MS
Q96BJ3;Q96BJ3-3	Axin interactor, dorsalization-associated protein	AIDA	6	6	6	22.2	22.2	22.2	35.023	0	298.04	105350000	140890000	170960000	123370000	99007000	110250000	91421000	120640000	0	110170000	102400000	75009000	83670000	64418000	103410000	113000000	15	123790000	10808000	5158900	12563000	14951000	8357800	8888100	3789200	1635900	10962000	6812300	4796300	3401700	10622000	6251500	6382900	8412000	By MS/MS	By MS/MS	By MS/MS	By MS/MS
O95831;O95831-3;A0A6Q8PFM5;A0A6Q8PFE1;A0A6Q8PG15;A0A6Q8PHC0;A0A6Q8PHJ9;A0A6Q8PFQ8;A0A6Q8PFS4;A0A6Q8PFA7;O95831-2;E9PMA0;O95831-5	Apoptosis-inducing factor 1, mitochondrial	AIFM1	26	26	26	47.3	47.3	47.3	66.9	0	323.31	2970600000	2265000000	2817100000	2636400000	2062500000	2451600000	2381000000	2874600000	3034000000	2476000000	2353800000	2683800000	2405800000	3582900000	2412200000	2905100000	31	5508900000	565510000	258500000	435570000	409330000	259840000	389130000	308890000	254880000	217430000	314290000	270370000	354950000	386550000	360500000	334760000	388350000	By MS/MS	By MS/MS	By MS/MS	By MS/MS
Q9BRQ8-2;Q9BRQ8	Apoptosis-inducing factor 2	AIFM2	7	7	7	23.2	23.2	23.2	36.52	0	130.13	316040000	375660000	284010000	344060000	414810000	367670000	427350000	305600000	386420000	396580000	403900000	362860000	489910000	485070000	342750000	395590000	18	229410000	8011700	2541500	14323000	11187000	18540000	21601000	16100000	1944400	6147900	19205000	22161000	6243600	42297000	13404000	13477000	12221000	By MS/MS	By MS/MS	By MS/MS	By MS/MS
Q12904;Q12904-2;A0A5F9ZHC5;D6R937	Aminoacyl tRNA synthase complex-interacting multifunctional protein 1;Endothelial monocyte-activating polypeptide 2	AIMP1	18	18	18	59.6	59.6	59.6	34.352	0	323.31	2420700000	2317600000	1973400000	2464700000	2851300000	2273300000	1898200000	2066400000	1822800000	2040800000	2056200000	2038900000	2582100000	2017900000	2321300000	2166500000	17	8897500000	610380000	470790000	386420000	537520000	644450000	687580000	496050000	464910000	393660000	480750000	573080000	527170000	906440000	319420000	658160000	740720000	By MS/MS	By MS/MS	By MS/MS	By MS/MS
Q13155;A8MU58	Aminoacyl tRNA synthase complex-interacting multifunctional protein 2	AIMP2	9	9	2	29.4	29.4	10.3	35.348	0	162.62	2821600000	2582600000	2077800000	2586600000	3098800000	3417600000	3316700000	4141000000	2483600000	3608600000	3122700000	2959000000	4025000000	5646900000	4659400000	2697800000	17	3460500000	137040000	180140000	152640000	197830000	320240000	272610000	235810000	226480000	49775000	234930000	224740000	294850000	351440000	67391000	312180000	202410000	By MS/MS	By MS/MS	By MS/MS	By MS/MS
O00170;E9PMH2	AH receptor-interacting protein	AIP	14	14	14	50	50	50	37.636	0	278.26	822560000	806090000	985270000	888900000	605430000	835400000	1055400000	702990000	1022300000	945880000	1017600000	820670000	763030000	856010000	927060000	900840000	18	1896900000	168650000	129470000	217780000	157760000	84602000	134110000	106730000	59225000	59312000	109850000	121940000	85595000	157900000	62619000	140610000	100740000	By MS/MS	By MS/MS	By MS/MS	By MS/MS
Q5T9B7;P00568	Adenylate kinase isoenzyme 1	AK1	8	8	8	30	30	30	23.411	0.00018508	31.049	5284900000	3456200000	3408200000	4665400000	4567400000	3901400000	5721600000	4486400000	3429700000	6065800000	4459400000	4693100000	4813800000	2868300000	3906900000	5574000000	12	14331000000	1526600000	926210000	1071700000	1212100000	893750000	854920000	941890000	644290000	345990000	917640000	785050000	908100000	1097400000	517660000	659730000	1027400000	By MS/MS	By MS/MS	By MS/MS	By MS/MS
F8W1A4;P54819-5;P54819-2;P54819;P54819-3;F8VY04;A0A5K1VW67;P54819-6;P54819-4;F8VZG5;A0A5F9ZHP2;G3V213	Adenylate kinase 2, mitochondrial;Adenylate kinase 2, mitochondrial;Adenylate kinase 2, mitochondrial, N-terminally processed	AK2	15	15	15	58.2	58.2	58.2	25.63	0	243.63	5043700000	3709800000	4379200000	4606600000	4300500000	4479700000	4188400000	4244100000	3671200000	4343300000	3736900000	4144500000	3590500000	2127900000	4323700000	4152500000	14	10336000000	1083600000	485850000	840580000	948970000	758530000	709680000	689260000	430800000	456280000	453970000	451850000	707890000	693490000	350410000	683640000	591070000	By MS/MS	By MS/MS	By MS/MS	By MS/MS
Q9UIJ7;Q9UIJ7-3;Q9UIJ7-2	GTP:AMP phosphotransferase AK3, mitochondrial	AK3	13	13	13	52	52	52	25.565	0	259.14	856340000	993690000	1327900000	1403300000	580710000	486920000	462640000	361600000	564120000	489240000	428380000	514420000	478270000	487060000	465050000	485740000	17	1744700000	175190000	112440000	286040000	294190000	63760000	97412000	65445000	28760000	26434000	82601000	97272000	44764000	109170000	82764000	91311000	87188000	By MS/MS	By MS/MS	By MS/MS	By MS/MS
P27144;F8VS11	Adenylate kinase 4, mitochondrial	AK4	8	8	8	47.1	47.1	47.1	25.268	0	261.57	1348300000	1043900000	1173600000	957540000	736840000	579210000	968170000	1037200000	1449900000	503290000	626940000	797190000	559050000	658310000	678600000	613690000	15	511430000	150570000	44959000	39126000	31700000	23017000	14545000	25840000	17569000	35035000	15489000	25191000	15673000	22082000	21630000	16001000	13002000	By MS/MS	By MS/MS	By MS/MS	By MS/MS
Q92667;Q92667-2	A-kinase anchor protein 1, mitochondrial	AKAP1	28	28	28	36.3	36.3	36.3	97.34	0	323.31	431260000	385420000	358020000	379140000	522330000	487800000	580310000	668000000	484580000	574440000	428940000	569340000	388010000	408290000	435530000	512240000	40	650660000	29095000	26000000	32270000	40148000	69891000	47344000	32766000	41136000	31404000	46382000	29820000	43824000	47107000	75699000	27818000	29956000	By MS/MS	By MS/MS	By MS/MS	By MS/MS
O43572;E7EMD6	A-kinase anchor protein 10, mitochondrial	AKAP10	16	16	16	30.2	30.2	30.2	73.817	0	130.46	95407000	76159000	78620000	91134000	140260000	115250000	99278000	67901000	74047000	112910000	92930000	68210000	136290000	152010000	124530000	92079000	32	115970000	5346600	5358400	8122700	11232000	13902000	8620100	2674000	2245600	2452500	6718800	8420000	2355600	9158000	8821800	11395000	9143700	By MS/MS	By MS/MS	By MS/MS	By MS/MS
Q9UKA4	A-kinase anchor protein 11	AKAP11	35	35	35	24.4	24.4	24.4	210.51	0	186.88	201080000	199020000	213010000	207210000	175300000	179620000	196690000	206640000	231770000	183640000	155770000	222990000	159890000	205500000	176200000	193580000	75	130390000	10324000	6376500	8866700	14728000	9918000	9031400	7386000	6837100	2961900	7268100	8606400	7443100	8052400	4338200	7755600	10492000	By MS/MS	By MS/MS	By MS/MS	By MS/MS
Q02952;Q02952-3;Q02952-2	A-kinase anchor protein 12	AKAP12	94	94	94	64.4	64.4	64.4	191.48	0	323.31	2859900000	2470700000	2751300000	2663000000	5487100000	5432700000	5213200000	6006400000	5771400000	6269700000	5087800000	5958500000	4550600000	4472500000	4577700000	5294500000	83	5763500000	237510000	119690000	158110000	286020000	484110000	541330000	347410000	366500000	351300000	398510000	395460000	627120000	421690000	284720000	317820000	426180000	By MS/MS	By MS/MS	By MS/MS	By MS/MS
Q12802-4;Q12802;Q12802-2;H0YMW2	A-kinase anchor protein 13	AKAP13	70	70	70	35.3	35.3	35.3	305.28	0	323.31	275530000	270620000	273140000	289770000	236670000	222790000	245840000	204700000	284410000	232030000	202140000	216480000	230700000	263180000	230760000	221820000	120	176650000	20619000	13037000	17000000	13906000	9512400	10386000	11755000	7866600	3900600	8601600	10731000	6766700	13175000	8142000	10975000	10274000	By MS/MS	By MS/MS	By MS/MS	By MS/MS
Q02040;X6RAJ1;Q02040-2;Q02040-3	A-kinase anchor protein 17A	AKAP17A	17	17	17	25	25	25	80.735	0	204.38	337660000	351520000	369300000	362800000	380560000	388340000	415490000	522100000	576590000	427220000	405070000	457060000	376840000	409240000	404010000	494420000	33	420970000	24802000	30574000	12895000	39072000	31584000	23647000	25820000	33029000	8924200	19488000	21863000	24936000	37100000	33374000	9071400	44792000	By MS/MS	By MS/MS	By MS/MS	By MS/MS
Q9Y2D5-5;Q9Y2D5-6;Q9Y2D5;Q9Y2D5-7;Q9Y2D5-4;C9JVY5	A-kinase anchor protein 2	AKAP2	26	26	26	35.2	35.2	35.2	104.11	0	323.31	1036500000	886120000	937840000	1029500000	607890000	505890000	668510000	689790000	659960000	605430000	521570000	609240000	542820000	533290000	588350000	585620000	41	451430000	66890000	25192000	55804000	43136000	16851000	34194000	20615000	19605000	17595000	15011000	20444000	23504000	34716000	19832000	17162000	20881000	By MS/MS	By MS/MS	By MS/MS	By MS/MS
O43823	A-kinase anchor protein 8	AKAP8	23	23	23	39.9	39.9	39.9	76.107	0	323.31	479300000	477120000	471490000	502590000	648740000	597940000	651450000	610950000	682160000	567250000	549730000	553500000	506070000	556250000	586770000	513840000	27	644750000	45472000	16343000	30254000	45301000	56610000	75604000	52059000	43433000	29776000	31121000	51876000	46958000	33194000	19397000	39769000	27579000	By MS/MS	By MS/MS	By MS/MS	By MS/MS
Q9ULX6;Q9ULX6-2;V9GZ50	A-kinase anchor protein 8-like	AKAP8L	15	15	15	21.5	21.5	21.5	71.639	0	323.31	299470000	179460000	223160000	173390000	269540000	274560000	339780000	509990000	262150000	297040000	207600000	435170000	279090000	177010000	219960000	386210000	24	505830000	34906000	14412000	18880000	24240000	41080000	46920000	25208000	25227000	16701000	21969000	31128000	34684000	57789000	41217000	36939000	34523000	By MS/MS	By MS/MS	By MS/MS	By MS/MS
Q99996-3;Q99996;Q99996-6;A0A0A0MRF6;Q99996-1;Q99996-5;A0A0A0MRE9	A-kinase anchor protein 9	AKAP9	122	122	122	34.2	34.2	34.2	452.11	0	323.31	220080000	187170000	196420000	178240000	292480000	296830000	343220000	328590000	295070000	280390000	293170000	309630000	263220000	289330000	270420000	315220000	238	185420000	11975000	6108500	8111200	9276000	12838000	15829000	13418000	9193700	6120200	11431000	10730000	14603000	15936000	9834900	12707000	17308000	By MS/MS	By MS/MS	By MS/MS	By MS/MS
Q9NQ31-3;Q9NQ31;E9PN38;E9PNI1;B4DGE2;Q9NQ31-2;H0YCH8	A-kinase-interacting protein 1	AKIP1	5	5	5	37.7	37.7	37.7	20.033	0	100.79	62566000	81758000	90871000	92044000	122210000	73199000	121880000	96917000	0	110050000	79967000	131600000	79391000	58931000	84099000	91918000	11	6537900	498930	14517000	20057000	18571000	630520	19757000	411710	302990	600110	671070	738110	18632000	21897000	1043400	1236400	404620	By MS/MS	By MS/MS	By MS/MS	By MS/MS
B4DQP0;Q9H9L7	Akirin-1	AKIRIN1	3	2	2	20.7	15.2	15.2	16.453	0.00015863	14.807	96502000	83455000	0	84642000	0	0	0	38121000	77913000	52756000	27434000	40271000	0	46641000	0	0	10	43091000	7141900	3222200	4134000	4662500	2979400	3070300	2178300	1948500	2886300	3260800	4843900	3067900	0	2674200	8440900	0	By MS/MS	By MS/MS	By MS/MS	By MS/MS
Q53H80	Akirin-2	AKIRIN2	6	6	5	27.1	27.1	23.2	22.495	0.00014584	8.8474	93660000	81841000	94416000	95336000	45282000	66951000	99091000	0	0	64914000	75235000	86992000	0	51795000	58738000	75722000	10	58533000	5969700	9730000	18993000	12672000	3428000	2028800	10364000	4007900	0	12779000	2295200	8762100	6152600	1319100	7905800	2096300	By MS/MS	By MS/MS	By MS/MS	By MS/MS
P14550;Q5T621;V9GYG2;V9GYP9	Alcohol dehydrogenase [NADP(+)]	AKR1A1	14	14	14	45.5	45.5	45.5	36.573	0	323.31	2464400000	3273100000	3353300000	3505200000	4374700000	4232200000	3658600000	3208600000	3983000000	3811600000	4029900000	3639900000	4726000000	4424300000	4341200000	4101100000	22	6846200000	435320000	438590000	407470000	576850000	546800000	624620000	355650000	288430000	299340000	358960000	403470000	342760000	542740000	464950000	416080000	344210000	By MS/MS	By MS/MS	By MS/MS	By MS/MS
P15121;E9PCX2	Aldose reductase	AKR1B1	21	21	20	56	56	53.5	35.853	0	323.31	6260500000	12521000000	9718600000	11728000000	4176000000	6008100000	3270900000	2976400000	4290300000	3763100000	6054400000	5227200000	5280300000	5342300000	4542800000	5240700000	18	26526000000	2938500000	4155200000	3246100000	3573900000	1253600000	1450700000	795740000	574410000	705120000	622080000	1316400000	1041600000	1753900000	1037200000	724990000	1336200000	By MS/MS	By MS/MS	By MS/MS	By MS/MS
Q04828;S4R3P0;H0Y804;B4DK69;P52895;A6NHU4;S4R3Z2;A0A0A0MSS8;P52895-2;P42330;P17516	Aldo-keto reductase family 1 member C1;Aldo-keto reductase family 1 member C2;Aldo-keto reductase family 1 member C3;Aldo-keto reductase family 1 member C4	AKR1C1;AKR1C2;AKR1C3;AKR1C4	4	4	4	18.6	18.6	18.6	36.788	0.00017244	22.651	0	0	0	0	66907000	48678000	0	0	78476000	53520000	55288000	60228000	55969000	64451000	69073000	48339000	19	18978000	1146500	0	1321500	0	3170000	3080200	0	611210	872720	3174000	1830500	5167200	2323000	1987600	1758300	1865200	By MS/MS		By MS/MS
H3BLU7;O43488;H7C5H7	Aflatoxin B1 aldehyde reductase member 2	AKR7A2	4	4	4	12.4	12.4	12.4	34.684	0.00017167	22.204	692060000	558950000	0	971010000	1078600000	1199900000	589330000	1061300000	120150000	658980000	820870000	968890000	1706500000	973990000	684610000	783070000	13	1182200000	67213000	70367000	101400000	83991000	78619000	148510000	68936000	53634000	35801000	57130000	63626000	62959000	71861000	38622000	117240000	62288000	By MS/MS	By MS/MS	By MS/MS	By MS/MS
P31749;P31749-2	RAC-alpha serine/threonine-protein kinase	AKT1	8	8	7	19	19	17.3	55.686	0	126.1	921230000	1158800000	769670000	848510000	601820000	604540000	719900000	513930000	791050000	658410000	866480000	569520000	627420000	817510000	935350000	787840000	29	323940000	19921000	18330000	20271000	21468000	24194000	15606000	10290000	3644100	70448000	8367600	12721000	9482200	13619000	18836000	13169000	43571000	By MS/MS	By MS/MS	By MS/MS	By MS/MS
P31751;J3QKW1;P31751-2;C9JHS6;M0R0P9;J3QLS6	RAC-beta serine/threonine-protein kinase	AKT2	7	6	6	15.4	13.7	13.7	55.768	0.00041511	5.9999	45203000	89584000	78057000	69925000	0	89721000	66792000	59328000	87705000	76300000	51097000	83180000	54536000	82255000	63716000	138470000	30	69346000	2483100	7186400	7996400	3320000	0	5461300	3049700	1253200	2029800	3474400	3251600	4512600	4401200	4910900	6280400	9734900	By MS/MS	By MS/MS	By MS/MS	By MS/MS
A0A5K1VW74;Q9Y243-2;Q9Y243;A0A5F9ZGY0;A0A5F9ZHU3	RAC-gamma serine/threonine-protein kinase	AKT3	7	6	6	15.8	14	14	53.077	0.0005472	5.5479	56658000	40239000	61714000	66727000	56109000	31405000	63225000	78924000	0	0	43982000	0	69573000	0	0	66186000	27	25304000	3753400	3468000	3682700	2364400	2796300	1553700	1857500	1918400	0	1955200	339180	0	1927200	237020	400230	2484600	By MS/MS	By MS/MS	By MS/MS	By MS/MS
P13716-2;P13716	Delta-aminolevulinic acid dehydratase	ALAD	4	4	4	15.3	15.3	15.3	39.033	0.00021084	49.079	42740000	68772000	57326000	57814000	31127000	45066000	34992000	27752000	0	32383000	41117000	0	58069000	53077000	35867000	68546000	20	30975000	1428800	977380	614330	2827200	1759200	3022200	1986600	487940	238090	1835600	3624900	754090	5332500	1199900	3770800	2107800	By MS/MS	By MS/MS	By MS/MS	By MS/MS
P13196	5-aminolevulinate synthase, nonspecific, mitochondrial	ALAS1	10	10	10	23.1	23.1	23.1	70.58	0	178.16	135200000	77660000	109800000	82262000	54374000	69770000	68937000	73030000	111140000	57265000	53512000	56212000	66286000	62824000	59467000	56979000	36	27612000	7108000	1380000	959370	2367600	2095700	1496800	915050	770190	1887700	1114600	1942000	1738300	1620300	698780	2214400	1191100	By MS/MS	By MS/MS	By MS/MS	By MS/MS
Q13740-2;Q13740;F5GXJ9	CD166 antigen	ALCAM	16	16	16	30	30	30	63.664	0	63.315	948000000	1015100000	913550000	847510000	481270000	501140000	505370000	628290000	587000000	525350000	483080000	518490000	444720000	606290000	387330000	521130000	30	679320000	55887000	33629000	86656000	79170000	42346000	55847000	28493000	18485000	26035000	40641000	45273000	35121000	32987000	30275000	35513000	32962000	By MS/MS	By MS/MS	By MS/MS	By MS/MS
P54886-2;P54886	Delta-1-pyrroline-5-carboxylate synthase;Glutamate 5-kinase;Gamma-glutamyl phosphate reductase	ALDH18A1	25	25	25	33.4	33.4	33.4	87.088	0	166.08	1531200000	2014600000	1646400000	1793800000	1032900000	1012800000	984040000	1066000000	1098000000	862020000	1003100000	1001400000	1012900000	1104400000	1002900000	1022200000	46	1158600000	101670000	61209000	87330000	144030000	73752000	89993000	42742000	32102000	36129000	56294000	75969000	36320000	106580000	75171000	60240000	79044000	By MS/MS	By MS/MS	By MS/MS	By MS/MS
P47895;H0Y2X5	Aldehyde dehydrogenase family 1 member A3	ALDH1A3	24	24	22	45.5	45.5	43.8	56.108	0	323.31	2942700000	3035200000	3291200000	2855500000	4552800000	5056500000	4152300000	4557400000	5089200000	4230900000	4421100000	4832000000	4592300000	4900100000	5177400000	5140700000	26	9426600000	442890000	250890000	341710000	301280000	667220000	777570000	451520000	509130000	379770000	602800000	664760000	928670000	912870000	699800000	809720000	686040000	By MS/MS	By MS/MS	By MS/MS	By MS/MS
P30837	Aldehyde dehydrogenase X, mitochondrial	ALDH1B1	14	12	12	28.4	26.7	26.7	57.206	0	323.31	1320300000	1264200000	1240100000	1280100000	1061800000	1104800000	937630000	741170000	870910000	956470000	986520000	755920000	1277100000	1345000000	1294800000	962840000	22	768470000	92344000	36623000	93770000	56499000	42383000	48548000	32194000	38500000	18677000	35628000	53591000	43720000	65173000	37644000	44312000	28863000	By MS/MS	By MS/MS	By MS/MS	By MS/MS
P05091;P05091-2	Aldehyde dehydrogenase, mitochondrial	ALDH2	15	13	13	31.5	29.8	29.8	56.381	0	310.15	724950000	793780000	839930000	758770000	824530000	929720000	847260000	545750000	504250000	468610000	641120000	501330000	591210000	589850000	504220000	475250000	23	1089100000	104170000	56152000	75870000	82095000	70804000	116010000	86838000	46326000	39018000	36493000	70041000	68757000	56011000	100120000	44435000	35976000	By MS/MS	By MS/MS	By MS/MS	By MS/MS
P51648-2;P51648;A0A5F9ZGX4;A0A5F9ZHN9;A0A5F9ZHI5;A0A5F9ZI12;J3QRD1;I3L1M4	Fatty aldehyde dehydrogenase	ALDH3A2	13	13	12	25.8	25.8	23.4	57.669	0	168.75	223410000	430860000	459320000	414680000	398110000	399680000	409250000	354900000	366070000	442410000	507040000	412720000	536770000	490360000	382060000	382310000	23	873020000	18591000	34058000	55082000	37079000	67158000	71618000	59608000	37897000	28164000	35342000	86961000	53764000	75519000	83351000	69252000	59574000	By MS/MS	By MS/MS	By MS/MS	By MS/MS
P30038;P30038-2;P30038-3	Delta-1-pyrroline-5-carboxylate dehydrogenase, mitochondrial	ALDH4A1	12	12	12	26.3	26.3	26.3	61.719	0	111.63	215490000	161290000	137430000	176600000	205620000	177630000	234060000	154530000	275210000	207310000	178740000	140800000	178500000	211580000	174100000	198930000	30	307260000	30677000	23527000	33616000	17496000	21925000	16023000	14386000	9392000	8881100	13443000	23423000	8928600	22614000	21603000	21215000	20108000	By MS/MS	By MS/MS	By MS/MS	By MS/MS
P51649;P51649-2;C9J8Q5;A0A5F9ZI23	Succinate-semialdehyde dehydrogenase, mitochondrial	ALDH5A1	9	9	9	20.4	20.4	20.4	57.214	0	177.12	118830000	82330000	98631000	141340000	179960000	172970000	228570000	205210000	284850000	133140000	138080000	217760000	102540000	126690000	139310000	133410000	26	205860000	13860000	6085600	10481000	14342000	14601000	26268000	13135000	9592300	2994800	11616000	14025000	19799000	17316000	6266600	10377000	15102000	By MS/MS	By MS/MS	By MS/MS	By MS/MS
Q02252;Q02252-2;G3V4Z4	Methylmalonate-semialdehyde dehydrogenase [acylating], mitochondrial	ALDH6A1	12	12	12	30.3	30.3	30.3	57.839	0	68.636	242650000	228290000	255200000	300890000	246460000	231890000	268560000	211870000	148290000	213330000	268630000	245510000	266300000	268110000	266680000	243180000	28	379370000	32226000	29666000	32066000	30824000	28575000	38357000	16113000	10345000	7096300	7463300	29540000	23948000	26305000	24212000	18102000	24532000	By MS/MS	By MS/MS	By MS/MS	By MS/MS
P49419-2;P49419;A0A1B0GW77;A0A1B0GTG2;A0A1B0GTY9;A0A1B0GW82;A0A1B0GUA1;P49419-4;A0A1B0GTJ4;A0A1B0GV49	Alpha-aminoadipic semialdehyde dehydrogenase	ALDH7A1	22	22	22	48.5	48.5	48.5	55.366	0	323.31	438810000	571600000	618660000	577630000	722000000	671930000	520520000	568590000	509220000	657660000	669370000	614190000	832870000	936850000	818460000	679210000	23	1257500000	73303000	42925000	71956000	82470000	101640000	59315000	101270000	60750000	37318000	76092000	82877000	123560000	104560000	73385000	71748000	94356000	By MS/MS	By MS/MS	By MS/MS	By MS/MS
P49189;P49189-3;P49189-2	4-trimethylaminobutyraldehyde dehydrogenase	ALDH9A1	20	20	20	40.5	40.5	40.5	53.801	0	323.31	1714200000	1833300000	1893900000	1805400000	1567900000	1864700000	1676200000	1182200000	1389100000	1331100000	1443400000	1538900000	1397900000	1513800000	1429400000	1434200000	25	4567800000	412000000	224930000	263880000	314950000	239460000	350800000	281410000	156350000	172510000	260610000	266200000	322300000	399150000	275960000	306730000	320600000	By MS/MS	By MS/MS	By MS/MS	By MS/MS
P04075;J3KPS3;H3BQN4;H3BUH7;H3BR04;H3BMQ8	Fructose-bisphosphate aldolase A;Fructose-bisphosphate aldolase	ALDOA	32	32	2	78.3	78.3	3.6	39.42	0	323.31	67422000000	56518000000	70913000000	50896000000	63545000000	70419000000	86321000000	97774000000	72169000000	64750000000	67661000000	67765000000	59643000000	60042000000	65182000000	72272000000	23	112790000000	8064200000	5472400000	6256100000	5602200000	8714200000	9865600000	7390300000	7261700000	7423500000	4442600000	7014000000	7088800000	6422000000	6452300000	7017300000	8300600000	By MS/MS	By MS/MS	By MS/MS	By MS/MS
P09972;A8MVZ9;J3KSV6;J3QKP5;C9J8F3	Fructose-bisphosphate aldolase C;Fructose-bisphosphate aldolase	ALDOC	23	16	16	58.5	44.2	44.2	39.455	0	323.31	20079000000	17359000000	20175000000	18466000000	21209000000	20353000000	31116000000	29205000000	23444000000	20138000000	18823000000	25574000000	15768000000	20383000000	19616000000	24665000000	23	8268400000	569270000	170080000	201930000	522060000	544210000	908230000	518780000	85664000	123100000	570930000	147460000	834310000	948690000	686100000	869950000	567660000	By MS/MS	By MS/MS	By MS/MS	By MS/MS
Q9BT22-2;Q9BT22;K7EID2;A0A087WZJ8;Q6GMV1;C9J202	Chitobiosyldiphosphodolichol beta-mannosyltransferase;Putative glycosyltransferase ALG1-like;Putative glycosyltransferase ALG1L2	ALG1;ALG1L;ALG1L2	2	2	2	4.5	4.5	4.5	40.337	0.0042153	2.049	44612000	101250000	0	49153000	80859000	86791000	0	75320000	0	80409000	67097000	0	52483000	0	0	83077000	14	3216300	1457700	10904000	1930100	6118200	8033100	11200000	2888900	5372000	0	8484000	7198700	0	7000500	0	3700500	1758600	By MS/MS	By MS/MS	By matching	By MS/MS
Q9NP73;Q9NP73-3;A0A096LNJ4;A0A087WX43;D6RE84;A0A087WTT9;A0A1B0GVW6;Q9NP73-4	Putative bifunctional UDP-N-acetylglucosamine transferase and deubiquitinase ALG13	ALG13	6	6	3	6.1	6.1	2.5	126.05	0.00018954	34.587	135210000	135250000	166870000	170170000	107230000	80213000	83197000	110110000	118470000	84609000	79241000	116540000	70869000	91001000	63016000	85208000	45	4344500	403940	1257800	265150	8789900	224020	646410	3222600	182810	1756600	84550	236970	3022400	4079400	350810	303240	388710	By MS/MS	By MS/MS	By MS/MS	By MS/MS
Q9Y673-2;Q9Y673	Dolichyl-phosphate beta-glucosyltransferase	ALG5	5	5	5	20.7	20.7	20.7	33.525	0.00018896	34.229	160470000	251340000	297470000	251310000	256220000	324490000	419390000	198100000	411330000	315250000	392150000	191490000	288210000	352740000	283570000	231620000	13	783440000	22559000	20775000	23410000	28417000	49548000	57408000	80220000	21443000	25611000	86711000	42038000	60602000	111500000	50079000	72959000	30160000	By MS/MS	By MS/MS	By MS/MS	By MS/MS
Q13686	Alkylated DNA repair protein alkB homolog 1	ALKBH1	7	7	7	26.7	26.7	26.7	43.831	0.00021377	51.056	91199000	70196000	68328000	97419000	97664000	61655000	86145000	72718000	94727000	72338000	80830000	171150000	84692000	105530000	71045000	81966000	20	78649000	4488800	2465700	2292700	4243900	1408100	782170	2592300	2039400	1517800	1795900	4631700	37973000	3613400	3487100	2878200	2438300	By MS/MS	By MS/MS	By MS/MS	By MS/MS
Q96Q83;E9PN35;E9PSA5;Q96Q83-2	Alpha-ketoglutarate-dependent dioxygenase alkB homolog 3	ALKBH3	5	5	5	23.1	23.1	23.1	33.374	0.00018031	27.613	117930000	162160000	0	168880000	61967000	144110000	146710000	186800000	75158000	116940000	96604000	134420000	175070000	163730000	223130000	141880000	16	191710000	14666000	12952000	1288300	14903000	756940	30675000	11548000	15963000	10162000	14935000	12806000	17087000	9056800	1716000	6624900	17854000	By MS/MS	By MS/MS	By MS/MS	By MS/MS
Q6P6C2;Q6P6C2-1;Q6P6C2-3	RNA demethylase ALKBH5	ALKBH5	14	14	14	41.9	41.9	41.9	44.255	0	323.31	181550000	174160000	158350000	231880000	305650000	251120000	276650000	406250000	368270000	272360000	224330000	226750000	238980000	248780000	227780000	282610000	17	451220000	34243000	28571000	37296000	20702000	34837000	46077000	48483000	41599000	7607900	21311000	21744000	30805000	16469000	10233000	26334000	24907000	By MS/MS	By MS/MS	By MS/MS	By MS/MS
Q96BT7;Q96BT7-4	Alkylated DNA repair protein alkB homolog 8	ALKBH8	3	3	3	5.4	5.4	5.4	75.208	0.0010365	3.7335	24643000	30012000	25809000	0	22360000	19626000	0	27386000	0	30113000	26438000	0	0	0	0	26793000	36	14883000	1463100	1728300	1492300	1003400	754660	900340	0	441760	43900	1147400	1010900	405470	1086500	1011600	860220	1532900	By MS/MS	By MS/MS	By MS/MS	By MS/MS
A0A087WTU9;Q8TCU4;Q8TCU4-2;A0A087WV20;Q8TCU4-3	Alstrom syndrome protein 1	ALMS1	118	118	118	41.6	41.6	41.6	456.41	0	323.31	287070000	242690000	272400000	285830000	274300000	265160000	314560000	374960000	322310000	297570000	234340000	333560000	262650000	298970000	268060000	280230000	221	80635000	5351300	6023000	5370300	5045400	5146700	5515300	4111900	4451900	2047900	11418000	4876900	5240300	4562700	1654700	4991400	4826900	By MS/MS	By MS/MS	By MS/MS	By MS/MS
P09917-5;P09917-2;P09917;P09917-4;P09917-3	Arachidonate 5-lipoxygenase	ALOX5	2	2	2	4.8	4.8	4.8	56.29	0.00054705	5.5387	0	0	0	0	0	38175000	48438000	0	0	0	0	36339000	0	37458000	21567000	26733000	29	10639000	0	0	0	0	0	1267200	2464700	908680	0	459860	0	1605600	0	1726700	921210	1284700
Q86TB3	Alpha-protein kinase 2	ALPK2	22	22	22	13.4	13.4	13.4	237.01	0	107.43	63991000	47446000	59868000	57666000	56587000	75193000	87497000	101380000	65132000	59474000	63472000	97339000	63650000	55917000	63814000	60453000	97	24897000	2652000	1165900	1199000	1332500	1965900	3013800	2001900	2053200	510720	915760	1638300	1324700	1547300	853240	1560800	1162100	By MS/MS	By MS/MS	By MS/MS	By MS/MS
Q96Q42;Q96Q42-3	Alsin	ALS2	9	9	9	8.1	8.1	8.1	183.63	0.00015985	15.573	28315000	0	29202000	32254000	20373000	25054000	38577000	35931000	28745000	28420000	35025000	0	40465000	45732000	37968000	38409000	75	5881900	751340	125750	658780	650830	257220	772000	513570	304080	301270	472550	418390	57256	602700	251840	82005	433120	By MS/MS	By MS/MS	By MS/MS	By MS/MS
Q9H161	Homeobox protein aristaless-like 4	ALX4	3	3	3	10.5	10.5	10.5	44.241	0.00021331	50.839	0	0	0	0	0	16968000	27988000	21106000	0	0	0	0	0	0	0	0	19	15661000	2563800	699920	1817500	973710	1043000	1782900	2109100	1260000	0	503890	414490	809260	0	0	0	1683300	By MS/MS	By MS/MS	By MS/MS	By MS/MS
E9PB61;Q86V81	THO complex subunit 4	ALYREF	11	11	11	49.2	49.2	49.2	27.557	0	323.31	7629400000	6987000000	5618500000	7468000000	6663000000	6567800000	6526100000	6522700000	2435900000	7559100000	6918800000	5532400000	7403100000	6535800000	6663000000	5864500000	14	5846000000	484390000	403300000	558090000	522700000	376950000	381600000	221470000	198400000	94072000	417980000	344450000	244010000	627740000	311430000	351750000	307700000	By MS/MS	By MS/MS	By MS/MS	By MS/MS
A0A5F9ZHD5;P17707;Q5VXN5;P17707-2	S-adenosylmethionine decarboxylase proenzyme;S-adenosylmethionine decarboxylase alpha chain;S-adenosylmethionine decarboxylase beta chain	AMD1	5	5	1	11.3	11.3	2.4	53.061	0.00041615	6.098	0	52287000	81804000	47648000	39089000	55974000	61682000	72037000	82956000	75293000	114320000	44104000	32392000	49151000	63137000	70765000	20	37123000	4741400	1243400	6326700	1643700	2825300	1719800	2813900	3493300	1357600	559920	916340	1026000	4341100	2270900	763870	1079500	By MS/MS	By MS/MS	By MS/MS	By MS/MS
A0A3B3IU33;Q9Y303;Q9Y303-2;Q9Y303-3;H3BQ15;H3BSD5;H3BTZ6;H3BSV9	Putative N-acetylglucosamine-6-phosphate deacetylase	AMDHD2	3	3	3	9.6	9.6	9.6	41.333	0.00091312	3.924	150640000	219980000	271740000	278620000	88341000	126050000	0	263750000	0	161390000	155960000	214080000	132970000	234710000	172440000	154400000	13	301670000	13445000	36833000	7814100	19663000	13441000	13450000	8471300	18853000	7887300	17231000	21682000	28435000	23748000	26654000	18942000	25123000	By MS/MS	By MS/MS	By MS/MS	By MS/MS
Q9Y4X0-3;Q9Y4X0;Q9Y4X0-4	AMME syndrome candidate gene 1 protein	AMMECR1	6	6	5	28.7	28.7	25.3	31.255	0.00041841	6.3991	0	53826000	96623000	113890000	52440000	66389000	0	0	185070000	98826000	142930000	0	95319000	148010000	70116000	0	12	128510000	0	2806500	8558300	21038000	3944400	7648100	2732700	2707800	10166000	11960000	16051000	0	19342000	10509000	6621400	4423200	By MS/MS	By MS/MS	By MS/MS	By MS/MS
Q4VCS5;E7ERM3;Q4VCS5-2;A6NP16	Angiomotin	AMOT	8	7	7	8.6	7.7	7.7	118.08	0.00015731	14.237	67930000	61801000	49200000	56050000	0	0	0	0	0	0	0	0	52192000	0	58242000	54007000	48	12961000	3170100	1056600	888230	1869200	2987500	0	770640	0	36742	1182400	345580	2118400	569450	0	485610	781040	By MS/MS	By MS/MS	By MS/MS	By MS/MS
Q8IY63-2;Q8IY63	Angiomotin-like protein 1	AMOTL1	10	10	9	14.3	14.3	13.2	101.18	0.00021482	51.512	39671000	0	34446000	32620000	21966000	26818000	29844000	42545000	0	38625000	26229000	53852000	0	0	24962000	32488000	45	11014000	1252200	230940	1067900	534790	312140	356960	923680	849530	365950	1140700	1770600	765800	641400	436780	589190	578290	By MS/MS	By MS/MS	By MS/MS	By MS/MS
Q9Y2J4;Q9Y2J4-2;Q9Y2J4-4;Q9Y2J4-3	Angiomotin-like protein 2	AMOTL2	17	17	17	30.8	30.8	30.8	85.763	0	323.31	248520000	213790000	227140000	161720000	205200000	138550000	235250000	293960000	291010000	315010000	194980000	244220000	258990000	305080000	205690000	285840000	35	158120000	24715000	12874000	15964000	10397000	7203600	6119700	9155100	8058100	5149100	7677900	5362700	8265700	11562000	3499500	10104000	12013000	By MS/MS	By MS/MS	By MS/MS	By MS/MS
A0A5F9UK94;H0Y360;Q01433-2;Q01433;Q01433-3;Q01433-5;Q01433-4;A0A590UK85;A0A590UJY6	AMP deaminase 2	AMPD2	10	10	10	13.8	13.8	13.8	94.889	0	164.85	163530000	277160000	223440000	208640000	125800000	219610000	235060000	217440000	138090000	225480000	236720000	165990000	191470000	180100000	204460000	242490000	38	134630000	10887000	7189700	18859000	8144300	7126700	10928000	8594500	3938200	5477800	6489000	3103000	2025800	9833200	10638000	9744600	11655000	By MS/MS	By MS/MS	By MS/MS	By MS/MS
P49418;P49418-2	Amphiphysin	AMPH	14	13	13	28.3	27.2	27.2	76.256	0	323.31	263010000	218980000	244350000	270230000	174470000	169600000	216680000	165910000	200870000	129770000	131710000	209080000	168180000	152100000	137410000	183640000	30	150510000	11011000	15339000	17066000	14548000	8942400	16160000	13213000	9375700	5759700	4230100	4690700	7337300	7440700	143320	7917700	7338700	By MS/MS	By MS/MS	By MS/MS	By MS/MS
Q9H1A4	Anaphase-promoting complex subunit 1	ANAPC1	19	19	19	11.8	11.8	11.8	216.5	0	218.19	45981000	111150000	63617000	77858000	93879000	87019000	110900000	98213000	97731000	142180000	134750000	98651000	180630000	179900000	147140000	119370000	91	29591000	2312600	102470	1962200	1436500	2168300	1114300	2008500	651620	858910	3191400	2945000	1183300	1228400	2988200	2967100	2471800	By MS/MS	By MS/MS	By MS/MS	By MS/MS
Q9UM13;D6R9Q5;A0A3B3ISY7;A0A286YEY6;D6RD74;D6RA92	Anaphase-promoting complex subunit 10	ANAPC10	5	5	5	30.3	30.3	30.3	21.252	0.00028994	8.434	0	0	165160000	155730000	140850000	93856000	194770000	172850000	185360000	203040000	135420000	355440000	92068000	106230000	98353000	82519000	11	167330000	7703500	10039000	26200000	14637000	15581000	1117300	5526900	7509500	8069600	3975600	12305000	28944000	11984000	6953500	4202800	2576500	By MS/MS	By MS/MS	By MS/MS	By MS/MS
Q9UJX6-2;Q9UJX6	Anaphase-promoting complex subunit 2	ANAPC2	4	4	4	5.9	5.9	5.9	93.468	0.0010399	3.8316	0	0	0	0	56763000	0	0	0	71716000	0	0	0	51046000	80788000	75009000	0	39	11767000	321070	360950	337050	938280	979530	0	1272400	994350	1013600	0	5757200	742820	1847500	1925600	2031100	1213600	By MS/MS	By MS/MS	By MS/MS	By MS/MS
Q9UJX5;Q9UJX5-3;Q9UJX5-2	Anaphase-promoting complex subunit 4	ANAPC4	12	12	12	14.5	14.5	14.5	92.115	0	97.93	114310000	179800000	153350000	105520000	167930000	178940000	107550000	85455000	100920000	132380000	151830000	132470000	142720000	130360000	146100000	194430000	37	99436000	3446900	5446500	3653000	1955100	6701800	6215400	5382800	9824700	3243700	3679800	7640200	5114300	15464000	8197500	6394700	7075000	By MS/MS	By MS/MS	By MS/MS	By MS/MS
F5H0F9;Q9UJX4;Q9UJX4-3;F5H0N1	Anaphase-promoting complex subunit 5	ANAPC5	12	12	12	19.5	19.5	19.5	83.674	0	183.23	175840000	202750000	200010000	226670000	196320000	197110000	201120000	259830000	310030000	211030000	168330000	192390000	163340000	267910000	173290000	228280000	41	97649000	8405700	2227000	9347600	7756700	6308000	10057000	4329500	6820600	1853700	7545100	8962300	10384000	4089200	137880	6107500	3317300	By MS/MS	By MS/MS	By MS/MS	By MS/MS
Q9UJX3-2;Q9UJX3	Anaphase-promoting complex subunit 7	ANAPC7	12	12	12	27.9	27.9	27.9	60.002	0	196.8	332610000	510260000	359400000	480690000	401060000	473230000	492400000	647640000	699130000	467900000	476270000	548780000	525140000	514460000	461610000	614350000	30	218390000	12393000	13342000	6394900	14464000	14291000	14817000	11638000	12652000	7437300	7795300	16531000	10213000	22165000	16404000	21568000	16287000	By MS/MS	By MS/MS	By MS/MS	By MS/MS
Q5VTE6;Q5VTE6-2	Protein angel homolog 2	ANGEL2	5	5	5	12.9	12.9	12.9	62.338	0	186.08	69841000	93108000	68430000	82846000	90872000	92441000	61522000	146820000	0	91213000	90089000	0	68296000	114120000	71286000	87851000	31	58650000	3946000	4526200	4198900	4380500	3313600	4975700	2194500	3945100	1137100	4269200	4530500	2522900	4331300	2795900	2921600	4660600	By MS/MS	By MS/MS	By MS/MS	By MS/MS
A0A5F9ZH30;A0A5F9ZHE4;D6RHE1;A0A5F9ZGZ5;A0A5F9ZGY3;A0A5F9ZH19;A0A5F9ZHN5;A0A5F9ZI40;I6L894;Q01484;A0A5F9ZHD2;A0A5F9ZHR8;A0A5F9ZGX3;A0A5F9ZHS1;A0A5F9ZHC9;A0A5F9ZGY4;A0A5F9ZI30;A0A5F9ZGZ1;A0A5F9ZH70;A0A5F9ZGS5;A0A5F9ZHG3;A0A5F9ZI65;A0A5F9ZI18;A0A5F9ZH39;A0A5F9ZI56;A0A5F9ZHQ5;A0A5F9ZI81;A0A5F9ZHL5;A0A5F9ZHT4;A0A5F9ZI46;A0A5F9ZHF7;A0A5F9ZHT8;A0A5F9ZGY1;Q01484-5;A0A5F9ZHJ6;A0A5F9ZI73;A0A5F9ZH38;A0A5F9…	Ankyrin-2	ANK2	37	37	5	12.3	12.3	1.2	438.06	0	309.03	245010000	222750000	254060000	235520000	218600000	204850000	211100000	234910000	277230000	198930000	210320000	287470000	197600000	265330000	199320000	195570000	205	40998000	2021600	4053500	2712000	3525200	6522200	3387600	1848700	917670	1723900	1331400	1246900	3086800	2759600	2175700	1157400	2527800	By MS/MS	By MS/MS	By MS/MS	By MS/MS
Q9P2R3;Q9P2R3-2;Q9P2R3-4	Rabankyrin-5	ANKFY1	14	14	14	13.1	13.1	13.1	128.4	0	103.72	131450000	156820000	104170000	117450000	105950000	108700000	88076000	91662000	0	99175000	134600000	116340000	124470000	124440000	131750000	121690000	53	101490000	10488000	9627300	5716700	7448300	5648000	6762400	5090400	2942600	0	5537200	8740200	4053300	8481500	3681900	8319100	8950300	By MS/MS	By MS/MS	By MS/MS	By MS/MS
Q8IWZ3-6;Q8IWZ3;Q8IWZ3-4	Ankyrin repeat and KH domain-containing protein 1	ANKHD1	42	33	14	21.5	17.3	9.3	277.17	0	323.31	236170000	207750000	208060000	242180000	223370000	243340000	280910000	241100000	287530000	283150000	287650000	235850000	246120000	283000000	283680000	298210000	84	138640000	14738000	6510700	11989000	9856300	5750100	7770300	10161000	6329000	3148100	5573300	9450200	7560600	11650000	6681300	11439000	10036000	By MS/MS	By MS/MS	By MS/MS	By MS/MS
Q9P2G1	Ankyrin repeat and IBR domain-containing protein 1	ANKIB1	5	5	5	5.5	5.5	5.5	122	0.00015152	11.278	37583000	0	0	35838000	48059000	43920000	0	0	62437000	54920000	48883000	0	42431000	31991000	34795000	49261000	49	22015000	939340	898170	1102100	1330600	1472100	2194500	1052100	1126300	1478500	1781700	1119300	644940	1872500	1418400	1858100	1726200	By MS/MS	By MS/MS	By MS/MS	By MS/MS
Q86XL3;Q86XL3-2	Ankyrin repeat and LEM domain-containing protein 2	ANKLE2	28	28	28	38.5	38.5	38.5	104.11	0	187.19	126270000	111570000	108390000	123890000	161140000	134130000	175810000	125710000	217310000	186770000	168160000	123960000	125240000	143140000	141400000	132280000	56	127270000	9684500	4655100	4070700	7263200	8101300	7296000	9154400	4445900	5867900	8810300	9863200	7342400	11505000	7870300	12251000	9085100	By MS/MS	By MS/MS	By MS/MS	By MS/MS
Q8IV38;G3V0G5	Ankyrin repeat and MYND domain-containing protein 2	ANKMY2	15	15	15	39.2	39.2	39.2	49.298	0	134.19	470840000	476940000	381560000	320400000	325350000	299110000	392920000	434560000	546760000	312870000	263500000	467000000	225220000	351900000	202750000	428180000	22	259960000	16201000	12817000	24903000	21950000	9854300	9950700	7323400	26804000	6695300	13578000	3881700	31276000	20027000	6958800	12199000	35544000	By MS/MS	By MS/MS	By MS/MS	By MS/MS
Q9NXR5;S4R3R2	Ankyrin repeat domain-containing protein 10	ANKRD10	3	3	3	10.2	10.2	10.2	44.767	0.00018038	27.661	35817000	30834000	0	0	33699000	26887000	0	0	0	39998000	32696000	36989000	42382000	0	35651000	48126000	11	62381000	2538000	3899900	3212800	1943900	4653300	9151700	3862100	1859200	0	7124600	2497400	4518300	2682800	2195300	5854100	6388100	By MS/MS	By MS/MS	By MS/MS	By MS/MS
Q6UB99	Ankyrin repeat domain-containing protein 11	ANKRD11	25	25	24	12.1	12.1	11.6	297.91	0	86.629	95775000	108720000	134300000	93746000	101350000	118560000	95575000	139120000	82885000	127560000	116950000	185670000	101130000	74692000	108010000	128420000	103	28977000	3703900	1204000	2729300	2928700	1130500	2354800	1170500	1074200	241530	1757600	1027000	2788800	1033200	153920	1332200	4347100	By MS/MS	By MS/MS	By MS/MS	By MS/MS
Q8IZ07;H0YIN8	Ankyrin repeat domain-containing protein 13A	ANKRD13A	4	4	3	7.3	7.3	5.1	67.618	0.00017765	25.757	107250000	85998000	112730000	122910000	0	92243000	127070000	82384000	106850000	68964000	44500000	99208000	0	73750000	59306000	0	27	79461000	8558800	6871000	8072900	6135900	0	9490300	8307100	5393700	3644300	1965300	3208900	4451800	2041200	4687000	4955600	1677600	By MS/MS	By MS/MS	By MS/MS	By MS/MS
Q8N6S4;Q8N6S4-2	Ankyrin repeat domain-containing protein 13C	ANKRD13C	5	5	5	12.6	12.6	12.6	60.818	0.00015635	13.753	0	0	0	25261000	0	44746000	0	57273000	0	33470000	43574000	0	52650000	46000000	61132000	56833000	22	5029500	2152500	824640	0	717800	1244500	877240	752750	386140	1632600	431350	433880	825250	1266800	695570	784940	539750	By MS/MS	By MS/MS		By MS/MS
Q6P6B7	Ankyrin repeat domain-containing protein 16	ANKRD16	2	2	2	6.4	6.4	6.4	39.283	0.0031933	2.4334	0	0	0	0	34658000	0	0	0	0	37371000	45204000	37576000	32429000	30621000	0	0	21	13884000	1582000	0	370150	303810	1245500	774330	0	0	0	2068800	2410100	869730	2322800	1628500	699310	1082600	By MS/MS		By MS/MS	By MS/MS
O75179-2;O75179;H0YM23;O75179-7;O75179-6;O75179-4	Ankyrin repeat domain-containing protein 17	ANKRD17	49	49	40	22.2	22.2	18	274.18	0	323.31	364230000	357350000	369980000	316920000	380480000	346750000	437650000	464330000	476290000	322650000	306060000	483440000	269500000	342380000	319730000	339010000	88	266780000	20910000	18735000	23278000	19495000	25269000	26487000	19783000	14225000	7171500	15076000	16694000	14146000	12568000	9660000	10672000	12610000	By MS/MS	By MS/MS	By MS/MS	By MS/MS
Q9GZV1-2;Q9GZV1;Q5T457;A0A0A0MRN9	Ankyrin repeat domain-containing protein 2	ANKRD2	14	14	14	58.7	58.7	58.7	36.193	0	323.31	922960000	901420000	1053600000	1053300000	581810000	542570000	349280000	385620000	469450000	422340000	450410000	480930000	639370000	732460000	593530000	418400000	19	363690000	46678000	26933000	47554000	44723000	16025000	34413000	9177900	10900000	7336700	10954000	20174000	12633000	21287000	20705000	20153000	14045000	By MS/MS	By MS/MS	By MS/MS	By MS/MS
Q9UPS8;Q9UPS8-2	Ankyrin repeat domain-containing protein 26	ANKRD26	33	33	1	22.3	22.3	0.7	196.41	0.00021542	51.711	57423000	46657000	50015000	56676000	64360000	56472000	38394000	60095000	87486000	51376000	59205000	73507000	52681000	68565000	56142000	53417000	89	36120000	2774400	612270	1430000	3430400	2938100	3481300	922850	1273500	1646400	1529700	2976200	3344700	2650300	2252400	1962800	2894600	By MS/MS	By MS/MS	By MS/MS	By MS/MS
Q96NW4	Ankyrin repeat domain-containing protein 27	ANKRD27	19	19	19	24.5	24.5	24.5	116.98	0	115.01	205790000	201780000	136330000	202610000	263810000	230090000	216620000	319960000	274170000	239800000	261130000	202750000	255790000	292970000	228960000	227910000	56	49208000	8261200	3473800	7296600	3587500	2353600	4927400	3497700	6844200	108460	4590700	4101900	981710	3158800	1371300	3741000	3102100	By MS/MS	By MS/MS	By MS/MS	By MS/MS
O15084;O15084-4;O15084-1;O15084-2;B4DIW9	Serine/threonine-protein phosphatase 6 regulatory ankyrin repeat subunit A	ANKRD28	16	16	14	20.9	20.9	19.1	112.96	0	323.31	239800000	424840000	365510000	373590000	382410000	323810000	283520000	305750000	393910000	380570000	419840000	451180000	406010000	501880000	441420000	264860000	36	106570000	9611800	10806000	8653100	3630900	9310900	5897100	8467900	549350	4679600	4659200	4852600	7065200	13137000	3840800	9606400	1802500	By MS/MS	By MS/MS	By MS/MS	By MS/MS
Q53RE8	Ankyrin repeat domain-containing protein 39	ANKRD39	8	8	8	61.7	61.7	61.7	19.651	0.00021725	53.225	73954000	52001000	89661000	98823000	60012000	70504000	70138000	97616000	65293000	125040000	101300000	95587000	135470000	109780000	96383000	94246000	10	14313000	43246000	24516000	51395000	45588000	22392000	24115000	13616000	16435000	1478600	3529600	2280800	21372000	3717900	2887200	35484000	1897700	By MS/MS	By MS/MS	By MS/MS	By MS/MS
A0A2R8Y7Y4;Q8N8A2;Q8N8A2-2;H7C209;Q8N8A2-4;Q8N8A2-3	Serine/threonine-protein phosphatase 6 regulatory ankyrin repeat subunit B	ANKRD44	10	9	9	11.6	10.8	10.8	114.3	0.00014656	9.124	39499000	48668000	83979000	47721000	73407000	50006000	82748000	0	58512000	34641000	51245000	0	63568000	68175000	45926000	56773000	46	22398000	304720	595180	4375300	742040	2682600	1742100	2386300	351390	438990	395880	1570000	904940	2235700	851020	1770300	1051900	By MS/MS	By MS/MS	By MS/MS	By MS/MS
Q9ULJ7;Q9ULJ7-2	Ankyrin repeat domain-containing protein 50	ANKRD50	18	18	18	18.3	18.3	18.3	155.86	0	88.794	83926000	79066000	80795000	85440000	113590000	90323000	98571000	124330000	144100000	81069000	93842000	108260000	109860000	137330000	96150000	106010000	68	43964000	2424500	957280	2048800	1247300	4540300	3604600	2827500	3325900	1621300	2227300	3019200	2746500	5966100	1669100	2905800	2832300	By MS/MS	By MS/MS	By MS/MS	By MS/MS
Q8NB46	Serine/threonine-protein phosphatase 6 regulatory ankyrin repeat subunit C	ANKRD52	13	12	12	14	13.1	13.1	115.08	0	71.038	57543000	92700000	55874000	59191000	70044000	72336000	65851000	81799000	139950000	69631000	92434000	100550000	102780000	93713000	90039000	137640000	39	25805000	598850	1223400	546210	444770	3978000	2154200	1255300	1409900	2178700	1492300	258030	622180	4405600	133810	3878700	4658700	By MS/MS	By MS/MS	By MS/MS	By MS/MS
Q92625	Ankyrin repeat and SAM domain-containing protein 1A	ANKS1A	22	22	1	29	29	2.2	123.11	0	310.78	86555000	77363000	89159000	84709000	69425000	77053000	106830000	124130000	67460000	88585000	97172000	109240000	80973000	93294000	88420000	94993000	51	46686000	3421800	1554400	2853700	1558900	1672200	4027000	1970200	1391900	1439200	3506500	2559900	4657000	5017400	1861500	2802600	6392200	By MS/MS	By MS/MS	By MS/MS	By MS/MS
Q9H8Y5;B8ZZS4	Ankyrin repeat and zinc finger domain-containing protein 1	ANKZF1	13	13	13	21.2	21.2	21.2	80.926	0	59.793	105610000	128730000	109500000	115950000	149180000	155580000	182110000	148260000	187630000	176900000	171630000	150320000	174930000	201750000	179540000	198050000	34	88251000	7066900	6399300	6072500	5791200	4588000	7889300	6992200	4878300	4299700	6107200	5754800	4476300	5687900	5519800	2578500	4149300	By MS/MS	By MS/MS	By MS/MS	By MS/MS
Q9NQW6;Q9NQW6-2	Actin-binding protein anillin	ANLN	45	45	44	37.9	37.9	37	124.2	0	323.31	547520000	479270000	493900000	578950000	562260000	539700000	528550000	640570000	627330000	532370000	519920000	627900000	441470000	423700000	448390000	488020000	57	950290000	67696000	39437000	60789000	70677000	74503000	79515000	60372000	49760000	37009000	57858000	61259000	66805000	81065000	29688000	52892000	60962000	By MS/MS	By MS/MS	By MS/MS	By MS/MS
Q9NW15-2;Q9NW15;C9IYD3;C9JQC9;C9JPY2;C9J670;Q9NW15-5;C9IZD0;C9JA49	Anoctamin-10	ANO10	5	5	5	11.9	11.9	11.9	53.842	0	77.632	69151000	73328000	72783000	57015000	40217000	34730000	0	24905000	0	0	32428000	0	42208000	32152000	39252000	29200000	20	67491000	19761000	5404300	7901700	8612900	3176800	3169900	0	918820	0	891310	2608600	577620	5124700	4239100	2668600	2436100	By MS/MS	By MS/MS	By MS/MS	By MS/MS
Q4KMQ2-3;Q4KMQ2;Q4KMQ2-2;Q4KMQ2-4	Anoctamin-6	ANO6	8	8	8	9.3	9.3	9.3	103.96	0.00016728	19.537	88918000	73977000	0	43544000	144490000	104720000	148870000	225480000	276300000	128250000	89235000	123950000	81990000	177940000	126010000	116140000	43	15851000	5530000	1099700	754830	784440	2372300	1621500	76981	2514900	1048100	713130	1061400	548400	332960	140860	1712800	1068600	By MS/MS	By MS/MS	By MS/MS	By MS/MS
Q9HCE9-2;Q9HCE9	Anoctamin-8	ANO8	7	7	7	10.6	10.6	10.6	124.15	0.00015664	13.903	0	0	0	28522000	29468000	21552000	22051000	0	0	32323000	19658000	21469000	26500000	22153000	22176000	25333000	54	2015300	166700	0	267530	639160	519160	177450	568010	146700	328990	231110	508630	400950	280460	141400	137200	419540	By MS/MS		By matching	By MS/MS
P39687;H0YN26	Acidic leucine-rich nuclear phosphoprotein 32 family member A	ANP32A	12	12	7	34.5	34.5	19.7	28.585	0	214.97	5127500000	4643700000	4833300000	4814500000	4152900000	4762000000	5485000000	3271400000	10947000000	5145500000	5033700000	4544700000	3991000000	5283200000	4161600000	4398400000	9	20148000000	1786700000	1070300000	1594700000	1787000000	1612200000	1260000000	835540000	210370000	1128500000	1171100000	1261800000	1289300000	1434300000	1350000000	1094800000	1261300000	By MS/MS	By MS/MS	By MS/MS	By MS/MS
Q92688;Q92688-2	Acidic leucine-rich nuclear phosphoprotein 32 family member B	ANP32B	10	8	8	36.3	24.7	24.7	28.787	0.00016173	16.383	3633200000	2955100000	3846900000	2720500000	1804900000	2638400000	2186400000	2175000000	1054900000	2178400000	2267700000	2427200000	2083900000	2022800000	2012000000	1889500000	9	4687700000	476490000	367220000	537940000	458480000	124390000	361220000	313000000	143610000	18096000	297740000	389110000	332500000	307600000	19352000	289440000	251510000	By MS/MS	By MS/MS	By MS/MS	By MS/MS
Q9BTT0-3;Q9BTT0;Q5TB19	Acidic leucine-rich nuclear phosphoprotein 32 family member E	ANP32E	9	9	9	40.5	40.5	40.5	25.125	0	323.31	13631000000	10742000000	10184000000	6519200000	10452000000	10659000000	11503000000	10714000000	28979000000	10610000000	10484000000	11062000000	6244000000	10446000000	10477000000	8465300000	7	28838000000	3493300000	434410000	512570000	1944100000	1714700000	2300500000	1758700000	1381800000	1062800000	2217900000	1692200000	2068300000	2554400000	1898200000	2231100000	1572700000	By MS/MS	By MS/MS	By MS/MS	By MS/MS
P15144	Aminopeptidase N	ANPEP	14	14	14	15.2	15.2	15.2	109.54	0	119.38	483950000	766380000	508840000	463300000	334510000	436440000	407080000	410100000	663270000	393710000	485560000	310920000	460420000	466620000	355840000	356920000	45	324330000	18164000	39223000	22905000	30028000	22162000	20719000	15834000	9969400	12629000	20814000	28437000	8363200	22111000	13617000	17065000	22293000	By MS/MS	By MS/MS	By MS/MS	By MS/MS
Q9H6X2-5;Q9H6X2	Anthrax toxin receptor 1	ANTXR1	4	4	3	7.6	7.6	6.1	59.204	0.00014903	10.176	99067000	98262000	68328000	110130000	81057000	64932000	76639000	95084000	81181000	57742000	49528000	72299000	42343000	0	51154000	75866000	22	81188000	7645500	5198900	6028300	6830400	4450000	2969500	6164300	4694500	338490	5912600	3153700	4395400	6879300	1080200	8355400	8171900	By MS/MS	By MS/MS	By MS/MS	By MS/MS
P04083;Q5T3N1	Annexin A1;Annexin	ANXA1	26	26	26	67.3	67.3	67.3	38.714	0	323.31	38053000000	34875000000	37616000000	34850000000	44694000000	45585000000	43711000000	51609000000	51434000000	40178000000	47388000000	42696000000	36563000000	37903000000	46095000000	44177000000	20	105970000000	7953600000	3844900000	5166100000	6249900000	7384800000	7142700000	4654100000	5348900000	5591000000	6834600000	7652500000	6565100000	9193300000	6960000000	7512600000	7913100000	By MS/MS	By MS/MS	By MS/MS	By MS/MS
P50995-2;P50995	Annexin A11	ANXA11	18	18	17	40.9	40.9	39	51.242	0	323.31	3058700000	2515700000	4286500000	2743200000	2279200000	3130500000	1516500000	1006700000	1392800000	1348200000	2083700000	1286800000	1738100000	1902200000	2903000000	1659700000	19	2933500000	176430000	77464000	559120000	371030000	88947000	170990000	73687000	25844000	137940000	122280000	174670000	106760000	177470000	185430000	295070000	190320000	By MS/MS	By MS/MS	By MS/MS	By MS/MS
P07355;H0YN42;A6NMY6;H0YMU9;H0YMD0;H0YM50;H0YKS4;H0YNP5	Annexin A2;Annexin;Putative annexin A2-like protein	ANXA2;ANXA2P2	29	29	1	72	72	2.7	38.604	0	323.31	64663000000	68772000000	78764000000	78106000000	115160000000	100850000000	96231000000	90541000000	80047000000	75804000000	103040000000	83466000000	88281000000	93832000000	103870000000	87930000000	23	260690000000	14451000000	10837000000	16523000000	16378000000	20983000000	22922000000	17477000000	12744000000	10843000000	12041000000	17281000000	16271000000	18103000000	17806000000	16300000000	19735000000	By MS/MS	By MS/MS	By MS/MS	By MS/MS
P12429;D6RA82;D6RFG5	Annexin A3;Annexin	ANXA3	18	18	18	50.2	50.2	50.2	36.375	0	323.31	2286200000	2377100000	3409100000	2601500000	4182700000	3913800000	3519600000	3368100000	3320700000	3749300000	4069200000	3138000000	3473000000	4963800000	3947900000	4217700000	22	9322500000	479820000	444030000	695160000	500940000	774260000	824810000	471580000	408620000	340860000	569840000	645820000	383190000	917680000	686480000	566520000	612860000	By MS/MS	By MS/MS	By MS/MS	By MS/MS
Q6P452;P09525;P09525-2	Annexin;Annexin A4	ANXA4	9	9	9	32.8	32.8	32.8	33.552	0	323.31	1878400000	1238600000	1892300000	1910300000	2127100000	3386600000	1789200000	2680800000	2919700000	2061700000	3664400000	1968400000	4504200000	2689600000	3284900000	3085600000	21	4025200000	80241000	103720000	200570000	146760000	324530000	291510000	291350000	209740000	177600000	158030000	238170000	258700000	475700000	159570000	471310000	437710000	By MS/MS	By MS/MS	By MS/MS	By MS/MS
P08758;D6RBL5;D6RBE9;E9PHT9	Annexin A5;Annexin	ANXA5	14	14	14	39.1	39.1	39.1	35.936	0.00018413	30.323	5692100000	11756000000	7952200000	7574000000	6133900000	9425600000	5007700000	3702200000	6749900000	3385900000	7306300000	4139000000	5722100000	8622800000	5938400000	6867200000	22	11775000000	611050000	1109600000	974400000	1160300000	597120000	1206300000	567570000	283410000	260100000	470530000	761430000	381780000	945000000	881160000	870200000	695530000	By MS/MS	By MS/MS	By MS/MS	By MS/MS
P08133;P08133-2;E7EMC6	Annexin A6;Annexin	ANXA6	38	38	13	54.4	54.4	20.1	75.872	0	323.31	6541600000	10065000000	8189400000	7166200000	6259700000	6411900000	7084200000	6848100000	2670600000	5806100000	7194300000	6069300000	6527500000	3817600000	7921500000	6711800000	43	6675100000	449450000	456850000	517140000	436050000	427980000	557200000	396440000	357420000	144310000	316870000	412570000	400310000	635740000	226040000	527340000	413360000	By MS/MS	By MS/MS	By MS/MS	By MS/MS
P20073-2;P20073	Annexin A7	ANXA7	6	6	6	13.1	13.1	13.1	50.315	0	241.21	360570000	180630000	451290000	449960000	117880000	266060000	158760000	85591000	73776000	323440000	158310000	105880000	680010000	225130000	262960000	239680000	21	340350000	32019000	14627000	68865000	48246000	14542000	20877000	6118500	1709000	3168400	18790000	10984000	4696500	44435000	20786000	23442000	7047600	By MS/MS	By MS/MS	By MS/MS	By MS/MS
P13928;A0A087WTN9;A0A075B765;P13928-2	Annexin A8;Annexin	ANXA8	10	10	1	35.8	35.8	3.4	36.881	0	290.77	581010000	622590000	824780000	662350000	2139700000	1956300000	959680000	1524400000	1271100000	1496700000	1806900000	1199600000	2527100000	2676500000	2429600000	1955000000	19	813890000	17647000	1186700	8443900	5634300	88047000	74716000	29140000	10303000	20991000	68745000	75514000	72231000	113290000	48816000	58606000	120580000	By MS/MS	By MS/MS	By MS/MS	By MS/MS
Q63HQ0;Q63HQ0-2	AP-1 complex-associated regulatory protein	AP1AR	7	7	7	30.8	30.8	30.8	34.28	0	140.96	113700000	89666000	109980000	81606000	103700000	122950000	140630000	136750000	0	164300000	109070000	105950000	100600000	81736000	111370000	131090000	13	239190000	7916700	5393300	6043400	5340200	59828000	10261000	19636000	10032000	7964500	12359000	17279000	10596000	31866000	11349000	24407000	14571000	By MS/MS	By MS/MS	By MS/MS	By MS/MS
Q10567-4;Q10567-3;Q10567-2;Q10567;C9J1E7	AP-1 complex subunit beta-1	AP1B1	29	29	13	30.1	30.1	16.3	101.35	0	281.66	2420800000	3739200000	2625400000	2781200000	2825700000	3012300000	2851700000	2836600000	3411500000	2506400000	2652400000	2761100000	2633000000	2896900000	2666900000	2506700000	42	4830700000	417500000	397990000	391650000	343520000	291550000	371980000	271750000	216540000	132020000	252920000	315700000	305300000	333230000	204140000	265960000	318990000	By MS/MS	By MS/MS	By MS/MS	By MS/MS
O43747;O43747-2	AP-1 complex subunit gamma-1	AP1G1	8	8	8	9.7	9.7	9.7	91.35	0.00016023	15.715	453800000	764510000	539100000	395110000	153140000	647670000	708880000	1135100000	184120000	981670000	756770000	957870000	1056600000	364230000	687120000	1119300000	35	90619000	1358500	2822700	2285100	1479600	5926200	23672000	523930	24311000	4580600	31852000	22132000	7082500	3357200	4890700	5137400	9951200	By MS/MS	By MS/MS	By MS/MS	By MS/MS
O75843;G3V532	AP-1 complex subunit gamma-like 2	AP1G2	4	4	4	5	5	5	87.116	0.00028377	7.3483	436410000	425130000	353610000	362000000	145580000	0	115440000	123090000	165730000	130450000	155060000	0	0	198050000	134100000	101810000	37	143070000	22962000	17371000	12558000	19827000	6628600	7091300	3499300	4213500	4809400	7139000	8286000	7259200	169640	9034300	7009700	5209300	By MS/MS	By MS/MS	By MS/MS	By MS/MS
Q9BXS5;Q9BXS5-2;K7EJL1;E7ENJ6	AP-1 complex subunit mu-1	AP1M1	13	13	13	36.2	36.2	36.2	48.586	0	154.82	741240000	1282600000	949060000	1127400000	1066600000	1001200000	689660000	883350000	891760000	915950000	920120000	1165800000	799810000	1244100000	793820000	926420000	25	547050000	56001000	29920000	23815000	23745000	25017000	32955000	26136000	25223000	30181000	6916500	68217000	75610000	35563000	15774000	37984000	33987000	By MS/MS	By MS/MS	By MS/MS	By MS/MS
A0A2R8YGH5;P61966;H7C1E4	AP-1 complex subunit sigma-1A	AP1S1	3	3	3	21.7	21.7	21.7	18.602	0.00021345	50.904	49907000	137820000	89271000	72971000	149130000	99437000	92268000	106920000	73592000	0	133490000	0	127810000	156340000	154210000	100230000	10	233300000	8604500	17655000	19797000	21704000	17204000	11326000	8960900	7508000	4441600	10849000	19673000	5573500	21719000	23327000	20828000	14127000	By MS/MS	By MS/MS	By MS/MS	By MS/MS
O95782-2;O95782	AP-2 complex subunit alpha-1	AP2A1	19	19	15	21.6	21.6	17.9	105.36	0	71.283	1073300000	1468400000	1229900000	935930000	1175200000	1079700000	1016700000	726790000	686670000	1000900000	1347400000	846330000	1082500000	1432600000	1226100000	1219400000	53	827700000	54833000	42390000	82551000	66007000	50350000	60830000	32811000	37895000	23508000	37003000	63113000	58122000	41941000	42136000	71473000	62740000	By MS/MS	By MS/MS	By MS/MS	By MS/MS
O94973;O94973-2;A0A0G2JS82;O94973-3;A0A0G2JQM1	AP-2 complex subunit alpha-2	AP2A2	15	11	11	14.6	10.9	10.9	103.96	0	323.31	432520000	542940000	509770000	414230000	282060000	324110000	288590000	423630000	321970000	323330000	304180000	403980000	330840000	433960000	309870000	362520000	49	189600000	26109000	12891000	18208000	21664000	10245000	15818000	4887500	13118000	4742700	7677900	5628000	8129500	9345100	8954900	11404000	10781000	By MS/MS	By MS/MS	By MS/MS	By MS/MS
P63010;P63010-2;A0A087X253;P63010-3;A0A087WU93;A0A087WZQ6;A0A087WYD1	AP-2 complex subunit beta	AP2B1	27	11	11	27.5	14	14	104.55	0	83.556	1745100000	2160600000	2117000000	2246900000	1767800000	2293800000	1615000000	1725900000	1891400000	2014800000	2524200000	1510000000	1607600000	2076600000	2278700000	1808700000	44	633990000	45204000	39332000	46353000	36346000	41801000	47673000	36003000	21493000	25663000	34883000	40234000	37274000	49263000	47664000	31305000	53495000	By MS/MS	By MS/MS	By MS/MS	By MS/MS
A0A087WY71;E9PFW3;Q96CW1-2;Q96CW1	AP-2 complex subunit mu	AP2M1	15	15	12	34.6	34.6	30	49.526	0	279.33	2395700000	2969700000	2890600000	2940800000	2435900000	3122200000	2485700000	2905900000	4329900000	2257700000	2867900000	3242800000	2645300000	2982300000	2720800000	3010200000	26	2158300000	114820000	103130000	178470000	138350000	134340000	172480000	108350000	113680000	66239000	113350000	145320000	165520000	182140000	135300000	142530000	144300000	By MS/MS	By MS/MS	By MS/MS	By MS/MS
M0R0N4;X6R390;M0QYZ2;P53680-2;P53680	AP-2 complex subunit sigma	AP2S1	3	3	2	18.1	18.1	11.8	17.303	0.00091527	3.9896	0	47073000	31054000	0	43488000	65619000	0	0	34240000	42375000	71604000	0	39439000	52726000	49448000	39589000	6	218830000	0	14249000	20291000	5055100	12211000	20918000	2398800	1275500	1817700	7997000	16427000	61165000	15208000	13543000	15088000	11189000		By MS/MS	By MS/MS	By MS/MS
O00203;O00203-3	AP-3 complex subunit beta-1	AP3B1	28	28	24	24.6	24.6	21.2	121.32	0	187.72	1574000000	1867300000	1828600000	1676100000	1724700000	1640300000	1494200000	1807200000	1933800000	1636800000	1835500000	1814200000	1608500000	2160700000	1526700000	1836900000	55	906240000	51204000	114830000	92261000	51111000	47415000	51516000	41049000	26014000	20289000	29933000	32515000	30401000	48929000	45742000	178360000	44670000	By MS/MS	By MS/MS	By MS/MS	By MS/MS
O14617-5;O14617;O14617-4	AP-3 complex subunit delta-1	AP3D1	27	27	5	21.1	21.1	4.8	136.65	0	323.31	451070000	503280000	448850000	451790000	603710000	579070000	640740000	628890000	581700000	505940000	445810000	467020000	512250000	536910000	450200000	604630000	53	361700000	25259000	14092000	12100000	14255000	25381000	29095000	29481000	33336000	8607100	27249000	15861000	23413000	34442000	22504000	17117000	29507000	By MS/MS	By MS/MS	By MS/MS	By MS/MS
Q9Y2T2	AP-3 complex subunit mu-1	AP3M1	7	7	6	23.9	23.9	21.5	46.939	0	178.72	579080000	406300000	498630000	316830000	477700000	555880000	316210000	176220000	349380000	300110000	355090000	76272000	647690000	429230000	324680000	567890000	22	368820000	30295000	27313000	30240000	22083000	34783000	29227000	44578000	6857000	8816000	10657000	4928600	580310	52697000	21324000	8341900	36100000	By MS/MS	By MS/MS	By MS/MS	By MS/MS
E5RJ52;P53677	AP-3 complex subunit mu-2	AP3M2	6	5	5	25.1	21.6	21.6	31.771	0	118.69	24830000	41033000	0	43760000	52300000	53402000	73731000	90213000	64749000	64992000	82840000	90506000	73267000	77136000	83030000	76800000	17	76603000	934100	1453800	2448200	4018400	5874400	4374300	4564500	3655900	2568300	5283900	6535800	4951100	7566300	5263800	10220000	6889800	By MS/MS	By MS/MS	By MS/MS	By MS/MS
Q92572	AP-3 complex subunit sigma-1	AP3S1	6	6	6	25.9	25.9	25.9	21.732	0.00014756	9.556	531690000	367160000	404550000	578370000	581090000	864260000	732650000	714400000	388240000	455470000	702440000	462530000	581250000	629430000	815290000	723570000	9	1076300000	70084000	55067000	89518000	46376000	58857000	92098000	90883000	74952000	40763000	8187200	72139000	5339500	91015000	90206000	116870000	73923000	By MS/MS	By MS/MS	By MS/MS	By MS/MS
Q9Y6B7;B1ALD2;B1ALD1;B1ALD0	AP-4 complex subunit beta-1;AP complex subunit beta	AP4B1	6	6	6	9.5	9.5	9.5	83.259	0.00021142	49.406	95871000	130190000	0	133610000	108190000	126410000	123560000	151160000	104480000	0	95312000	174140000	102970000	97140000	0	0	45	63226000	13746000	3360400	1413900	5268300	6848200	5954500	3597500	2382600	1378200	679380	3626400	3314200	3527900	1824400	3550700	2752600	By MS/MS	By MS/MS	By MS/MS	By MS/MS
Q9UPM8;Q9UPM8-2	AP-4 complex subunit epsilon-1	AP4E1	12	12	12	13.6	13.6	13.6	127.29	0	212.87	110970000	134150000	138310000	97764000	102760000	114670000	115910000	107880000	169790000	89945000	96291000	135410000	76149000	69458000	78489000	88900000	51	85610000	7114400	6375200	9140000	7711800	7169600	8215700	5396200	2187200	3922600	3884600	3242800	5492400	5666000	1764400	3708100	4618900	By MS/MS	By MS/MS	By MS/MS	By MS/MS
G3V4P7;G3V5J6;A0A5F9ZHV3;G3V3X7;A0A5F9ZI62;A0A5F9ZH42;Q9Y587-3;Q9Y587;Q9Y587-4;Q9Y587-2	AP-4 complex subunit sigma-1	AP4S1	2	2	2	18.4	18.4	18.4	11.795	0.0046824	1.9999	95401000	100460000	0	54738000	0	0	0	93488000	0	94578000	55126000	99831000	0	0	0	53074000	4	189570000	20754000	19434000	0	22139000	0	0	0	9122700	10811000	21567000	19084000	13802000	0	21372000	12994000	18493000	By MS/MS	By MS/MS		By MS/MS
O43299;A0A3B3IS81	AP-5 complex subunit zeta-1	AP5Z1	3	3	3	4.3	4.3	4.3	88.604	0.00019952	41.212	0	0	0	0	68856000	79874000	0	0	0	0	70915000	0	71944000	40382000	81297000	63905000	47	17780000	118580	0	0	214460	2108700	1941200	121470	0	25124	283790	2021200	98036	2923100	1228200	5005200	2194700	By MS/MS			By MS/MS
Q99767-2;Q99767	Amyloid beta A4 precursor protein-binding family A member 2	APBA2	5	5	4	8.8	8.8	7.5	81.128	0	56.086	86858000	86120000	76507000	56627000	57577000	55546000	91978000	0	150640000	60018000	68509000	51385000	91990000	56699000	68473000	53560000	22	57928000	10140000	3349000	5565600	2138000	1807400	3652800	1823400	1256400	7037000	1689000	3406900	2248200	9534900	870150	2311700	1097700	By MS/MS	By MS/MS	By MS/MS	By MS/MS
A0A075B7G8;J3KPL8;O00213-2;O00213;A0A087X0V7;A0A087WYH9;O00213-4;O00213-6;O00213-3;O00213-5;V9GY97	Amyloid beta A4 precursor protein-binding family B member 1	APBB1	10	9	9	22	20.5	20.5	76.709	0	74.093	68178000	46647000	86745000	50454000	0	0	0	0	0	0	0	0	0	0	0	0	27	16857000	5408200	1785700	2790300	1424700	1078900	0	0	0	748630	891570	1351500	0	0	836010	2595900	541160	By MS/MS	By MS/MS	By MS/MS	By MS/MS
Q92870;Q92870-4;H0YAJ5;G5E9Y1	Amyloid beta A4 precursor protein-binding family B member 2	APBB2	16	16	1	29.6	29.6	1.8	83.373	0.00020986	48.172	112070000	91094000	89463000	103590000	85759000	93500000	125360000	135250000	161180000	110650000	89125000	125430000	86935000	84824000	90318000	115200000	39	35568000	3503500	799470	3327200	3155400	2340300	2515400	2377700	1850300	1024400	863910	1563900	2829500	2134500	2794700	2449200	2038400	By MS/MS	By MS/MS	By MS/MS	By MS/MS
P25054;P25054-2;P25054-3;E9PFT7	Adenomatous polyposis coli protein	APC	41	41	41	18.9	18.9	18.9	311.64	0	226.22	64012000	54331000	50765000	61245000	55156000	49206000	64129000	66335000	51449000	59711000	46215000	74088000	50514000	50002000	48019000	64915000	155	18979000	3322300	1104300	1060100	1290500	1230500	784880	1208100	685940	292470	1034300	1139200	1043000	2026000	527920	1093100	1136800	By MS/MS	By MS/MS	By MS/MS	By MS/MS
C9JIF9;P13798;H7C393	Acylamino-acid-releasing enzyme	APEH	11	11	6	18.7	18.7	12.2	81.673	0	69.148	1335300000	2384600000	1882600000	1885100000	1177800000	1667900000	1281700000	1431000000	1467700000	1563300000	1945600000	1402600000	1000400000	1940200000	1548700000	1645000000	31	1958000000	141540000	160780000	161500000	194180000	121790000	152230000	76284000	90123000	44845000	74594000	168090000	123850000	113740000	93832000	127200000	113380000	By MS/MS	By MS/MS	By MS/MS	By MS/MS
G3V5Q1;G3V3M6;P27695;A0A0C4DGK8;G3V3C7;G3V5D9;H7C4A8;G3V5M0;G3V359	DNA-(apurinic or apyrimidinic site) lyase;DNA-(apurinic or apyrimidinic site) lyase, mitochondrial	APEX1	11	11	11	50	50	50	27.125	0	323.31	8049900000	7366100000	6031800000	7033800000	4178500000	4569500000	5106800000	5397300000	3263400000	3844100000	4897200000	5683200000	3419000000	4213900000	3743500000	3854800000	11	18346000000	2102000000	1473400000	1186200000	1246900000	1448100000	1422800000	680940000	824480000	656130000	677510000	884990000	1387300000	934680000	1241500000	976030000	1203200000	By MS/MS	By MS/MS	By MS/MS	By MS/MS
Q9UBZ4	DNA-(apurinic or apyrimidinic site) lyase 2	APEX2	4	4	4	10.6	10.6	10.6	57.4	0.00014999	10.55	0	63318000	80802000	51613000	35029000	34203000	0	0	0	0	29173000	41982000	35756000	43963000	31186000	38787000	24	7670600	5049100	823150	4745600	1525500	896990	3107500	1740300	2765800	0	0	1798100	225680	5197200	954350	699070	747730	By MS/MS	By MS/MS	By MS/MS	By MS/MS
Q9BZZ5-2;Q9BZZ5-5	Apoptosis inhibitor 5	API5	20	20	1	40.3	40.3	2.4	56.769	0	323.31	5973400000	6020700000	6407700000	5193200000	6781700000	6042600000	6226400000	6110300000	5572200000	6503100000	6880500000	4756900000	5345500000	5648200000	7075700000	6199700000	25	10088000000	1018900000	486960000	771140000	725400000	738550000	682670000	529190000	371460000	354570000	629500000	625350000	489160000	672710000	630580000	628140000	733940000	By MS/MS	By MS/MS	By MS/MS	By MS/MS
Q96GX9;S4R3D6;Q96GX9-3	Methylthioribulose-1-phosphate dehydratase	APIP	8	8	8	37.2	37.2	37.2	27.125	0.00017271	22.793	423210000	396130000	432580000	478560000	344050000	396310000	379530000	654970000	367350000	305210000	291520000	567310000	205310000	256980000	436110000	293840000	17	362740000	45851000	23878000	43008000	38720000	2840700	35127000	21681000	5635900	1057000	11276000	15646000	31295000	11973000	14104000	28229000	32421000	By MS/MS	By MS/MS	By MS/MS	By MS/MS
Q8N2Z9;Q8N2Z9-2	Centromere protein S	APITD1	7	7	7	46.4	46.4	46.4	15.893	0.00015574	13.436	117200000	64846000	85389000	89690000	104770000	92489000	86242000	113150000	78700000	93977000	80960000	129930000	66774000	110500000	118200000	77463000	8	350050000	68070000	17959000	25972000	12646000	21274000	9192700	21566000	35213000	12344000	22497000	31595000	12172000	9016000	21133000	19722000	9676000	By MS/MS	By MS/MS	By MS/MS	By MS/MS
Q8IW19;F8WET0	Aprataxin and PNK-like factor	APLF	8	8	8	18.8	18.8	18.8	56.955	0	67.936	27231000	31563000	23869000	25839000	29320000	27151000	38884000	40586000	53363000	28502000	20370000	40328000	20937000	0	21089000	37128000	23	34134000	2218200	1622400	2581400	4000000	3747900	4350400	3261500	1739000	1147800	1856400	1865700	1930400	2457900	1136500	493960	2008500	By MS/MS	By MS/MS	By MS/MS	By MS/MS
Q06481;Q06481-3;Q06481-6;Q06481-2;Q06481-5;Q06481-4	Amyloid-like protein 2	APLP2	11	11	11	16.8	16.8	16.8	86.955	0.00018054	27.759	72394000	90137000	102410000	138980000	80089000	66434000	82210000	103620000	0	65754000	62839000	126010000	111860000	154990000	116080000	111660000	35	35380000	3429400	2701300	3700900	5588200	2454700	660790	174050	1435800	0	3941700	2986800	4297300	4187500	3559400	203960	8065600	By MS/MS	By MS/MS	By MS/MS	By MS/MS
Q9HDC9;Q9HDC9-2;H0Y512	Adipocyte plasma membrane-associated protein	APMAP	12	12	12	23.6	23.6	23.6	46.48	0.00021915	54.542	1184300000	1334300000	1034200000	1101900000	1270900000	1394600000	1103800000	1768400000	1659200000	1598100000	1438100000	1893500000	1034500000	1509000000	1191900000	1777800000	24	1704400000	105880000	76415000	103680000	115870000	88812000	96022000	98770000	109090000	49845000	110540000	142970000	133450000	143440000	58306000	133540000	137820000	By MS/MS	By MS/MS	By MS/MS	By MS/MS
Q8NCW5;Q8NCW5-2	NAD(P)H-hydrate epimerase	APOA1BP	9	9	9	40.3	40.3	40.3	31.674	0	229.55	674690000	981370000	1412700000	1061800000	736910000	779380000	337320000	377480000	432840000	580830000	822560000	580940000	1266800000	956290000	1051700000	642680000	15	1543100000	86941000	139580000	106640000	152280000	60044000	141690000	60302000	16328000	57911000	71620000	56673000	75711000	74255000	184050000	195210000	63878000	By MS/MS	By MS/MS	By MS/MS	By MS/MS
P04114	Apolipoprotein B-100;Apolipoprotein B-48	APOB	10	8	8	2.7	2.1	2.1	515.6	0.00053419	4.6909	0	56403000	50448000	55321000	64542000	63601000	0	39409000	57095000	0	66219000	71513000	41109000	61968000	69163000	0	251	5135300	0	263990	298370	498810	544990	542200	0	136820	124240	287220	574940	759700	455240	351170	239520	58049	By matching	By MS/MS	By MS/MS	By MS/MS
Q9BQE5;J3KQL8	Apolipoprotein L2	APOL2	6	6	6	13.6	13.6	13.6	37.092	0.0001947	37.736	437210000	351210000	442610000	307970000	464270000	341600000	585040000	892500000	864740000	545120000	550090000	665730000	412600000	333570000	435260000	594390000	17	868220000	65957000	17305000	35341000	33241000	71392000	69896000	51017000	49261000	50234000	57462000	70645000	38482000	72123000	57947000	56263000	71656000	By MS/MS	By MS/MS	By MS/MS	By MS/MS
Q9BWW8	Apolipoprotein L6	APOL6	4	4	4	14.3	14.3	14.3	38.127	0.00053785	4.9107	40588000	30257000	34107000	0	54682000	46742000	0	0	0	0	0	0	25903000	68372000	0	0	12	51834000	7987200	3570500	5059100	3285500	6053800	5558800	1493500	1923900	2335000	1375300	1660600	0	3479000	5540200	3223000	2442900	By MS/MS	By MS/MS	By MS/MS	By MS/MS
H7C1U8;Q9BUR5;Q9BUR5-2;G3V1B6	Apolipoprotein O	APOO	4	4	4	30.3	30.3	30.3	20.08	0	104.66	492730000	513020000	477260000	415810000	419590000	368180000	410840000	613520000	407510000	294540000	306450000	468690000	439280000	619590000	398790000	283360000	8	1527600000	54190000	127720000	177100000	120830000	124950000	119480000	61265000	37622000	26654000	70386000	51704000	60406000	167670000	114280000	126790000	86580000	By MS/MS	By MS/MS	By MS/MS	By MS/MS
Q6UXV4;A0A087WYF7;A0A087WUX8	MICOS complex subunit MIC27	APOOL	11	11	11	54.9	54.9	54.9	29.159	0	150.27	666670000	529420000	637090000	709380000	527750000	539210000	456220000	697220000	1067700000	609900000	487940000	702860000	395690000	566830000	425170000	445800000	14	1080800000	139370000	66176000	32453000	61139000	60604000	96911000	66921000	51700000	75894000	69693000	62209000	89531000	80121000	55919000	45218000	26948000	By MS/MS	By MS/MS	By MS/MS	By MS/MS
E9PG40;P05067-9;P05067;P05067-5;P05067-6;P05067-7;P05067-11;P05067-8;A0A0A0MRG2;P05067-10;P05067-3;P05067-4;H7C0V9	Amyloid beta A4 protein;N-APP;Soluble APP-alpha;Soluble APP-beta;C99;Beta-amyloid protein 42;Beta-amyloid protein 40;C83;P3(42);P3(40);C80;Gamma-secretase C-terminal fragment 59;Gamma-secretase C-terminal fragment 57;Gamma-secretase C-terminal fragment 50;C31	APP	10	10	10	15.7	15.7	15.7	80.832	0	91.86	635070000	575140000	644280000	547410000	536170000	681610000	590740000	382240000	693440000	546230000	683060000	355860000	661730000	797990000	600420000	917360000	33	82021000	5776800	3216300	7066700	6981200	6351700	5004000	2186400	3353800	3194800	3716500	9074700	9234900	4168500	5776000	2508100	4410500	By MS/MS	By MS/MS	By MS/MS	By MS/MS
Q9UKG1	DCC-interacting protein 13-alpha	APPL1	8	8	8	14.4	14.4	14.4	79.663	0	59.437	139120000	334470000	275880000	211980000	136610000	208100000	215330000	258280000	180930000	158160000	183180000	411580000	158460000	184990000	116950000	173050000	36	118180000	5841000	8752800	7326900	9994100	9106200	10303000	5622800	4314300	4974500	5327200	9136700	8998400	8916800	8457600	7073400	4035700	By MS/MS	By MS/MS	By MS/MS	By MS/MS
Q8NEU8-2;Q8NEU8;Q8NEU8-3;F8VWV2;F8VXB0	DCC-interacting protein 13-beta	APPL2	7	7	7	15.9	15.9	15.9	69.745	0.00021222	50.051	50161000	62405000	37360000	42820000	50031000	56743000	69908000	53858000	76303000	49595000	55381000	51078000	72148000	76827000	68100000	60156000	37	11805000	102850	3278500	1579000	1005500	180370	2386100	1946900	1441800	347410	181730	330420	2253200	463500	321730	196390	510180	By MS/MS	By MS/MS	By MS/MS	By MS/MS
Q7Z2E3;Q7Z2E3-9;Q7Z2E3-7;Q7Z2E3-11;Q7Z2E3-5;C9J8U3;Q7Z2E3-10;Q7Z2E3-8;Q7Z2E3-4;A0A0A0MRW7;Q7Z2E3-3;A0A5K1VW64;Q7Z2E3-13;A0A5F9ZGW5	Aprataxin	APTX	12	12	12	33.1	33.1	33.1	40.74	0	209.36	147160000	110180000	125290000	126860000	76014000	67042000	68129000	67088000	102050000	80040000	51871000	98599000	62825000	70210000	46671000	70598000	18	150750000	35290000	17784000	14057000	22163000	7988800	10257000	1756600	4542700	4296100	1173700	8660700	4946300	6773000	3794500	2170600	5091500	By MS/MS	By MS/MS	By MS/MS	By MS/MS
O60306	Intron-binding protein aquarius	AQR	24	24	24	17.8	17.8	17.8	171.29	0	175.56	203510000	459860000	383520000	418520000	529340000	500570000	441640000	574470000	657190000	471910000	367080000	509040000	542440000	615210000	464940000	514380000	68	243000000	6503100	12070000	12806000	17420000	21659000	23050000	13112000	15120000	11394000	10917000	12343000	14425000	22364000	18926000	12869000	18025000	By MS/MS	By MS/MS	By MS/MS	By MS/MS
Q96II5;P10398	Serine/threonine-protein kinase A-Raf	ARAF	9	6	6	15.6	10.5	10.5	67.925	0	81.301	185200000	111840000	93439000	145580000	129430000	185400000	140500000	235970000	96414000	162230000	162240000	107840000	135210000	189660000	125650000	186960000	33	207360000	14505000	11100000	11761000	19868000	11757000	14728000	3319900	10934000	7029600	12090000	7399600	8552800	16511000	20040000	14858000	22901000	By MS/MS	By MS/MS	By MS/MS	By MS/MS
Q96P48;Q96P48-3;Q96P48-4;Q96P48-1;E7EU13;Q96P48-2;Q96P48-7	Arf-GAP with Rho-GAP domain, ANK repeat and PH domain-containing protein 1	ARAP1	16	16	16	17.3	17.3	17.3	162.19	0	61.27	170100000	230350000	224890000	229910000	130660000	254370000	0	276910000	277230000	217380000	244840000	69670000	255680000	275080000	181590000	157540000	65	11017000	2214600	1176400	7387700	431970	4600300	577670	108150	213730	846740	426690	303360	334660	626610	1178600	975770	2044400	By MS/MS	By MS/MS	By MS/MS	By MS/MS
P48444;B0YIW6;P48444-2	Coatomer subunit delta	ARCN1	27	27	27	43.4	43.4	43.4	57.21	0	323.31	2671300000	3054100000	3116400000	3364800000	2920700000	3274400000	3296100000	3293800000	4238000000	3009300000	3134500000	2755200000	2924300000	2645300000	3056200000	2820600000	27	4015100000	419890000	217060000	274740000	250700000	237600000	243100000	236720000	208560000	170190000	241700000	229430000	221910000	251510000	238280000	245690000	328020000	By MS/MS	By MS/MS	By MS/MS	By MS/MS
P84077;P61204;F5H423;P61204-2;F5H0C7	ADP-ribosylation factor 1;ADP-ribosylation factor 3	ARF1;ARF3	4	2	2	27.6	16	16	20.697	0	306.97	1117500000	512230000	374040000	167560000	227050000	289710000	266440000	0	0	505140000	421440000	665080000	406100000	434070000	387540000	394250000	10	1200200000	140980000	205990000	148380000	75371000	41689000	126830000	19747000	14418000	4229700	53906000	45467000	43283000	80751000	95498000	51920000	51776000	By MS/MS	By MS/MS	By MS/MS	By MS/MS
P18085;C9JPM4;C9JAK5	ADP-ribosylation factor 4	ARF4	3	2	2	20	13.9	13.9	20.511	0.00018335	29.617	111960000	89665000	97860000	85945000	0	133720000	0	66174000	0	0	84675000	68891000	89859000	0	91638000	56618000	11	211420000	30852000	18290000	22525000	18603000	4240400	11106000	2550200	3806500	0	5695800	15462000	11666000	18185000	24278000	14682000	9476800	By MS/MS	By MS/MS	By MS/MS	By MS/MS
C9J1Z8;P84085	ADP-ribosylation factor 5	ARF5	5	5	3	40	40	26	17.107	0	58.181	453910000	505100000	343380000	299710000	283820000	261340000	194420000	255790000	232650000	272310000	225460000	193890000	207840000	103580000	197740000	158470000	9	1103700000	125400000	142150000	122200000	123530000	72443000	76790000	18749000	35336000	30183000	27183000	61308000	29492000	93158000	69030000	47845000	28908000	By MS/MS	By MS/MS	By MS/MS	By MS/MS
P62330	ADP-ribosylation factor 6	ARF6	3	3	3	21.1	21.1	21.1	20.082	0.00017931	27.033	129670000	169350000	120500000	129290000	136370000	210570000	120130000	167590000	123280000	173960000	170190000	118330000	172780000	211660000	152010000	272500000	8	227140000	18523000	19320000	25474000	14796000	7291200	10560000	1491500	3373400	1309100	11500000	11554000	9119000	32403000	19265000	24477000	18176000	By MS/MS	By MS/MS	By MS/MS	By MS/MS
Q8N6T3;Q8N6T3-5;Q8N6T3-2;F8W1U7;F8VWH9;Q8N6T3-4;Q8N6T3-3;E5RHT6;E5RHC5	ADP-ribosylation factor GTPase-activating protein 1	ARFGAP1	13	13	13	39.7	39.7	39.7	44.667	0	323.31	801430000	938140000	883660000	947800000	969020000	1078800000	1126300000	818810000	2137900000	1424800000	1175500000	1334000000	1084000000	1008400000	1311100000	1188500000	18	1436800000	170600000	108670000	122630000	107330000	112750000	107350000	70902000	20357000	34943000	68763000	93231000	59429000	103990000	41872000	109340000	104660000	By MS/MS	By MS/MS	By MS/MS	By MS/MS
Q8N6H7;G5E9L0;A0A0D9SF70;Q8N6H7-2;E9PQP3;Q8N6H7-3;H0YDN9	ADP-ribosylation factor GTPase-activating protein 2	ARFGAP2	19	19	19	34.9	34.9	34.9	56.72	0	323.31	1271100000	1187200000	1061700000	943000000	1341100000	1139900000	1109900000	749650000	1197500000	781570000	955220000	698380000	1141500000	1470700000	1365500000	1038800000	26	1431600000	176130000	59068000	66766000	37340000	109720000	158240000	100860000	74482000	55786000	110840000	41768000	30882000	140260000	40917000	113460000	115050000	By MS/MS	By MS/MS	By MS/MS	By MS/MS
Q9NP61;Q9NP61-2	ADP-ribosylation factor GTPase-activating protein 3	ARFGAP3	17	17	5	40.9	40.9	12.2	56.928	0	187.16	1530400000	1026200000	1207300000	1278200000	954380000	915340000	1195400000	1339400000	927180000	945080000	1012900000	1053900000	786310000	1143300000	903970000	1187300000	28	823820000	38515000	37387000	55025000	48611000	37306000	38626000	35870000	38243000	23468000	31700000	127600000	26651000	150100000	31382000	69528000	33811000	By MS/MS	By MS/MS	By MS/MS	By MS/MS
Q9Y6D6;E5RIF2	Brefeldin A-inhibited guanine nucleotide-exchange protein 1	ARFGEF1	28	20	20	17	12.5	12.5	208.76	0	165.78	210260000	308300000	226720000	251160000	296480000	267200000	283680000	313350000	205420000	278760000	275430000	324220000	302520000	331230000	270840000	333640000	97	71082000	5229200	2529800	4150400	6533100	4742500	6569200	3471200	3657000	2053500	4035300	2489600	3659300	5459000	4448600	3554300	8500400	By MS/MS	By MS/MS	By MS/MS	By MS/MS
Q9Y6D5	Brefeldin A-inhibited guanine nucleotide-exchange protein 2	ARFGEF2	38	38	30	24	24	18.5	202.04	0	323.31	339240000	387460000	344120000	312220000	391160000	483670000	423480000	410140000	421150000	456880000	478480000	482560000	482920000	557860000	524700000	502140000	99	214440000	18350000	8313800	10997000	10872000	10882000	26423000	11685000	11381000	4680300	15417000	11244000	13530000	13623000	18930000	19509000	8600500	By MS/MS	By MS/MS	By MS/MS	By MS/MS
Q5TH69	Brefeldin A-inhibited guanine nucleotide-exchange protein 3	ARFGEF3	12	12	12	6.9	6.9	6.9	240.65	0	115.94	39507000	36078000	30008000	38088000	44778000	46622000	37928000	47636000	64088000	0	40311000	0	34948000	47305000	39070000	46792000	103	7889500	409540	639350	607100	555840	539920	1202800	216770	237300	685700	149090	283640	167880	901910	392650	1056800	528890	By MS/MS	By MS/MS	By MS/MS	By MS/MS
P53367;P53367-3	Arfaptin-1	ARFIP1	12	12	2	45.3	45.3	11	41.738	0	323.31	583850000	595730000	524380000	503540000	489500000	483670000	514150000	569970000	546970000	486660000	506630000	521870000	409660000	722680000	548000000	535140000	20	862080000	98462000	57097000	37693000	62529000	61330000	71063000	32590000	42564000	24841000	47899000	52547000	48653000	51776000	57366000	65980000	49693000	By MS/MS	By MS/MS	By MS/MS	By MS/MS
A0A087X1E4;P53365-2;P53365-3;P53365	Arfaptin-2	ARFIP2	7	7	7	22.2	22.2	22.2	41.595	0	85.39	51880000	62687000	46517000	66800000	0	0	0	0	0	0	0	0	32219000	37610000	54592000	0	18	70210000	14751000	7385800	6351700	8315500	5808400	4423400	0	0	0	5522400	6377000	3430800	1866300	1706400	2632900	1637600	By MS/MS	By MS/MS	By MS/MS	By MS/MS
Q13795;Q13795-3;Q13795-2	ADP-ribosylation factor-related protein 1	ARFRP1	5	5	5	30.3	30.3	30.3	22.614	0	81.248	124700000	103300000	96103000	119690000	129640000	114480000	107960000	63323000	0	59763000	128410000	0	52360000	163240000	130240000	86106000	11	280170000	16874000	10237000	20894000	30961000	31279000	23818000	16713000	5381600	8719500	14102000	21142000	8804300	8320500	22188000	21224000	19514000	By MS/MS	By MS/MS	By MS/MS	By MS/MS
P78540	Arginase-2, mitochondrial	ARG2	5	5	5	16.1	16.1	16.1	38.577	0.0001491	10.185	139780000	0	72896000	0	0	50629000	53014000	0	0	60322000	60236000	44726000	78324000	42122000	26203000	76200000	15	24997000	1818200	3028100	5416700	2863200	808110	1969900	398720	4188700	88783	913080	702350	298820	2307600	949510	1375800	2058400	By MS/MS	By MS/MS	By MS/MS	By MS/MS
Q9NWB6;Q9NWB6-3;Q9NWB6-2	Arginine and glutamate-rich protein 1	ARGLU1	9	9	9	22.3	22.3	22.3	33.216	0.00078709	4.124	878030000	1191900000	912870000	566110000	1819400000	2165500000	1617200000	1377300000	1130600000	1078900000	1977900000	2124400000	942620000	1084700000	862920000	2646100000	11	4591400000	541240000	355170000	210360000	127140000	583090000	211750000	409030000	308320000	119710000	131540000	377680000	522180000	192200000	74796000	315720000	111510000	By MS/MS	By MS/MS	By MS/MS	By MS/MS
Q07960;H0YE29;E9PNR6	Rho GTPase-activating protein 1	ARHGAP1	12	12	12	30.1	30.1	30.1	50.435	0	166.27	996010000	1712900000	1684300000	1459400000	1964600000	1282000000	1960900000	2670200000	2049600000	1912000000	1682900000	2041700000	2207200000	3300700000	1819300000	1646700000	27	1593500000	71613000	56446000	76109000	41816000	114850000	186410000	108770000	114030000	54673000	118230000	73575000	124160000	175960000	122760000	92450000	61652000	By MS/MS	By MS/MS	By MS/MS	By MS/MS
A1A4S6;H0Y8W5	Rho GTPase-activating protein 10	ARHGAP10	17	17	16	23.4	23.4	22.5	89.374	0	160.39	448310000	360350000	360170000	364510000	367330000	334360000	303430000	500960000	424390000	351320000	433180000	365980000	323500000	353930000	310220000	361010000	49	95227000	3725900	5753500	10477000	6149200	4762500	5095500	3547700	7673300	4895600	777370	7293600	7723000	9445100	5082600	5624400	7200800	By MS/MS	By MS/MS	By MS/MS	By MS/MS
Q6P4F7;Q6P4F7-3	Rho GTPase-activating protein 11A	ARHGAP11A	14	14	14	17.7	17.7	17.7	113.86	0.00019897	40.889	31831000	40230000	27047000	31233000	43426000	31526000	37181000	55052000	77969000	49355000	41547000	49687000	31023000	38608000	44896000	47941000	49	16911000	1477000	538790	420360	2949200	1345400	805120	515970	255600	742580	1107300	1208000	741500	1055100	855680	1267900	1625400	By MS/MS	By MS/MS	By MS/MS	By MS/MS
Q8IWW6-4;Q8IWW6;Q1RLN5;Q8IWW6-3	Rho GTPase-activating protein 12	ARHGAP12	22	22	1	30.8	30.8	2.5	95.783	0.00021004	48.366	105360000	103650000	86859000	64835000	69621000	58959000	69653000	61725000	103240000	78898000	62165000	58119000	73508000	80286000	66123000	74857000	49	54188000	7010400	5632600	6704400	5723700	2750100	3786900	1490000	1457800	1584800	2505700	1284900	1917800	4209400	2352000	2809600	2967300	By MS/MS	By MS/MS	By MS/MS	By MS/MS
Q68EM7;Q68EM7-6;Q68EM7-5;Q68EM7-2	Rho GTPase-activating protein 17	ARHGAP17	25	25	24	40.5	40.5	39.5	95.436	0	323.31	862850000	694970000	597870000	676150000	871000000	815340000	1069900000	797700000	769130000	944750000	818110000	1043800000	944980000	1010300000	923340000	879970000	34	579020000	59380000	28147000	36414000	35784000	32744000	24939000	37646000	43360000	9898500	38883000	26707000	46152000	60944000	34949000	22611000	40460000	By MS/MS	By MS/MS	By MS/MS	By MS/MS
Q8N392;Q8N392-2	Rho GTPase-activating protein 18	ARHGAP18	20	20	20	31.5	31.5	31.5	74.976	0	323.31	149210000	121140000	134340000	143060000	183690000	235710000	228330000	256400000	184590000	197820000	184980000	227670000	180260000	208930000	215120000	238880000	42	262920000	16644000	10655000	17675000	16526000	17012000	25007000	17718000	11987000	9680700	14005000	13979000	15591000	19373000	16673000	18515000	21874000	By MS/MS	By MS/MS	By MS/MS	By MS/MS
Q14CB8-3;Q14CB8;Q14CB8-2;Q14CB8-6;Q14CB8-7	Rho GTPase-activating protein 19	ARHGAP19	11	11	11	25.2	25.2	25.2	54.901	0	63.126	93173000	68563000	45188000	73303000	33324000	47285000	52581000	62624000	0	44194000	0	40298000	31267000	55694000	49877000	45321000	26	62812000	9578200	3518200	7130300	12200000	3822800	4358400	2386800	2872800	234960	1529800	2680600	1165500	1918100	2565400	3097300	3752500	By MS/MS	By MS/MS	By MS/MS	By MS/MS
Q5T5U3;A0A1B0GV73;A0A087WW76;A0A452Q6Z5;E7ESW5;Q5T5U3-3	Rho GTPase-activating protein 21	ARHGAP21	31	31	30	20.9	20.9	20.4	217.46	0	124.43	106370000	92352000	79518000	95404000	82548000	78984000	93130000	88319000	142620000	77312000	72441000	97532000	59085000	59784000	61450000	82561000	104	27160000	3279000	1381600	2476500	3078900	1665200	1240400	1667900	1168000	914540	1759700	851260	1170400	1806500	1120700	950260	2629500	By MS/MS	By MS/MS	By MS/MS	By MS/MS
Q9UNA1-2;Q9UNA1;A0A2R8YGB3	Rho GTPase-activating protein 26	ARHGAP26	11	11	11	16.3	16.3	16.3	86.164	0.00018769	33.254	107300000	128160000	91189000	92625000	120890000	129210000	125850000	145120000	166410000	109830000	90828000	121440000	151440000	166330000	106720000	131210000	44	76170000	6669800	1981500	1698400	2823100	3521600	6097600	2224900	4173700	2765000	3416700	3436500	5065700	11252000	5777300	6776200	8489500	By MS/MS	By MS/MS	By MS/MS	By MS/MS
Q52LW3;F8VWZ8	Rho GTPase-activating protein 29	ARHGAP29	34	34	34	30.8	30.8	30.8	142.06	0	187.71	96197000	110500000	110160000	112110000	110400000	106930000	123510000	146660000	75145000	117860000	84887000	121080000	98013000	112180000	101860000	122370000	74	85489000	7895000	4708800	5941600	6416100	5778800	5888000	5243700	3554900	1793500	4505800	3029000	7666100	6494800	3963000	5710800	6898800	By MS/MS	By MS/MS	By MS/MS	By MS/MS
Q2M1Z3	Rho GTPase-activating protein 31	ARHGAP31	13	13	13	12.9	12.9	12.9	156.98	0.00018433	30.528	139700000	74611000	71961000	106800000	93268000	62181000	75478000	105490000	0	0	0	125650000	75885000	83290000	45329000	68025000	69	2923200	799380	172030	86030	1218600	992550	901420	284590	182010	287030	617120	194820	130190	734140	328170	416260	237520	By MS/MS	By MS/MS	By MS/MS	By MS/MS
A7KAX9;A7KAX9-2;G3V174	Rho GTPase-activating protein 32	ARHGAP32	11	11	10	6.7	6.7	6.2	230.53	0.00015249	11.733	36563000	37924000	0	0	0	26238000	50184000	32822000	66147000	39527000	30149000	0	29474000	32594000	29842000	0	99	4197400	617520	693660	131170	87008	451660	250830	97002	43968	281800	218780	235850	164670	294060	344760	125250	159390	By MS/MS	By matching	By MS/MS	By matching
Q9NRY4	Rho GTPase-activating protein 35	ARHGAP35	31	31	31	22.7	22.7	22.7	170.51	0	174.63	126810000	163070000	151270000	177710000	122660000	112700000	125020000	96208000	133820000	107840000	124130000	121880000	133070000	124460000	117040000	123410000	79	78576000	6437300	6505500	8593500	7283300	4427300	5955100	2545500	2060700	1751700	5098800	3946600	3985100	6620400	4247800	5520100	3597000	By MS/MS	By MS/MS	By MS/MS	By MS/MS
Q9C0H5-2;Q9C0H5	Rho GTPase-activating protein 39	ARHGAP39	15	15	15	15.4	15.4	15.4	125.03	0.00020342	44.04	54756000	75453000	66189000	65125000	60556000	48522000	52272000	43413000	66279000	63554000	53910000	53020000	41109000	61151000	48708000	58802000	60	44450000	5033900	4061600	4522700	6582100	2840300	2545400	2293900	1648100	1546400	1676700	1980500	2053600	1998000	1563900	1723800	2379400	By MS/MS	By MS/MS	By MS/MS	By MS/MS
E7EQN5;P98171;P98171-2;E9PCM6;A0A0B4J1X7	Rho GTPase-activating protein 4	ARHGAP4	12	12	12	14.7	14.7	14.7	102.57	0.00021268	50.227	145850000	161560000	161550000	143730000	36847000	37208000	49508000	74013000	36667000	46820000	34908000	66270000	32269000	0	39000000	40191000	41	50408000	6888700	8250400	5821200	10791000	913310	4278000	1771300	1707000	812130	1343200	1395900	2179300	1422600	546390	1330800	957040	By MS/MS	By MS/MS	By MS/MS	By MS/MS
A0A0A0MSK6;Q13017-2;Q13017	Rho GTPase-activating protein 5	ARHGAP5	27	27	27	22.2	22.2	22.2	171.68	0	262.65	167960000	167550000	169530000	170650000	109570000	152080000	188540000	223740000	127540000	183700000	163480000	168130000	151400000	173750000	146500000	162110000	75	58889000	5028700	4362200	17881000	3097800	3899900	1971800	2539200	2870600	239220	2115700	1919000	2027500	6412000	930080	1145000	2450100	By MS/MS	By MS/MS	By MS/MS	By MS/MS
J3KTF8;J3QQX2;P52565;J3KRY1;P52565-2	Rho GDP-dissociation inhibitor 1	ARHGDIA	9	9	3	47.7	47.7	14.5	21.517	0	323.31	13080000000	22057000000	18401000000	24666000000	13976000000	15017000000	13786000000	8476900000	16251000000	12384000000	15579000000	11572000000	11058000000	13677000000	11995000000	9936700000	8	19512000000	1797600000	1329800000	2237800000	2078800000	1226700000	1823100000	766180000	807750000	244040000	617750000	768450000	959580000	1647000000	838240000	1273100000	1095900000	By MS/MS	By MS/MS	By MS/MS	By MS/MS
F5H2R5;F5H6Q0;F5H3P3;P52566;H0YGX7	Rho GDP-dissociation inhibitor 2	ARHGDIB	3	3	3	50	50	50	9.792	0.00028201	7.0702	47683000	56153000	46689000	0	0	0	0	0	0	0	0	0	0	0	0	0	6	33809000	4623200	3389000	909290	7352500	3249300	4249800	10928000	7940500	2652200	7715100	9913600	3788100	0	2098800	6383300	1496600	By MS/MS	By MS/MS	By MS/MS	By MS/MS
M0QZR4;Q92888;Q92888-3;Q92888-2;Q92888-4;M0QYC1	Rho guanine nucleotide exchange factor 1	ARHGEF1	21	21	19	23.7	23.7	21.9	108.32	0	150.86	289590000	311510000	340400000	276730000	558990000	616160000	476960000	557150000	408090000	487530000	594760000	389140000	687010000	824600000	657560000	531630000	47	315250000	21039000	13201000	12583000	12889000	31416000	35472000	17676000	17309000	3031100	23862000	20840000	9817200	40450000	18240000	18206000	19224000	By MS/MS	By MS/MS	By MS/MS	By MS/MS
O15013-4;O15013-5;O15013-6;O15013;O15013-7;H0YAN8	Rho guanine nucleotide exchange factor 10	ARHGEF10	30	30	29	26.2	26.2	26.2	148.33	0	323.31	694380000	705780000	719330000	651750000	637290000	585660000	659720000	638030000	718490000	553580000	522800000	576090000	602040000	745920000	635970000	551840000	54	262130000	31131000	16275000	17412000	22376000	21646000	18601000	11360000	10402000	3665900	13606000	16458000	16038000	21679000	12014000	18659000	10808000	By MS/MS	By MS/MS	By MS/MS	By MS/MS
O15085;O15085-2	Rho guanine nucleotide exchange factor 11	ARHGEF11	17	17	17	14.7	14.7	14.7	167.7	0	60.387	141000000	75947000	107800000	91761000	86919000	108000000	163010000	148910000	89778000	103390000	103990000	143270000	112990000	123090000	129490000	120060000	73	25825000	1487700	1900900	673140	3148400	2423800	2868800	2274000	664440	849670	1143600	1347600	1272900	1048200	1341100	1867700	1512900	By MS/MS	By MS/MS	By MS/MS	By MS/MS
Q9NZN5;E9PMR6	Rho guanine nucleotide exchange factor 12	ARHGEF12	38	38	2	30.4	30.4	1.5	173.23	0	215.85	138790000	139750000	135930000	118040000	103260000	100500000	129740000	116370000	83384000	102250000	91857000	98666000	102830000	131630000	97172000	111210000	77	66539000	7486400	4876100	5399800	4777700	3862900	4674200	4999100	2652900	849480	3928000	2907100	2641600	4467400	2852100	4258200	5905700	By MS/MS	By MS/MS	By MS/MS	By MS/MS
Q5VV41	Rho guanine nucleotide exchange factor 16	ARHGEF16	14	14	14	27.6	27.6	27.6	80.104	0	185.05	367250000	295250000	314660000	380010000	700230000	627580000	762300000	791270000	1004200000	693580000	594480000	743700000	718600000	714330000	638440000	634160000	39	164400000	9737900	4149200	7728400	9427000	15791000	18116000	12552000	9410600	8300500	10122000	8052000	11931000	11138000	9067700	7509900	11365000	By MS/MS	By MS/MS	By MS/MS	By MS/MS
Q96PE2	Rho guanine nucleotide exchange factor 17	ARHGEF17	14	14	14	11.2	11.2	11.2	221.67	0.00020542	45.301	42450000	23008000	44043000	33318000	29433000	36768000	39424000	49613000	41102000	29721000	23607000	44069000	35857000	33229000	36572000	34689000	95	12571000	1019900	324600	1146000	849870	693650	1028300	795530	499580	338240	910280	826990	461320	1457400	1247500	675170	296410	By MS/MS	By MS/MS	By MS/MS	By MS/MS
A0A3B3IPE9;A0A087WZG4;Q6ZSZ5-2;Q6ZSZ5-1;Q6ZSZ5-6;Q6ZSZ5-5;Q6ZSZ5;A0A590UK10;M0QZS0	Rho guanine nucleotide exchange factor 18	ARHGEF18	17	17	17	22.3	22.3	22.3	125.44	0	150.64	69596000	84467000	86915000	88488000	102890000	106420000	93605000	72158000	37324000	113120000	121740000	82697000	154680000	136530000	125910000	121620000	52	70880000	7819100	2822400	5468600	3296100	4068200	5138300	5175900	2905100	383810	3012200	4662500	5437700	7607700	4688800	4309200	4084700	By MS/MS	By MS/MS	By MS/MS	By MS/MS
Q92974-3;Q92974;A0A5F9ZI21;V9GYM8;Q92974-2	Rho guanine nucleotide exchange factor 2	ARHGEF2	14	14	13	15.1	15.1	14.4	108.24	0	189.17	1168600000	1553700000	1187000000	1287400000	833900000	594170000	775580000	974200000	1335600000	795050000	762790000	1059300000	830390000	599260000	748440000	750860000	55	802840000	82665000	81762000	92420000	79290000	49394000	44728000	31795000	37479000	24318000	35272000	43787000	38100000	53255000	19048000	51943000	37588000	By MS/MS	By MS/MS	By MS/MS	By MS/MS
Q8N1W1-4;Q8N1W1;Q8N1W1-6;Q8N1W1-5;Q8N1W1-3	Rho guanine nucleotide exchange factor 28	ARHGEF28	14	14	14	11.8	11.8	11.8	185.84	0	68.124	58374000	163690000	130230000	90254000	120350000	83536000	107950000	194260000	0	110230000	130320000	139390000	94535000	103410000	86307000	123890000	70	5622600	454460	961940	302080	1233200	55704	1101100	212860	1043500	789370	156270	54205	265270	1668000	363970	246220	102840	By MS/MS	By MS/MS	By MS/MS	By MS/MS
Q8TER5;Q8TER5-3;Q8TER5-2	Rho guanine nucleotide exchange factor 40	ARHGEF40	12	12	1	10.3	10.3	1.3	164.66	0.0002165	52.783	76544000	55535000	35443000	74959000	0	0	0	0	0	27235000	0	0	0	29057000	0	0	70	8447400	2103300	1614500	872540	1402700	579990	245990	363780	0	0	534590	0	254170	481810	588260	403020	318800	By MS/MS	By MS/MS	By MS/MS	By MS/MS
Q14155-1;B1ALK7;Q14155-5;Q14155-6;E7EUY6	Rho guanine nucleotide exchange factor 7	ARHGEF7	28	28	3	44.3	44.3	3.1	73.139	0	206.42	645940000	420900000	517240000	419840000	515260000	557050000	665960000	675230000	620160000	517220000	448390000	543280000	461590000	508600000	497680000	510780000	38	891300000	81484000	45123000	52357000	66941000	71824000	81955000	45571000	41077000	37104000	35698000	35009000	53750000	64619000	54348000	69423000	55016000	By MS/MS	By MS/MS	By MS/MS	By MS/MS
O14497;O14497-2;O14497-3;A0A1B0GTU5;H0Y488	AT-rich interactive domain-containing protein 1A	ARID1A	47	47	47	33.9	33.9	33.9	242.04	0	323.31	347860000	377180000	310490000	369480000	319230000	279880000	341040000	366700000	433660000	356240000	305150000	389910000	331490000	361550000	355340000	302550000	82	246540000	22749000	18590000	18566000	18150000	11593000	15797000	11565000	11460000	7215600	15189000	12985000	17726000	22178000	8448600	17309000	17016000	By MS/MS	By MS/MS	By MS/MS	By MS/MS
Q68CP9-3;Q68CP9;F8WCU9;F8W108	AT-rich interactive domain-containing protein 2	ARID2	31	31	31	23.9	23.9	23.9	191.42	0	266.41	307230000	223620000	249580000	255110000	272890000	271340000	319920000	417070000	200360000	218120000	175200000	279770000	217110000	244900000	251450000	247790000	65	121060000	9286700	5504100	12917000	8076600	7055000	9149000	7808300	8934100	1979600	7931500	5832800	7126000	8651200	4461300	9720600	6623100	By MS/MS	By MS/MS	By MS/MS	By MS/MS
P29374;P29374-3;P29374-2	AT-rich interactive domain-containing protein 4A	ARID4A	19	18	18	18.1	17.3	17.3	142.75	0	57.267	55050000	44397000	56588000	40337000	51830000	56733000	38668000	46200000	37367000	52302000	59144000	42578000	47902000	58734000	59562000	44726000	61	20891000	2557800	2072000	2508800	2812800	985220	1442100	597980	872890	247950	336610	781270	1523200	1368600	952060	730250	1101300	By MS/MS	By MS/MS	By MS/MS	By MS/MS
Q4LE39-3;Q4LE39-2;Q4LE39;Q4LE39-4;X6RCR8	AT-rich interactive domain-containing protein 4B	ARID4B	28	28	27	29.2	29.2	28.4	130.42	0	238.26	236000000	231430000	236410000	273380000	276850000	245170000	343570000	344480000	284350000	323290000	252860000	336300000	202160000	213090000	238790000	281070000	50	200110000	15494000	5137500	9454200	17504000	12142000	20529000	18687000	13010000	3242600	13705000	8669500	12896000	17684000	4076800	11753000	16124000	By MS/MS	By MS/MS	By MS/MS	By MS/MS
Q14865;Q14865-2	AT-rich interactive domain-containing protein 5B	ARID5B	16	16	16	17.5	17.5	17.5	132.37	0	72.853	301240000	229800000	177440000	234060000	409600000	268380000	341900000	318570000	386570000	186960000	278770000	276890000	179760000	261690000	217130000	287900000	63	71595000	22831000	5231600	2030100	2453500	7361000	1823700	1571000	988060	366320	754110	1505800	947700	18239000	1138200	2926500	1427200	By MS/MS	By MS/MS	By MS/MS	By MS/MS
Q9Y4X5	E3 ubiquitin-protein ligase ARIH1	ARIH1	8	8	8	15.3	15.3	15.3	64.117	0.00015586	13.56	71475000	118790000	137990000	110990000	141730000	113140000	137900000	113220000	102440000	144990000	130970000	129170000	117310000	161740000	162880000	89341000	26	15953000	3408300	11716000	13993000	1264300	442390	1200600	5945800	2049000	766990	3395100	3426100	6487900	16515000	16915000	16041000	9998900	By MS/MS	By MS/MS	By MS/MS	By MS/MS
O95376	E3 ubiquitin-protein ligase ARIH2	ARIH2	12	12	12	29.2	29.2	29.2	57.818	0	191.54	75578000	104210000	82348000	104340000	70709000	63203000	72598000	72615000	36762000	70441000	71713000	83512000	88033000	96376000	79038000	79599000	25	116290000	8212600	7118000	3622700	12265000	5693900	8434700	5882500	3286400	1696600	6156300	8070100	9388900	12057000	5636300	9369900	9401600	By MS/MS	By MS/MS	By MS/MS	By MS/MS
B4DZG7;F8VYN9;P40616-2;P40616	ADP-ribosylation factor-like protein 1	ARL1	4	4	4	33.3	33.3	33.3	15.443	0.00019972	41.386	105100000	142840000	84702000	74136000	122990000	97624000	0	0	85013000	63229000	87775000	0	108180000	138390000	136360000	47411000	7	138370000	17524000	12743000	9652400	1043200	10554000	15891000	0	717380	4184500	7318400	11719000	2132600	15833000	18006000	2099800	11801000	By MS/MS	By MS/MS	By MS/MS	By MS/MS
Q3SXY8;Q3SXY8-3;Q3SXY8-2	ADP-ribosylation factor-like protein 13B	ARL13B	8	8	8	30.1	30.1	30.1	48.643	0.00017593	24.668	49453000	51774000	38982000	47927000	52959000	62957000	51220000	0	59779000	68213000	46161000	67513000	87729000	54187000	54860000	48413000	22	61980000	6453500	6471600	998150	6080100	3342100	7178000	5577700	2356500	1023800	2694700	4281800	4437900	4987800	2578900	4043500	4461400	By MS/MS	By MS/MS	By MS/MS	By MS/MS
Q8N8R7;E9PRK7	ARL14 effector protein	ARL14EP	7	7	7	22.3	22.3	22.3	29.337	0.0001626	16.882	131140000	112940000	177370000	139910000	145370000	107220000	81184000	153890000	83781000	143500000	128960000	140740000	180260000	108300000	151350000	146870000	12	129430000	17836000	6512900	15152000	16753000	11286000	8134700	3297900	5558500	18128000	962860	2609200	5432800	11425000	3826700	1313900	12624000	By MS/MS	By MS/MS	By MS/MS	By MS/MS
Q9NXU5;A0A087WUW9;A0A0B4J222	ADP-ribosylation factor-like protein 15	ARL15	5	5	5	33.8	33.8	33.8	22.876	0.0001926	36.547	88250000	142510000	97036000	112760000	85091000	92630000	81954000	105050000	67549000	56011000	52087000	65301000	73141000	43904000	110590000	0	10	220430000	39402000	20475000	22317000	26057000	8301400	24167000	6384900	7140900	2152000	6342300	6798700	9372400	16568000	2722500	16640000	5587600	By MS/MS	By MS/MS	By MS/MS	By MS/MS
V9GYD0;P36404-2;P36404	ADP-ribosylation factor-like protein 2	ARL2-SNX15;ARL2	3	3	3	34.5	34.5	34.5	13.176	0.0010353	3.6987	93894000	0	169370000	164250000	116770000	123350000	70670000	43046000	117570000	92839000	179130000	91610000	159920000	195780000	175140000	94715000	6	571080000	2743500	6124900	95224000	71591000	48970000	63738000	14852000	5529100	11040000	19934000	56466000	16778000	56427000	44048000	48192000	9424900	By MS/MS	By MS/MS	By MS/MS	By MS/MS
Q9Y2Y0-2;Q9Y2Y0;H3BU49	ADP-ribosylation factor-like protein 2-binding protein	ARL2BP	3	3	3	25.7	25.7	25.7	17.711	0.00029125	8.7168	426060000	0	0	0	860110000	591180000	539900000	0	0	0	0	0	387580000	0	0	0	9	932280000	79094000	57055000	106300000	77685000	130760000	155620000	67238000	50843000	0	55780000	47340000	2156600	67824000	22253000	3858700	8469400	By MS/MS	By MS/MS	By MS/MS	By MS/MS
P36405	ADP-ribosylation factor-like protein 3	ARL3	9	9	9	58.2	58.2	58.2	20.455	0	278.79	1940700000	994860000	3203500000	1518600000	737780000	809000000	418690000	341130000	620170000	1065100000	826890000	717190000	1368600000	1379300000	965350000	902240000	11	1417900000	89336000	181340000	184650000	46737000	60276000	38848000	45506000	19773000	20864000	32699000	73339000	125960000	131490000	98550000	114900000	153640000	By MS/MS	By MS/MS	By MS/MS	By MS/MS
Q96KC2	ADP-ribosylation factor-like protein 5B	ARL5B	3	3	3	15.1	15.1	15.1	20.374	0.00014712	9.325	40165000	48288000	29687000	44221000	0	67925000	27090000	46511000	0	42391000	46822000	44561000	38788000	0	50484000	64549000	11	110320000	3796900	7496300	6042700	9936800	3176400	9222900	3521600	4305500	0	6869700	9689200	6031400	10342000	4154700	12771000	12959000	By MS/MS	By MS/MS	By MS/MS	By MS/MS
Q9H0F7;Q9H0F7-2;A0A0J9YXT0;C9IZ13	ADP-ribosylation factor-like protein 6	ARL6	6	6	6	43.5	43.5	43.5	21.097	0	75.56	197710000	288020000	193840000	137410000	170010000	164990000	159870000	117050000	130740000	172470000	192420000	107530000	224600000	192030000	209630000	156690000	12	178490000	12529000	15690000	7814500	7365800	11802000	10545000	8677400	2979900	1297100	10790000	13707000	5294500	24855000	16858000	14619000	13666000	By MS/MS	By MS/MS	By MS/MS	By MS/MS
Q66PJ3;Q66PJ3-3;A0A0C4DG62;Q66PJ3-4;H7BZV4	ADP-ribosylation factor-like protein 6-interacting protein 4	ARL6IP4	11	11	1	35.2	35.2	4.3	44.915	0	163.86	884310000	816000000	858890000	1070600000	980620000	871660000	972830000	933190000	711590000	1154600000	1089800000	1219300000	829210000	1293200000	1091000000	1530900000	20	885980000	50700000	32223000	71224000	71881000	44905000	54211000	49186000	44244000	30488000	57698000	32855000	57987000	69639000	43552000	95191000	79995000	By MS/MS	By MS/MS	By MS/MS	By MS/MS
Q9NVJ2	ADP-ribosylation factor-like protein 8B	ARL8B	6	6	2	28	28	5.4	21.539	0.00017301	22.998	1005500000	1648800000	1318900000	1562100000	1354400000	663810000	838240000	1271900000	1073300000	686830000	967850000	1476600000	648860000	713240000	780790000	616650000	11	2638400000	145370000	176320000	132690000	336030000	134870000	88161000	114380000	153010000	127170000	149210000	221420000	161270000	163340000	125530000	208810000	200840000	By MS/MS	By MS/MS	By MS/MS	By MS/MS
Q9NVT9;E5RJ86;Q9NVT9-2	Armadillo repeat-containing protein 1	ARMC1	4	4	4	16	16	16	31.28	0.00020568	45.499	409050000	490790000	604150000	536170000	518600000	544060000	594410000	600230000	588670000	700530000	733140000	667870000	794790000	647800000	696360000	724960000	11	1794300000	135880000	81747000	152360000	148740000	131090000	132700000	103970000	76369000	89241000	94865000	107260000	103080000	166070000	92586000	78400000	99984000	By MS/MS	By MS/MS	By MS/MS	By MS/MS
Q8N2F6-6;Q8N2F6-4;Q8N2F6-5;Q8N2F6-2	Armadillo repeat-containing protein 10	ARMC10	5	1	1	28.9	9.3	9.3	24.756	0	102.22	25583000	60067000	71664000	0	0	0	0	0	0	0	0	0	0	0	31345000	0	12	8359300	1819100	1750000	2192400	5624400	921010	2634800	602940	0	1005200	751280	1183300	0	2878400	0	671570	0	By MS/MS	By MS/MS	By MS/MS	By MS/MS
Q8N2F6-3;Q8N2F6;A0A0J9YWR7;H7C2M7;H7BXQ8;A0A0J9YXE4;C9J5N7	Armadillo repeat-containing protein 10	ARMC10	6	6	2	29.6	29.6	14.1	31.079	0	161.25	275010000	403580000	501890000	328830000	260470000	499230000	377470000	537510000	278060000	310110000	368480000	331240000	160640000	410910000	372160000	433520000	15	184160000	30840000	7865200	10830000	4842600	7644600	3209300	23172000	22557000	28971000	22001000	10667000	19237000	7596800	18837000	6821300	6874200	By MS/MS	By MS/MS	By MS/MS	By MS/MS
Q6NXE6;Q6NXE6-2;B4E1N1;H0YH65	Armadillo repeat-containing protein 6	ARMC6	6	6	6	13.4	13.4	13.4	54.141	0	250.71	144560000	96807000	113090000	87022000	158980000	149580000	0	0	181010000	149140000	92348000	85887000	154590000	44858000	115190000	89172000	25	48154000	2495400	8344800	1473400	651770	4282400	8875100	2935800	2028100	7210500	638190	244000	1357500	4721700	10836000	2121500	310810	By MS/MS	By MS/MS	By MS/MS	By MS/MS
Q8IUR7-7;Q8IUR7-2;Q8IUR7;B7Z637;Q8IUR7-8;Q8IUR7-3	Armadillo repeat-containing protein 8	ARMC8	9	9	3	14	14	5.3	71.898	0.00016807	19.927	89727000	114370000	100110000	93832000	57991000	80082000	77976000	95212000	119940000	92881000	82867000	85333000	75948000	100740000	55703000	90561000	36	88221000	10764000	7551800	9949400	7865100	4346600	5171500	3318500	4214400	1614400	5010000	4216200	2540800	6232200	3428800	4305100	7691600	By MS/MS	By MS/MS	By MS/MS	By MS/MS
Q7Z3E5;A0A2Q3DP09;Q7Z3E5-2	LisH domain-containing protein ARMC9	ARMC9	15	15	15	23.5	23.5	23.5	91.818	0	82.856	62455000	92732000	111620000	90004000	116420000	155010000	152760000	146110000	97396000	183250000	209760000	162360000	192070000	209810000	225190000	174750000	49	86508000	1196900	2057900	7637800	5990000	2542300	5818500	5118500	3538000	422610	5942100	8554100	2849200	8905700	7520600	11376000	7037900	By MS/MS	By MS/MS	By MS/MS	By MS/MS
Q9P291	Armadillo repeat-containing X-linked protein 1	ARMCX1	6	6	6	19	19	19	49.18	0	81.942	60977000	61590000	57507000	70758000	31655000	47436000	69766000	65631000	57626000	71284000	64245000	59790000	54221000	64931000	53052000	41350000	25	33882000	959830	3941800	5553700	2815900	496170	3744700	5082800	3897600	1651900	2788200	2427500	1819200	2339900	2597300	2459800	800750	By MS/MS	By MS/MS	By MS/MS	By MS/MS
Q7L311	Armadillo repeat-containing X-linked protein 2	ARMCX2	7	7	7	18	18	18	65.683	0	56.231	84481000	60622000	53722000	70153000	59625000	72633000	82411000	121070000	0	75365000	105750000	63395000	33201000	61793000	43786000	59456000	21	43143000	2757500	744810	1628600	1402800	260460	4343800	7903100	8613600	0	3595000	7047000	1396300	1202800	1821100	749230	1498500	By MS/MS	By MS/MS	By MS/MS	By MS/MS
Q9UH62	Armadillo repeat-containing X-linked protein 3	ARMCX3	9	9	9	28.8	28.8	28.8	42.5	0	212.27	391620000	354950000	344710000	263500000	289970000	316240000	308390000	385150000	246310000	241010000	213550000	299660000	295670000	370260000	229900000	312340000	21	553470000	35078000	50259000	69832000	40880000	38092000	33321000	22208000	31912000	3218800	17678000	29459000	27248000	41100000	26421000	47718000	42264000	By MS/MS	By MS/MS	By MS/MS	By MS/MS
Q5H9R4	Armadillo repeat-containing X-linked protein 4	ARMCX4	35	35	35	22.1	22.1	22.1	235.96	0	323.31	477260000	338140000	304560000	345940000	378050000	348180000	458100000	475350000	295400000	375730000	289290000	435990000	263700000	124410000	288200000	338830000	112	100820000	17996000	3529900	4605800	17268000	8601500	3057200	6221100	5197800	596370	6420500	5760400	7895100	6713700	1397300	2748100	2812500	By MS/MS	By MS/MS	By MS/MS	By MS/MS
Q6P1M9	Armadillo repeat-containing X-linked protein 5	ARMCX5	7	7	7	17.7	17.7	17.7	62.345	0.00019186	36.246	55790000	48054000	0	49762000	55776000	57382000	54789000	66622000	0	41468000	44788000	60939000	41190000	0	36198000	67417000	22	18465000	3701600	777540	999570	3839500	4253400	6031200	1210300	1552500	379450	1009000	1310100	2863300	1992100	198240	1536300	1314900	By MS/MS	By MS/MS	By MS/MS	By MS/MS
Q9H993	Protein-glutamate O-methyltransferase	ARMT1	10	10	10	13.8	13.8	13.8	51.172	0.00019238	36.488	542960000	431800000	498960000	569440000	685800000	700070000	708950000	894830000	1262300000	731600000	678360000	554950000	871800000	885250000	753050000	858930000	21	320010000	13208000	14952000	20087000	19829000	24859000	19781000	13689000	32649000	29655000	1662100	11724000	2632500	30201000	29361000	29643000	26078000	By MS/MS	By MS/MS	By MS/MS	By MS/MS
P27540-2;P27540-4;P27540;P27540-3	Aryl hydrocarbon receptor nuclear translocator	ARNT	17	17	17	33.6	33.6	33.6	84.947	0	323.31	281760000	314050000	315600000	322760000	269440000	255610000	310150000	283940000	313870000	284670000	336820000	267830000	370280000	364060000	305330000	265480000	36	125100000	13735000	6212000	7817800	6761300	8449700	6348100	8650500	2812400	988210	9284200	8596000	4644900	15264000	2247000	14713000	8573000	By MS/MS	By MS/MS	By MS/MS	By MS/MS
O15143;C9JEY1;C9K057	Actin-related protein 2/3 complex subunit 1B	ARPC1B	15	15	4	41.4	41.4	15.1	40.949	0	323.31	6003600000	9397000000	5532900000	8743600000	5725100000	5583300000	6779900000	6542600000	5358100000	7412700000	10783000000	9016900000	9818600000	7049000000	11592000000	8462300000	18	6475100000	420580000	449630000	628100000	394290000	764730000	352310000	348040000	274710000	367380000	324200000	401490000	232100000	407180000	449880000	343320000	317120000	By MS/MS	By MS/MS	By MS/MS	By MS/MS
O15144	Actin-related protein 2/3 complex subunit 2	ARPC2	11	11	11	31	31	31	34.333	0	120.75	2886600000	4077100000	3637200000	3128400000	3220200000	2679900000	3243500000	3475000000	3173900000	3365900000	3287500000	3286500000	2924800000	3254800000	2383500000	3232700000	20	7310100000	380480000	636520000	775440000	579070000	437990000	460440000	262330000	326340000	164890000	379890000	508100000	452040000	626760000	430250000	447130000	442450000	By MS/MS	By MS/MS	By MS/MS	By MS/MS
O15145	Actin-related protein 2/3 complex subunit 3	ARPC3	7	7	7	37.1	37.1	37.1	20.546	0	136.84	4703100000	4310200000	3801900000	3947300000	3775000000	3854500000	4729700000	3724300000	4846400000	3089700000	3516000000	3959600000	3946100000	4314100000	4451100000	3967600000	10	1769500000	273710000	104030000	71792000	102270000	151490000	89571000	103200000	58707000	52455000	65987000	81354000	75480000	157650000	134890000	145370000	101580000	By MS/MS	By MS/MS	By MS/MS	By MS/MS
H7C0A3;F8WCF6;P59998;P59998-3	Actin-related protein 2/3 complex subunit 4	ARPC4-TTLL3;ARPC4	4	4	1	23.4	23.4	4.8	19.288	0.00041459	5.9662	4693300000	3885500000	6984500000	3865100000	4799200000	4614700000	2557500000	2841700000	3844200000	5148300000	5064000000	2423400000	5658700000	5257100000	2995700000	3851800000	8	10477000000	907740000	510930000	628360000	707750000	833460000	805410000	513790000	323250000	332680000	720400000	892820000	117450000	1126200000	1023200000	349820000	683930000	By MS/MS	By MS/MS	By MS/MS	By MS/MS
O15511;B1ALC0;O15511-2	Actin-related protein 2/3 complex subunit 5	ARPC5	13	13	12	72.8	72.8	67.5	16.32	0	323.31	3650500000	3593500000	4429700000	3708600000	3008100000	2795400000	3266500000	2166200000	1981800000	3418800000	2547400000	1938500000	3459900000	3198700000	3256300000	3087200000	10	7876700000	659760000	733730000	673410000	260330000	404630000	876790000	698360000	489570000	692450000	651570000	96583000	84040000	473650000	313820000	338980000	429030000	By MS/MS	By MS/MS	By MS/MS	By MS/MS
Q9BPX5	Actin-related protein 2/3 complex subunit 5-like protein	ARPC5L	8	7	7	58.8	53.6	53.6	16.941	0	72.04	562510000	662950000	632470000	368630000	460320000	408500000	452900000	632910000	646260000	502020000	458410000	380350000	501260000	581630000	504960000	491650000	9	1367900000	69566000	70541000	82281000	97172000	105370000	122440000	89814000	71859000	40079000	106180000	59514000	89109000	130870000	49175000	135240000	88720000	By MS/MS	By MS/MS	By MS/MS	By MS/MS
P56211;H3BMD8;P56211-2;H3BQ52	cAMP-regulated phosphoprotein 19	ARPP19	9	8	8	70.5	60.7	60.7	12.323	0	117.84	2510700000	1519800000	1464000000	1735000000	2229000000	2043700000	2732300000	3584600000	3593100000	3643700000	2035100000	2663900000	1657900000	2080600000	1582500000	2502400000	7	13100000000	809900000	519120000	704120000	514520000	1088200000	838180000	867500000	866310000	805940000	1199500000	894950000	793930000	909980000	644380000	735820000	907950000	By MS/MS	By MS/MS	By MS/MS	By MS/MS
P49407-2;P49407;H0YET9;E9PM35	Beta-arrestin-1	ARRB1	8	7	7	26.3	24.6	24.6	46.308	0.0001651	18.107	108490000	0	0	0	169680000	105200000	162040000	238950000	0	186540000	176770000	246770000	94813000	0	191300000	158840000	21	107740000	3662300	0	4131100	6802300	15261000	17742000	8899300	3288900	0	10102000	8518200	4459100	6521300	0	9545000	8808000	By MS/MS		By MS/MS	By MS/MS
P32121;P32121-3;P32121-4;P32121-5;P32121-2;K7ENA6;I3L412;Q68DZ5	Beta-arrestin-2	ARRB2;DKFZp686L0365	11	11	10	31.8	31.8	30.1	46.105	0.00020947	47.965	127900000	131260000	100450000	99097000	70613000	120720000	125770000	127240000	120380000	75948000	116300000	93814000	121710000	132590000	142370000	0	21	56404000	7997600	1741000	6471300	537700	4519100	7276800	8823600	4170100	4987900	478900	4407800	3090500	2061600	14181000	7116500	4005500	By MS/MS	By MS/MS	By MS/MS	By MS/MS
C9JJX6;E9PDC3;O00192-2;O00192	Armadillo repeat protein deleted in velo-cardio-facial syndrome	ARVCF	7	7	7	10.5	10.5	10.5	96.827	0.00020004	41.599	0	0	136960000	0	135050000	148600000	162290000	167780000	0	0	190850000	142270000	135920000	165640000	122240000	143910000	47	31146000	0	274930	282570	344950	1107100	585960	445840	404320	0	292080	25565000	348470	686800	452630	553440	439220		By MS/MS	By MS/MS	By MS/MS
Q9HBK9;A0A087WVD4;Q9HBK9-2	Arsenite methyltransferase	AS3MT	15	15	15	41.9	41.9	41.9	41.747	0	105.74	178600000	170570000	176590000	154480000	172420000	185530000	180140000	189270000	231690000	155330000	144700000	193170000	151040000	203210000	182460000	202460000	26	282590000	24545000	16103000	25019000	28188000	18985000	20444000	16158000	10353000	4859300	11182000	12098000	13447000	20598000	17512000	19582000	23520000	By MS/MS	By MS/MS	By MS/MS	By MS/MS
Q13510-2;Q13510;A0A1B0GTZ5;A0A1B0GTM3;A0A1B0GUA4;A0A1B0GW68;E7EMM4;A0A1B0GTP7;A0A1B0GUE3;A0A1B0GUH5;A0A1B0GUW4;Q13510-3;A0A1B0GUG1;A0A1B0GVG2;A0A1B0GUB3;A0A1B0GV06;A0A1B0GU06;A0A1B0GU62;A0A1B0GVE7;A0A1B0GVJ1;A0A1B0GW48	Acid ceramidase;Acid ceramidase subunit alpha;Acid ceramidase subunit beta	ASAH1	8	8	8	18.2	18.2	18.2	46.503	0.00016622	18.768	168720000	139110000	102660000	92480000	140680000	143980000	152100000	146880000	152260000	120290000	185070000	88252000	143940000	174670000	201430000	174410000	26	142870000	6315000	7988000	5701700	8743300	6695500	22330000	4285300	3672100	3665500	5352800	8807400	5076900	15310000	11696000	9902800	17323000	By MS/MS	By MS/MS	By MS/MS	By MS/MS
A0A0A0MRE5;Q9ULH1;Q9ULH1-2;H0YBF7	Arf-GAP with SH3 domain, ANK repeat and PH domain-containing protein 1	ASAP1	35	35	32	36.6	36.6	35.7	124.77	0	323.31	323900000	345220000	323270000	327270000	268730000	291120000	286290000	301350000	433990000	259850000	237160000	281490000	227900000	272370000	244510000	259020000	57	320250000	28915000	23648000	32615000	35775000	14822000	24814000	18720000	13162000	7839100	17359000	11609000	16339000	17255000	12136000	24834000	20409000	By MS/MS	By MS/MS	By MS/MS	By MS/MS
O43150;A0A286YFG8	Arf-GAP with SH3 domain, ANK repeat and PH domain-containing protein 2	ASAP2	23	20	3	28.7	26.7	4	111.65	0	323.31	200930000	231100000	193890000	213190000	188160000	238930000	256080000	205640000	229460000	276140000	230830000	209080000	271510000	282000000	258900000	249660000	51	130870000	9508000	5413400	7850600	8450100	9419500	10953000	7140900	5306400	2101500	7321800	7766100	8341800	13730000	7423000	9285800	10860000	By MS/MS	By MS/MS	By MS/MS	By MS/MS
Q9NWX5;F6TX30	Ankyrin repeat and SOCS box protein 6	ASB6	3	3	3	10.5	10.5	10.5	47.135	0.0001514	11.218	43563000	0	0	0	0	0	0	0	0	65055000	62726000	0	61845000	56683000	61795000	48281000	27	37297000	3019400	2311500	1489900	3600600	1427400	2501400	0	0	623820	3264800	3737000	448560	5431500	3138700	3935000	2367400	By MS/MS	By MS/MS	By MS/MS	By MS/MS
Q96DX5;R4GN94;Q96DX5-3;Q96DX5-2	Ankyrin repeat and SOCS box protein 9	ASB9	4	4	4	19	19	19	31.857	0.0002006	41.96	122940000	141110000	113730000	127010000	240400000	238040000	134570000	128250000	72017000	128510000	175270000	56351000	131690000	167190000	155800000	130550000	11	93839000	4526700	6000600	8089800	9038400	8031300	9452000	5750100	2631000	667350	4717300	6423900	4275900	7827000	5689000	6393100	4325900	By MS/MS	By MS/MS	By MS/MS	By MS/MS
Q8N9N2-2;Q8N9N2;A0A5F9ZHP1;A0A5F9ZI37;A0A5F9ZH79;H0YCB3;A0A5K1VW55;H0YE76;A0A5F9ZI10;E9PQZ6;E9PR40	Activating signal cointegrator 1 complex subunit 1	ASCC1	6	6	6	17.4	17.4	17.4	41.227	0.0001773	25.651	86831000	88302000	108990000	87893000	69648000	60857000	0	0	162330000	66319000	85536000	101050000	53680000	123050000	0	71917000	19	91428000	6691300	17103000	13382000	11019000	8021300	393800	0	379620	3884100	8392600	5161200	3622500	1584200	7234900	2820900	2116700	By MS/MS	By MS/MS	By MS/MS	By MS/MS
Q9H1I8;Q9H1I8-3;B1AH59	Activating signal cointegrator 1 complex subunit 2	ASCC2	11	11	11	18.5	18.5	18.5	86.359	0	323.31	322660000	397840000	235890000	394520000	336270000	391040000	379280000	461810000	267010000	305550000	281090000	333140000	313630000	365810000	331190000	306240000	25	42403000	6942500	1486300	1802100	6625400	3126000	2700200	1021700	3771600	11106000	3893700	2237300	1846200	875000	20029000	3025400	3049900	By MS/MS	By MS/MS	By MS/MS	By MS/MS
Q8N3C0;Q8N3C0-4	Activating signal cointegrator 1 complex subunit 3	ASCC3	35	35	35	18.2	18.2	18.2	251.46	0	280.5	218220000	352180000	273260000	242310000	211550000	192430000	177810000	251050000	232080000	167120000	182660000	245980000	179790000	224340000	156530000	194610000	120	84225000	7152000	5305800	6727100	8298700	4935400	7612500	5204600	4896700	1329500	3904700	6365700	4847700	6753500	3172900	2750300	4968200	By MS/MS	By MS/MS	By MS/MS	By MS/MS
Q9Y294	Histone chaperone ASF1A	ASF1A	3	3	3	21.6	21.6	21.6	22.968	0	157.37	369910000	283300000	384740000	259360000	97941000	262200000	174570000	0	0	205230000	70887000	0	0	0	127540000	0	6	434400000	72353000	66758000	54377000	40976000	5724100	4512700	45116000	38900000	894730	48590000	16364000	1145500	42712000	16521000	40729000	23632000	By MS/MS	By MS/MS	By MS/MS	By MS/MS
Q9NR48-2;Q9NR48	Histone-lysine N-methyltransferase ASH1L	ASH1L	22	22	22	9.1	9.1	9.1	332.21	0.00016703	19.404	817220000	478640000	615270000	1004400000	485410000	0	528710000	1232100000	1367600000	536440000	511250000	580730000	525280000	1037700000	655720000	737650000	138	6158300	334140	135520	418460	272820	145210	84551	278930	315900	346160	372810	253440	235180	579980	1590800	419680	459230	By MS/MS	By MS/MS	By MS/MS	By MS/MS
F5H8F7;Q9UBL3-3;Q9UBL3;Q9UBL3-2	Set1/Ash2 histone methyltransferase complex subunit ASH2	ASH2L	16	16	16	31.7	31.7	31.7	55.324	0	107.85	359390000	351330000	253860000	356860000	388050000	370030000	289370000	275060000	493620000	343970000	342930000	376960000	346720000	443400000	420530000	378090000	29	216910000	28642000	7873700	13486000	3495300	2590900	5547400	15617000	6690600	3946100	13172000	12073000	16140000	18812000	8015600	17814000	42999000	By MS/MS	By MS/MS	By MS/MS	By MS/MS
P04424-3;P04424;A0A5F9ZHM8;P04424-2;A0A5F9ZHC6;F8W943	Argininosuccinate lyase	ASL	12	12	7	25.6	25.6	17.6	48.732	0	267.88	778310000	1083200000	1027300000	925690000	554900000	660510000	490880000	537100000	500700000	496820000	541940000	570530000	615250000	748170000	534620000	557080000	23	989330000	86934000	97363000	118460000	81210000	37599000	54419000	37137000	21002000	32906000	49523000	60032000	52911000	71690000	88979000	60859000	38311000	By MS/MS	By MS/MS	By MS/MS	By MS/MS
O95671;O95671-2	N-acetylserotonin O-methyltransferase-like protein	ASMTL	13	13	13	21.4	21.4	21.4	68.856	0	57.835	142180000	103980000	73450000	124870000	121000000	102710000	144510000	86079000	271890000	189220000	139870000	135780000	138520000	204670000	142010000	122850000	28	176470000	6577200	13635000	9946300	20732000	11860000	19171000	12399000	4757800	3551400	10523000	6302500	8096300	15891000	11434000	13154000	8437200	By MS/MS	By MS/MS	By MS/MS	By MS/MS
O43681	ATPase ASNA1	ASNA1	7	7	7	28.2	28.2	28.2	38.792	0	174.01	456960000	777450000	690580000	581200000	629410000	684250000	403580000	233190000	429050000	558610000	601180000	394450000	1212900000	1167700000	752040000	545720000	15	537610000	23974000	37115000	32779000	31515000	40993000	33082000	31793000	25218000	15313000	34675000	35168000	36920000	47401000	42120000	25502000	44043000	By MS/MS	By MS/MS	By MS/MS	By MS/MS
P08243-2;P08243;P08243-3;F8WEJ5	Asparagine synthetase [glutamine-hydrolyzing]	ASNS	15	15	15	32.6	32.6	32.6	62.168	0	206.3	802610000	1017500000	1004600000	1089900000	1554000000	1474200000	1573900000	1286400000	1322500000	1910600000	1993400000	1339200000	1549500000	1503800000	1571700000	1456600000	28	2633400000	85226000	105830000	91897000	139780000	221250000	201160000	174200000	161970000	121760000	211630000	153600000	172860000	233890000	172980000	170010000	215310000	By MS/MS	By MS/MS	By MS/MS	By MS/MS
L0R819;U3KQP6;U3KQ49		ASNSD1	8	2	2	79.2	18.8	18.8	11.25	0.00041748	6.2772	186850000	255490000	300840000	225320000	0	283910000	99905000	0	0	309560000	308740000	352930000	296360000	233780000	375910000	328790000	6	833470000	61560000	32495000	58112000	49636000	24861000	84035000	4141900	102200000	25319000	48169000	53401000	95777000	62699000	29740000	80279000	71227000	By MS/MS	By MS/MS	By MS/MS	By MS/MS
U3KQP1		ASNSD1	9	7	0	39.8	29.3	0	27.686	0.00017756	25.744	443530000	369280000	251340000	505300000	686070000	505800000	499800000	483980000	248280000	445760000	589390000	400720000	811890000	517320000	625450000	632100000	17	608780000	26465000	2583400	4968100	34886000	63762000	70352000	35522000	34424000	39347000	25067000	22919000	55723000	60316000	15206000	55616000	61618000	By MS/MS	By MS/MS	By MS/MS	By MS/MS
Q12797;Q12797-10	Aspartyl/asparaginyl beta-hydroxylase	ASPH	25	25	25	35.9	35.9	35.9	85.862	0	323.31	1046400000	1326400000	1236700000	1215200000	1252300000	1034200000	1000400000	1010800000	1049800000	1133000000	1033600000	1055700000	1005200000	1174300000	1007300000	1111800000	30	2022900000	116860000	142230000	151390000	141430000	133990000	158570000	123870000	90394000	73740000	140480000	125070000	121260000	169860000	121430000	99963000	112410000	By MS/MS	By MS/MS	By MS/MS	By MS/MS
Q8IZT6;Q8IZT6-2	Abnormal spindle-like microcephaly-associated protein	ASPM	34	34	34	11.3	11.3	11.3	409.8	0	255.55	137010000	125790000	119300000	146230000	177720000	148700000	175290000	193050000	235350000	165790000	163990000	214270000	170070000	178940000	139850000	164000000	170	39762000	2890300	1064200	1609800	3459600	3564000	4319100	3562700	2708200	1590100	2040600	3180100	3044400	1597000	1278100	1601500	2252100	By MS/MS	By MS/MS	By MS/MS	By MS/MS
Q9BZE9;Q9BZE9-2;Q9BZE9-3;J3KRY8;J3QR12;Q9BZE9-4;J3QL04	Tether containing UBX domain for GLUT4	ASPSCR1	10	10	10	26.9	26.9	26.9	60.182	0	136.9	242720000	237020000	231980000	235280000	309920000	244910000	312700000	274630000	225160000	168160000	130060000	271310000	193720000	189740000	167510000	204280000	29	161300000	13344000	7442100	23499000	19491000	14474000	11191000	6666400	3150500	10053000	5144400	9376900	5499300	15792000	3820200	902250	11456000	By MS/MS	By MS/MS	By MS/MS	By MS/MS
Q7L266;Q7L266-2	Isoaspartyl peptidase/L-asparaginase;Isoaspartyl peptidase/L-asparaginase alpha chain;Isoaspartyl peptidase/L-asparaginase beta chain	ASRGL1	11	11	11	52.9	52.9	52.9	32.054	0	323.31	323510000	313840000	345480000	294100000	222600000	223700000	228290000	304290000	444900000	310530000	301990000	310840000	290640000	314280000	287670000	249910000	13	1057400000	100410000	23547000	113480000	41425000	64631000	61861000	41316000	48232000	40381000	52415000	71624000	53197000	116310000	70421000	86223000	71899000	By MS/MS	By MS/MS	By MS/MS	By MS/MS
P00966;Q5T6L6;Q5T6L5	Argininosuccinate synthase	ASS1	14	14	14	32	32	32	46.53	0	76.549	1042500000	1139200000	998640000	1105700000	417350000	503800000	449770000	310810000	575850000	354940000	416210000	273270000	638500000	294970000	608240000	400150000	21	1678100000	246550000	276620000	282710000	204280000	79663000	98098000	43963000	34547000	23017000	16873000	70349000	26446000	87253000	56772000	68652000	62291000	By MS/MS	By MS/MS	By MS/MS	By MS/MS
Q9NVM9;Q9NVM9-2;H0YH12	Protein asunder homolog	ASUN	26	26	26	39.7	39.7	39.7	80.224	0	200.61	321610000	444470000	305990000	380450000	373940000	412420000	470720000	496200000	624400000	456060000	392430000	452080000	355010000	390460000	351820000	382580000	45	362030000	25024000	27746000	28284000	34113000	25004000	34094000	21919000	15769000	13884000	27894000	17397000	15721000	26024000	13644000	11862000	23655000	By MS/MS	By MS/MS	By MS/MS	By MS/MS
Q76L82;Q8IXJ9;A0A2R8Y5U1	Putative Polycomb group protein ASXL1	ASXH1;ASXL1	23	23	23	21	21	21	164.64	0	261.77	67522000	54739000	57594000	58236000	46339000	65563000	61778000	68550000	56062000	64024000	56851000	78909000	50807000	49006000	53425000	64078000	71	35140000	4119500	2268300	1897900	2566100	2488900	2954700	1626500	1025300	511510	2402300	1937800	2673300	2605600	766400	2758400	2537100	By MS/MS	By MS/MS	By MS/MS	By MS/MS
E7EWD6;Q76L83;Q76L83-2	Putative Polycomb group protein ASXL2	ASXL2	11	11	11	11.6	11.6	11.6	150.46	0.00015368	12.397	0	0	0	0	33101000	0	0	18023000	51294000	26804000	0	31327000	26456000	13889000	41932000	19038000	71	3953000	390010	191560	0	213080	810260	350710	281350	324870	278550	241050	98045	310420	366820	68171	1258600	394950	By MS/MS	By MS/MS		By MS/MS
Q8NBU5;Q8NBU5-2	ATPase family AAA domain-containing protein 1	ATAD1	10	10	10	32.4	32.4	32.4	40.744	0	165.15	324170000	365320000	449550000	280460000	395100000	410550000	347910000	282430000	457650000	429240000	435310000	393090000	634710000	649400000	585310000	386050000	20	940760000	43427000	46360000	41534000	71963000	58139000	51597000	53343000	36030000	26717000	59732000	56366000	58036000	97338000	82079000	87872000	70226000	By MS/MS	By MS/MS	By MS/MS	By MS/MS
Q6PL18;A0A0B4J211	ATPase family AAA domain-containing protein 2	ATAD2	41	41	39	34.5	34.5	32.9	158.55	0	323.31	572610000	507130000	567640000	547930000	387840000	464800000	452780000	429470000	435850000	434540000	379330000	395400000	383660000	486410000	423190000	437010000	69	411580000	42869000	30438000	40277000	41757000	29138000	27838000	20122000	13994000	10102000	21505000	20503000	24443000	28448000	14179000	25817000	20151000	By MS/MS	By MS/MS	By MS/MS	By MS/MS
Q9ULI0-2;Q9ULI0	ATPase family AAA domain-containing protein 2B	ATAD2B	16	14	14	14.7	13.1	13.1	164.33	0	99.419	52447000	53513000	69014000	64797000	62575000	61866000	64864000	79320000	127560000	67516000	63497000	59809000	65185000	76355000	51493000	68132000	72	4063900	1128500	435940	309790	152880	118670	200210	217760	95810	1176400	384890	439690	316820	151130	668860	206760	364700	By MS/MS	By MS/MS	By MS/MS	By MS/MS
Q9NVI7-2;Q9NVI7;Q9NVI7-3	ATPase family AAA domain-containing protein 3A	ATAD3A	20	20	5	35.2	35.2	8.4	66.217	0	323.31	2931500000	2556500000	2522400000	2790700000	3891300000	3260800000	3162300000	4171300000	4235000000	3599400000	3623200000	4638200000	3112400000	3908100000	3217800000	3514700000	32	6063400000	396030000	318820000	356800000	337330000	406740000	526180000	238930000	318490000	222650000	451180000	290640000	480910000	486730000	349690000	395740000	486520000	By MS/MS	By MS/MS	By MS/MS	By MS/MS
Q5T9A4;A0A5K1VW56;Q5T9A4-3	ATPase family AAA domain-containing protein 3B	ATAD3B	17	4	3	29.2	9.4	7.6	72.572	0	142.48	146140000	174420000	235360000	257220000	174400000	174630000	94575000	99972000	152620000	257280000	277430000	161390000	182910000	131700000	200050000	244920000	34	88034000	6220400	5030000	6288100	10106000	6363600	3967200	1454500	1522700	2371500	3384500	8455900	8785600	12423000	1853700	2059600	7747600	By MS/MS	By MS/MS	By MS/MS	By MS/MS
Q96QE3;A0A075B754;Q96QE3-2	ATPase family AAA domain-containing protein 5	ATAD5	33	33	33	20.8	20.8	20.8	207.57	0	190.23	71486000	56580000	66820000	78354000	120870000	126750000	122190000	143070000	167940000	112500000	95187000	120940000	86581000	101600000	97568000	113880000	102	82608000	2881400	2161800	3130200	4397000	6639300	6208000	5282500	5283500	4317900	5936600	4763900	8834300	6445400	6441600	4709300	5175000	By MS/MS	By MS/MS	By MS/MS	By MS/MS
O95260;H0Y5C2;B4DK25	Arginyl-tRNA--protein transferase 1	ATE1	15	15	1	35.3	35.3	2.1	59.09	0	105.71	266320000	187070000	212750000	239320000	225160000	192580000	268550000	330000000	140150000	188490000	248300000	316140000	218380000	144680000	247270000	253060000	21	94615000	5804500	5114700	4287200	6191900	31180000	5863400	2916000	6985600	4517000	6255200	3102600	958680	8344200	10954000	1995400	1098600	By MS/MS	By MS/MS	By MS/MS	By MS/MS
B8ZZU6;P15336-5;P15336;E9PBF9;P15336-4;H7C2N6;P15336-7	Cyclic AMP-dependent transcription factor ATF-2	ATF2	13	13	11	46.5	46.5	41.6	42.324	0	271.12	229640000	202830000	246700000	225120000	269300000	329590000	409120000	404710000	235850000	307150000	215780000	312970000	242420000	278370000	266400000	314060000	18	325500000	25699000	18113000	31353000	35444000	22478000	27277000	22533000	9958200	5613000	16124000	18406000	9947600	27226000	12069000	22475000	20788000	By MS/MS	By MS/MS	By MS/MS	By MS/MS
K7ELQ4;P17544-4;P17544-2;P17544;P17544-3;P17544-1;K7ESA4;P17544-5	Cyclic AMP-dependent transcription factor ATF-7	ATF7	6	4	4	16.4	12.3	12.3	49.95	0	56.525	8438000	15678000	20543000	36072000	36809000	36918000	55935000	51067000	0	55986000	40728000	42628000	50384000	47613000	57647000	45933000	17	56272000	938890	1466200	1630000	5356900	3387300	4086400	5063000	1797100	359370	6605500	4299100	3187400	6020600	4782900	3680000	3611100	By MS/MS	By MS/MS	By MS/MS	By MS/MS
Q6VMQ6-4;Q6VMQ6;Q6VMQ6-5;Q6VMQ6-2	Activating transcription factor 7-interacting protein 1	ATF7IP	31	31	31	33.6	33.6	33.6	137.49	0	323.31	377950000	356440000	374750000	373720000	357450000	360440000	372410000	446820000	556110000	398830000	369240000	434740000	346290000	358690000	353290000	368310000	49	368050000	45137000	21775000	23365000	29667000	30373000	23136000	20876000	17240000	5979800	25346000	21446000	27557000	21410000	9633700	14742000	30368000	By MS/MS	By MS/MS	By MS/MS	By MS/MS
Q9BSB4;F8VQD9;F8VVA0	Autophagy-related protein 101	ATG101	4	4	4	26.1	26.1	26.1	25.002	0	82.632	67408000	57765000	0	52773000	66801000	59439000	63126000	0	110710000	0	84603000	63757000	87794000	105420000	107440000	79523000	11	48537000	4768400	3319700	1530500	4931700	4537400	2799100	1502600	2303200	591890	2736700	4584800	1021800	7967600	5046600	4866200	1069100	By MS/MS	By MS/MS	By MS/MS	By MS/MS
O94817	Ubiquitin-like protein ATG12	ATG12	3	3	3	18.6	18.6	18.6	15.113	0.003198	2.4559	226670000	283650000	235170000	221840000	129820000	107080000	148600000	0	166210000	83111000	132650000	0	131980000	226020000	158210000	0	3	872340000	133930000	107640000	97869000	65262000	42506000	11124000	29202000	0	22342000	20622000	28947000	26404000	97730000	90673000	98096000	23557000	By MS/MS	By MS/MS	By MS/MS	By MS/MS
O75143-5;O75143;O75143-2;O75143-3;J9JIF6;E9PPR2	Autophagy-related protein 13	ATG13	10	10	10	15.6	15.6	15.6	60.154	0.00018993	34.759	74072000	74614000	51695000	90056000	124720000	79734000	93545000	60356000	0	127930000	99192000	58299000	136800000	81281000	107470000	97946000	26	19251000	306070	1730200	1470900	993130	1443800	7921300	822550	5648000	165920	1148500	1399500	2389100	2629700	705160	3304400	3296600	By MS/MS	By MS/MS	By MS/MS	By MS/MS
E7EVC7;Q676U5-2;Q676U5;Q676U5-5;Q676U5-3;Q676U5-4	Autophagy-related protein 16-1	ATG16L1	11	11	11	25.5	25.5	25.5	70.01	0	127.7	601970000	546120000	567540000	541370000	338260000	343760000	499620000	249070000	443850000	422550000	328070000	524020000	432280000	417500000	485510000	389920000	30	131350000	11683000	8253300	11258000	10465000	8656900	7155100	966910	6563900	3439200	6246000	5119700	4951000	16332000	9439800	7423500	13398000	By MS/MS	By MS/MS	By MS/MS	By MS/MS
H7C3T2;Q2TAZ0;Q2TAZ0-3	Autophagy-related protein 2 homolog A	ATG2A	7	7	6	4.4	4.4	4	190.64	0	60.535	37921000	0	44289000	0	27661000	0	0	0	0	32787000	0	0	31552000	30164000	38225000	31947000	71	5678500	1386700	1096400	994360	120380	291850	335100	78244	0	0	447290	291500	82351	705410	330240	432070	474460	By MS/MS	By MS/MS	By MS/MS	By MS/MS
Q96BY7	Autophagy-related protein 2 homolog B	ATG2B	6	5	5	3.3	2.9	2.9	232.76	0.00020153	42.785	107270000	0	0	85292000	194830000	434860000	402080000	418120000	0	114880000	89449000	166920000	168050000	0	182770000	99356000	107	2693100	273980	131370	0	175690	342200	205410	121410	96091	287390	354180	104560	306200	188990	0	133750	259300	By MS/MS	By MS/MS	By matching	By MS/MS
Q9NT62;Q9NT62-2	Ubiquitin-like-conjugating enzyme ATG3	ATG3	9	9	9	34.1	34.1	34.1	35.864	0	92.844	802450000	702960000	897020000	548980000	492570000	609290000	680870000	350640000	352620000	795550000	605010000	583670000	697980000	744290000	646970000	802980000	11	2119600000	265480000	104330000	410460000	315900000	70094000	283170000	69848000	28233000	15083000	112810000	49080000	51988000	156080000	102100000	38138000	46816000	By MS/MS	By MS/MS	By MS/MS	By MS/MS
Q8WYN0-3;Q8WYN0-5;Q8WYN0;H7BYM2;Q8WYN0-2	Cysteine protease ATG4A	ATG4A	3	3	3	13.1	13.1	13.1	36.532	0.00054054	5.0842	0	0	0	0	0	0	0	0	0	0	0	0	20193000	16709000	20286000	25569000	15	8526200	1773900	861420	0	2688800	0	0	1617400	0	0	0	209960	0	2747800	2395100	2879200	294050	By MS/MS	By MS/MS		By MS/MS
Q96DT6	Cysteine protease ATG4C	ATG4C	3	3	3	10.5	10.5	10.5	52.497	0.00015843	14.724	0	0	57802000	0	53607000	51937000	0	0	0	45631000	56939000	35913000	50015000	0	67199000	62380000	24	3700300	1062200	2914800	4352800	1046800	380700	3490100	595690	1308400	727750	2134000	1112900	1470600	896260	3758700	860160	450310	By MS/MS	By MS/MS	By MS/MS	By MS/MS
Q9H1Y0-2;Q9H1Y0;A0A1B0GV54;A0A1B0GUS1	Autophagy protein 5	ATG5	7	7	7	36.5	36.5	36.5	22.931	0.00016584	18.477	194770000	234150000	261170000	191520000	138520000	204070000	95627000	151670000	0	88258000	109420000	155740000	106900000	130200000	88438000	118680000	10	403250000	37222000	37126000	50320000	40789000	40572000	73265000	10629000	9281200	1391000	11392000	16211000	9288500	18906000	10168000	21040000	17042000	By MS/MS	By MS/MS	By MS/MS	By MS/MS
O95352-2;O95352;O95352-3	Ubiquitin-like modifier-activating enzyme ATG7	ATG7	10	10	10	14.8	14.8	14.8	75.001	0.00022065	55.186	144640000	189870000	192360000	169560000	195970000	212980000	218920000	267140000	304290000	277030000	261510000	309690000	247440000	268280000	339070000	319460000	35	270370000	25442000	10073000	24833000	12989000	16879000	12686000	8963100	23745000	9846700	16081000	12213000	28115000	23838000	17514000	18460000	8697400	By MS/MS	By MS/MS	By MS/MS	By MS/MS
H7C152;Q7Z3C6-2;Q7Z3C6	Autophagy-related protein 9A	ATG9A	6	6	6	30.2	30.2	30.2	26.865	0	101.97	54313000	156440000	0	114060000	134870000	74829000	150540000	0	117290000	108660000	103180000	0	191970000	197940000	125560000	109850000	12	82167000	4002300	2069900	5243000	19122000	4348200	2478000	7289600	4485400	1356500	5466700	5809700	7332000	13533000	8302100	2562900	5826200	By MS/MS	By MS/MS	By MS/MS	By MS/MS
P31939	Bifunctional purine biosynthesis protein PURH;Phosphoribosylaminoimidazolecarboxamide formyltransferase;IMP cyclohydrolase	ATIC	27	27	2	55.7	55.7	2.4	64.615	0	323.31	6754700000	8159200000	7836700000	8092500000	7534700000	8065500000	5972200000	4729100000	7778800000	6382500000	8487600000	5418700000	7725900000	7534500000	7171200000	5482400000	38	4992600000	375970000	290380000	391690000	500930000	278900000	320750000	260520000	231820000	206440000	300430000	306000000	222320000	508880000	287010000	267210000	243380000	By MS/MS	By MS/MS	By MS/MS	By MS/MS
Q8NHH9;Q8NHH9-3;Q8NHH9-5;Q8NHH9-2;B5MCN0;Q8NHH9-4	Atlastin-2	ATL2	11	11	10	19.7	19.7	17.8	66.228	0	323.31	953190000	717230000	773600000	739120000	803930000	992250000	950390000	884430000	776430000	748180000	734910000	772100000	720080000	544850000	374340000	968820000	27	387290000	45003000	27533000	36420000	34786000	27541000	52651000	28347000	29148000	3470600	18061000	19403000	4762700	9194000	16632000	5075200	29265000	By MS/MS	By MS/MS	By MS/MS	By MS/MS
Q6DD88	Atlastin-3	ATL3	12	12	1	23.7	23.7	3.9	60.541	0	206.12	452870000	431770000	516940000	396730000	283850000	257810000	272930000	322890000	205630000	219320000	190790000	223120000	236900000	300770000	180900000	312200000	26	351010000	45343000	19005000	47064000	49567000	16984000	5703100	7703700	6631600	5919200	17427000	11559000	16845000	30722000	26147000	21040000	23352000	By MS/MS	By MS/MS	By MS/MS	By MS/MS
Q13315	Serine-protein kinase ATM	ATM	28	28	28	10.4	10.4	10.4	350.68	0	105.38	59304000	92346000	72944000	80423000	105630000	120090000	124110000	135250000	131240000	89653000	99021000	127020000	104430000	146160000	104920000	120470000	165	20653000	654540	551380	1399500	299030	971760	2268700	850950	1499900	556380	1343000	1318100	1079800	2432500	2204000	1225200	1998200	By MS/MS	By MS/MS	By MS/MS	By MS/MS
P54259	Atrophin-1	ATN1	7	7	7	8.2	8.2	8.2	125.41	0.0001509	10.998	72579000	53102000	49399000	41425000	63857000	40218000	47329000	71915000	0	0	0	0	0	0	0	0	37	38850000	3794500	1796700	1829000	1630900	2731900	3067600	1333700	2080000	923020	3500600	5964600	1451700	3514100	2505100	2360700	365720	By MS/MS	By MS/MS	By MS/MS	By MS/MS
O00244;E5RIM7	Copper transport protein ATOX1	ATOX1	8	8	2	80.9	80.9	29.4	7.4016	0	199.83	5878700000	3538100000	5220800000	5395400000	4947000000	5525600000	7102600000	5467200000	2753600000	5385800000	5501500000	4221300000	5926900000	5984700000	6525700000	4054300000	4	20029000000	1927500000	1047700000	237690000	1371400000	1435400000	1682200000	1213400000	1382700000	685450000	1209900000	1171900000	1608300000	1220400000	1244500000	1343500000	1246800000	By MS/MS	By MS/MS	By MS/MS	By MS/MS
H0Y547;E9PEJ6;P98196;H0Y8F0	Phospholipid-transporting ATPase;Probable phospholipid-transporting ATPase IH	ATP11A	13	13	13	14.8	14.8	14.8	106.51	0	83.588	143590000	138370000	131730000	106140000	121160000	91162000	159530000	185710000	0	126790000	173320000	169330000	123590000	268310000	130110000	157490000	48	94868000	4845100	7253700	6705600	6955600	4125100	5654400	5155900	4308700	1057600	5143800	12386000	9234200	8364400	9113900	2095100	2468100	By MS/MS	By MS/MS	By MS/MS	By MS/MS
Q8NB49-2;Q8NB49-3;Q8NB49-4;Q8NB49;A0A067XG54	Phospholipid-transporting ATPase IG;Phospholipid-transporting ATPase	ATP11C	12	12	12	13.4	13.4	13.4	126.71	0	120.42	151030000	151770000	113740000	97086000	102750000	74804000	58488000	40741000	37729000	88768000	112700000	65409000	149560000	136270000	123700000	108690000	46	35551000	4721400	2573700	2625500	2820800	1445800	1048900	1431500	843930	366050	2400800	2316600	1738300	5326700	962140	2790300	2138700	By MS/MS	By MS/MS	By MS/MS	By MS/MS
Q9HD20;Q9HD20-2	Manganese-transporting ATPase 13A1	ATP13A1	25	25	20	26.3	26.3	21.2	132.95	0	141.18	154250000	237470000	168270000	208930000	228150000	237180000	237240000	190120000	217400000	183580000	204370000	169620000	197320000	235200000	232910000	194310000	56	216910000	11346000	13951000	12525000	10924000	16857000	19931000	14695000	10416000	4950000	11999000	16429000	8236600	16820000	22425000	11845000	13560000	By MS/MS	By MS/MS	By MS/MS	By MS/MS
A0A2R8Y635;Q9H7F0;A0A2R8YDN7;Q9H7F0-2	Probable cation-transporting ATPase 13A3	ATP13A3	11	11	11	11.6	11.6	11.6	141.72	0.00020743	46.77	72892000	115920000	85455000	70950000	51292000	65272000	49161000	57178000	53550000	76248000	73718000	78827000	59289000	66439000	74419000	50198000	51	32414000	1097900	5092700	4683400	3041000	1831900	2533400	1079200	445950	68549	1745700	1463400	2840400	1971000	515590	2567500	1436700	By MS/MS	By MS/MS	By MS/MS	By MS/MS
P05023-4;P05023;P05023-3;P05023-2	Sodium/potassium-transporting ATPase subunit alpha-1	ATP1A1	34	34	21	31	31	17	113	0	323.31	3884000000	4929100000	4691800000	4295900000	4597000000	4352000000	4482800000	4706400000	5038100000	4190700000	3595600000	5474300000	4001000000	3590800000	3657100000	4206200000	45	5197900000	357860000	368540000	398620000	412680000	347880000	408150000	283660000	231940000	164280000	280730000	253040000	356580000	390940000	302130000	319420000	321480000	By MS/MS	By MS/MS	By MS/MS	By MS/MS
M0R116;A0A2R8YEY8;A0A0A0MT26;P13637;P13637-2;P13637-3	Sodium/potassium-transporting ATPase subunit alpha-3	ATP1A3	22	10	9	22.8	9.3	9.3	108.28	0.00015672	13.938	59815000	84331000	0	80761000	62118000	62395000	71322000	89955000	93410000	44237000	0	56094000	39004000	20134000	54798000	62217000	43	19962000	726060	5719900	997420	3444700	3327000	834220	676200	1329400	936270	645860	441910	1588400	1541300	483370	1068000	1086400	By MS/MS	By MS/MS	By MS/MS	By MS/MS
P05026;P05026-2;V9GYR2	Sodium/potassium-transporting ATPase subunit beta-1	ATP1B1	5	5	5	19.8	19.8	19.8	35.061	0	112.56	808000000	1093000000	943770000	1036200000	1016800000	883290000	1204500000	1169500000	785480000	882060000	834000000	1054700000	873810000	659800000	1095600000	1079300000	12	2790600000	165630000	193940000	199490000	222100000	226590000	205710000	229080000	212020000	78034000	154100000	114020000	140710000	252690000	80204000	171580000	144760000	By MS/MS	By MS/MS	By MS/MS	By MS/MS
P54709;C9JA36;P54709-2;C9JXZ1	Sodium/potassium-transporting ATPase subunit beta-3	ATP1B3	11	11	11	35.8	35.8	35.8	31.512	0	71.905	1882700000	1700100000	1706900000	1786600000	1321700000	1278900000	1096200000	1380200000	1192500000	1329300000	1196000000	1304900000	1317900000	1626900000	1880400000	1316800000	12	1944200000	327400000	15956000	306830000	48501000	48915000	160260000	105730000	120360000	98961000	134680000	107850000	71474000	162330000	136190000	27974000	169780000	By MS/MS	By MS/MS	By MS/MS	By MS/MS
P16615;P16615-2;P16615-5;P16615-3;P16615-4;H7C5W9	Sarcoplasmic/endoplasmic reticulum calcium ATPase 2	ATP2A2	31	31	31	32	32	32	114.76	0	323.31	2639800000	3036100000	3076300000	3453100000	2340800000	2506100000	2888800000	2179700000	3446300000	2421400000	2280600000	2596500000	2099100000	2576800000	2142900000	2063600000	46	4306600000	404630000	349900000	452590000	434710000	266500000	287320000	235310000	144810000	128810000	244380000	227810000	195460000	255310000	218190000	275180000	185630000	By MS/MS	By MS/MS	By MS/MS	By MS/MS
P20020-1;P20020-6;P20020;P20020-4;P20020-5;P20020-2;E7ERY9	Plasma membrane calcium-transporting ATPase 1;Calcium-transporting ATPase	ATP2B1	20	20	11	20.7	20.7	11.8	138.75	0	323.31	278710000	344810000	280470000	280170000	451420000	514470000	599350000	483250000	408350000	372660000	401450000	455520000	399580000	381890000	449140000	417770000	52	327660000	14109000	14378000	9529700	10612000	35701000	40056000	24179000	18740000	6553800	19824000	16756000	17184000	36185000	21075000	21241000	21534000	By MS/MS	By MS/MS	By MS/MS	By MS/MS
P23634-7;P23634-6;P23634-8;P23634;P23634-5;P23634-4;P23634-3;P23634-2	Plasma membrane calcium-transporting ATPase 4	ATP2B4	19	10	10	20.4	11.1	11.1	132.59	0	112.84	139370000	153500000	160380000	123820000	153380000	131910000	182390000	171260000	138550000	124040000	128060000	146630000	112270000	158370000	104790000	122690000	54	98496000	5381800	7462200	8781600	5601900	5505000	2870900	9279200	4313500	4806000	4361600	8232100	3905200	6747100	8142800	5556800	7547900	By MS/MS	By MS/MS	By MS/MS	By MS/MS
B4E2Q0;P98194;P98194-2;P98194-4;P98194-5;P98194-8;P98194-9;P98194-6;P98194-7;H0Y9V7;P98194-3	Calcium-transporting ATPase;Calcium-transporting ATPase type 2C member 1	ATP2C1	19	19	19	27	27	27	104.71	0	323.31	180040000	165240000	128660000	158560000	151980000	171750000	184090000	163570000	230950000	167310000	175250000	175190000	164780000	199000000	211850000	203420000	44	205860000	9926400	10316000	9069700	15470000	14029000	21880000	15222000	15130000	7692300	9845800	14691000	14067000	7289200	14103000	8719600	18412000	By MS/MS	By MS/MS	By MS/MS	By MS/MS
P25705;P25705-2;P25705-3;K7ENJ4	ATP synthase subunit alpha, mitochondrial	ATP5A1	24	24	24	42.1	42.1	42.1	59.75	0	323.31	19616000000	24868000000	25227000000	26975000000	19604000000	20074000000	20152000000	21655000000	12750000000	16676000000	27288000000	21850000000	27094000000	20862000000	22533000000	16852000000	31	29379000000	2073300000	1831200000	2502800000	2656800000	1829100000	1968800000	1584000000	1098000000	783120000	1715800000	2034800000	1680600000	2654100000	1731700000	1606100000	1629000000	By MS/MS	By MS/MS	By MS/MS	By MS/MS
P06576;H0YH81	ATP synthase subunit beta, mitochondrial;ATP synthase subunit beta	ATP5B	15	15	5	38.2	38.2	13.6	56.559	0	183.46	13049000000	15348000000	27219000000	13093000000	10385000000	17721000000	7430000000	6992000000	8610900000	4938000000	11644000000	4786300000	9278300000	10890000000	13451000000	7477700000	29	14185000000	1232300000	871440000	1089000000	1190800000	703530000	924190000	691740000	644150000	559110000	612070000	897400000	769530000	1267000000	1281900000	780650000	670070000	By MS/MS	By MS/MS	By MS/MS	By MS/MS
P36542;P36542-2	ATP synthase subunit gamma, mitochondrial	ATP5C1	12	12	12	40.9	40.9	40.9	32.996	0	60.806	4139300000	5898200000	5464000000	5958600000	4584100000	5233400000	4115400000	5837600000	4164700000	4952300000	6192500000	4317500000	5810000000	6079600000	4669100000	5125000000	13	11973000000	583570000	809690000	1249400000	1117900000	677600000	874170000	379960000	466080000	240020000	648990000	925000000	865290000	1017300000	698370000	678600000	741290000	By MS/MS	By MS/MS	By MS/MS	By MS/MS
P30049	ATP synthase subunit delta, mitochondrial	ATP5D	2	2	2	13.7	13.7	13.7	17.49	0.0001938	37.349	1826600000	958720000	2355600000	1212900000	1329900000	1308500000	861270000	743350000	0	996130000	1254000000	0	522600000	0	1515600000	955780000	5	6063500000	935880000	254640000	845140000	424860000	422970000	601110000	234930000	211440000	0	276790000	622760000	46621000	221470000	58684000	561160000	345010000	By MS/MS	By MS/MS	By MS/MS	By MS/MS
Q5VTU8;P56381	ATP synthase subunit epsilon-like protein, mitochondrial;ATP synthase subunit epsilon, mitochondrial	ATP5EP2;ATP5E	3	3	3	45.1	45.1	45.1	5.8068	0.00079365	4.3822	131000000	0	994290000	3085900000	2002700000	0	0	1284700000	6579500000	3468900000	0	0	517550000	0	3455300000	2316900000	3	12168000000	196780000	227950000	1288500000	2213500000	713940000	51751000	59031000	311340000	696500000	1499400000	535450000	374950000	861660000	946540000	1481900000	709190000	By MS/MS	By MS/MS	By MS/MS	By MS/MS
Q5QNZ2;P24539	ATP synthase F(0) complex subunit B1, mitochondrial	ATP5F1	9	9	9	44.1	44.1	44.1	22.275	0	323.31	3774900000	5591800000	3950000000	5333700000	4864100000	5233100000	5366600000	5222300000	5320500000	4273000000	5727600000	4793700000	5254200000	7666600000	5513000000	5217200000	12	9664500000	794660000	549450000	448260000	637630000	504030000	820920000	491540000	573000000	270090000	523440000	588750000	998760000	766600000	558720000	338480000	800200000	By MS/MS	By MS/MS	By MS/MS	By MS/MS
O75947;O75947-2	ATP synthase subunit d, mitochondrial	ATP5H	12	12	12	54	54	54	18.491	0.00021575	51.912	5525600000	3740100000	5888400000	4777700000	5986500000	6376900000	6932600000	6744900000	5633500000	7246600000	6385800000	5528500000	6087500000	8330200000	6832200000	8086300000	10	22212000000	1933700000	1286200000	1720000000	1095300000	1508900000	1625000000	1342700000	1125000000	1406000000	1638100000	1495200000	1515700000	1228400000	898460000	1142700000	1250700000	By MS/MS	By MS/MS	By MS/MS	By MS/MS
P56385	ATP synthase subunit e, mitochondrial	ATP5I	4	4	4	42	42	42	7.9331	0.00028293	7.2087	3442600000	5514100000	4114200000	4548600000	3218400000	3078400000	4071800000	3609900000	5729300000	3624100000	2979400000	2839100000	2675200000	3415800000	2700200000	2910300000	3	27836000000	2578700000	1944900000	2077100000	2124900000	1563100000	1884200000	1692700000	1126900000	930010000	1807900000	1613000000	1739700000	2142700000	1216700000	1703500000	1689600000	By MS/MS	By MS/MS	By MS/MS	By MS/MS
P18859-2;P18859;A8MUH2	ATP synthase-coupling factor 6, mitochondrial	ATP5J	7	7	7	48.3	48.3	48.3	13.388	0	323.31	4222400000	4114900000	4879600000	2394200000	3902500000	2889200000	1293900000	1428700000	1760000000	2258800000	2076800000	898370000	2434100000	3316300000	4267400000	1743400000	6	7761100000	1110500000	591270000	1097100000	483270000	278310000	422850000	26733000	110930000	108600000	510010000	279890000	421800000	644700000	217600000	698040000	759480000	By MS/MS	By MS/MS	By MS/MS	By MS/MS
P56134-3;P56134	ATP synthase subunit f, mitochondrial	ATP5J2	1	1	1	23.6	23.6	23.6	6.2953	0.00014691	9.2076	1137600000	2293500000	1725700000	2022000000	3011000000	2281300000	1257300000	2097300000	0	0	1613000000	3667400000	0	0	1263000000	2398600000	3	10222000000	515420000	566940000	1091500000	707770000	667430000	765150000	108760000	551730000	592360000	693700000	586610000	868100000	750940000	507120000	573720000	674730000	By MS/MS	By MS/MS	By MS/MS	By MS/MS
G3V325;O75127	Pentatricopeptide repeat-containing protein 1, mitochondrial	ATP5J2-PTCD1;PTCD1	13	13	13	23.1	23.1	23.1	84.109	0.00018232	29.037	67624000	107940000	77726000	67971000	95382000	95933000	70376000	71522000	89577000	80822000	93451000	110760000	74624000	110290000	88498000	43693000	40	51337000	2230900	2820600	1963200	2847000	4415400	4217500	1077100	974090	3863600	1530100	6389700	2844200	6640100	3349800	4112300	2061200	By MS/MS	By MS/MS	By MS/MS	By MS/MS
E9PN17;A0A3B3ITX4;O75964	ATP synthase subunit g, mitochondrial	ATP5L	5	5	5	61.8	61.8	61.8	8.4518	0	90.21	3334900000	5542900000	3838900000	4057300000	5045100000	5361300000	4011700000	2666600000	7225800000	4742400000	7324200000	4941000000	4851100000	7618500000	5491000000	6222100000	4	32789000000	2120100000	1124000000	1628100000	2926900000	1063000000	3039400000	2717000000	426490000	1455100000	2304400000	2395100000	2043100000	2852800000	2846400000	1249200000	2597500000	By MS/MS	By MS/MS	By MS/MS	By MS/MS
P48047	ATP synthase subunit O, mitochondrial	ATP5O	10	10	4	53.1	53.1	23.9	23.277	0	82.565	6060300000	5994200000	8304100000	5808900000	6740800000	5231500000	4929300000	4590300000	7110000000	3284400000	6019000000	3613200000	6478800000	6124500000	6492000000	4966100000	12	20774000000	1460200000	1264100000	1545900000	1294600000	1294500000	1505500000	1208600000	955390000	1121000000	1081900000	1190500000	833330000	1505300000	1616100000	1450600000	1445900000	By MS/MS	By MS/MS	By MS/MS	By MS/MS
A0A5K1VW60;Q99766;A0A2R8YDJ1	ATP synthase subunit s, mitochondrial	ATP5S	5	5	5	25	25	25	23.226	0.00091731	4.0922	40956000	54806000	60654000	45136000	27295000	26229000	0	0	0	0	34172000	0	31142000	19233000	21326000	0	12	70488000	8258800	10452000	24054000	10827000	2316000	2119700	0	1378100	0	0	3511400	3095100	4556700	2133300	1338800	919790	By MS/MS	By MS/MS	By MS/MS	By MS/MS
Q15904;A6QRJ1;A6NLC6;A0A0C4DGX8	V-type proton ATPase subunit S1	ATP6AP1	4	4	4	10.9	10.9	10.9	52.025	0.00019928	41.063	210220000	131670000	216140000	77836000	128860000	161800000	55613000	0	33884000	104300000	0	0	216420000	177500000	179920000	181850000	19	32325000	3196100	2091500	7583500	270970	2220500	2565900	575080	1131900	207030	1098700	7533500	2030900	3030800	2219300	4050600	3214500	By MS/MS	By MS/MS	By MS/MS	By MS/MS
O75787;B7Z1I9;A0A1B0GVW0;A0A1B0GUT7;A0A1B0GTU8;A0A1B0GWD6;B7Z413;A0A1B0GVC7;A0A1B0GVI9;O75787-2;A0A1B0GU12;A0A1B0GTB0;A0A1B0GVB9;A0A1C7CYW4;H7C3E1;A0A1B0GWJ8	Renin receptor	ATP6AP2	4	4	4	10.3	10.3	10.3	39.008	0.00041425	5.9249	733480000	1120200000	808810000	469750000	1300100000	1094100000	509980000	1843000000	599860000	1795100000	1578400000	1678700000	1450200000	1375100000	1603700000	1973700000	15	2926900000	115710000	149190000	126110000	72936000	195160000	240150000	34531000	114350000	93012000	220570000	250410000	215420000	269700000	262600000	292320000	274710000	By MS/MS	By MS/MS	By MS/MS	By MS/MS
Q93050-1;Q93050;Q93050-3;B7Z641;B7Z2A9	V-type proton ATPase 116 kDa subunit a isoform 1;V-type proton ATPase subunit a	ATP6V0A1	9	9	9	11.3	11.3	11.3	95.755	0.00021973	54.924	206870000	334680000	258990000	253250000	169560000	151950000	113010000	128890000	153030000	137330000	151870000	180970000	155800000	246060000	176490000	134990000	32	158730000	16372000	20938000	24707000	3289800	8240800	10638000	6245700	7621700	3712800	6104700	6525200	8813900	12372000	7189100	7143400	8812900	By MS/MS	By MS/MS	By MS/MS	By MS/MS
A0A6Q8PFU6;Q8TBM3;Q9Y487;F5H5F3	V-type proton ATPase subunit a;V-type proton ATPase 116 kDa subunit a isoform 2	ATP6V0A2	4	4	4	12.1	12.1	12.1	40.332	0	154.31	66546000	113610000	88689000	61438000	59785000	38814000	82850000	84713000	0	65179000	74794000	0	71520000	84456000	64417000	78148000	17	107200000	8755200	9596200	7827600	7783600	5770400	4233800	5242900	3226900	3504500	7525900	9386800	3698400	7757300	10039000	6804500	6042200	By MS/MS	By MS/MS	By MS/MS	By MS/MS
J3QL14;R4GN72;F5GYQ1;P61421	V-type proton ATPase subunit d 1	ATP6V0D1	7	7	7	29.7	29.7	29.7	26.705	0.00016841	20.077	374380000	542720000	349740000	289580000	298930000	244080000	303560000	653490000	284020000	449580000	369880000	519730000	227130000	311920000	256000000	338010000	12	839760000	48147000	37689000	98687000	43954000	27238000	42859000	37036000	70309000	14861000	80601000	66787000	82876000	44136000	54227000	44011000	46338000	By MS/MS	By MS/MS	By MS/MS	By MS/MS
P38606-2;P38606	V-type proton ATPase catalytic subunit A	ATP6V1A	15	15	15	25.3	25.3	25.3	64.735	0	71.483	2067200000	3540600000	3201000000	3370700000	2648500000	2524800000	2838700000	2287200000	2563300000	2116100000	2755300000	1990800000	2965500000	2001100000	2510700000	2791700000	34	1744500000	78886000	104340000	190770000	194420000	87754000	176350000	129820000	127260000	43817000	73877000	103700000	73267000	100570000	98816000	57215000	103670000	By MS/MS	By MS/MS	By MS/MS	By MS/MS
P21281;H0YC04	V-type proton ATPase subunit B, brain isoform	ATP6V1B2	13	13	13	29.9	29.9	29.9	56.5	0	220.75	2282000000	2278700000	2117900000	1829800000	1450900000	1435700000	818750000	906610000	659820000	1048600000	1411000000	1072500000	1729400000	1788800000	1499400000	1294300000	25	2823800000	312360000	201060000	281880000	232690000	173620000	277380000	119660000	121710000	37459000	109850000	187970000	212570000	138750000	94972000	98663000	223250000	By MS/MS	By MS/MS	By MS/MS	By MS/MS
P21283;E7EV59	V-type proton ATPase subunit C 1	ATP6V1C1	14	14	14	36.9	36.9	36.9	43.941	0.00019048	35.244	592150000	986870000	777670000	730050000	839980000	795060000	720500000	1183500000	495260000	947610000	788150000	757510000	713440000	670030000	718870000	785250000	27	995540000	67503000	72604000	68061000	62762000	91772000	69138000	60492000	77246000	24307000	52123000	46155000	87953000	57962000	35978000	69003000	52482000	By MS/MS	By MS/MS	By MS/MS	By MS/MS
Q9Y5K8;G3V2V6;G3V559;G3V3T8;G3V2S6	V-type proton ATPase subunit D	ATP6V1D	9	9	9	30	30	30	28.262	0	189.01	1337000000	1336400000	1252900000	1440300000	750530000	650690000	794820000	406390000	161400000	893810000	653570000	217680000	625720000	824210000	803030000	597910000	13	2091200000	276250000	213390000	347770000	301580000	119370000	122440000	66611000	37982000	24776000	92304000	83219000	22157000	72662000	137990000	86282000	86371000	By MS/MS	By MS/MS	By MS/MS	By MS/MS
P36543;P36543-3;P36543-2;C9J8H1	V-type proton ATPase subunit E 1	ATP6V1E1	10	10	10	35	35	35	26.145	0	112.99	1591600000	1205200000	1573800000	1490100000	902070000	1007400000	1156800000	1064300000	1740400000	733460000	886760000	928750000	750730000	1118700000	968860000	893770000	13	4585800000	563600000	149040000	410620000	411210000	267600000	312890000	284330000	245940000	206640000	193110000	258330000	188470000	187300000	211710000	383770000	311220000	By MS/MS	By MS/MS	By MS/MS	By MS/MS
Q16864;Q16864-2	V-type proton ATPase subunit F	ATP6V1F	4	4	4	23.5	23.5	23.5	13.37	0.00042123	6.7819	657350000	623350000	580930000	772950000	626900000	542610000	498480000	555030000	1063200000	656170000	621280000	632840000	601850000	693220000	572500000	429510000	7	2848400000	334670000	169170000	295730000	230580000	194670000	151630000	124390000	160450000	56788000	205860000	141410000	186150000	224190000	123040000	156890000	92756000	By MS/MS	By MS/MS	By MS/MS	By MS/MS
O75348	V-type proton ATPase subunit G 1	ATP6V1G1	5	5	5	40.7	40.7	40.7	13.757	0	179.99	3589900000	2925500000	2828600000	1901800000	2531000000	1911000000	2371000000	2069600000	1025900000	2918100000	2599400000	1270700000	2279700000	2848000000	2127800000	2327100000	7	11318000000	1506500000	745640000	1059600000	668770000	686640000	454330000	696730000	527940000	218570000	835220000	627730000	601970000	881610000	424090000	626910000	756040000	By MS/MS	By MS/MS	By MS/MS	By MS/MS
Q9UI12-2;Q9UI12;G3V126	V-type proton ATPase subunit H	ATP6V1H	16	16	16	38.1	38.1	38.1	54.151	0	323.31	1409400000	1133400000	1444400000	1188400000	800490000	1192500000	1176100000	1363300000	958770000	1272100000	1388000000	1316700000	1012000000	1312900000	1232200000	1119200000	25	2573400000	298530000	120550000	286360000	205760000	112280000	218750000	115430000	92634000	82434000	161420000	168180000	132880000	111980000	172660000	177860000	115670000	By MS/MS	By MS/MS	By MS/MS	By MS/MS
Q04656-5;Q04656;Q04656-2;Q04656-3	Copper-transporting ATPase 1	ATP7A	13	13	12	11.9	11.9	11.2	154.35	0.00021277	50.262	48340000	51268000	48132000	47766000	43192000	50233000	78389000	82705000	90040000	63894000	61221000	76074000	56826000	63217000	50069000	56439000	54	4058100	105840	2391900	2062700	2568700	134770	183800	843750	2510300	1327900	476370	1134400	222580	323280	281420	291080	60848	By MS/MS	By MS/MS	By MS/MS	By MS/MS
E7ET55;A0A669KB88;F5H748;B7ZLR4;P35670-2;P35670-3;P35670-4;P35670;F5H562;A0A0U1RQY8;A0A669KA36	Copper-transporting ATPase 2;WND/140 kDa	ATP7B	7	6	6	5.9	5.2	5.2	147.64	0.0004207	6.7116	24860000	24612000	25239000	31553000	0	0	0	0	0	0	0	28029000	0	0	0	0	58	4291000	531490	1000600	759780	1445100	1380200	0	365020	135350	0	332860	689430	204430	0	0	214260	237460	By MS/MS	By MS/MS	By MS/MS	By MS/MS
Q5TC12-3;H0YEW4;A8MRA7;I3L448;Q5TC12	ATP synthase mitochondrial F1 complex assembly factor 1	ATPAF1	5	5	5	22.1	22.1	22.1	27.438	0.00042105	6.7572	743420000	987160000	739810000	372840000	377140000	820840000	0	623990000	647150000	0	813000000	932620000	450620000	289090000	0	0	12	137250000	11112000	15403000	11988000	29188000	4921500	8421100	1333400	17163000	2788600	3824900	5934500	5602900	2235400	16148000	1180100	251640000	By MS/MS	By MS/MS	By MS/MS	By MS/MS
Q9UII2	ATPase inhibitor, mitochondrial	ATPIF1	8	8	8	36.8	36.8	36.8	12.249	0.00018702	32.549	11587000000	2947700000	4159100000	6619700000	6455500000	20543000000	6691000000	5605500000	69443000000	9837800000	8133600000	19762000000	15259000000	15379000000	5410400000	5352500000	7	28625000000	3929100000	67142000	95739000	211920000	523770000	1925400000	3283700000	4021600000	510830000	2351800000	2180400000	2975800000	3365400000	247890000	97695000	2836700000	By MS/MS	By MS/MS	By MS/MS	By MS/MS
Q13535-2;Q13535;A0A590UJ01;Q13535-3	Serine/threonine-protein kinase ATR	ATR	14	14	14	6.7	6.7	6.7	294.22	0	90.144	36384000	152660000	54674000	54294000	53817000	43305000	49612000	23627000	0	36486000	45284000	32216000	52617000	30969000	41322000	32041000	135	4018100	825730	786840	436660	727810	66148	146230	246440	261140	46193	38804	247660	30109	54677	289670	119710	248070	By MS/MS	By MS/MS	By MS/MS	By MS/MS
A0A0U1RQW3;Q8WXE1-2;Q8WXE1;A0A0U1RRM7;Q8WXE1-5;Q8WXE1-3;A0A0U1RQR9	ATR-interacting protein	ATRIP	8	8	8	18.5	18.5	18.5	50.303	0.00018619	31.864	98527000	66190000	64571000	59896000	66636000	72877000	78448000	81773000	99215000	52566000	51673000	48897000	54695000	45458000	51624000	72955000	22	26249000	2508400	3955500	3149700	3487100	853920	1405800	914860	6943600	336610	746600	498050	388350	2487100	931820	1967700	2618000	By MS/MS	By MS/MS	By MS/MS	By MS/MS
O75882;O75882-3;O75882-2	Attractin	ATRN	5	5	5	4.4	4.4	4.4	158.54	0	176.47	40527000	0	33081000	51306000	54354000	43475000	45420000	0	44290000	44274000	62811000	0	51446000	72019000	64378000	33587000	64	12785000	650680	705930	557960	1519600	1415700	937770	783590	258350	414380	770410	1307500	613980	965700	1366100	1040300	518680	By MS/MS	By MS/MS	By MS/MS	By MS/MS
P46100;P46100-4;P46100-3;P46100-5;P46100-2;P46100-6;A0A096LNL9	Transcriptional regulator ATRX	ATRX	55	55	55	22.8	22.8	22.8	282.58	0	323.31	369070000	361040000	359540000	346820000	307350000	332210000	424200000	419470000	273730000	322960000	277080000	341310000	255280000	328640000	325470000	358080000	117	220320000	24342000	12097000	24064000	19873000	13865000	15952000	15064000	11125000	7992200	12527000	9185700	12384000	11739000	7344100	10897000	11875000	By MS/MS	By MS/MS	By MS/MS	By MS/MS
Q9UBB4-2;Q9UBB4;A0A1W2PQD2	Ataxin-10	ATXN10	8	8	8	17.5	17.5	17.5	46.286	0	83.348	928580000	919820000	970890000	818630000	604870000	672720000	947880000	954020000	243150000	904480000	784410000	572470000	619670000	335640000	627980000	785870000	23	1039600000	101700000	142070000	141150000	109400000	90415000	88902000	38619000	56036000	23470000	37365000	41004000	9393100	55059000	33408000	36398000	35245000	By MS/MS	By MS/MS	By MS/MS	By MS/MS
P0C7T5	Ataxin-1-like	ATXN1L	4	4	4	6.1	6.1	6.1	73.305	0.0002876	8.0086	42506000	76984000	23695000	53979000	52074000	0	40066000	38938000	0	61645000	53642000	64760000	46747000	77183000	42490000	65335000	27	24161000	2618200	856810	1032000	2866400	3049100	551370	1650400	900120	1308400	772690	1332000	2151000	1630400	1644900	2186500	919070	By MS/MS	By MS/MS	By MS/MS	By MS/MS
H3BUF6		ATXN2L	47	2	2	45.8	2.7	2.7	112.71	0.00018979	34.706	91202000	101590000	45026000	62989000	99987000	0	41784000	80550000	47121000	72030000	111150000	89030000	94210000	113150000	0	69460000	38	48971000	3743400	3395800	2757900	1769800	4469900	3272200	716150	1654800	753140	1180500	5213900	2079500	6215400	5252800	5011400	1484800	By MS/MS	By MS/MS	By MS/MS	By MS/MS
Q8WWM7;Q8WWM7-6;Q8WWM7-8;Q8WWM7-5;Q8WWM7-4;Q8WWM7-9;Q8WWM7-2;Q8WWM7-3	Ataxin-2-like protein	ATXN2L	48	48	3	46	46	3.2	113.37	0	323.31	2045800000	1848000000	1546700000	2003700000	2576900000	2026900000	2845600000	2954700000	2498800000	2872000000	2246900000	2757900000	2264400000	2548000000	2359800000	2662200000	39	4699600000	382700000	240750000	277330000	327660000	400870000	366320000	263600000	217640000	158980000	280870000	320450000	238320000	386530000	121890000	291230000	424470000	By MS/MS	By MS/MS	By MS/MS	By MS/MS
A0A2R8YDD6;O15265;O15265-2;O15265-3	Ataxin-7	ATXN7	9	9	9	15.1	15.1	15.1	95.341	0	78.413	37639000	19629000	0	0	34087000	0	33095000	40443000	35295000	38033000	31589000	60721000	28038000	32793000	29405000	42404000	43	15570000	1093500	165420	1000500	470920	410460	518000	1379600	1348600	707180	417430	867350	2811200	1413200	1552300	1224800	1708100	By MS/MS	By MS/MS	By MS/MS	By MS/MS
Q14CW9;Q14CW9-2;K7ENU1;K7EKG9	Ataxin-7-like protein 3	ATXN7L3	4	4	3	15.3	15.3	12.7	38.651	0	121.35	0	0	0	0	0	0	0	0	0	0	0	24573000	25443000	0	20713000	31721000	16	18454000	0	0	0	2049900	2021600	2256400	1087300	0	568020	0	867190	510090	5083700	0	3950700	4631900	By MS/MS		By MS/MS	By MS/MS
Q96GX2	Putative ataxin-7-like protein 3B	ATXN7L3B	3	3	3	44.3	44.3	44.3	10.771	0.00021673	52.985	544840000	841680000	722310000	0	627800000	421690000	85017000	242310000	300740000	346460000	353970000	646420000	407280000	426860000	391440000	336880000	5	1158100000	7494000	13630000	137240000	158220000	112160000	107860000	8940600	93202000	42364000	93584000	104300000	140920000	93792000	48908000	69402000	84339000	By MS/MS	By MS/MS	By MS/MS	By MS/MS
Q13825;Q13825-2	Methylglutaconyl-CoA hydratase, mitochondrial	AUH	11	11	11	32.4	32.4	32.4	35.608	0	111.06	227080000	223830000	293380000	301650000	122290000	120390000	180500000	147610000	149740000	155240000	160060000	128770000	182090000	166300000	211370000	147260000	18	246040000	18118000	32512000	30247000	39459000	11621000	11585000	3840400	3699100	3962300	7250500	11185000	8733300	26644000	15358000	11782000	10049000	By MS/MS	By MS/MS	By MS/MS	By MS/MS
Q9Y679;Q9Y679-3	Ancient ubiquitous protein 1	AUP1	6	6	6	21.2	21.2	21.2	45.786	0.00018997	34.804	582510000	586090000	566630000	735740000	1019700000	956450000	1078500000	584460000	828680000	681490000	750080000	659720000	878510000	1011000000	1006900000	593060000	20	608130000	71490000	51467000	65393000	32630000	31174000	44638000	29663000	32984000	3899600	33443000	31509000	37529000	41668000	26278000	50764000	23604000	By MS/MS	By MS/MS	By MS/MS	By MS/MS
O14965;A3KFJ0;Q5QPD4;A3KFJ1;Q5QPD2	Aurora kinase A	AURKA	19	19	18	50.4	50.4	48.4	45.809	0	185.8	640110000	819060000	682000000	710360000	576330000	594720000	549510000	790900000	859020000	832940000	677980000	744230000	589480000	803630000	678590000	700970000	23	704380000	77385000	46924000	46158000	53721000	43444000	18990000	52599000	32727000	17076000	56434000	42875000	38121000	51697000	41394000	50092000	34746000	By MS/MS	By MS/MS	By MS/MS	By MS/MS
Q96GD4-5;Q96GD4;Q96GD4-2;Q96GD4-4;J3KT86;J3KTD6;J3QLN8;Q96GD4-3;J3QR41;J3KRF8	Aurora kinase B	AURKB	12	11	11	41.2	38.8	38.8	39.466	0	76.466	234950000	238160000	288250000	271840000	309820000	272850000	234650000	232040000	145440000	303340000	304170000	235890000	386890000	402580000	381680000	337780000	21	295500000	24982000	18054000	32341000	30209000	29629000	24415000	13710000	10453000	5457100	5913200	19480000	13413000	30151000	7539900	18267000	11484000	By MS/MS	By MS/MS	By MS/MS	By MS/MS
Q9NQS1	Cell death regulator Aven	AVEN	8	8	8	27.1	27.1	27.1	38.506	0	81.419	446320000	357950000	277300000	166100000	265320000	319380000	409820000	459710000	451750000	336630000	308010000	348210000	257080000	358070000	361170000	462210000	21	351380000	14400000	19511000	28000000	21561000	16397000	35492000	16387000	14712000	11661000	24737000	19946000	21903000	35052000	15147000	28111000	28361000	By MS/MS	By MS/MS	By MS/MS	By MS/MS
Q8NBF6;B8ZZW5;Q8NBF6-2;A0A1W2PRP5;H7C0I1	Late secretory pathway protein AVL9 homolog	AVL9	12	12	12	24.5	24.5	24.5	71.947	0	278.58	111240000	103760000	133980000	129590000	130040000	112890000	168750000	137410000	138570000	126670000	105640000	106950000	93738000	84309000	94280000	132150000	32	121260000	8852300	8065100	10933000	13255000	8696500	9679200	8189400	4025000	4695100	6291600	7313800	6880500	7942000	3614600	6660900	6170300	By MS/MS	By MS/MS	By MS/MS	By MS/MS
O15169-2;O15169	Axin-1	AXIN1	8	8	8	12.5	12.5	12.5	91.652	0.00017809	26.049	19525000	26393000	0	23852000	29714000	21926000	34653000	0	0	0	27054000	0	27961000	20010000	0	30778000	41	4872500	1715100	2142800	752150	1278300	198500	2648200	1555600	2398700	266160	989180	186790	449890	789530	144320	780080	202820	By MS/MS	By MS/MS	By MS/MS	By MS/MS
P30530-2;P30530;M0R0W6	Tyrosine-protein kinase receptor UFO;Receptor protein-tyrosine kinase	AXL	7	7	7	12.1	12.1	12.1	97.377	0	124.78	102560000	157660000	98191000	130340000	141830000	179040000	113110000	112780000	165280000	156070000	160550000	175470000	122660000	176310000	163630000	101900000	34	45075000	4490700	2723300	1837000	2708800	3232300	5443300	928990	1055000	1098600	2838400	3718400	3234000	3798100	2818100	3171800	1977800	By MS/MS	By MS/MS	By MS/MS	By MS/MS
Q9H6S1;C9JVK8;Q9H6S1-3;Q9H6S1-5;Q9H6S1-4	5-azacytidine-induced protein 2	AZI2	4	4	4	11.5	11.5	11.5	44.934	0.00079904	4.614	0	37431000	29046000	28396000	0	37447000	0	0	0	31904000	0	0	0	0	0	0	21	26852000	2534200	3234300	3835300	3192500	2316100	1921600	1306400	2319500	2429300	955120	82820	791240	0	2993600	1038000	0	By MS/MS	By MS/MS	By MS/MS	By MS/MS
H0YLF3;F5H6I0;P61769	Beta-2-microglobulin;Beta-2-microglobulin form pI 5.3	B2M	2	2	2	28.2	28.2	28.2	8.4984	0.00021584	51.939	13359000000	4166700000	10075000000	7368700000	584870000	8794000000	16473000000	22408000000	8079400000	13622000000	11135000000	13224000000	10186000000	6889000000	1547500000	16448000000	4	7380900000	567550000	301810000	879970000	309210000	80086000	781710000	376590000	821410000	8120800	464080000	530900000	334700000	928250000	480540000	43292000	472690000	By MS/MS	By MS/MS	By MS/MS	By MS/MS
O60513;C9J3R8;E7ETS9;C9J4S5	Beta-1,4-galactosyltransferase 4;N-acetyllactosamine synthase;Lactotriaosylceramide beta-1,4-galactosyltransferase	B4GALT4	7	7	7	20.9	20.9	20.9	40.041	0.00018983	34.732	38869000	40725000	43528000	58963000	59771000	58039000	43013000	41113000	32087000	40977000	46660000	0	56353000	73497000	0	46593000	19	9116500	4750000	581480	857960	5690200	8213100	9941500	2561800	2914900	330190	4936200	417650	2463300	2590000	1239700	1858000	1241500	By MS/MS	By MS/MS	By MS/MS	By MS/MS
Q9UBV7	Beta-1,4-galactosyltransferase 7;Xylosylprotein 4-beta-galactosyltransferase	B4GALT7	3	3	3	7.6	7.6	7.6	37.405	0.0037626	2.1934	0	35562000	0	0	44152000	0	0	0	0	0	0	0	24361000	41792000	0	25241000	16	28822000	800510	3719400	1235400	1204800	4693800	850340	2216800	0	745980	832810	707830	284010	3772500	4595900	1511400	1651000	By MS/MS	By MS/MS	By MS/MS	By MS/MS
Q9NWV8;M0R3F4;M0R2A4;M0R2K3;M0R193;M0R0I0;J3KQS6;M0R2I2	BRISC and BRCA1-A complex member 1	BABAM1	10	10	10	35.6	35.6	35.6	36.56	0	323.31	657180000	488520000	537920000	581910000	837380000	740380000	918520000	684990000	551620000	645960000	671170000	529020000	539750000	806350000	514120000	477760000	20	957160000	80345000	42922000	50093000	82446000	73549000	84137000	60929000	61246000	46616000	47989000	35251000	53555000	57937000	95726000	32427000	51989000	By MS/MS	By MS/MS	By MS/MS	By MS/MS
O14867	Transcription regulator protein BACH1	BACH1	19	19	19	29.8	29.8	29.8	81.957	0	207.33	163360000	127800000	156270000	126840000	111200000	153140000	157750000	156410000	173380000	142810000	138250000	111460000	121160000	202420000	119170000	136670000	42	107820000	14299000	6716700	11763000	5559800	4787500	4549000	6316900	4641000	2311500	7729100	7570900	4499600	7304300	8402300	7356400	4016900	By MS/MS	By MS/MS	By MS/MS	By MS/MS
Q92934	Bcl2-associated agonist of cell death	BAD	4	4	2	40.5	40.5	19	18.392	0.00020695	46.5	69231000	0	164610000	73678000	0	95421000	0	0	0	0	68291000	0	46157000	0	0	43149000	9	129180000	11713000	2383400	46457000	7978500	1102500	13939000	5161700	1988500	0	6415600	9430800	5511900	14262000	2979400	1961100	8255900	By MS/MS	By MS/MS	By MS/MS	By MS/MS
J3QTA2;Q99933-4;Q99933-3;Q99933;Q99933-2;C9JYK5	BAG family molecular chaperone regulator 1	BAG1	9	9	9	23.8	23.8	23.8	38.76	0	106.01	246710000	306550000	256850000	251090000	148690000	179560000	202260000	185640000	176660000	200690000	193090000	188570000	186730000	200840000	184430000	205020000	15	386820000	44832000	23479000	66761000	42006000	15498000	14567000	11129000	19576000	8040500	27117000	15828000	18245000	23014000	11237000	21850000	23645000	By MS/MS	By MS/MS	By MS/MS	By MS/MS
O95816-2;O95816	BAG family molecular chaperone regulator 2	BAG2	6	6	6	35.4	35.4	35.4	20.189	0	113.14	1731200000	1418800000	1141300000	1190200000	999540000	908340000	1066200000	815370000	1667500000	816850000	871750000	604490000	869470000	1063000000	666190000	631400000	13	3133700000	497820000	143450000	238480000	326150000	236030000	181020000	212740000	168360000	219370000	115540000	134030000	84831000	178170000	187240000	102010000	108470000	By MS/MS	By MS/MS	By MS/MS	By MS/MS
O95817	BAG family molecular chaperone regulator 3	BAG3	35	35	15	77.6	77.6	36.5	61.594	0	323.31	1834200000	1601600000	1469500000	2101500000	2208200000	1426000000	2229700000	1679400000	1848500000	2119800000	1437200000	1861800000	1960100000	2675700000	1850600000	1871300000	34	1655500000	211580000	60372000	92300000	124930000	116920000	150520000	71247000	21827000	96429000	120450000	71223000	49942000	161490000	105830000	106760000	93656000	By MS/MS	By MS/MS	By MS/MS	By MS/MS
O95429;O95429-2	BAG family molecular chaperone regulator 4	BAG4	5	5	5	14	14	14	49.593	0	72.589	37892000	38208000	0	59057000	44010000	0	63401000	0	49878000	61291000	43681000	59689000	42301000	0	55750000	0	16	61968000	9157300	2026900	12411000	4502400	2416800	0	7899200	0	6237600	2024300	2294100	9429500	1759000	0	1810400	0	By MS/MS	By MS/MS	By MS/MS	By MS/MS
Q9UL15;Q9UL15-2;G3V274	BAG family molecular chaperone regulator 5	BAG5	13	13	13	34.9	34.9	34.9	51.199	0	189.62	293920000	290900000	255550000	243230000	223030000	222070000	166100000	204760000	304750000	219640000	175300000	228210000	219200000	277240000	190170000	198530000	24	375230000	43350000	23603000	89206000	25665000	17930000	20576000	11526000	12618000	6429600	19007000	12914000	14434000	21983000	20275000	17899000	17813000	By MS/MS	By MS/MS	By MS/MS	By MS/MS
P46379-3;P46379;P46379-2;A0A0G2JK23;A0A024RCR6;P46379-5;P46379-4;A0A0G2JL47	Large proline-rich protein BAG6	BAG6;BAT3	13	13	13	11.8	11.8	11.8	122.34	0	90.643	429560000	337610000	365570000	414590000	340860000	358160000	370040000	432680000	584310000	458880000	483020000	470870000	393850000	442960000	412870000	415340000	32	599900000	63902000	40956000	54432000	42225000	38412000	41298000	47780000	19684000	20359000	27782000	33719000	10948000	51391000	32112000	37250000	37646000	By MS/MS	By MS/MS	By MS/MS	By MS/MS
Q8TBE0-3;Q8TBE0-2;Q8TBE0	Bromo adjacent homology domain-containing 1 protein	BAHD1	7	7	7	9.4	9.4	9.4	84.313	0.00028604	7.7606	25123000	0	40267000	37997000	32045000	0	0	40421000	21270000	42491000	32525000	0	44514000	20617000	43068000	42486000	30	27208000	1188300	594510	2960500	4024900	906790	414320	1917600	1194100	648990	2086000	2167100	1049600	1328400	1378400	3198400	2150600	By MS/MS	By MS/MS	By MS/MS	By MS/MS
Q9UQB8;Q9UQB8-2;Q9UQB8-4;Q9UQB8-5;Q9UQB8-3;Q9UQB8-6;I3L4C2;B4DWA1	Brain-specific angiogenesis inhibitor 1-associated protein 2	BAIAP2	26	26	26	54.9	54.9	54.9	60.867	0	323.31	611190000	564650000	548890000	479300000	657530000	777050000	772670000	867420000	954380000	732480000	635990000	787850000	717270000	760590000	662020000	769450000	38	1184500000	72269000	61906000	77324000	64505000	90257000	117050000	77547000	71086000	50075000	71701000	63218000	65205000	98767000	75656000	65512000	62464000	By MS/MS	By MS/MS	By MS/MS	By MS/MS
Q9UHR4	Brain-specific angiogenesis inhibitor 1-associated protein 2-like protein 1	BAIAP2L1	24	24	24	48.7	48.7	48.7	56.882	0	206.39	268370000	277750000	319740000	267140000	556540000	529050000	644390000	724660000	675790000	581910000	481780000	671510000	498740000	521050000	630500000	643650000	31	637840000	25460000	13726000	22181000	17414000	30700000	73417000	27239000	41087000	32573000	38080000	39990000	50417000	68902000	35064000	63214000	58374000	By MS/MS	By MS/MS	By MS/MS	By MS/MS
O75531	Barrier-to-autointegration factor;Barrier-to-autointegration factor, N-terminally processed	BANF1	8	8	8	58.4	58.4	58.4	10.058	0	195.39	8140600000	2461000000	6282700000	5541000000	4153600000	4202800000	3269200000	3399000000	2476100000	5569300000	4734200000	2627800000	5857200000	6479800000	6623400000	4431800000	6	17171000000	2175000000	404360000	1432700000	1769800000	1303600000	1558600000	808150000	541110000	366780000	1002800000	797560000	693790000	1716200000	729570000	949830000	921510000	By MS/MS	By MS/MS	By MS/MS	By MS/MS
Q8N9N5-7;Q8N9N5;Q8N9N5-3;Q8N9N5-6;Q8N9N5-2;Q8N9N5-4;Q8N9N5-5	Protein BANP	BANP	7	7	7	15.4	15.4	15.4	55.502	0.00015058	10.843	88485000	68008000	92377000	68918000	96613000	85863000	97389000	135830000	141990000	118680000	81760000	0	84654000	76717000	86223000	80911000	17	162280000	11771000	7152100	12821000	8415300	14000000	15187000	9004100	7444000	8850100	4431900	10802000	4096400	17551000	5911300	12003000	12843000	By MS/MS	By MS/MS	By MS/MS	By MS/MS
Q92560;F8W6N3	Ubiquitin carboxyl-terminal hydrolase BAP1;Ubiquitin carboxyl-terminal hydrolase	BAP1	11	11	11	21.8	21.8	21.8	80.361	0.00020408	44.411	54317000	56985000	42857000	56446000	52611000	53251000	46754000	48207000	69399000	55082000	49308000	64451000	55541000	76570000	60083000	59628000	32	36484000	5411400	3417600	3932800	2876400	2816200	3519700	605990	700520	1314100	843950	605730	2159200	2262900	1995600	2135000	1887300	By MS/MS	By MS/MS	By MS/MS	By MS/MS
Q99728-2;Q99728;Q99728-3;A0A087X2H0;A0A494C142	BRCA1-associated RING domain protein 1	BARD1	12	12	11	18.1	18.1	16.5	84.573	0.00021891	54.471	0	0	0	25891000	62309000	84304000	74608000	75530000	81701000	64077000	50188000	107420000	80106000	75881000	86387000	91923000	42	21658000	442490	557370	327520	509490	1548100	2020900	1382800	211590	405890	802320	931810	583130	3712200	2346000	2433800	4442900	By MS/MS	By MS/MS	By MS/MS	By MS/MS
P80723;P80723-2	Brain acid soluble protein 1	BASP1	24	24	24	85.5	85.5	85.5	22.693	0	323.31	20366000000	20534000000	18895000000	16227000000	25760000000	23576000000	32301000000	41490000000	19997000000	25933000000	17527000000	25521000000	16519000000	15394000000	20051000000	25174000000	13	41183000000	2886800000	1654400000	1571900000	1382200000	2152800000	3686600000	3690600000	3768200000	2115300000	3217600000	970850000	4487900000	2470700000	1557200000	2161700000	3408300000	By MS/MS	By MS/MS	By MS/MS	By MS/MS
Q07812-2;Q07812-5;Q07812-8;Q07812	Apoptosis regulator BAX	BAX	5	5	3	29.4	29.4	19.7	24.22	0	175.85	962640000	916520000	880350000	820950000	879500000	874250000	777310000	842300000	381610000	661180000	855610000	533780000	709500000	465930000	784400000	1076500000	14	1327900000	105110000	95101000	74115000	89775000	104150000	89196000	71629000	56119000	7165200	85596000	104840000	60789000	93572000	49874000	114960000	125890000	By MS/MS	By MS/MS	By MS/MS	By MS/MS
Q9NRL2;Q9NRL2-2	Bromodomain adjacent to zinc finger domain protein 1A	BAZ1A	39	39	39	25.8	25.8	25.8	178.7	0	323.31	320400000	348240000	350320000	321770000	380860000	358480000	422840000	479830000	456720000	382060000	363180000	479330000	296050000	347830000	366230000	409960000	69	452510000	40277000	13847000	20290000	32492000	32177000	33960000	34012000	30303000	13921000	30772000	26451000	29171000	41646000	14360000	32275000	26561000	By MS/MS	By MS/MS	By MS/MS	By MS/MS
Q9UIG0-2;Q9UIG0	Tyrosine-protein kinase BAZ1B	BAZ1B	52	52	52	38	38	38	170.45	0	323.31	924190000	942610000	1077300000	1101300000	1482600000	1479900000	1354900000	1504400000	1669300000	1362100000	1304400000	1464400000	1554100000	1634200000	1339800000	1408100000	77	1111900000	93322000	34751000	57124000	48428000	90611000	81078000	56518000	58348000	79574000	55781000	53275000	81132000	107300000	73685000	71418000	69517000	By MS/MS	By MS/MS	By MS/MS	By MS/MS
J3KPG5;F8VU39;Q9UIF9-2;Q9UIF9-3;Q9UIF9;A0A0C4DGI9	Bromodomain adjacent to zinc finger domain protein 2A	BAZ2A	18	18	16	13.8	13.8	11.4	208.07	0	323.31	124020000	112460000	111010000	128240000	178760000	146980000	219450000	186190000	226270000	147410000	138470000	185040000	156760000	166010000	165630000	161650000	66	143840000	9655200	5943000	8941100	6228800	12029000	12031000	7785000	5548000	6691000	6966400	8769900	8891100	11825000	11217000	11284000	10038000	By MS/MS	By MS/MS	By MS/MS	By MS/MS
Q9UIF8-4;Q9UIF8-2;Q9UIF8-5;Q9UIF8-3;Q9UIF8;A0A0A0MR97	Bromodomain adjacent to zinc finger domain protein 2B	BAZ2B	16	16	16	10.5	10.5	10.5	220.71	0	207.04	54834000	67669000	33766000	57568000	52864000	60462000	70831000	75273000	106300000	44987000	40178000	64858000	60504000	35206000	38299000	65350000	91	17597000	2117600	1099000	1107600	1525300	2184000	2358600	871970	837520	774930	1024700	697500	994300	177660	424870	595550	805340	By MS/MS	By MS/MS	By MS/MS	By MS/MS
Q8WY36;C9JA69;Q8WY36-2	HMG box transcription factor BBX	BBX	21	21	21	27.8	27.8	27.8	105.13	0	160.46	166320000	132780000	132910000	160650000	162450000	171300000	213650000	158660000	155700000	195440000	175110000	189610000	196150000	242490000	188260000	195890000	42	168190000	13538000	2829400	6266600	15561000	6981700	20165000	13937000	8244500	4655000	13417000	12557000	10052000	8462200	5522900	10774000	15228000	By MS/MS	By MS/MS	By MS/MS	By MS/MS
P50895;A0A087WXM8	Basal cell adhesion molecule	BCAM	9	9	9	21.2	21.2	21.2	67.404	0	323.31	530930000	626730000	454100000	375940000	869880000	751690000	956070000	736260000	347230000	654630000	671020000	621970000	837610000	964900000	893340000	808360000	30	575580000	26306000	36196000	44862000	13958000	41309000	47666000	49060000	45063000	12311000	24928000	34641000	28811000	43374000	25730000	48137000	53229000	By MS/MS	By MS/MS	By MS/MS	By MS/MS
A0A669KB27;A0A669KBH7;A0A669KAY5;Q9UHQ4;Q9UHQ4-2;B7Z2L0;H7C5E2;C9JTE9;H0Y7N8;C9IYK6	B-cell receptor-associated protein 29	BCAP29	13	13	11	20.4	20.4	15.2	55.272	0	91.024	309880000	330430000	283720000	363090000	432380000	508320000	477430000	514140000	649660000	421130000	384190000	427140000	379510000	526070000	365240000	510550000	31	523470000	29421000	24377000	27207000	25608000	39993000	40927000	24193000	35812000	23996000	21315000	26301000	35074000	39490000	27018000	39389000	63353000	By MS/MS	By MS/MS	By MS/MS	By MS/MS
P51572;P51572-2;C9JMD7;C9JSP1;C9JQ75;C9J0M4	B-cell receptor-associated protein 31	BCAP31	14	14	3	34.6	34.6	7.3	27.991	0	137.43	16771000000	21203000000	17705000000	20108000000	19582000000	21169000000	24170000000	32333000000	19481000000	23229000000	19480000000	26583000000	17181000000	16084000000	21263000000	17524000000	15	61781000000	4827900000	2971600000	4318000000	3817000000	3648400000	4100000000	3884100000	4319500000	2686100000	4600600000	3016400000	5745800000	4201900000	2759100000	4310600000	2573500000	By MS/MS	By MS/MS	By MS/MS	By MS/MS
P56945;P56945-3;P56945-8;A0A2R8Y4C2;A0A2R8Y8C4;P56945-5;P56945-2;P56945-7;P56945-6;A0A2R8Y6M6;A0A2R8Y5C9;A0A2R8YFS8;A0A2R8Y596;A0A2R8YFK2;P56945-4;A0A2R8Y5E4	Breast cancer anti-estrogen resistance protein 1	BCAR1	16	16	15	26.3	26.3	25.4	93.371	0	73.316	228000000	178100000	201810000	176410000	307320000	306200000	334700000	245240000	345140000	306920000	249210000	372070000	220390000	300050000	205700000	341780000	42	122610000	3521000	4625000	3467700	1900100	10174000	18552000	3725200	2141100	10460000	3621400	13612000	7163900	8011000	7951200	13825000	9859400	By MS/MS	By MS/MS	By MS/MS	By MS/MS
O75815;O75815-3;O75815-2	Breast cancer anti-estrogen resistance protein 3	BCAR3	12	12	12	19.9	19.9	19.9	92.565	0	55.928	98323000	61203000	77968000	64087000	90863000	73430000	108830000	120780000	211210000	114750000	87115000	149680000	106340000	94959000	80264000	100210000	49	11747000	1212200	505130	2484800	1827000	608870	1123600	832300	503950	653300	957590	1457000	3805000	1138100	1275900	605010	873980	By MS/MS	By MS/MS	By MS/MS	By MS/MS
O75934	Pre-mRNA-splicing factor SPF27	BCAS2	6	6	6	25.3	25.3	25.3	26.131	0.00019011	34.908	419400000	497800000	529840000	488050000	424310000	398610000	391590000	455100000	395540000	473540000	569670000	424020000	482410000	459440000	465000000	425780000	13	912040000	42180000	5596100	54794000	43370000	53606000	61833000	28370000	29055000	27633000	27709000	55930000	157220000	95212000	57390000	68259000	103880000	By MS/MS	By MS/MS	By MS/MS	By MS/MS
Q9H6U6;Q9H6U6-8;Q9H6U6-2;Q9H6U6-7;Q9H6U6-3;K7ESE9;Q9H6U6-6	Breast carcinoma-amplified sequence 3	BCAS3	10	10	10	14.8	14.8	14.8	101.24	0.00020202	43.068	0	0	0	0	47635000	23698000	46808000	53392000	47906000	41116000	69356000	68110000	74055000	60781000	43439000	35928000	40	17042000	261830	0	0	327890	1051900	767310	805090	1395300	969030	1238300	1437700	1942100	2735200	1517500	1584000	1008900	By MS/MS	By MS/MS		By MS/MS
P54687-3;P54687-4;P54687;P54687-5;P54687-2	Branched-chain-amino-acid aminotransferase, cytosolic	BCAT1	6	6	6	20.1	20.1	20.1	38.645	0	266.98	311940000	266180000	317800000	208070000	52847000	176510000	75299000	214700000	307110000	135920000	94128000	102950000	202480000	73922000	105990000	223860000	16	265260000	51152000	21956000	52623000	9534500	6355500	17800000	1778200	7873300	14525000	2356200	7771100	6213700	27358000	3489900	5047900	29425000	By MS/MS	By MS/MS	By MS/MS	By MS/MS
M0QZ10;M0QXF9;O15382;B3KSI3	Branched-chain-amino-acid aminotransferase;Branched-chain-amino-acid aminotransferase, mitochondrial	BCAT2	5	5	5	14.3	14.3	14.3	45.408	0.0005457	5.4324	0	42636000	32883000	35628000	40420000	0	0	25906000	87212000	0	0	53464000	43840000	0	37859000	40679000	20	34092000	467790	3930400	4536600	3732600	2356400	351340	714700	866830	2418300	1995800	734310	3002900	4575600	1231000	2319600	2088900	By matching	By MS/MS	By MS/MS	By MS/MS
Q9P287;Q9P287-3;Q9P287-4;Q9P287-2	BRCA2 and CDKN1A-interacting protein	BCCIP	11	11	11	43.9	43.9	43.9	35.979	0	307.76	726350000	809690000	941380000	585540000	529160000	714710000	616260000	716610000	592200000	483060000	410140000	603520000	461920000	685090000	552990000	465590000	19	1157700000	82634000	54092000	115080000	86476000	55963000	211670000	34606000	47481000	23329000	55955000	28747000	74427000	68635000	54322000	108090000	56172000	By MS/MS	By MS/MS	By MS/MS	By MS/MS
F5H5P2;P12694;P12694-2;F5GXU9	2-oxoisovalerate dehydrogenase subunit alpha, mitochondrial	BCKDHA	5	5	5	13.6	13.6	13.6	54.202	0.00028723	7.9219	51014000	34980000	35581000	28732000	0	0	0	0	0	0	23075000	0	38724000	0	36488000	0	29	19842000	1811400	1891000	2304400	3001700	2189100	2166300	1467700	0	0	0	1295500	0	2128400	1089900	1120300	466430	By MS/MS	By MS/MS	By MS/MS	By MS/MS
P21953	2-oxoisovalerate dehydrogenase subunit beta, mitochondrial	BCKDHB	3	3	3	8.2	8.2	8.2	43.122	0.0028409	2.538	0	0	0	0	0	56839000	0	10810000	41010000	0	85272000	0	111640000	77877000	62928000	112610000	16	101670000	4125700	4533900	8165200	5335400	0	8719000	1647600	770800	2079100	2106200	9919100	1197500	15983000	12705000	12028000	12354000	By MS/MS	By MS/MS	By MS/MS	By MS/MS
H3BTL2;H3BS02;O14874-2;O14874-3;O14874;H3BNP3	[3-methyl-2-oxobutanoate dehydrogenase [lipoamide]] kinase, mitochondrial	BCKDK	8	8	8	40.7	40.7	40.7	24.208	0	249.65	184490000	226380000	174490000	219230000	154770000	121820000	103170000	179970000	157360000	140300000	158560000	142900000	99464000	117400000	155640000	122950000	15	147980000	17808000	13158000	17668000	8562000	8907800	5734300	2945800	1704000	6600900	8587100	14406000	7963800	9298200	7568900	12777000	4290900	By MS/MS	By MS/MS	By MS/MS	By MS/MS
O95999;A0A087WWW9	B-cell lymphoma/leukemia 10	BCL10	9	9	9	38.6	38.6	38.6	26.251	0	149.41	766130000	667720000	625110000	757690000	754230000	704400000	906410000	485110000	716630000	787110000	640640000	755540000	689190000	731550000	852050000	878650000	10	3651300000	299920000	168250000	173870000	235250000	215170000	243030000	219800000	121280000	145910000	261290000	240330000	227590000	288870000	228210000	286010000	296510000	By MS/MS	By MS/MS	By MS/MS	By MS/MS
A0A087WSV0;Q9HB09-3;Q9HB09;I6LJZ7	Bcl-2-like protein 12	BCL2L12	2	2	2	9.2	9.2	9.2	26.907	0.00017343	23.263	0	58900000	42943000	0	60477000	54182000	131050000	175930000	0	98806000	0	175000000	0	0	100570000	0	16	86348000	2443900	5516400	16841000	4184700	6440600	5733200	4307700	4288600	0	15016000	3579500	5765800	5072900	0	3630000	5971300	By MS/MS	By MS/MS	By MS/MS	By MS/MS
Q9BXK5;A0A087WTL4;A0A087WX97;Q9BXK5-4	Bcl-2-like protein 13	BCL2L13	11	11	11	31.8	31.8	31.8	52.723	0	170.64	127660000	150970000	144620000	112580000	93766000	120140000	118980000	107850000	149960000	123340000	143990000	143100000	151070000	234920000	131820000	106200000	22	94020000	9314000	1787700	11668000	1893400	3174300	3218300	3634200	4868100	766040	6349600	14928000	14444000	8760800	6194100	6292200	6041500	By MS/MS	By MS/MS	By MS/MS	By MS/MS
P20749	B-cell lymphoma 3 protein	BCL3	3	3	3	8.4	8.4	8.4	47.583	0.00028329	7.2651	37560000	0	0	0	0	0	0	0	34762000	0	39008000	46012000	0	55109000	39980000	50670000	23	13810000	3444500	1299600	1040000	1255900	546020	0	0	0	438690	1667100	569160	2487200	453560	1176400	2123600	2077000	By MS/MS	By MS/MS	By MS/MS	By MS/MS
Q4VC05-2	B-cell CLL/lymphoma 7 protein family member A	BCL7A	7	4	1	36.8	29	8.7	25.029	0	57.98	79907000	0	82347000	0	73028000	42935000	64683000	0	0	70431000	53279000	66727000	44645000	0	43632000	0	9	111510000	14827000	13354000	19867000	3446000	2583200	10523000	1608200	15044000	6766300	14440000	4310500	2209800	4318600	0	2525300	2962500	By MS/MS	By MS/MS	By MS/MS	By MS/MS
Q9BQE9;F2Z3H6;Q9BQE9-4;Q9BQE9-2	B-cell CLL/lymphoma 7 protein family member B	BCL7B	7	7	4	44.6	44.6	35.6	22.195	0	169.4	142890000	0	123800000	99028000	79352000	155580000	152700000	161070000	110160000	215550000	182260000	194530000	175250000	147390000	177500000	156560000	7	533750000	18778000	32005000	10026000	31264000	30968000	49665000	18707000	20690000	9719500	28464000	66701000	24429000	68792000	35826000	64597000	23121000	By MS/MS	By MS/MS	By MS/MS	By MS/MS
I3L1Q2;Q8WUZ0;Q8WUZ0-2;I3L4D5	B-cell CLL/lymphoma 7 protein family member C	BCL7C	4	3	3	16	12.6	12.6	32.725	0	89.836	0	48980000	83002000	49761000	0	87033000	115840000	0	0	87348000	0	0	0	0	0	0	15	116210000	7717000	5663300	16140000	3385800	3596000	11946000	7255500	323430	0	5944400	9277200	839230	21286000	0	17401000	5439100	By MS/MS	By MS/MS	By MS/MS	By MS/MS
O00512	B-cell CLL/lymphoma 9 protein	BCL9	13	13	13	13.4	13.4	13.4	149.29	0.00020012	41.617	107480000	106700000	80946000	82061000	78908000	74628000	132110000	103710000	165440000	95901000	173880000	118040000	123160000	163130000	189480000	70602000	63	38085000	380500	103370	2044700	630410	1219100	864560	904980	262860	4307000	1031700	6250300	1763600	7662400	3762400	7014000	914820	By MS/MS	By MS/MS	By MS/MS	By MS/MS
A0A087WZX0;Q86UU0-4;Q86UU0-2;Q86UU0;Q86UU0-3	B-cell CLL/lymphoma 9-like protein	BCL9L	17	17	17	17.6	17.6	17.6	153.09	0	150.01	95540000	96259000	85477000	108560000	111010000	100900000	107110000	126980000	157570000	103450000	76613000	126840000	82206000	97986000	79571000	115880000	46	85011000	6929800	5753200	4357200	7280800	5699000	5597900	4473500	4281300	1804900	7234200	3830600	6561500	5217100	4189600	5598000	6202700	By MS/MS	By MS/MS	By MS/MS	By MS/MS
Q9NYF8-2;Q9NYF8;Q9NYF8-4	Bcl-2-associated transcription factor 1	BCLAF1	38	37	2	42.3	41.1	3.8	105.95	0	323.31	3560300000	3774300000	3254900000	4064500000	4286300000	4368000000	5286000000	5791000000	5056300000	5005700000	3612600000	4340300000	2623900000	3514600000	3154500000	4347500000	35	4353300000	321090000	214840000	179810000	330050000	318990000	341750000	269680000	294490000	185000000	354010000	272590000	359330000	166780000	195000000	225690000	324250000	By MS/MS	By MS/MS	By MS/MS	By MS/MS
Q6W2J9-4;Q6W2J9-2;Q6W2J9;H7BYY2;Q6W2J9-3;H7C231	BCL-6 corepressor	BCOR	25	25	25	20.8	20.8	20.8	186.23	0	201.68	80305000	100080000	99561000	107490000	111330000	94340000	102330000	124300000	92255000	103290000	84840000	109220000	78077000	108690000	91802000	87942000	94	15844000	1177500	729690	462500	739820	762850	975040	1861600	1637900	747010	684880	695730	2226000	517430	1306700	479030	839920	By MS/MS	By MS/MS	By MS/MS	By MS/MS
Q5H9F3-3;Q5H9F3;A0A075B6Q3;Q5H9F3-2	BCL-6 corepressor-like protein 1	BCORL1	13	13	13	10.4	10.4	10.4	190.59	0.000196	38.576	66706000	43830000	50098000	38098000	0	26039000	0	46735000	45773000	42198000	0	45328000	33525000	55313000	44122000	52852000	76	7043100	2718200	345940	642210	735730	402780	208600	515250	727880	184570	123580	188760	158690	412510	358030	154070	598260	By MS/MS	By MS/MS	By MS/MS	By MS/MS
P11274;P11274-2	Breakpoint cluster region protein	BCR	17	17	15	16.4	16.4	14.9	142.82	0	131.98	205460000	217100000	246980000	223490000	176940000	205140000	275900000	360410000	230970000	318560000	227820000	300060000	201190000	189010000	340610000	311380000	60	73518000	5827700	1227300	1920400	5922300	2224500	7302200	4863600	7132300	345570	3466800	3866400	4182800	7199100	7746300	5241400	5048800	By MS/MS	By MS/MS	By MS/MS	By MS/MS
Q9Y276;H7C492	Mitochondrial chaperone BCS1	BCS1L	3	3	3	8.6	8.6	8.6	47.534	0.0002851	7.5506	0	177720000	0	114640000	0	71212000	0	0	104300000	117980000	99313000	82708000	77141000	98399000	0	0	24	15040000	391880	1031700	590790	1924500	3700800	1196000	1437200	3883400	814230	1991900	2961900	601780	1778700	1756200	1699400	3550500	By MS/MS	By MS/MS	By MS/MS	By MS/MS
Q9BUT1;Q9BUT1-3;D6R9P2	3-hydroxybutyrate dehydrogenase type 2	BDH2;SLC9B2	5	5	5	25.3	25.3	25.3	26.724	0	76.131	166650000	186840000	203760000	193060000	140120000	131410000	91371000	40529000	0	92637000	79244000	121560000	113840000	192700000	100030000	98376000	13	361040000	20797000	32615000	31543000	39669000	21424000	31297000	10832000	2461700	2042400	6310500	13922000	20686000	37123000	37783000	30498000	22034000	By MS/MS	By MS/MS	By MS/MS	By MS/MS
P30411-2;P30411	B2 bradykinin receptor	BDKRB2	1	1	1	3.8	3.8	3.8	41.441	0.00016773	19.743	11283000	35922000	17926000	28002000	0	0	0	0	0	0	0	0	0	0	0	0	10	31440000	2117100	11510000	8045800	9766400	0	0	0	0	0	0	0	0	0	0	0	0	By MS/MS	By MS/MS	By MS/MS	By MS/MS
A0A0G2JNU3;A6H8Y1-7;A6H8Y1-6;A6H8Y1;A6H8Y1-2;A6H8Y1-4;A6H8Y1-3	Transcription factor TFIIIB component B homolog	BDP1	22	22	22	13.3	13.3	13.3	293.9	0	85.6	29905000	19915000	22849000	26419000	30034000	26465000	28287000	26777000	0	23808000	22782000	32404000	19488000	0	23347000	27676000	119	3557200	563870	63099	515350	300280	402650	240290	291230	256270	195080	439970	411620	306070	132620	100290	122880	262320	By MS/MS	By MS/MS	By MS/MS	By MS/MS
Q14457;E7EV84;K7ELY9	Beclin-1	BECN1	9	9	9	20.2	20.2	20.2	51.896	0.0002028	43.742	129180000	148480000	204710000	137110000	202320000	126210000	215650000	232240000	0	165890000	196900000	182780000	231670000	0	211720000	242280000	22	281330000	6660900	4545500	7660800	6092700	10787000	17249000	28830000	25308000	1948100	8526400	14945000	31879000	26376000	483950	44243000	45794000	By MS/MS	By MS/MS	By MS/MS	By MS/MS
Q5T5X7	BEN domain-containing protein 3	BEND3	15	15	15	24	24	24	94.474	0	111.85	44800000	45605000	55835000	76442000	35588000	32395000	43235000	0	45971000	53670000	54928000	35439000	47657000	43630000	38690000	42244000	47	9503000	728250	1421700	931140	1217200	285740	257200	648640	483280	154500	1056100	1273800	1868000	747280	167760	130540	3582500	By MS/MS	By MS/MS	By MS/MS	By MS/MS
H7C1N3;O15155;A0A3B3IU16;C9JTT8;Q68DU7;O15155-2	BET1 homolog	BET1;DKFZp781C0425	3	3	3	24.8	24.8	24.8	14.872	0.00020786	46.995	0	135440000	176520000	164700000	231660000	151770000	165480000	254350000	130940000	209290000	199740000	0	205140000	330010000	191680000	187860000	3	184530000	35157000	7186100	4688300	9977200	18560000	15482000	1896700	17004000	41412000	12304000	7921200	85715000	22763000	19329000	27519000	19896000	By MS/MS	By MS/MS	By MS/MS	By MS/MS
H7BXT7;E9PHY4;A0A0C4DH16;B8ZZS0;Q9NYM9;E9PQJ6	BET1-like protein	BET1L	2	2	2	36.2	36.2	36.2	6.4651	0.00041976	6.578	225630000	0	163280000	0	189830000	153270000	156840000	0	0	120600000	71417000	190510000	129800000	118350000	53663000	0	5	588920000	65460000	16830000	30428000	48641000	47162000	57882000	29569000	11618000	10840000	62642000	41444000	50045000	31118000	40871000	22520000	21846000	By MS/MS	By MS/MS	By MS/MS	By MS/MS
O14503;Q9C0J9	Class E basic helix-loop-helix protein 40;Class E basic helix-loop-helix protein 41	BHLHE40;BHLHE41	6	6	6	17.7	17.7	17.7	45.51	0.00019354	37.172	97451000	72063000	95915000	95356000	97208000	78636000	110140000	97080000	152540000	69376000	71650000	115820000	48436000	113340000	70704000	92515000	22	68184000	8815900	5212200	3033900	4963600	5789100	7543700	4559800	2737300	4138600	5059100	3331200	4897100	2610500	5686500	1805200	5593500	By MS/MS	By MS/MS	By MS/MS	By MS/MS
Q9H2M3-2;Q9H2M3	S-methylmethionine--homocysteine S-methyltransferase BHMT2	BHMT2	4	4	4	16.1	16.1	16.1	33.167	0.000546	5.4599	46524000	48565000	40652000	63744000	0	0	0	0	33361000	0	0	0	0	41795000	0	0	18	25315000	2659900	3228700	3656300	6220600	1523800	0	1357100	344970	1001400	0	1728400	0	0	1734600	0	1859600	By MS/MS	By MS/MS	By MS/MS	By MS/MS
Q9H694;Q9H694-2;A6NGY7	Protein bicaudal C homolog 1	BICC1	7	7	6	10.6	10.6	9.3	104.84	0.0002129	50.337	26671000	30310000	0	22227000	0	0	0	0	0	0	0	0	0	0	0	0	41	5402700	1207300	1221600	1115800	1489200	0	470850	219200	285870	0	331130	0	368760	0	0	0	0	By MS/MS	By MS/MS	By MS/MS	By MS/MS
A8MVZ6;Q96G01-4;Q96G01-3;Q96G01	Protein bicaudal D homolog 1	BICD1	17	14	14	23.5	20.8	20.8	94.885	0	69.097	74297000	58562000	80480000	67887000	93514000	70015000	78056000	85905000	90296000	82601000	71244000	79003000	93848000	127920000	83312000	75588000	47	40026000	2079000	900510	1591200	2211800	2668200	3017100	2749000	1541000	998170	2133700	2928400	1770000	5705800	2432400	3925800	3373500	By MS/MS	By MS/MS	By MS/MS	By MS/MS
Q8TD16-2;Q8TD16	Protein bicaudal D homolog 2	BICD2	34	34	31	40.4	40.4	38	96.805	0	323.31	1424200000	1104100000	1244600000	1245800000	871420000	739510000	751420000	778640000	623480000	808670000	844660000	848590000	835860000	831600000	870830000	806680000	48	1274900000	203400000	82488000	106500000	111340000	57849000	67590000	51184000	41552000	34818000	63222000	66212000	61748000	92891000	75798000	84074000	74218000	By MS/MS	By MS/MS	By MS/MS	By MS/MS
O00499;O00499-6;O00499-2;O00499-11;O00499-3;O00499-5;O00499-9;O00499-7;O00499-4;O00499-10;O00499-8	Myc box-dependent-interacting protein 1	BIN1	21	21	20	34.1	34.1	32.7	64.699	0	323.31	1330700000	1303500000	1385700000	1417300000	862320000	788850000	823980000	834630000	702340000	699130000	630690000	970110000	708690000	659300000	802800000	860270000	28	1312300000	206660000	104580000	171840000	149290000	57292000	61793000	78070000	50988000	14622000	47894000	67766000	48943000	59648000	16827000	93727000	82307000	By MS/MS	By MS/MS	By MS/MS	By MS/MS
Q9NQY0;H7BYV6;Q9NQY0-2;E5RHU4;A0A1W2PS11	Bridging integrator 3	BIN3	7	7	7	27.3	27.3	27.3	29.665	0.00015015	10.595	56439000	66643000	55954000	67414000	78837000	100940000	69587000	139340000	0	89504000	89319000	88466000	0	0	53635000	100450000	14	134500000	10922000	6671900	13186000	4975600	6144700	12386000	5518600	13916000	11600000	4201700	7124000	13030000	4109700	0	8037700	12677000	By MS/MS	By MS/MS	By MS/MS	By MS/MS
Q13490;A0A087X2B2;E9PMH5;Q13490-2;E9PIW1	Baculoviral IAP repeat-containing protein 2	BIRC2	9	9	9	14.4	14.4	14.4	69.899	0.00019596	38.528	89714000	74861000	107560000	85851000	118880000	146910000	159400000	182060000	255230000	115020000	129630000	151420000	107560000	147820000	103750000	144550000	33	112580000	5691900	1401300	2802100	1589100	7461500	12852000	9495100	10211000	6394400	6119800	7520100	9719900	10092000	7215600	8170900	5840400	By MS/MS	By MS/MS	By MS/MS	By MS/MS
A0A0B4J1S3;O15392;O15392-5;O15392-4;H3BLT4;O15392-2	Baculoviral IAP repeat-containing protein 5	BIRC5	4	4	4	26.1	26.1	26.1	16.389	0.00020585	45.565	121220000	78537000	119150000	128320000	139170000	149770000	143510000	158830000	115130000	141060000	161680000	148190000	124820000	122230000	160040000	134850000	8	242180000	23561000	3883200	37658000	39100000	16658000	30093000	16672000	5999800	7654100	7346800	18595000	33333000	21413000	7285200	15081000	7836200	By MS/MS	By MS/MS	By MS/MS	By MS/MS
Q9NR09	Baculoviral IAP repeat-containing protein 6	BIRC6	43	43	12	11.6	11.6	3	530.25	0	323.31	242530000	275890000	244810000	269720000	268700000	264910000	332730000	355760000	370510000	341150000	320510000	345230000	303960000	307940000	338510000	293590000	192	82368000	5427700	3908900	6443000	9802300	4416300	4168800	4526400	3099400	3148800	5253200	3085100	4617900	6828600	4271800	6588100	6781700	By MS/MS	By MS/MS	By MS/MS	By MS/MS
R4GMW8;A0A1W2PS85;A0A090HNM7		BIVM-ERCC5;ERCC5-201	38	38	2	28	28	1.4	184.45	0	323.31	552890000	405080000	488570000	530960000	492450000	519470000	568790000	673500000	528290000	548690000	509900000	595750000	461870000	600530000	545320000	598770000	74	295120000	26906000	12843000	23721000	19299000	16713000	18064000	16293000	22095000	9543000	20301000	18804000	19985000	19669000	14509000	16864000	19515000	By MS/MS	By MS/MS	By MS/MS	By MS/MS
P54132;A0A3B3IT82;H0YNU5	Bloom syndrome protein	BLM	30	30	30	25.9	25.9	25.9	159	0	323.31	1858800000	1952900000	2055300000	1867800000	2748900000	3015200000	2798400000	3287900000	4629900000	2549200000	2160500000	2638300000	2083700000	1999800000	2040800000	2259600000	74	570730000	103980000	31485000	28065000	27970000	36596000	37230000	31754000	22698000	25949000	29203000	28787000	22966000	35945000	35936000	37217000	34956000	By MS/MS	By MS/MS	By MS/MS	By MS/MS
Q13867;K7ESE8;K7ES02;J3KSD8	Bleomycin hydrolase	BLMH	12	12	12	27.7	27.7	27.7	52.562	0.00021959	54.862	231170000	221630000	252400000	263480000	188710000	224880000	160360000	178460000	144190000	178990000	185770000	233720000	272980000	311960000	253660000	204870000	26	251690000	38098000	9623600	24181000	23835000	9210100	25645000	8217900	4865800	7608700	10541000	12704000	10496000	19934000	20321000	15519000	10892000	By MS/MS	By MS/MS	By MS/MS	By MS/MS
Q6QNY1	Biogenesis of lysosome-related organelles complex 1 subunit 2	BLOC1S2	8	8	5	51.4	51.4	28.9	15.961	0	71.665	295200000	104670000	445460000	262460000	255000000	280720000	329680000	485400000	621410000	313680000	242990000	301180000	120760000	172590000	214770000	215980000	7	1075000000	99820000	10130000	34427000	61324000	56377000	104810000	82196000	79667000	55973000	47630000	53165000	109160000	64533000	65799000	34673000	115330000	By MS/MS	By MS/MS	By MS/MS	By MS/MS
Q9NUP1	Biogenesis of lysosome-related organelles complex 1 subunit 4	BLOC1S4	4	4	4	25.3	25.3	25.3	23.351	0.00028417	7.4248	157860000	86150000	124080000	107840000	207960000	139470000	108970000	209160000	79288000	100390000	172930000	0	92826000	97262000	144570000	146510000	9	215540000	19693000	7245000	13012000	17410000	32813000	34100000	7789300	10651000	1245700	4276300	11684000	0	27021000	7686900	25028000	13297000	By MS/MS	By MS/MS	By MS/MS	By MS/MS
Q8TDH9;G5E931;H3BN57;Q8TDH9-2;Q8TDH9-3	Biogenesis of lysosome-related organelles complex 1 subunit 5	BLOC1S5;BLOC1S5-TXNDC5	8	8	8	49.2	49.2	49.2	21.609	0	96.385	102640000	65558000	54658000	66438000	187730000	145540000	154860000	156620000	152260000	167470000	123200000	121610000	158280000	64112000	149610000	170490000	11	146420000	15573000	4784500	3257800	2991500	4461000	17490000	10232000	10988000	977020	15122000	9383300	9962900	14690000	8870700	20153000	6353500	By MS/MS	By MS/MS	By MS/MS	By MS/MS
P53004	Biliverdin reductase A	BLVRA	8	8	8	23.3	23.3	23.3	33.428	0	98.237	838940000	972680000	737820000	928230000	1069500000	1317400000	1464100000	1229400000	2034800000	1063300000	888430000	1466500000	1166900000	1091400000	1353000000	1181800000	16	2759800000	132570000	111090000	88524000	176290000	222620000	270360000	206130000	163810000	148090000	166610000	88603000	285930000	245010000	192470000	126690000	134950000	By MS/MS	By MS/MS	By MS/MS	By MS/MS
P30043;A0A2R8YEP4;M0R192	Flavin reductase (NADPH)	BLVRB	6	6	5	45.1	45.1	37.9	22.119	0	133.64	1217100000	1466700000	1595000000	1963900000	2553800000	2518500000	3087800000	1496900000	871960000	2112200000	2811300000	1562200000	3474700000	3732300000	3519200000	2759000000	11	596440000	12996000	32166000	1167100	23742000	10992000	419600	88093000	89536000	55108000	2610000	72281000	325440000	58327000	75395000	73609000	463270000	By MS/MS	By MS/MS	By MS/MS	By MS/MS
Q9H2G9;Q5T532;Q9H2G9-2	Golgin-45	BLZF1	9	9	9	28.5	28.5	28.5	44.91	0.00017921	26.935	43862000	44433000	54575000	45255000	40749000	72221000	0	64360000	0	0	0	0	44589000	0	0	0	24	32474000	4435500	1406900	3673700	2974400	3997900	3815200	2806400	2401600	0	1584300	156680	2004500	1786300	1296200	989080	598430	By MS/MS	By MS/MS	By MS/MS	By MS/MS
Q9NSY1;H0Y9P1;Q9NSY1-2;Q9NSY1-3	BMP-2-inducible protein kinase	BMP2K	17	16	16	19.6	18.9	18.9	129.17	0	126.7	146880000	133890000	125480000	130940000	99822000	91627000	106900000	140560000	152640000	93070000	77740000	136730000	100160000	106360000	78663000	115640000	44	138600000	12230000	10621000	14134000	9585200	8373400	11563000	5915900	4072600	4747300	5554700	6201000	6232700	13380000	6529200	10736000	8718500	By MS/MS	By MS/MS	By MS/MS	By MS/MS
P36894	Bone morphogenetic protein receptor type-1A	BMPR1A	6	6	6	16.9	16.9	16.9	60.197	0.00021906	54.531	31271000	0	37498000	0	49055000	53294000	49916000	69609000	0	50173000	49249000	48857000	56443000	0	50097000	0	24	23625000	1701400	627580	657500	1068700	2170600	2578200	3269200	2641700	0	1875400	902920	1173600	2840100	739360	4155500	1231800	By MS/MS	By MS/MS	By MS/MS	By MS/MS
Q14692	Ribosome biogenesis protein BMS1 homolog	BMS1	32	32	32	24.4	24.4	24.4	145.81	0	323.31	685100000	568910000	632620000	661170000	700610000	651950000	591750000	602420000	419650000	587440000	706940000	502510000	678420000	712310000	744150000	706890000	51	1066400000	82602000	50944000	84462000	91266000	78740000	86013000	54027000	51589000	29570000	57833000	78674000	39959000	81148000	41596000	70668000	87284000	By MS/MS	By MS/MS	By MS/MS	By MS/MS
B1APH0;Q6ZN30;F5H586;H0Y6W5;Q6ZN30-2	Zinc finger protein basonuclin-2	BNC2	8	8	8	10.4	10.4	10.4	114.53	0.00015186	11.475	24234000	0	22851000	27668000	20182000	26692000	36862000	0	34392000	19065000	20705000	0	19952000	29435000	19835000	20674000	40	9950800	2689900	431860	435540	489830	551940	1233000	1062100	508310	244550	372600	269930	268580	769590	573360	838360	921080	By MS/MS	By MS/MS	By MS/MS	By MS/MS
Q12981;Q12981-1;Q12981-2;Q12981-3	Vesicle transport protein SEC20	BNIP1	10	10	10	40.4	40.4	40.4	26.132	0	60.267	820930000	685210000	579520000	635560000	534620000	530320000	483070000	570720000	583540000	471550000	401080000	384790000	497520000	323930000	439170000	478070000	14	1617000000	133700000	88482000	125050000	175050000	59479000	135370000	103170000	92411000	55539000	72180000	70746000	61599000	138710000	100480000	69851000	135230000	By MS/MS	By MS/MS	By MS/MS	By MS/MS
F6RP06;A0A0J9YW18;Q12983	BCL2/adenovirus E1B 19 kDa protein-interacting protein 3	BNIP3	3	3	3	16	16	16	23.728	0	167.78	498260000	412930000	480450000	368550000	172850000	213220000	399350000	417680000	486980000	218920000	301000000	376610000	223980000	239130000	213420000	372590000	13	279500000	45489000	13516000	3589400	27939000	10941000	21393000	13098000	13924000	30268000	11345000	9449900	19547000	16387000	12655000	12249000	17707000	By MS/MS	By MS/MS	By MS/MS	By MS/MS
Q96IK1;Q96IK1-2	Biorientation of chromosomes in cell division protein 1	BOD1	7	5	4	41.1	32.4	28.6	19.196	0.00020829	47.188	849020000	272280000	929160000	679690000	449020000	360630000	886890000	789360000	259750000	580840000	625340000	542490000	560330000	950570000	535070000	807430000	9	229290000	25587000	22729000	18536000	4222800	40445000	26206000	83591000	11558000	858500	7478400	16612000	10625000	43427000	27762000	11553000	24860000	By MS/MS	By MS/MS	By MS/MS	By MS/MS
Q8NFC6	Biorientation of chromosomes in cell division protein 1-like 1	BOD1L1	98	98	89	37.6	37.6	35.2	330.46	0	323.31	595230000	465740000	524970000	493220000	636940000	612590000	826640000	893910000	849760000	714060000	607050000	698540000	548930000	652990000	610620000	690060000	130	573460000	48589000	22555000	32111000	38343000	46072000	39711000	33029000	36459000	22211000	31384000	33421000	34763000	49824000	30813000	30373000	43799000	By MS/MS	By MS/MS	By MS/MS	By MS/MS
Q9H3K6;H3BV85;A0A087WZT3;Q9H3K6-2	BolA-like protein 2	BOLA2;BOLA2B	7	7	4	80.2	80.2	43	10.116	0	130.66	837380000	965840000	1360300000	1277400000	1736900000	1622700000	1155800000	1296900000	1433500000	1753600000	1687400000	653470000	2329700000	1803700000	2750900000	1620200000	5	7300600000	280740000	270780000	265660000	300050000	800390000	469460000	555680000	359620000	324770000	539280000	422170000	441800000	591420000	527880000	611830000	539100000	By MS/MS	By MS/MS	By MS/MS	By MS/MS
Q53S33	BolA-like protein 3	BOLA3	6	6	6	43.9	43.9	43.9	12.114	0	75.331	483520000	271250000	266310000	287350000	497570000	497340000	482510000	563670000	673290000	409350000	422470000	382980000	393860000	568230000	320410000	390050000	7	971110000	71305000	35852000	56757000	52079000	54445000	84985000	37504000	32395000	34025000	53016000	69472000	44912000	66661000	69644000	57605000	150450000	By MS/MS	By MS/MS	By MS/MS	By MS/MS
Q14137;Q14137-2	Ribosome biogenesis protein BOP1	BOP1	11	11	11	19.6	19.6	19.6	83.629	0	178.41	2076700000	1793500000	1743600000	1761800000	2283900000	2618900000	1542600000	1595500000	941950000	1952500000	2437700000	1764800000	2711100000	3204400000	2382800000	1986900000	34	300670000	15436000	27413000	8582000	15350000	37868000	8391700	11458000	3574500	3961400	9287900	11984000	16177000	28796000	57802000	32045000	12547000	By MS/MS	By MS/MS	By MS/MS	By MS/MS
P07738;C9JH23	Bisphosphoglycerate mutase;Phosphoglycerate mutase	BPGM	4	4	4	15.8	15.8	15.8	30.005	0.0018911	2.9831	0	0	0	59298000	0	0	0	0	0	0	0	0	45140000	0	51699000	53391000	14	42177000	0	2204400	1926300	3311900	0	2121500	4150800	3957000	790530	2384000	0	3523900	7522400	2175100	6721800	6225600		By MS/MS	By MS/MS	By MS/MS
Q86WA6;Q86WA6-2	Valacyclovir hydrolase	BPHL	8	8	8	22	22	22	32.542	0.00014914	10.204	118920000	155870000	144430000	195940000	47092000	42039000	42778000	0	28449000	45447000	51170000	50099000	32441000	51950000	54419000	50977000	17	53544000	8070100	11033000	16094000	5856500	2205700	3120700	1468500	1180300	1208400	3136700	3031500	2474800	2777300	3191500	758090	3105200	By MS/MS	By MS/MS	By MS/MS	By MS/MS
O95861;O95861-4	3(2),5-bisphosphate nucleotidase 1	BPNT1	13	13	0	44.5	44.5	0	33.392	0	138.11	1210500000	1430100000	1208000000	1257700000	1165000000	1114400000	1189400000	1178500000	1420300000	765650000	1008600000	867320000	868180000	962600000	1128300000	908090000	20	2404700000	147110000	238310000	265850000	201010000	121080000	135220000	121860000	96962000	69981000	107780000	178750000	125830000	148400000	155670000	158160000	132750000	By MS/MS	By MS/MS	By MS/MS	By MS/MS
Q12830-4;Q12830;E7ETD6;E9PE19;A0A2R8Y7Q1;Q12830-2	Nucleosome-remodeling factor subunit BPTF	BPTF	68	68	7	27.7	27.7	2.5	322.21	0	323.31	211540000	177580000	191160000	177330000	245920000	272220000	286590000	303320000	396040000	205930000	217390000	288800000	185200000	223650000	208960000	248750000	139	171950000	12635000	7258500	12989000	10965000	13738000	12453000	10526000	9870400	4755000	9620900	10744000	14337000	11256000	6021200	10850000	13925000	By MS/MS	By MS/MS	By MS/MS	By MS/MS
H7C560;A0A2R8Y8E0;A0A2R8YDP5;A0A2R8Y492;H7C4S5;A0A2R8Y679		BRAF	8	5	1	13.7	9.9	2	84.578	0.00019992	41.488	150510000	176610000	148480000	141220000	130590000	114340000	96433000	96022000	182390000	129480000	113120000	137430000	120990000	112930000	123620000	60709000	31	24879000	2039200	2020300	1785300	1553500	2164300	1358700	1264500	1193200	284960	2045400	2014600	1902800	1840600	1348500	1785000	278560	By MS/MS	By MS/MS	By MS/MS	By MS/MS
J3KNN7;Q7Z569;Q7Z569-2	BRCA1-associated protein	BRAP	12	12	12	28.8	28.8	28.8	64.279	0	122.52	133690000	159770000	126160000	121790000	109410000	132760000	102220000	143070000	0	124190000	88672000	130050000	146230000	157680000	148360000	129090000	32	84178000	10443000	3714000	3291300	4397300	1396800	12844000	5776100	7064800	2709800	6455400	5613500	2548400	4285000	2329700	4650500	6659100	By MS/MS	By MS/MS	By MS/MS	By MS/MS
Q6PJG6	BRCA1-associated ATM activator 1	BRAT1	3	3	3	6.6	6.6	6.6	88.118	0	161.14	94833000	166690000	120520000	93160000	149850000	140990000	117260000	132660000	0	140400000	167630000	159480000	115750000	143020000	131170000	143000000	45	7385100	5166300	4117600	697430	345630	432290	1255000	2939200	409150	2080100	5502400	903210	971180	6622300	1093900	1069100	208260	By MS/MS	By MS/MS	By MS/MS	By MS/MS
P38398-7;P38398;P38398-4;Q5YLB2;P38398-8	Breast cancer type 1 susceptibility protein	BRCA1	19	19	19	12.6	12.6	12.6	210.26	0	116.73	0	0	0	0	60689000	64938000	76050000	79634000	72370000	54519000	50409000	53250000	49822000	33874000	47489000	69952000	92	20593000	0	0	0	0	2109800	2708900	1728200	1520100	1119300	2438400	1845400	1153200	1944000	635750	1700000	1689500
P51587	Breast cancer type 2 susceptibility protein	BRCA2	86	86	86	32.1	32.1	32.1	384.2	0	323.31	124710000	112080000	100510000	123400000	145920000	139450000	150160000	189020000	249490000	164490000	140810000	185020000	129780000	168290000	131500000	144170000	187	67055000	5561100	1250400	1706400	3675000	6471100	5244000	3145800	5137000	3933400	4852600	4502100	4832000	4604100	3644200	3653700	4842200	By MS/MS	By MS/MS	By MS/MS	By MS/MS
P46736-2;P46736;H9KVA9;A0A0D9SF50;P46736-4;X6RJS7;P46736-5	Lys-63-specific deubiquitinase BRCC36	BRCC3	8	8	1	33	33	5.5	33.149	0	119.27	134070000	141950000	150980000	129330000	186920000	214300000	191960000	232170000	260000000	195480000	191150000	202650000	193420000	228260000	164600000	186380000	16	412860000	24426000	25861000	36072000	14987000	27313000	48712000	13937000	9540600	11479000	30600000	28367000	14340000	37715000	30083000	35454000	23969000	By MS/MS	By MS/MS	By MS/MS	By MS/MS
O95696-2;O95696	Bromodomain-containing protein 1	BRD1	26	26	26	26.8	26.8	26.8	133.24	0	150.2	169240000	150190000	161940000	136070000	185970000	179770000	193130000	240150000	224960000	196770000	147580000	212330000	163410000	156270000	177080000	170540000	60	131730000	8515000	8243300	7816800	6320700	10392000	10091000	8534300	5522900	2409000	8548700	6833200	9016900	11008000	8975700	10670000	8827400	By MS/MS	By MS/MS	By MS/MS	By MS/MS
P25440-2;P25440;A0A0G2JK44;A0A140T9E9;H0Y6K2;P25440-3;P25440-4;A0A140T9V2;A0A0G2JHL0;A0A140T9F7;U3KQA6	Bromodomain-containing protein 2	BRD2	23	19	19	34.6	31.8	31.8	92.032	0	323.31	345330000	353190000	359530000	342280000	410340000	433260000	281030000	345210000	420840000	390240000	348630000	426240000	371280000	386600000	333780000	424910000	39	220920000	20544000	7424400	15229000	14350000	16255000	24231000	12274000	12649000	10101000	10740000	10788000	13306000	16922000	11172000	9716100	15220000	By MS/MS	By MS/MS	By MS/MS	By MS/MS
Q15059;Q15059-2	Bromodomain-containing protein 3	BRD3	27	23	22	40.8	35.5	34.3	79.541	0	323.31	609410000	661040000	663050000	737330000	737870000	692900000	886250000	804630000	786120000	730540000	625910000	842950000	650030000	686820000	593550000	796080000	32	547350000	42824000	20806000	27780000	45899000	43077000	25917000	36119000	35666000	47408000	29876000	21935000	33890000	42317000	31964000	19750000	42123000	By MS/MS	By MS/MS	By MS/MS	By MS/MS
O60885;O60885-2;O60885-3	Bromodomain-containing protein 4	BRD4	35	35	28	26.1	26.1	22.3	152.22	0	236.82	496050000	444740000	382050000	450240000	588040000	529890000	674260000	771080000	889460000	609950000	546220000	746940000	542900000	526860000	608510000	609040000	48	687190000	49518000	22397000	26840000	34912000	51302000	61525000	54721000	32382000	32542000	47706000	48808000	33974000	49978000	37254000	54250000	49082000	By MS/MS	By MS/MS	By MS/MS	By MS/MS
Q9NPI1	Bromodomain-containing protein 7	BRD7	15	15	1	28.4	28.4	1.8	74.138	0	304.12	118530000	166900000	136530000	150630000	178870000	164690000	220430000	192370000	213670000	252730000	185180000	152270000	180570000	143700000	220640000	211730000	33	91380000	4905300	5968400	7452000	4981500	6490500	6673300	8797400	5336400	3524400	6860500	6402100	2166600	3957900	3757200	5122700	8984100	By MS/MS	By MS/MS	By MS/MS	By MS/MS
H7C179;B5MCW3;H7C127;Q9H0E9-4;Q9H0E9-2;Q9H0E9;H7C128;Q9H0E9-3	Bromodomain-containing protein 8	BRD8	16	16	16	22.4	22.4	22.4	93.834	0	149.63	154940000	104780000	105460000	111970000	153950000	127120000	186800000	204950000	103930000	134430000	140560000	166750000	159740000	132160000	157230000	133420000	36	195790000	13437000	7514900	6262700	11352000	11535000	8357000	14368000	18147000	5344400	10780000	16189000	11215000	23284000	11816000	13913000	12276000	By MS/MS	By MS/MS	By MS/MS	By MS/MS
Q9H8M2;Q9H8M2-3;Q9H8M2-6;Q9H8M2-1	Bromodomain-containing protein 9	BRD9	17	17	17	39.7	39.7	39.7	66.999	0	323.31	275150000	217430000	219120000	243310000	294670000	271530000	373300000	402660000	365180000	346130000	334140000	385290000	277480000	313070000	306710000	343150000	25	140150000	5450400	5179000	9872800	11851000	4871800	8230900	6912900	2643900	3986500	10067000	11865000	8317400	13448000	12787000	11656000	13015000	By MS/MS	By MS/MS	By MS/MS	By MS/MS
Q9NXR7;Q9NXR7-4;Q9NXR7-3;Q9NXR7-1;C9J2G0;A0A075B7D2;F8W733	BRCA1-A complex subunit BRE	BRE	5	5	5	15.7	15.7	15.7	43.551	0.00020903	47.685	226460000	395650000	501290000	384150000	284230000	460030000	260190000	195760000	267620000	322720000	363220000	354350000	291190000	495350000	384500000	310900000	18	362800000	15298000	22999000	32353000	28838000	20727000	34634000	18210000	4203600	10395000	22553000	23485000	7065300	28907000	32441000	34695000	25997000	By MS/MS	By MS/MS	By MS/MS	By MS/MS
Q92994-9;Q92994-3;Q92994-7;Q92994-8;Q92994-5;Q92994	Transcription factor IIIB 90 kDa subunit	BRF1	9	9	9	26	26	26	47.978	0	216.76	335060000	163080000	259180000	313530000	230250000	194990000	243490000	176920000	561080000	256530000	121930000	214470000	155910000	241590000	279790000	236190000	20	191000000	9872400	2767400	31794000	3496400	8232400	31725000	1504500	4370600	6135100	25691000	5956800	8354800	3729300	3653100	18154000	29936000	By MS/MS	By MS/MS	By MS/MS	By MS/MS
Q9BX63;Q9BX63-2	Fanconi anemia group J protein	BRIP1	19	19	17	17.8	17.8	15.7	140.87	0	106.38	46790000	45606000	45743000	41813000	95374000	87993000	80994000	95044000	132810000	88388000	69496000	99451000	59302000	69223000	83702000	96031000	77	16799000	1047700	467860	215770	250500	996270	1512700	1755100	1084200	378070	2136000	776600	1914600	1374600	36816	1211500	1640800	By MS/MS	By MS/MS	By MS/MS	By MS/MS
Q8TDN6	Ribosome biogenesis protein BRX1 homolog	BRIX1	24	24	24	52.4	52.4	52.4	41.401	0	323.31	4854500000	5286900000	4854600000	5579800000	5997600000	5559400000	5056300000	4977500000	5694900000	5042700000	6329400000	4651500000	6584000000	6639000000	5491800000	5606600000	20	7590500000	576280000	278290000	400560000	469550000	511800000	567140000	326530000	301400000	551560000	552540000	453240000	508080000	594300000	514270000	389570000	595350000	By MS/MS	By MS/MS	By MS/MS	By MS/MS
Q8WUW1;Q8WUW1-2	Protein BRICK1	BRK1	4	4	4	52	52	52	8.7448	0.00017879	26.413	309530000	289820000	424830000	216660000	258470000	248850000	89895000	135710000	114160000	111540000	166680000	83741000	162500000	157830000	52513000	184040000	6	882730000	95238000	85440000	122660000	111520000	127210000	87791000	16961000	20723000	9521200	13333000	17888000	12187000	72883000	56973000	3408800	28998000	By MS/MS	By MS/MS	By MS/MS	By MS/MS
Q5PSV4;Q5PSV4-2;H0YHD0	Breast cancer metastasis-suppressor 1-like protein	BRMS1L	8	8	8	21.7	21.7	21.7	37.629	0.00015347	12.34	111890000	136050000	116660000	155220000	151870000	189900000	155580000	308470000	348610000	170790000	159300000	116670000	107200000	162730000	129610000	152820000	16	326350000	17743000	2157900	16697000	11125000	23964000	34710000	16244000	44664000	11856000	29995000	24665000	17693000	31145000	15425000	17321000	10944000	By MS/MS	By MS/MS	By MS/MS	By MS/MS
Q5VW32;Q5VW32-2;F5GXQ0	BRO1 domain-containing protein BROX	BROX	9	9	9	23.6	23.6	23.6	46.476	0.00017179	22.258	218350000	223300000	197410000	264450000	185910000	235960000	234820000	352710000	308420000	129110000	144890000	232060000	214130000	307840000	180300000	345320000	17	219480000	9299900	6297600	5779200	37346000	5823000	809140	10466000	14560000	7167300	12767000	22336000	15098000	4117400	23566000	25487000	18556000	By MS/MS	By MS/MS	By MS/MS	By MS/MS
A0A5F9ZH11;P55201-3;P55201;P55201-2;P55201-4;A0A5F9ZHW9;A0A5F9ZHX4	Peregrin	BRPF1	19	19	18	18.3	18.3	17.3	140.65	0.00020717	46.667	132160000	176110000	154550000	163560000	132620000	118480000	124810000	145650000	371440000	136010000	105220000	208360000	109110000	236930000	123850000	146060000	60	42929000	7281900	4467700	5583600	4323000	3181900	3165900	1964400	1090500	469440	893160	1236700	320110	3139500	1945600	2234700	1631200	By MS/MS	By MS/MS	By MS/MS	By MS/MS
Q9ULD4-3;Q9ULD4-2;Q9ULD4;H0Y7B4;F6XDC4;E9PSF3;E9PI60	Bromodomain and PHD finger-containing protein 3	BRPF3	10	9	9	16.8	15.3	15.3	99.712	0	161.58	67375000	0	0	61921000	78581000	67749000	56670000	92407000	96331000	66795000	66615000	98291000	66165000	71265000	84392000	85726000	47	25800000	1621500	156230	554160	337180	2352800	1136500	618630	687720	799260	1477900	2277900	1961100	2266100	825380	5176800	3707600	By MS/MS	By MS/MS	By MS/MS	By MS/MS
Q8IWQ3-4;Q8IWQ3-3;Q8IWQ3-2;Q8IWQ3;Q8IWQ3-5;Q8IWQ3-6	Serine/threonine-protein kinase BRSK2	BRSK2	8	8	6	14.1	14.1	11.6	77.597	0.00018188	28.684	26935000	37084000	41370000	33449000	25117000	22299000	29809000	0	0	28386000	32475000	30299000	31512000	33447000	21989000	21797000	38	10180000	953200	2672800	1995600	575090	359880	292070	378120	0	224430	499650	525000	288510	1595000	1256300	1043200	418770	By MS/MS	By MS/MS	By MS/MS	By MS/MS
Q9NSI6-3;Q9NSI6-2;Q9NSI6	Bromodomain and WD repeat-containing protein 1	BRWD1	8	7	7	4.2	3.7	3.7	248.95	0.00053967	5.0363	0	0	0	0	44812000	53013000	66657000	0	0	42010000	37538000	0	0	0	43323000	60656000	110	5164700	255700	189670	0	65923	636250	673010	546130	371220	165740	224410	190750	501320	117000	661600	243900	505020	By MS/MS	By MS/MS	By MS/MS	By MS/MS
Q9NW68;Q9NW68-7;Q9NW68-3;Q9NW68-8;Q9NW68-2;Q9NW68-9;Q9NW68-4	BSD domain-containing protein 1	BSDC1	9	9	9	25.3	25.3	25.3	47.163	0	132.63	261820000	199790000	236270000	226470000	239970000	272150000	359570000	331160000	293630000	335460000	241110000	279370000	325410000	390340000	351350000	294260000	19	604350000	62805000	35707000	22818000	11763000	21591000	33334000	55393000	46996000	25462000	50041000	23971000	46630000	59279000	31379000	29771000	47409000	By MS/MS	By MS/MS	By MS/MS	By MS/MS
P35613-2;P35613;A0A087X2B5;I3L192;A0A087WUV8;P35613-4	Basigin	BSG	9	9	3	39.8	39.8	11.9	29.221	0	146.32	2173700000	1979400000	2104600000	2256000000	2701100000	2526800000	2866000000	1747500000	2070300000	3098600000	2365400000	3226200000	3296200000	3444400000	2363700000	2687100000	13	4345100000	297280000	239990000	318600000	273150000	286460000	54779000	348290000	197200000	167560000	310630000	222790000	320970000	479740000	290250000	321630000	215790000	By MS/MS	By MS/MS	By MS/MS	By MS/MS
A6NC48;Q10588;H0Y9Q9;H0Y8G4;H0Y984;Q10588-2	ADP-ribosyl cyclase/cyclic ADP-ribose hydrolase 2	BST1	4	4	4	16.8	16.8	16.8	37.482	0.00019771	40.008	31560000	50793000	33602000	58788000	50762000	55028000	48195000	47573000	111550000	41175000	0	0	40784000	62965000	0	48939000	20	6439200	959350	887910	1175200	1033800	701280	1048700	3248900	413950	2244300	3617900	2982600	0	5679900	347750	4067700	285140	By MS/MS	By MS/MS	By MS/MS	By MS/MS
Q10589-2;Q10589	Bone marrow stromal antigen 2	BST2	4	4	4	19.6	19.6	19.6	18.394	0	56.804	594300000	380460000	489090000	280430000	232840000	262420000	522040000	438670000	0	192140000	178550000	285880000	182770000	141400000	229720000	308210000	8	496040000	169650000	85792000	43316000	39258000	29614000	15785000	63074000	18009000	17268000	12954000	12040000	29784000	23105000	40163000	11946000	16952000	By MS/MS	By MS/MS	By MS/MS	By MS/MS
A0A0A0MTH9;O14981	TATA-binding protein-associated factor 172	BTAF1	27	27	27	18.2	18.2	18.2	206.93	0	136.27	201010000	175530000	176910000	181210000	216360000	231520000	225220000	278740000	334630000	200560000	200710000	225900000	204450000	222400000	194010000	223320000	85	83331000	6724300	4005300	6704400	4990200	4142700	7340400	4202200	5221900	3860800	4436300	5099500	5840600	5991900	3328800	5300600	6140600	By MS/MS	By MS/MS	By MS/MS	By MS/MS
B7Z503;Q9BSF8;Q9BSF8-2	BTB/POZ domain-containing protein 10	BTBD10	5	5	5	12.4	12.4	12.4	48.338	0.0004197	6.5629	40007000	90532000	69615000	85649000	81347000	62088000	75252000	104090000	0	74137000	0	117180000	0	0	74512000	78764000	17	53257000	458640	3914500	9818100	1170900	6152800	1617200	5192200	2880700	762380	3159800	930970	934670	1638700	4557800	2847100	8151100	By MS/MS	By MS/MS	By MS/MS	By MS/MS
P20290	Transcription factor BTF3	BTF3	9	2	2	57.3	12.6	12.6	22.168	0	58.536	205340000	223040000	77759000	156040000	91827000	117200000	251990000	243480000	250240000	163570000	161590000	211720000	91671000	0	97236000	140750000	10	409420000	16452000	37974000	27278000	48893000	16803000	27084000	42939000	9244700	30266000	13650000	36880000	18547000	41646000	13519000	12376000	15869000	By MS/MS	By MS/MS	By MS/MS	By MS/MS
P20290-2	Transcription factor BTF3	BTF3	9	9	2	58	58	6.2	17.699	0	323.31	2854900000	3196800000	3900100000	5300900000	3960900000	3090800000	3690100000	3354100000	6213800000	3660100000	4969900000	3621300000	4694900000	4265300000	5888600000	1528000000	7	10982000000	751430000	55712000	734440000	639160000	808430000	879080000	761390000	905110000	437880000	878350000	648720000	1148000000	665070000	335220000	558980000	774550000	By MS/MS	By MS/MS	By MS/MS	By MS/MS
Q96K17;E9PL10	Transcription factor BTF3 homolog 4;Transcription factor BTF3	BTF3L4	9	9	7	50.6	50.6	41.8	17.27	0	323.31	3667400000	2988800000	3769900000	3332100000	2622800000	3732400000	3098300000	1214800000	2336900000	3503000000	3163100000	2463000000	5475300000	5571600000	5237400000	3830800000	7	8445400000	341730000	410090000	423330000	775900000	719760000	939990000	573090000	129880000	44084000	563790000	466680000	374120000	740720000	901020000	343500000	697710000	By MS/MS	By MS/MS	By MS/MS	By MS/MS
Q14201;Q14201-2;A0A0G2JRT0;A0A0G2JRS5	Protein BTG3	BTG3	2	2	2	11.1	11.1	11.1	29.116	0	119.67	16707000	0	0	0	15201000	16237000	0	0	0	0	17551000	0	15003000	12896000	0	9264500	12	20535000	1908100	508540	1362300	1344800	1576900	2012000	0	218480	0	1079200	1728000	502570	3915300	1826900	1351200	1200400	By MS/MS	By MS/MS	By MS/MS	By MS/MS
O43683-2;O43683-3;O43683	Mitotic checkpoint serine/threonine-protein kinase BUB1	BUB1	23	23	11	29.9	29.9	15.2	115.84	0	323.31	201830000	172170000	196410000	209720000	197360000	171450000	183500000	184030000	202420000	198760000	166430000	234530000	168500000	166100000	188130000	175900000	52	128270000	9613200	8131000	4955100	12587000	11855000	12170000	6541000	4521700	4846100	8522700	7459700	8590500	8867100	5173900	7928100	6504000	By MS/MS	By MS/MS	By MS/MS	By MS/MS
O60566;O60566-3;O60566-2	Mitotic checkpoint serine/threonine-protein kinase BUB1 beta	BUB1B	23	23	23	26.8	26.8	26.8	119.54	0	323.31	254340000	232300000	198880000	234150000	222640000	216430000	265160000	301270000	191900000	285490000	246880000	212670000	226280000	264280000	199410000	285860000	57	151480000	13768000	15587000	7005500	7845900	13368000	6584800	3896400	10103000	3669100	9426100	11795000	6523700	10823000	9340500	10292000	11457000	By MS/MS	By MS/MS	By MS/MS	By MS/MS
J3QT28;O43684-2;O43684;J3QSX4	Mitotic checkpoint protein BUB3	BUB3	11	11	11	47.8	47.8	47.8	31.703	0	268.63	1201600000	1427700000	1887000000	2003000000	1628300000	1646000000	645470000	846690000	1141600000	1007100000	1355800000	1311900000	1511500000	1014800000	799490000	757710000	14	3812600000	234250000	288610000	376360000	331880000	222380000	313330000	159730000	151580000	156810000	183890000	263540000	272560000	280630000	162240000	214580000	200210000	By MS/MS	By MS/MS	By MS/MS	By MS/MS
Q9BRD0;Q9BRD0-2	BUD13 homolog	BUD13	11	11	11	21.5	21.5	21.5	70.52	0.00022002	55.077	233780000	204230000	150520000	176070000	225670000	165660000	324240000	225580000	295960000	221970000	161390000	209650000	199550000	166380000	201060000	189610000	36	85432000	7886400	7362700	2125800	1990800	4174300	1866800	1872000	3435900	6288500	8578100	3812900	5585300	10421000	8049000	6391400	5591700	By MS/MS	By MS/MS	By MS/MS	By MS/MS
P41223;P41223-2	Protein BUD31 homolog	BUD31	9	9	9	59.7	59.7	59.7	17	0	62.234	545770000	731850000	761520000	863500000	706980000	790360000	774710000	950250000	1349400000	957940000	1008200000	895710000	952860000	922020000	1258100000	840630000	8	2403200000	86615000	65628000	117010000	311460000	95009000	83630000	50859000	203040000	181000000	116000000	122530000	229320000	152090000	281510000	29372000	278100000	By MS/MS	By MS/MS	By MS/MS	By MS/MS
Q13895;F8WBL2	Bystin	BYSL	9	9	9	26.8	26.8	26.8	49.601	0	261.68	449730000	530590000	456520000	515640000	465410000	436080000	409980000	374900000	366640000	420790000	423080000	440690000	553750000	500010000	462930000	334780000	25	528020000	31579000	42847000	41277000	15429000	45536000	34247000	29062000	21469000	16167000	32527000	35123000	23754000	59260000	39500000	40145000	20098000	By MS/MS	By MS/MS	By MS/MS	By MS/MS
Q7L1Q6;Q7L1Q6-4;Q7L1Q6-3;Q7L1Q6-2;C9IZ80	Basic leucine zipper and W2 domain-containing protein 1	BZW1	19	19	19	36.8	36.8	36.8	48.043	0	63.768	7769000000	6717200000	7410300000	6484200000	6402300000	5958900000	7756100000	7033600000	6177300000	7305100000	5896800000	5735000000	5197200000	5875700000	5359800000	7012900000	25	10605000000	1143200000	517350000	731700000	611340000	548870000	563000000	640930000	607580000	507620000	654090000	525440000	469890000	861120000	834240000	696230000	692470000	By MS/MS	By MS/MS	By MS/MS	By MS/MS
E7ETZ4;Q9Y6E2;B5MCE7;B5MCH7;Q75MG1;E9PFD4	Basic leucine zipper and W2 domain-containing protein 2	BZW2	7	7	7	13.7	13.7	13.7	46.913	0.00016978	20.928	1656500000	1211500000	1334300000	1064700000	851490000	921190000	1098400000	2328000000	463290000	1252000000	488220000	889840000	627940000	679190000	656260000	2048000000	27	423230000	70825000	18680000	35456000	26064000	36129000	30748000	532470	44492000	7312300	21808000	9030300	25869000	9668800	29686000	9777400	47150000	By MS/MS	By MS/MS	By MS/MS	By MS/MS
A0A087WWI0;M0R2H0;Q9H2I8	Leucine-rich repeat-containing protein C10orf11	C10orf11	5	5	5	23.5	23.5	23.5	25.689	0.0001638	17.553	75115000	115600000	92225000	133970000	62661000	48558000	78309000	50964000	93475000	65039000	50600000	95685000	57229000	73796000	41695000	46972000	11	133190000	10252000	10022000	13884000	14302000	6089400	4279600	3688700	2190900	7812700	10194000	9061900	8570400	10808000	10733000	7953200	3351900	By MS/MS	By MS/MS	By MS/MS	By MS/MS
A0A0B4J1R7;Q96B45	UPF0693 protein C10orf32	C10orf32-ASMT;C10orf32	6	6	6	81.1	81.1	81.1	11.695	0	82.919	467040000	232240000	384240000	321580000	350080000	374820000	301750000	182460000	357500000	324270000	269130000	291160000	391070000	421020000	377170000	376060000	6	643250000	12035000	20160000	39720000	26536000	28195000	63507000	41690000	31270000	41454000	58018000	51675000	44382000	67134000	62970000	31160000	51535000	By MS/MS	By MS/MS	By MS/MS	By MS/MS
Q9H7M9	Platelet receptor Gi24	C10orf54	2	2	2	10.9	10.9	10.9	33.908	0.00016202	16.569	72726000	65738000	60787000	34941000	42872000	72137000	0	0	47957000	58337000	0	45972000	41311000	0	55394000	38810000	14	53592000	5009000	5438000	3179300	1606100	3763500	11039000	3457600	2947700	1050300	3770400	3281600	5522800	4029100	0	3204000	3011200	By MS/MS	By MS/MS	By MS/MS	By MS/MS
Q5T2E6;Q5T2E7;Q5T2E6-2	UPF0668 protein C10orf76	C10orf76	4	4	4	6.4	6.4	6.4	78.71	0.00015746	14.272	0	341270000	292430000	226300000	94818000	225960000	612780000	616250000	0	0	283070000	0	273440000	396930000	304050000	239140000	29	160900000	446270	7124600	9226100	2365200	4523700	19387000	59091000	30593000	676410	0	3688700	3201200	8426500	1163700	4391900	7044800	By MS/MS	By MS/MS	By MS/MS	By MS/MS
A0A087WYP2;Q8IZQ5;H0YE28	Selenoprotein H	C11orf31;SELH	6	6	6	29.8	29.8	29.8	13.303	0.00015161	11.316	253350000	138250000	157880000	148000000	174950000	194410000	204230000	300820000	0	240810000	216870000	323060000	178630000	121270000	177690000	188270000	7	815790000	78220000	28449000	47295000	53112000	77142000	71108000	45009000	50401000	191650	66214000	43792000	59141000	85604000	1085700	58198000	51015000	By MS/MS	By MS/MS	By MS/MS	By MS/MS
Q6ZUT1;Q6ZUT1-2;Q6ZUT1-3;E9PQL5;E9PSC8;E9PKA8	Uncharacterized protein C11orf57	C11orf57	4	4	4	15.8	15.8	15.8	34.109	0.00015778	14.512	43989000	45458000	62262000	0	0	55495000	0	0	0	0	33726000	0	0	0	40922000	101750000	14	28258000	2643800	1005400	2450800	2848600	4985100	1742400	935550	0	1851200	4414400	2310600	0	0	0	2347900	5136800	By MS/MS	By MS/MS	By MS/MS	By MS/MS
Q9BUA3	Uncharacterized protein C11orf84	C11orf84	10	10	10	29.7	29.7	29.7	41.036	0	140.43	200180000	154020000	141830000	210560000	182390000	232170000	244230000	180070000	176760000	188810000	169390000	276060000	171050000	241960000	176350000	244500000	19	13769000	1488900	1024000	912470	29960000	733210	1517700	9022400	1265200	16419000	27849000	799260	694980	1107200	2080600	15162000	2145300	By MS/MS	By MS/MS	By MS/MS	By MS/MS
E9PRG8	Uncharacterized protein C11orf98	C11orf98	6	6	6	35.8	35.8	35.8	14.234	0.00019227	36.448	4137800000	3961000000	3030500000	3129500000	3831400000	3584300000	3245400000	5998600000	7214300000	5599900000	3968800000	5142800000	3174700000	3259100000	3242100000	4193600000	6	16961000000	1561100000	734230000	797630000	1310600000	1240900000	985620000	869580000	1223400000	948120000	1351400000	1039000000	1136500000	1019700000	953750000	679710000	1109800000	By MS/MS	By MS/MS	By MS/MS	By MS/MS
Q9HB07;F8VQQ3	UPF0160 protein MYG1, mitochondrial	C12orf10	5	5	5	18.6	18.6	18.6	42.477	0.00019194	36.295	0	0	0	0	50553000	0	127760000	160830000	162130000	230470000	223180000	186610000	323560000	346860000	267450000	280260000	20	11022000	256610	3261900	5620400	8819700	5080900	10751000	1697600	1100700	738190	956650	15854000	500830	28071000	3684700	1011800	1331500	By MS/MS	By MS/MS	By MS/MS	By MS/MS
Q8N999;Q8N999-3	Uncharacterized protein C12orf29	C12orf29	9	9	9	29.2	29.2	29.2	37.49	0.00020239	43.382	805400000	617770000	486560000	677470000	476610000	565450000	621530000	529450000	970310000	725330000	508520000	452180000	431960000	440570000	420650000	589430000	16	232010000	19286000	20152000	14050000	25533000	9832500	19644000	7915100	8331800	6909700	4252600	11445000	3767300	17027000	22379000	18342000	23146000	By MS/MS	By MS/MS	By MS/MS	By MS/MS
Q9NQ89;F5GXX6	Protein C12orf4	C12orf4	6	6	6	14.5	14.5	14.5	63.8	0	145.05	66172000	59344000	47304000	65540000	78149000	108720000	90531000	71696000	0	87661000	83718000	67580000	82055000	88500000	93339000	99471000	29	41785000	2874400	1284100	3043100	1614900	2376200	2296200	3921400	3619700	1168900	3378800	2162000	4547900	2979400	2356000	4744600	3965200	By MS/MS	By MS/MS	By MS/MS	By MS/MS
F5H7W8;Q96C57;E7ENF1;G5EA44;F5H3K2;F5H8B7	Uncharacterized protein C12orf43	C12orf43	6	6	6	34.5	34.5	34.5	31.693	0	215.01	188300000	163910000	146750000	197950000	205750000	169220000	237580000	217750000	180150000	248010000	141670000	209500000	164950000	196550000	197490000	190200000	14	176230000	25118000	11856000	18329000	16541000	10436000	11547000	12133000	9384600	1988000	9360200	8673600	14177000	6135200	2639300	10436000	7472200	By MS/MS	By MS/MS	By MS/MS	By MS/MS
Q8N5I9;A0A087WT30	Uncharacterized protein C12orf45	C12orf45	7	7	7	32.4	32.4	32.4	20.123	0.00014734	9.4439	151710000	120020000	162010000	146650000	72937000	89410000	101320000	239930000	230700000	119920000	159170000	364450000	78825000	0	150200000	162670000	11	118630000	30949000	7319700	21109000	7700500	4122600	2962200	10151000	8328300	11889000	2373100	3326000	6913700	2797800	1342800	2155200	7083300	By MS/MS	By MS/MS	By MS/MS	By MS/MS
Q99622;U3KQ85;F5GXW5	Protein C10	C12orf57	4	4	4	53.2	53.2	53.2	13.178	0	158.05	702930000	492480000	599670000	669640000	865140000	931990000	1087300000	1504700000	923610000	934700000	876070000	1330000000	834800000	796860000	871350000	1032900000	7	4914500000	281630000	183270000	272050000	271430000	352530000	438870000	303130000	293000000	219420000	334430000	289250000	326450000	395510000	262020000	326520000	364940000	By MS/MS	By MS/MS	By MS/MS	By MS/MS
F5H4X5;Q9H3J6;F5GWJ6;Q9H3J6-2	Probable peptide chain release factor C12orf65, mitochondrial	C12orf65	2	2	2	15.9	15.9	15.9	15.367	0.00014693	9.2082	143910000	0	0	126940000	81721000	62894000	171300000	91637000	199430000	0	60543000	0	0	116760000	303120000	98956000	8	198560000	18387000	5695000	20476000	12095000	8645200	10438000	11044000	623730	5206300	7919900	6717000	0	0	7179200	105700000	6826800	By MS/MS	By MS/MS	By MS/MS	By MS/MS
Q69YU5	Uncharacterized protein C12orf73	C12orf73	3	3	3	42.3	42.3	42.3	8.0224	0.00041696	6.1721	85719000	94062000	58877000	111230000	41970000	0	41627000	71038000	58293000	97479000	0	52121000	0	0	61596000	37881000	5	183090000	30792000	29318000	38987000	36474000	1405400	6813100	8725400	4484900	6909600	6224200	6905200	6054100	10052000	1693800	4076700	1126600	By MS/MS	By MS/MS	By MS/MS	By MS/MS
F8VQD4;Q8TAD7	Overexpressed in colon carcinoma 1 protein	C12orf75;OCC1	3	3	3	49.4	49.4	49.4	9.3362	0.00018426	30.425	61803000	109050000	102910000	84064000	0	0	0	0	0	0	0	0	72081000	0	0	0	6	191760000	19562000	18483000	18255000	15396000	7464600	17792000	9453900	16979000	2529200	1299200	8414700	13472000	11754000	7404800	12102000	12696000	By MS/MS	By MS/MS	By MS/MS	By MS/MS
Q9BXV9	Uncharacterized protein C14orf142	C14orf142	6	6	6	92	92	92	10.859	0	229.71	72651000	50569000	82680000	26983000	31164000	43466000	0	0	0	0	30401000	0	16941000	0	37843000	24273000	5	83913000	18261000	16151000	15437000	12430000	3526600	11119000	0	645640	0	0	5666900	0	1764900	0	8169700	3170700	By MS/MS	By MS/MS	By MS/MS	By MS/MS
Q7Z3D6-2;H0YB09;Q7Z3D6-4;Q7Z3D6-3;H0YB62;Q7Z3D6;Q7Z3D6-5;A0A0C4DGD4	UPF0317 protein C14orf159, mitochondrial	C14orf159	19	19	19	35.6	35.6	35.6	66.926	0	267.91	209180000	166890000	170280000	168930000	185050000	194450000	229390000	158970000	165270000	185140000	179090000	173710000	193900000	217270000	168720000	206840000	30	170770000	25291000	8897700	10309000	8500300	8147300	11979000	9307700	9390100	5396100	7632000	7719000	18950000	9398900	10922000	8960100	9975100	By MS/MS	By MS/MS	By MS/MS	By MS/MS
Q9Y224;G3V4C6;H0YJB9	UPF0568 protein C14orf166	C14orf166	9	9	9	39.8	39.8	39.8	28.068	0	129.42	5665400000	2993600000	4361800000	3591400000	3941100000	3730500000	2822000000	3618600000	3831400000	4052900000	3022200000	2765900000	3880200000	2345700000	2911800000	2903200000	16	4991300000	603980000	107660000	380740000	386740000	319360000	222560000	236280000	279960000	203920000	436280000	365300000	343960000	507940000	317200000	196060000	83391000	By MS/MS	By MS/MS	By MS/MS	By MS/MS
A0A0A6YYH1;Q7Z6K5-2;Q7Z6K5	Arpin	C15orf38-AP3S2;ARPIN	14	14	14	32.2	32.2	32.2	43.881	0.00017535	24.335	561300000	434740000	404430000	322040000	296840000	342280000	506420000	415910000	287560000	273750000	396040000	348880000	354920000	832700000	510350000	224280000	20	492930000	78003000	52055000	29484000	39392000	27327000	38957000	40641000	25938000	3429300	19146000	19332000	35828000	52777000	8138000	16036000	6442500	By MS/MS	By MS/MS	By MS/MS	By MS/MS
Q8WUR7;H3BQZ5;H0Y996;H3BMR1;Q8WUR7-2;Q8WUR7-3	UPF0235 protein C15orf40	C15orf40	2	2	2	19.6	19.6	19.6	16.353	0.00019161	36.106	131630000	87529000	0	195250000	164910000	174860000	292070000	91953000	269010000	201150000	155580000	254650000	142450000	231970000	149590000	211910000	5	536970000	58952000	4647400	23701000	67740000	57140000	64856000	27159000	3936900	21776000	38922000	34754000	26334000	47573000	38072000	15585000	29524000	By MS/MS	By MS/MS	By MS/MS	By MS/MS
Q6ZUT6;Q6ZUT6-4;Q6ZUT6-2	Uncharacterized protein C15orf52	C15orf52	21	21	21	47.2	47.2	47.2	57.324	0	323.31	889350000	976670000	694750000	797870000	958690000	784200000	1588400000	1589700000	1105600000	1193800000	1031000000	1151700000	1022100000	837180000	1035600000	1351900000	23	2438200000	121960000	140400000	99394000	183470000	252280000	206500000	182090000	94898000	70773000	174780000	155870000	208270000	138180000	48043000	205070000	156180000	By MS/MS	By MS/MS	By MS/MS	By MS/MS
Q9BV29;Q9BV29-2;H0YM19;H0YN78;H0YLI5;H0YMC0;Q9BV29-3	Uncharacterized protein C15orf57	C15orf57	2	2	2	25.4	25.4	25.4	20.656	0	78.987	260110000	0	118060000	67328000	0	0	0	0	0	0	0	0	97777000	0	0	0	7	343870000	19838000	4808600	21753000	21313000	40991000	34520000	23884000	22137000	5411200	21868000	19261000	30776000	30319000	5145400	24659000	27745000	By MS/MS	By MS/MS	By MS/MS	By MS/MS
H3BND0;Q7L2K0;H3BTF6;Q7L2K0-2	Uncharacterized protein C16orf59	C16orf59	5	5	5	13.1	13.1	13.1	43.537	0.00015728	14.233	191960000	0	0	0	187150000	319760000	206000000	0	0	0	306210000	0	207650000	204660000	226100000	272190000	20	5715000	1048400	755060	0	0	617670	1263700	1282500	156870	0	1468700	392850	1110600	385350	256420	416970	421710	By MS/MS	By MS/MS	By MS/MS
Q7Z3J2;F5H7K1;E7EWW0;H3BVG8;C9J7I2;Q7Z3J2-2	UPF0505 protein C16orf62	C16orf62	18	18	18	19.1	19.1	19.1	109.56	0	176.1	148650000	217940000	143250000	122980000	134610000	134160000	130090000	155760000	61165000	133060000	140100000	124910000	184430000	166540000	120900000	162460000	53	121000000	8940900	11534000	6788000	11228000	2918600	7321700	6118800	6059400	2068700	5851500	7249000	12896000	9072300	6449900	9267800	7232600	By MS/MS	By MS/MS	By MS/MS	By MS/MS
A2RUB1;A2RUB1-2;A2RUB1-5;A2RUB1-1	Uncharacterized protein C17orf104	C17orf104	21	21	21	24.5	24.5	24.5	107.56	0.0002172	53.214	11627000	22468000	19680000	18607000	77598000	80911000	75563000	143880000	123750000	90212000	54777000	142180000	82043000	29786000	60819000	88713000	58	32758000	167800	521820	1110400	431090	1868100	3195500	4109000	3334200	1153300	1583800	1712000	2401000	7323900	1238900	1535900	1593000	By MS/MS	By MS/MS	By MS/MS	By MS/MS
F8W038;Q8IXM2;Q8IXM2-3;H0YIS7	Chromatin complexes subunit BAP18	C17orf49;BAP18;RNASEK-C17orf49	10	10	1	66.2	66.2	12.7	16.29	0	220.18	583370000	766650000	611610000	762560000	923650000	854580000	1108000000	1013100000	1396800000	928050000	877630000	968760000	815420000	944470000	971660000	850220000	8	1423600000	67060000	59169000	109470000	94532000	128320000	146120000	98816000	61925000	38012000	83553000	78893000	32912000	128880000	90384000	113060000	92482000	By MS/MS	By MS/MS	By MS/MS	By MS/MS
Q8N3J3;Q8N3J3-4;Q8N3J3-3	Uncharacterized protein C17orf53	C17orf53	5	5	5	11.7	11.7	11.7	69.77	0.00016675	19.183	0	24776000	0	0	31130000	44740000	0	45214000	48321000	41351000	29900000	35327000	49286000	39891000	34464000	0	35	8175200	3339000	715740	0	411250	502600	1353600	808570	1493000	1504500	1094500	1193900	886450	1014800	1033600	72325	409500	By MS/MS	By MS/MS		By MS/MS
Q96GS4	Uncharacterized protein C17orf59	C17orf59	6	6	6	31.4	31.4	31.4	37.226	0	154.72	76866000	105700000	68808000	83823000	93765000	74485000	135480000	123130000	0	103140000	76112000	152640000	117520000	97238000	98383000	114930000	18	67928000	3343100	4008800	1514700	6857400	4979900	2758900	3334800	2802900	0	5191400	4304300	2856600	9209400	4193200	7009100	5563100	By MS/MS	By MS/MS	By MS/MS	By MS/MS
J9JIC5;Q9HAS0	Protein Njmu-R1	C17orf75	11	11	11	30.8	30.8	30.8	44.609	0.00018968	34.691	177940000	169540000	141810000	152070000	142400000	161220000	0	215590000	158410000	157070000	200450000	143430000	239020000	226240000	182040000	144680000	23	133260000	7019600	6056100	12663000	12220000	12242000	10965000	2498400	13008000	2282800	3655600	10109000	7449400	5772100	9567200	9325300	8428800	By MS/MS	By MS/MS	By MS/MS	By MS/MS
I3L072;Q9BSJ5-2;Q9BSJ5-3;Q9BSJ5	Uncharacterized protein C17orf80	C17orf80	12	12	12	30.2	30.2	30.2	60.833	0.00020206	43.101	102820000	88020000	83222000	99206000	105890000	97418000	96291000	107310000	119360000	86218000	58731000	124140000	78512000	87664000	78741000	96533000	30	43434000	3249700	3217000	2897700	4641600	4256500	3458700	1686700	2290400	2700500	2126300	1626800	1988300	3389900	1809000	2717400	1377700	By MS/MS	By MS/MS	By MS/MS	By MS/MS
Q53F19;Q53F19-2	Uncharacterized protein C17orf85	C17orf85	15	15	15	28.5	28.5	28.5	70.592	0	83.222	417000000	345790000	371040000	512860000	424890000	341990000	344040000	333560000	412840000	387480000	302390000	395090000	361140000	396690000	355650000	397210000	25	871250000	59716000	56660000	84607000	87483000	61223000	39969000	31365000	11365000	13213000	58146000	35434000	49987000	84840000	47543000	75340000	74362000	By MS/MS	By MS/MS	By MS/MS	By MS/MS
Q32NC0;Q32NC0-2;L7N2F3;K7EM84	UPF0711 protein C18orf21	C18orf21	8	8	8	35.9	35.9	35.9	24.826	0	125.48	117290000	115200000	110170000	110690000	131690000	127530000	182770000	160270000	266620000	163970000	122310000	177290000	110550000	113520000	129630000	171850000	13	390920000	25524000	16879000	26055000	14167000	31480000	25676000	25508000	14993000	22941000	34742000	24729000	32231000	30172000	16833000	16038000	32952000	By MS/MS	By MS/MS	By MS/MS	By MS/MS
Q96B23-2;Q96B23;A0A087WVF1	Uncharacterized protein C18orf25	C18orf25	6	6	6	22.7	22.7	22.7	37.048	0.00020072	42.115	141460000	109080000	107990000	79617000	123960000	105180000	71734000	57208000	0	106780000	103200000	54799000	141890000	140440000	109150000	97231000	11	133930000	19574000	2939100	11315000	10161000	5621200	8177100	9233000	5496600	0	5235600	9002800	8935900	10212000	6860100	5019300	16148000	By MS/MS	By MS/MS	By MS/MS	By MS/MS
Q96DM3;K7ENL9;K7EIS6;A0A087WZD4	Uncharacterized protein C18orf8	C18orf8	7	7	7	16	16	16	74.974	0.0001919	36.274	112980000	152770000	83330000	163910000	145800000	141400000	152980000	124240000	242770000	55258000	203820000	113470000	271720000	256990000	257430000	177670000	27	207670000	11081000	7449000	11586000	25285000	9752300	12090000	13005000	7499700	2133100	2193800	13789000	6366800	20445000	18543000	36901000	9548000	By MS/MS	By MS/MS	By MS/MS	By MS/MS
Q9BQ61;K7EN60	Uncharacterized protein C19orf43	C19orf43	8	8	8	44.9	44.9	44.9	18.419	0	234.78	1540000000	1091000000	1351000000	1410600000	1544100000	1872600000	1786000000	2284600000	2300000000	2064700000	1515200000	1184500000	1141200000	1098400000	1260400000	1463100000	6	6648900000	611170000	348930000	268600000	405550000	254390000	313900000	456860000	483610000	382550000	548030000	465810000	355190000	437220000	313950000	476890000	526280000	By MS/MS	By MS/MS	By MS/MS	By MS/MS
M0R2B3;Q9H6X5;Q9H6X5-2	Uncharacterized protein C19orf44	C19orf44	5	5	5	10.7	10.7	10.7	68.25	0	114.98	0	21259000	15590000	0	0	21681000	0	29882000	0	22262000	27738000	27446000	0	0	0	0	31	12218000	563460	846940	2153000	417150	0	1023600	821710	1173100	0	1097900	1087100	883450	822520	0	701750	626150	By MS/MS	By MS/MS	By MS/MS	By MS/MS
Q8N9M1-2;Q8N9M1;Q8N9M1-3	Uncharacterized protein C19orf47	C19orf47	8	8	8	31	31	31	37.796	0.00022031	55.125	72845000	78370000	91191000	96794000	80628000	72371000	87343000	187360000	146030000	97868000	71861000	115620000	61656000	82974000	68688000	76742000	18	174990000	12399000	9903000	15782000	12992000	15280000	13869000	10012000	9430400	6683700	13052000	11656000	10132000	7387000	8031100	9221000	9156800	By MS/MS	By MS/MS	By MS/MS	By MS/MS
Q9UNZ5	Leydig cell tumor 10 kDa protein homolog	C19orf53	6	6	6	26.3	26.3	26.3	10.576	0.00028707	7.8884	4795100000	2019500000	2348800000	2204900000	4321500000	3140000000	4727400000	5942800000	2460900000	3646400000	2882200000	3659200000	1739700000	1284900000	1597200000	2675500000	5	1244900000	158450000	8956600	35102000	35567000	121150000	160470000	193610000	87644000	248650000	13195000	20488000	57188000	38497000	3919500	12778000	49214000	By MS/MS	By MS/MS	By MS/MS	By MS/MS
Q9NS00;Q9NS00-2;C9K0C8	Glycoprotein-N-acetylgalactosamine 3-beta-galactosyltransferase 1	C1GALT1	4	4	4	13.2	13.2	13.2	42.202	0.0001585	14.755	33693000	42237000	38526000	31762000	38069000	32375000	0	61498000	0	0	23975000	0	39473000	51809000	31637000	51886000	17	51048000	2447900	2143700	4151100	3633200	4352800	3779400	2134200	5264900	1473100	0	2254900	1095000	3272300	6512900	6176100	2356800	By MS/MS	By MS/MS	By MS/MS	By MS/MS
Q96EU7	C1GALT1-specific chaperone 1	C1GALT1C1	2	2	2	7.9	7.9	7.9	36.382	0.00018208	28.855	39195000	53040000	29797000	51213000	44379000	0	66409000	102210000	0	69830000	61125000	67650000	70002000	76044000	52111000	94428000	17	69862000	5479000	3889500	3691100	4534300	4733200	3732400	3563100	4651600	0	4911700	5187300	3968500	6151600	4324500	5210400	5833900	By MS/MS	By MS/MS	By MS/MS	By MS/MS
Q9NWV4	UPF0587 protein C1orf123	C1orf123	10	10	10	61.2	61.2	61.2	18.048	0	323.31	1685500000	1001400000	1378100000	1198000000	1757100000	1373100000	873690000	706320000	575390000	1221200000	1136800000	624440000	1881300000	1646300000	1757200000	1272000000	10	1043400000	135350000	5327700	40975000	55840000	87872000	72659000	80602000	71186000	19297000	65473000	30185000	58682000	70857000	86889000	54359000	107810000	By MS/MS	By MS/MS	By MS/MS	By MS/MS
Q8NDD1;Q8NDD1-5;Q8NDD1-6;Q5TBH9;Q5TBI2	Uncharacterized protein C1orf131	C1orf131	12	12	12	43.7	43.7	43.7	32.61	0	106.07	236670000	150620000	194400000	259620000	213040000	195730000	258470000	302150000	298800000	236190000	197800000	177600000	151550000	188220000	172070000	198160000	13	651070000	32082000	32480000	51146000	70186000	36178000	36876000	47343000	40742000	15491000	48359000	47860000	36326000	36528000	33698000	49627000	36152000	By MS/MS	By MS/MS	By MS/MS	By MS/MS
Q8IYL3	UPF0688 protein C1orf174	C1orf174	7	7	7	42.8	42.8	42.8	25.977	0	323.31	543930000	547090000	531580000	522140000	610160000	676930000	921560000	1259700000	316140000	903630000	677200000	1129300000	611940000	175950000	540120000	944760000	9	1207600000	82632000	58625000	48000000	66742000	81113000	121940000	82360000	88357000	31402000	104720000	74805000	91913000	92756000	23204000	63850000	95154000	By MS/MS	By MS/MS	By MS/MS	By MS/MS
Q9H425;Q9H425-3;Q9H425-2	Uncharacterized protein C1orf198	C1orf198	16	16	16	60.2	60.2	60.2	36.346	0	120.04	395850000	396960000	396540000	464500000	253320000	253780000	230920000	214970000	354410000	263520000	208110000	229520000	201100000	264420000	223200000	191330000	19	629420000	62473000	49883000	57071000	76171000	26826000	47744000	33769000	25528000	21214000	46285000	31390000	34751000	34567000	24051000	30848000	26847000	By MS/MS	By MS/MS	By MS/MS	By MS/MS
Q9BV19	Uncharacterized protein C1orf50	C1orf50	7	7	7	49.2	49.2	49.2	21.876	0.00021935	54.698	117670000	102680000	122160000	103890000	59488000	75458000	68620000	76677000	105760000	92729000	97937000	52066000	106680000	103740000	106660000	92859000	11	23072000	392710	25047000	1134500	806500	15899000	1975500	10850000	10149000	1253300	1814700	2500600	1496100	3816400	3959800	1628100	2293300	By MS/MS	By MS/MS	By MS/MS	By MS/MS
Q8N6N3;Q8N6N3-2	UPF0690 protein C1orf52	C1orf52	7	7	7	45.6	45.6	45.6	20.599	0	130.2	87963000	71200000	100020000	108490000	128650000	116280000	146600000	178470000	215090000	117420000	121800000	160710000	85315000	166670000	126810000	137870000	9	379770000	22290000	14266000	26774000	20383000	25905000	24385000	24453000	26380000	11840000	23027000	44284000	28150000	19905000	5726500	32028000	29975000	By MS/MS	By MS/MS	By MS/MS	By MS/MS
Q07021	Complement component 1 Q subcomponent-binding protein, mitochondrial	C1QBP	2	2	2	5	5	5	31.362	0.00066693	4.6531	141140000	116510000	111580000	68841000	40442000	0	0	0	0	33085000	52204000	0	0	0	41028000	0	13	64881000	9284100	2564400	14366000	8716800	4532900	7532200	702750	390140	300330	1989200	1869600	866360	4159700	2363100	2909200	2334000	By MS/MS	By MS/MS	By MS/MS	By MS/MS
A0A3B3ISR2;B4DPQ0;P00736;F5H2D0	Complement C1r subcomponent;Complement C1r subcomponent heavy chain;Complement C1r subcomponent light chain	C1R	12	12	12	19.3	19.3	19.3	80.173	0.00021988	54.969	123880000	168870000	169900000	152070000	63305000	73579000	65730000	40273000	63211000	77375000	55666000	0	35701000	71163000	73435000	66463000	39	81649000	9785300	13868000	13403000	15542000	3825800	4171700	2024600	1046700	1494700	1111300	2588200	1152300	1613500	1983100	4813300	3225000	By MS/MS	By MS/MS	By MS/MS	By MS/MS
F8WCZ6;A0A087X232;P09871	Complement C1s subcomponent;Complement C1s subcomponent heavy chain;Complement C1s subcomponent light chain	C1S	4	4	4	8.6	8.6	8.6	57.519	0	64.902	29393000	56052000	94865000	97447000	0	0	0	0	0	19977000	28772000	0	0	0	0	0	24	38740000	6560600	4082000	4601500	7241500	852010	3138400	1474800	583370	421090	701130	1885100	1708800	743410	1612500	1563100	1570700	By MS/MS	By MS/MS	By MS/MS	By MS/MS
Q9BUV8-4;Q9BUV8-3;Q9BUV8-2;Q9BUV8;Q9BUV8-5	Uncharacterized protein C20orf24	C20orf24	3	3	3	18.4	18.4	18.4	9.53	0.00021097	49.189	288560000	421800000	235200000	249360000	289950000	319870000	288250000	312110000	130820000	236840000	187400000	316070000	192670000	32246000	191950000	184400000	6	593410000	111080000	21686000	42739000	30122000	33073000	34149000	45718000	59338000	40702000	27149000	19644000	47880000	40245000	2192100	57124000	37695000	By MS/MS	By MS/MS	By MS/MS	By MS/MS
Q9GZN8-2;Q9GZN8;H7BYU9	UPF0687 protein C20orf27	C20orf27	9	9	9	63.3	63.3	63.3	21.645	0	108.74	1043600000	966850000	921170000	1147000000	789570000	814870000	581200000	502410000	825310000	688070000	818150000	702740000	1076700000	1045100000	913010000	809010000	11	1602900000	88588000	103060000	76054000	121980000	104660000	117920000	66420000	37176000	53251000	88351000	136600000	41430000	193390000	126870000	166230000	80948000	By MS/MS	By MS/MS	By MS/MS	By MS/MS
A0A096LPI6;A0A096LNH5;P0DPI2;A0A0B4J2D5;H7C1F6;H7C2G3;P0DPI2-2;A0A0B4J2D5-2		C21orf33	12	12	9	48.4	48.4	38.4	30.376	0	290.06	956990000	809590000	870410000	982310000	972540000	1103700000	989280000	534640000	628130000	1030600000	937660000	883140000	758180000	1130300000	1146100000	939010000	18	2290900000	78894000	127680000	212080000	170760000	146850000	238340000	161840000	90071000	23018000	122270000	160200000	81718000	184630000	88280000	267140000	137160000	By MS/MS	By MS/MS	By MS/MS	By MS/MS
P57076;H7BZW1;H7C2R6;C9J818	UPF0769 protein C21orf59	C21orf59	9	9	5	26.6	26.6	16.2	33.224	0	233.56	671210000	552030000	451830000	545280000	665640000	960590000	925540000	931270000	597060000	882390000	669240000	833150000	589140000	1210800000	755570000	666440000	14	1434700000	129030000	57962000	66287000	90743000	96277000	157340000	93598000	82604000	30442000	89561000	81514000	141750000	104810000	58127000	69730000	84950000	By MS/MS	By MS/MS	By MS/MS	By MS/MS
Q9Y426-2;Q9Y426;Q9Y426-3	C2 domain-containing protein 2	C2CD2	9	9	9	32.5	32.5	32.5	58.612	0	124.22	77001000	50219000	42899000	67605000	51571000	57050000	85226000	60383000	126420000	70311000	63991000	42192000	77003000	61014000	63858000	61019000	21	46423000	896060	3485100	2535500	7509800	2809900	4152400	2442700	2408600	5332900	6000800	768290	380880	2023300	2464900	1674000	3946700	By MS/MS	By MS/MS	By MS/MS	By MS/MS
O14523;E9PK05;O14523-2	C2 domain-containing protein 2-like	C2CD2L	8	8	8	17.6	17.6	17.6	76.18	0	125.47	36387000	0	31700000	45622000	29301000	24401000	30631000	42618000	0	30910000	23811000	40570000	31007000	35488000	32700000	26534000	29	7642300	1395600	722930	1560700	1572600	563920	459430	1924500	2296000	336310	1046900	934590	1861300	688620	588300	552710	437920	By MS/MS	By MS/MS	By MS/MS	By MS/MS
Q4AC94;Q4AC94-1;Q4AC94-3;Q4AC94-4;Q4AC94-2	C2 domain-containing protein 3	C2CD3	17	17	17	10.6	10.6	10.6	260.39	0	70.801	52064000	46396000	33831000	46966000	49518000	48703000	41170000	59017000	87890000	34346000	34032000	62095000	47798000	43111000	35868000	46442000	113	3244900	490530	467820	807490	142430	1166600	1619600	89771	117120	283280	156190	94158	392000	1215100	534500	166610	310460	By MS/MS	By MS/MS	By MS/MS	By MS/MS
Q86YS7-3;Q86YS7;Q86YS7-2;Q86YS7-4;Q86YS7-5	C2 domain-containing protein 5	C2CD5	11	11	7	13.7	13.7	7.8	116.03	0.00018811	33.562	168890000	211570000	149180000	193400000	181600000	193000000	185830000	161640000	0	137220000	114840000	245370000	138240000	114260000	185760000	99128000	49	74142000	5095100	1510200	942520	1671800	1048900	6317800	1292600	1514500	0	15930000	2239100	19126000	11213000	963570	2182000	3095900	By MS/MS	By MS/MS	By MS/MS	By MS/MS
Q9H6R7;Q9H6R7-2;Q9H6R7-3	WD repeat and coiled-coil-containing protein C2orf44	C2orf44	7	7	7	15.1	15.1	15.1	79.135	0.00018149	28.468	45215000	40087000	41702000	43686000	88303000	109480000	119090000	185000000	184580000	142910000	123320000	142630000	97391000	109660000	95148000	116610000	31	42863000	1976400	2155100	2758100	619510	932620	3859800	1119600	3739200	3897500	1574600	2946300	5188800	6024400	3387800	2985400	5750700	By MS/MS	By MS/MS	By MS/MS	By MS/MS
Q8WWC4;H7C0V0	Uncharacterized protein C2orf47, mitochondrial	C2orf47	8	8	8	27.5	27.5	27.5	32.544	0.00017702	25.402	387840000	697390000	711920000	556390000	604090000	628610000	281410000	535370000	250730000	399290000	497200000	321750000	646060000	790380000	455860000	676560000	22	470250000	43423000	26153000	41728000	30888000	51541000	44091000	23154000	24890000	4301800	22980000	27916000	39742000	42729000	5840900	10537000	30337000	By MS/MS	By MS/MS	By MS/MS	By MS/MS
Q9BVC5	Ashwin	C2orf49	10	10	2	51.3	51.3	15.9	25.858	0	323.31	635590000	527340000	515630000	585670000	659200000	525450000	778350000	710730000	778530000	716900000	556480000	594440000	706980000	839620000	725720000	518490000	15	1000900000	111930000	47038000	74610000	55596000	42698000	76128000	81087000	70590000	30393000	39583000	71251000	51858000	53019000	26375000	95355000	73398000	By MS/MS	By MS/MS	By MS/MS	By MS/MS
Q8N8R5	UPF0565 protein C2orf69	C2orf69	3	3	3	9.4	9.4	9.4	43.448	0.00079512	4.4438	124140000	137430000	38867000	51064000	43067000	64734000	98777000	96235000	117170000	0	56158000	36686000	72063000	117780000	61204000	0	22	26474000	4573000	3025000	1204800	2118300	1236100	864930	1765100	2443200	722200	1539300	1198300	405480	2415700	3031200	1470600	1812800	By MS/MS	By MS/MS	By MS/MS	By MS/MS
C9JBF1;A0A087X1C3;A8MZ97	Uncharacterized protein C2orf74	C2orf74	2	2	2	16.5	16.5	16.5	13.228	0.0045662	2.015	0	0	0	0	64921000	50276000	71751000	0	0	0	0	0	0	0	0	0	8	71870000	5781900	0	0	6311600	15078000	16549000	9121500	0	0	0	4199400	4212800	2643900	0	2773000	5199800	By matching			By MS/MS
P01024	Complement C3;Complement C3 beta chain;C3-beta-c;Complement C3 alpha chain;C3a anaphylatoxin;Acylation stimulating protein;Complement C3b alpha chain;Complement C3c alpha chain fragment 1;Complement C3dg fragment;Complement C3g fragment;Complement C3d fragment;Complement C3f fragment;Complement C3c alpha chain fragment 2	C3	39	39	34	27.5	27.5	24.9	187.15	0	213.26	399440000	523980000	462000000	441430000	224430000	255520000	281500000	300300000	120270000	167560000	271060000	226350000	250040000	303090000	295570000	294470000	97	164340000	22512000	11245000	20398000	16250000	3912100	7947700	7146900	4456300	1775700	4964000	8782700	5258500	10713000	8996800	18627000	11353000	By MS/MS	By MS/MS	By MS/MS	By MS/MS
Q6NW34-2;Q6NW34	Uncharacterized protein C3orf17	C3orf17	18	18	18	34.8	34.8	34.8	56.748	0	110.4	212230000	213720000	245610000	251470000	224450000	248220000	246110000	246900000	415790000	230990000	247720000	304500000	237120000	272360000	221670000	242970000	31	388970000	27386000	19623000	30057000	25945000	23698000	23816000	15688000	11251000	26052000	23732000	26300000	21613000	35618000	22456000	28610000	27122000	By MS/MS	By MS/MS	By MS/MS	By MS/MS
Q5JPI3-2;Q5JPI3	Uncharacterized protein C3orf38	C3orf38	5	5	2	18	18	8	37.28	0.00020182	43.02	282450000	299830000	252000000	257950000	491320000	503370000	456650000	560860000	781440000	480970000	478320000	596670000	504810000	466440000	448360000	602110000	16	69927000	4240400	2206900	5354700	2530800	3161100	6807600	2828500	3834100	2216000	1948300	3601600	7579100	3936100	1808900	5185600	12687000	By MS/MS	By MS/MS	By MS/MS	By MS/MS
Q8NDZ4;E7ET39;Q8NDZ4-2;C9JY09	Deleted in autism protein 1	C3orf58	4	4	4	11.6	11.6	11.6	49.481	0.00015911	15.139	42486000	0	64346000	67611000	59162000	40324000	61534000	0	0	0	63399000	54934000	54310000	51139000	0	59816000	19	50979000	3279700	1908300	6697800	3166000	3637600	2932000	2801500	860660	333160	2225200	3961300	3640000	5080000	4142200	2740200	3573400	By MS/MS	By MS/MS	By MS/MS	By MS/MS
F5GXS0;A0A140TA44;A0A0G2JL54;P0C0L5;A0A140TA49;A0A140TA32;A0A140TA29;A0A0G2JPR0;P0C0L4-2;P0C0L4;A0A3B3ISA6	Complement C4-B;Complement C4 beta chain;Complement C4-B alpha chain;C4a anaphylatoxin;C4b-B;C4d-B;Complement C4 gamma chain;Complement C4-A;Complement C4 beta chain;Complement C4-A alpha chain;C4a anaphylatoxin;C4b-A;C4d-A;Complement C4 gamma chain	C4B;C4A	13	9	9	7.5	5.6	5.6	187.67	0.00028462	7.4791	0	0	0	0	34195000	47373000	54776000	70824000	68306000	0	48623000	53376000	39320000	42831000	39830000	54130000	78	13292000	0	242630	0	0	774650	1436800	737140	1125100	701220	656020	1197900	1456500	1253300	1169800	641860	1899300	By matching	By matching
Q9NWY4;A8MVJ9	UPF0609 protein C4orf27;Putative UPF0609 protein C4orf27-like	C4orf27	11	11	11	31.2	31.2	31.2	39.436	0	75.447	261550000	342760000	367970000	423490000	378840000	447350000	339860000	525330000	279310000	362640000	376720000	414730000	399430000	340300000	438330000	337870000	19	645060000	30557000	38957000	45113000	30078000	41576000	74711000	35149000	35388000	14608000	43343000	36898000	54177000	48404000	35745000	44933000	35425000	By MS/MS	By MS/MS	By MS/MS	By MS/MS
Q49AR2	UPF0489 protein C5orf22	C5orf22	8	8	8	27.1	27.1	27.1	49.967	0	243.9	155600000	188180000	170580000	144910000	294860000	290640000	222040000	270460000	189500000	257380000	355840000	267180000	321380000	296300000	318360000	314850000	17	696100000	45165000	33018000	24939000	27614000	59704000	44180000	28623000	30060000	15763000	41450000	57719000	45235000	88844000	52307000	38880000	62594000	By MS/MS	By MS/MS	By MS/MS	By MS/MS
Q7Z6I8;Q7Z6I8-2	UPF0461 protein C5orf24	C5orf24	13	13	13	79.8	79.8	79.8	20.132	0	151.94	228050000	162990000	157910000	195370000	165600000	181840000	288860000	304620000	205300000	318150000	167520000	172230000	144820000	177940000	224110000	190990000	7	258070000	37187000	6025500	18403000	13994000	13576000	16280000	15988000	4977000	8251700	32622000	18154000	7178000	20876000	56967000	28456000	16099000	By MS/MS	By MS/MS	By MS/MS	By MS/MS
Q9H799;H0Y9I8;Q9H799-5;A0A494BZW6;H0YA77	Uncharacterized protein C5orf42	C5orf42	16	16	16	6.4	6.4	6.4	361.74	0.00016661	19.056	44379000	45100000	36094000	39133000	47146000	44050000	53139000	47554000	88856000	40734000	44880000	58527000	43075000	41854000	43007000	47499000	150	5277400	414070	376300	533890	251370	145910	241150	421410	358970	383740	318360	243310	533320	251140	220270	362540	221690	By MS/MS	By MS/MS	By MS/MS	By MS/MS
Q6NTE8;Q6NTE8-3;E5RJC6;B7Z1T6;E7EMV9;E5RI52;Q6NTE8-2	UPF0544 protein C5orf45	C5orf45	10	10	10	36.4	36.4	36.4	37.743	0	97.717	46548000	0	21645000	31480000	43976000	30900000	56091000	46841000	46706000	0	27225000	43001000	32004000	43069000	20927000	37160000	20	16962000	906370	1476800	1914600	2871900	1352800	776890	993030	614230	1309100	0	643640	1706600	1697000	3783100	2396000	3146400	By MS/MS	By MS/MS	By MS/MS	By MS/MS
A6NDU8	UPF0600 protein C5orf51	C5orf51	9	9	9	33.3	33.3	33.3	33.62	0	78.622	113980000	140180000	135020000	130450000	163650000	156600000	156080000	186450000	308230000	110410000	125180000	198440000	121870000	156940000	115910000	184650000	17	236490000	20338000	11870000	11659000	9751200	13687000	11780000	16001000	15424000	6594700	9364900	27072000	16701000	16974000	11654000	17827000	19791000	By MS/MS	By MS/MS	By MS/MS	By MS/MS
Q5TH58;Q9H6K1-2;Q9H6K1	Uncharacterized protein C6orf106	C6orf106	4	4	4	25	25	25	24.618	0.00021133	49.364	67533000	56555000	55976000	45706000	55107000	0	82023000	0	67119000	80122000	59949000	76432000	61114000	0	83421000	83540000	11	125070000	16151000	6595600	11475000	4424300	5113500	4531700	11774000	11040000	3989100	4171700	7785600	9999200	8929000	4363400	7519000	7210700	By MS/MS	By MS/MS	By MS/MS	By MS/MS
A0A0D9SEI0;Q9P0P8	Uncharacterized protein C6orf203	C6orf203	3	3	3	22	22	22	28.457	0.00018355	29.755	398160000	132790000	222640000	612590000	0	251940000	0	0	0	0	307440000	0	613660000	157910000	737100000	476880000	13	19132000	2474300	1022100	3692200	1971700	495660	621530	104610000	71154000	77706000	15664000	2241900	45930000	2415800	1229600	1648200	1319000	By MS/MS	By MS/MS	By MS/MS	By MS/MS
Q9BPX7;Q9BPX7-2	UPF0415 protein C7orf25	C7orf25	8	8	8	19.2	19.2	19.2	46.45	0.00015013	10.589	92494000	59099000	68358000	62622000	87727000	77999000	70895000	88615000	142000000	51783000	55135000	50852000	57649000	77445000	91088000	75698000	20	108790000	8927500	7542000	7444400	10158000	19291000	7531100	6416800	3935800	5539500	6309900	8174200	1945200	3627800	5127800	2926200	3897500	By MS/MS	By MS/MS	By MS/MS	By MS/MS
C9JQV0;Q9BRJ6	Uncharacterized protein C7orf50	C7orf50	8	8	8	39.6	39.6	39.6	21.883	0	172.71	1589300000	1124300000	1192100000	1386500000	1319800000	1068200000	1169300000	904500000	1036300000	1321900000	1274900000	1606500000	1429100000	1413900000	1220600000	990640000	8	1206100000	169690000	62252000	139330000	84901000	78434000	45633000	56553000	4020400	119520000	93724000	30516000	50292000	47229000	71876000	70523000	81618000	By MS/MS	By MS/MS	By MS/MS	By MS/MS
A0A3B3IRR6;A0A3B3IT54;A0A3B3ITA3;Q9H7E9;Q9H7E9-2	UPF0488 protein C8orf33	C8orf33	6	6	6	33.2	33.2	33.2	24.465	0	93.208	777020000	725230000	762970000	956130000	805980000	973170000	1340100000	1020800000	409250000	1680000000	1088500000	1463300000	1559000000	620340000	1167100000	1034300000	10	549340000	98171000	55875000	77390000	63340000	90711000	6141600	10186000	32319000	7746500	1815400	9903400	1953600	42018000	21305000	10172000	20291000	By MS/MS	By MS/MS	By MS/MS	By MS/MS
Q8N0T1	Uncharacterized protein C8orf59	C8orf59	10	10	10	70	70	70	11.456	0.0001846	30.7	809800000	307930000	508550000	473040000	584710000	604820000	517730000	600700000	1364400000	707230000	527440000	749020000	449580000	615580000	636290000	774590000	8	2245200000	347900000	106950000	98761000	122220000	121460000	155010000	82897000	63997000	221780000	180570000	116380000	155860000	89154000	91734000	126760000	163760000	By MS/MS	By MS/MS	By MS/MS	By MS/MS
Q5T280	Putative methyltransferase C9orf114	C9orf114	14	14	14	32.2	32.2	32.2	42.008	0.00021626	52.37	560810000	383120000	550630000	529170000	515820000	680370000	481690000	692600000	397850000	600710000	495080000	761600000	453600000	557880000	447840000	598520000	20	1206700000	89724000	29122000	102200000	108040000	71417000	71351000	42440000	57111000	26063000	73380000	85990000	104040000	90454000	33033000	118650000	103690000	By MS/MS	By MS/MS	By MS/MS	By MS/MS
Q9BUH6	Protein PAXX	C9orf142	10	10	10	40.2	40.2	40.2	21.639	0	128.06	565200000	593780000	609870000	653180000	786380000	721540000	775490000	493180000	663060000	657190000	763830000	485610000	831670000	709030000	829330000	615040000	13	2362900000	172480000	82511000	117590000	237890000	198960000	169820000	120490000	71527000	49003000	212740000	137910000	111310000	213100000	121200000	183660000	162680000	By MS/MS	By MS/MS	By MS/MS	By MS/MS
Q9BUW7	UPF0184 protein C9orf16	C9orf16	2	2	2	30.1	30.1	30.1	9.0537	0.00016145	16.243	172100000	0	139240000	105830000	120400000	113600000	77366000	0	0	130240000	111310000	0	154430000	172640000	172550000	76787000	3	754410000	75043000	29184000	136910000	53109000	44249000	52300000	19711000	8262900	7792700	35988000	35635000	21371000	87099000	61099000	61297000	25353000	By MS/MS	By MS/MS	By MS/MS	By MS/MS
Q8IXQ3	Uncharacterized protein C9orf40	C9orf40	2	2	2	13.9	13.9	13.9	21.063	0.00017498	24.13	69517000	74002000	72470000	72913000	67007000	60478000	57616000	74944000	0	54291000	41966000	45445000	33089000	0	45438000	70298000	11	75705000	20519000	2587300	3292000	2636000	2406300	2380400	5227600	6080200	1382100	5767600	4556700	6803500	3476300	5165000	3806500	6166000	By MS/MS	By MS/MS	By MS/MS	By MS/MS
Q8N4J0;Q5T8V1	UPF0586 protein C9orf41	C9orf41	3	3	3	7.1	7.1	7.1	47.185	0.0031976	2.4489	21797000	0	0	0	0	0	0	0	0	33431000	31795000	41316000	36360000	0	0	0	17	35953000	1121100	3948200	737230	722810	3146400	2209700	1526600	1410400	1032700	4601100	5551800	3075800	3153800	3714900	1721900	1054300	By MS/MS	By MS/MS	By MS/MS	By MS/MS
Q9NZ63	Uncharacterized protein C9orf78	C9orf78	14	14	14	56.7	56.7	56.7	33.688	0	304.66	1646300000	1540100000	1550000000	1642300000	1673000000	1739800000	1840000000	1542200000	1842800000	1895300000	1610200000	1615000000	1796900000	1306300000	1532100000	1574300000	15	3050100000	257470000	137590000	248100000	188180000	175630000	222880000	153980000	204220000	153310000	275150000	199950000	144030000	242600000	79763000	150360000	216870000	By MS/MS	By MS/MS	By MS/MS	By MS/MS
Q96MD7-1	Uncharacterized protein C9orf85	C9orf85	5	5	5	24.8	24.8	24.8	18.264	0.00018587	31.683	119720000	170540000	182760000	192110000	119610000	127100000	133570000	135530000	220340000	133010000	135960000	142130000	89957000	114690000	122490000	113340000	7	181690000	43855000	20316000	18764000	15014000	20625000	17678000	8757300	2141200	9331300	13372000	10675000	11987000	14333000	7382000	3119700	8194200	By MS/MS	By MS/MS	By MS/MS	By MS/MS
Q96E40;Q96E40-2	Uncharacterized protein C9orf9	C9orf9	4	4	4	27	27	27	25.166	0.0010413	3.8737	0	0	0	0	0	0	0	0	0	0	0	0	25475000	17186000	23066000	14111000	10	12473000	0	0	0	0	0	674840	1345600	1611900	580550	1748700	1021000	3758400	1732300	1425600	1524300	808280
Q8N1Q1	Carbonic anhydrase 13	CA13	5	5	5	26	26	26	29.443	0.00016554	18.284	90112000	135490000	105020000	148260000	82938000	50282000	63120000	52738000	0	80806000	67255000	93509000	68217000	99219000	0	87544000	8	53158000	1824100	9979300	1878000	25660000	6141200	4111600	6643300	9006400	0	4798100	6569600	1677600	2163900	2892100	0	2116200	By MS/MS	By MS/MS	By MS/MS	By MS/MS
P35219	Carbonic anhydrase-related protein	CA8	3	3	3	15.9	15.9	15.9	32.973	0.00020563	45.454	93937000	67553000	116950000	64820000	131640000	130140000	28629000	0	0	75616000	148670000	51541000	130290000	118690000	100320000	59397000	14	105750000	5271200	4828200	10624000	6138900	5864800	5032800	892230	1934700	2126200	8345000	9671500	2884600	14679000	10679000	10385000	6389100	By MS/MS	By MS/MS	By MS/MS	By MS/MS
Q9H8G2;A0A3B3ISJ3;Q9H8G2-2	Caspase activity and apoptosis inhibitor 1	CAAP1	9	9	9	28.3	28.3	28.3	38.367	0	318.84	170240000	159680000	151870000	201800000	183090000	156790000	202080000	137890000	381110000	203560000	180380000	134220000	171400000	186080000	153120000	149370000	13	344250000	20931000	18704000	14156000	22267000	35362000	22644000	12679000	15936000	16169000	27633000	14790000	20911000	29469000	12099000	25476000	35031000	By MS/MS	By MS/MS	By MS/MS	By MS/MS
A0A087X0K1;Q9Y376	Calcium-binding protein 39	CAB39	10	10	9	26	26	23.3	39.452	0.00019712	39.503	1885100000	2212300000	1907000000	2106700000	1319700000	1426200000	1437600000	1358400000	2076900000	1362600000	1091000000	905130000	1252600000	1136200000	1423300000	1770500000	20	1365600000	154400000	21126000	209080000	30244000	36413000	36978000	10654000	12801000	6264100	10979000	260240000	144160000	59053000	63145000	252410000	57649000	By MS/MS	By MS/MS	By MS/MS	By MS/MS
A0A087WWW8;Q9Y6J0-2;Q9Y6J0;B5MEB3	Calcineurin-binding protein cabin-1	CABIN1	19	19	19	12.9	12.9	12.9	240.76	0	123.33	61553000	60612000	59994000	67968000	56459000	59025000	82085000	100900000	36228000	62078000	73075000	70005000	53220000	67119000	72285000	70918000	111	11516000	1018600	531040	1088800	352230	463440	1251600	893160	627710	171740	886310	1253500	533940	441610	285190	738420	978840	By MS/MS	By MS/MS	By MS/MS	By MS/MS
Q9BTV7	CDK5 and ABL1 enzyme substrate 2	CABLES2	6	6	6	22.6	22.6	22.6	52.235	0.00019172	36.208	76715000	0	82269000	118030000	75565000	59276000	54648000	0	0	74220000	84293000	59849000	99035000	87738000	78515000	60692000	20	63391000	4239400	569030	4413900	6561500	4685300	3638900	3140900	1980300	1836400	4747200	2744000	2284400	8844400	5999800	3820900	3884200	By MS/MS	By MS/MS	By MS/MS	By MS/MS
A0A0A0MQY7;Q5VU97;A0A3B3ISH2;Q5VU97-2	VWFA and cache domain-containing protein 1	CACHD1	10	10	10	10.6	10.6	10.6	136.71	0.00018986	34.74	57239000	55660000	56509000	39101000	23599000	17511000	44006000	41651000	27869000	0	38531000	0	42037000	21006000	29628000	22630000	58	7425000	1813600	1412600	387170	1471600	326490	383620	1177300	260860	310600	149410	195800	403570	328870	526060	1805400	250120	By MS/MS	By MS/MS	By MS/MS	By MS/MS
P54289-4;P54289-5;P54289-3;P54289-2;P54289	Voltage-dependent calcium channel subunit alpha-2/delta-1;Voltage-dependent calcium channel subunit alpha-2-1;Voltage-dependent calcium channel subunit delta-1	CACNA2D1	7	7	7	7.6	7.6	7.6	121.89	0	63.479	34523000	0	17719000	23469000	40056000	31325000	49700000	39192000	0	31646000	25616000	27708000	29908000	47077000	32318000	36722000	53	17204000	1362200	305780	586820	712470	1470500	1867500	1341900	916420	177040	1660000	876930	623520	1626400	1657800	908930	1109800	By MS/MS	By MS/MS	By MS/MS	By MS/MS
Q8WUQ7;Q8WUQ7-2	Cactin	CACTIN	16	16	16	21.8	21.8	21.8	88.701	0	186.57	74813000	80668000	74314000	57364000	103230000	89560000	108140000	135600000	184950000	127220000	123440000	132410000	150700000	147550000	117380000	131870000	29	134170000	7728100	4794400	8669300	10699000	10874000	9528100	6191800	11574000	5772900	11699000	11123000	10353000	5883100	8578200	6060100	4644500	By MS/MS	By MS/MS	By MS/MS	By MS/MS
Q86Y37;Q86Y37-2;Q86Y37-4	CDK2-associated and cullin domain-containing protein 1	CACUL1	11	11	11	39.6	39.6	39.6	41.063	0	76.992	134430000	147350000	202870000	127150000	182490000	169970000	157150000	248820000	211910000	129140000	153230000	143880000	144070000	210440000	204690000	156890000	17	213010000	15195000	7837400	24440000	7181900	7119700	19060000	16373000	9978200	8414300	14273000	9977100	16974000	15237000	11366000	9881700	19707000	By MS/MS	By MS/MS	By MS/MS	By MS/MS
Q9HB71;Q9HB71-3	Calcyclin-binding protein	CACYBP	20	20	20	58.8	58.8	58.8	26.21	0	323.31	3313800000	3806500000	3643900000	3091400000	2256800000	2146500000	2480400000	2049500000	3170300000	2442300000	1606500000	1884300000	1436300000	1465300000	1828100000	1968100000	13	10200000000	1147400000	820710000	1035200000	908990000	609330000	763640000	528820000	477330000	355970000	510640000	392230000	765260000	539400000	264090000	555310000	526160000	By MS/MS	By MS/MS	By MS/MS	By MS/MS
F8VPD4;P27708	CAD protein;Glutamine-dependent carbamoyl-phosphate synthase;Aspartate carbamoyltransferase;Dihydroorotase	CAD	37	37	37	19.9	19.9	19.9	236.02	0	323.31	526480000	1013400000	627230000	1007900000	1085100000	1036400000	905710000	1171000000	1230000000	1071800000	1423100000	1079200000	1318000000	1153100000	1218700000	1072300000	104	475260000	14844000	15580000	23443000	36668000	39429000	41414000	13246000	18816000	17036000	30644000	40320000	17281000	58406000	35661000	34094000	38376000	By MS/MS	By MS/MS	By MS/MS	By MS/MS
A0A087X1W8;A0A0A0MTJ8;X5DQS5;Q9BY67-5;Q9BY67;Q9BY67-4;Q9BY67-3;A0A087X0T8;Q9BY67-2	Cell adhesion molecule 1	CADM1	3	3	3	11.4	11.4	11.4	45.676	0	155.97	68715000	58490000	62478000	53865000	68069000	44598000	66247000	121890000	0	0	52807000	0	0	0	0	64008000	21	20081000	3116400	2683900	1417100	1013100	1360200	1864400	1194800	2214900	2402400	3500100	1398400	3969900	1549300	0	458920	1809300	By MS/MS	By MS/MS	By MS/MS	By MS/MS
F8W8P5;Q86UW7;C9IYE1;A0A087X1P3;Q86UW7-3;Q86UW7-2;H7BYR4	Calcium-dependent secretion activator 2	CADPS2	5	5	5	5	5	5	136.58	0.0010369	3.7502	33165000	0	61984000	40439000	45397000	0	51570000	66530000	0	51499000	31839000	66808000	35283000	50905000	37866000	66041000	61	15213000	630800	509850	1404100	996610	1463600	1585100	1343500	1468300	499070	505260	672320	938010	1360900	621850	112200	1101800	By MS/MS	By MS/MS	By MS/MS	By MS/MS
P22676;H3BN14;A6NER6	Calretinin	CALB2	9	9	9	34.3	34.3	34.3	31.54	0	107.77	449360000	379870000	412140000	382550000	1091300000	1294600000	1177700000	759150000	1373800000	1048000000	1021400000	834020000	887770000	1067900000	993410000	952620000	18	1692300000	31777000	51898000	65210000	80825000	203150000	189390000	163950000	58132000	35063000	53422000	157350000	132800000	154050000	66933000	132590000	115750000	By MS/MS	By MS/MS	By MS/MS	By MS/MS
Q9P1Z2-2;Q9P1Z2-3;Q9P1Z2;Q9P1Z2-4	Calcium-binding and coiled-coil domain-containing protein 1	CALCOCO1	7	7	7	11.5	11.5	11.5	70.978	0	85.149	28900000	19326000	30683000	29910000	47749000	46551000	53229000	53627000	0	45164000	42696000	54655000	51688000	0	50856000	42716000	33	32665000	1357000	1536900	1665900	1449300	2848800	1954100	1790600	1338800	757350	2150300	2188400	2767300	3042300	424170	4555500	2838500	By MS/MS	By MS/MS	By MS/MS	By MS/MS
Q13137-4;Q13137-5;Q13137;Q13137-3;D6REB0;Q13137-2	Calcium-binding and coiled-coil domain-containing protein 2	CALCOCO2	19	19	19	30.2	30.2	30.2	55.188	0	181.92	192900000	152360000	183700000	154640000	236050000	202130000	214060000	261420000	47782000	205970000	193750000	220250000	179660000	104220000	184350000	210200000	28	308820000	28102000	11230000	23930000	15252000	22349000	30490000	20214000	22772000	1571200	14678000	27015000	35277000	17945000	1344600	15290000	21361000	By MS/MS	By MS/MS	By MS/MS	By MS/MS
Q05682-5;E9PGZ1;Q05682-4;C9J813	Caldesmon	CALD1	37	37	4	58.8	58.8	2.4	61.212	0	323.31	2246800000	1828300000	1717400000	1925600000	1016300000	847690000	1281500000	1483800000	936990000	981340000	812830000	889360000	655410000	787310000	756290000	801960000	24	2498500000	340630000	338180000	332570000	329410000	110450000	125800000	152740000	99356000	39439000	96802000	87567000	72046000	110870000	81444000	98222000	82944000	By MS/MS	By MS/MS	By MS/MS	By MS/MS
P0DP25;P0DP24;P0DP23;E7EMB3;F8WBR5;M0QZ52;G3V479;G3V361;A0A590UJI2;Q96HY3		CALM2;CALM3;CALM1	8	8	7	36.2	36.2	36.2	16.837	0	110.83	6999700000	14738000000	6496600000	6004500000	3793500000	6873700000	4255500000	4597000000	3573800000	5206500000	6769800000	3831400000	5434800000	6166400000	4088500000	5637100000	9	27770000000	3988400000	2749600000	1899300000	1477100000	937730000	3286800000	436570000	848380000	884480000	2121500000	2143100000	784130000	1404100000	2480200000	1009800000	1319000000	By MS/MS	By MS/MS	By MS/MS	By MS/MS
P27797	Calreticulin	CALR	35	35	35	66.9	66.9	66.9	48.141	0	323.31	14414000000	13058000000	13816000000	12432000000	8316100000	8197900000	9085900000	10459000000	10350000000	7225000000	6819800000	8979200000	8501300000	8258100000	8634000000	9471500000	21	9335100000	931730000	823760000	1416300000	576800000	739510000	484800000	806060000	274920000	337560000	215800000	404200000	369490000	840470000	203300000	529990000	380430000	By MS/MS	By MS/MS	By MS/MS	By MS/MS
O43852-2;O43852-4;O43852-8	Calumenin	CALU	16	3	3	48.6	7	7	37.134	0.00017074	21.584	1101300000	1287100000	1108400000	2301200000	2804700000	1293500000	2484700000	2704000000	1302900000	2246600000	1981300000	1909400000	1374200000	1198900000	2060700000	1862000000	16	2264900000	125900000	140820000	78067000	4724200	200510000	96475000	218320000	200770000	96725000	123810000	175520000	104360000	290360000	145970000	77704000	184900000	By MS/MS	By MS/MS	By MS/MS	By MS/MS
O43852;O43852-3;O43852-6;O43852-10;O43852-5;O43852-9;O43852-13;O43852-14;O43852-15;O43852-11	Calumenin	CALU	18	18	5	54.3	54.3	12.7	37.106	0	323.31	9944600000	9766400000	9319700000	9428000000	8610300000	8715200000	9691000000	7895400000	9100100000	10935000000	10032000000	9424600000	9915300000	8602100000	9277100000	9189800000	16	37213000000	3694900000	2163300000	2968700000	1882600000	2371600000	2846600000	2315700000	2258100000	1496100000	2422800000	2206100000	2269600000	2750000000	1741000000	1902900000	1923500000	By MS/MS	By MS/MS	By MS/MS	By MS/MS
Q14012;H7C071	Calcium/calmodulin-dependent protein kinase type 1	CAMK1	10	10	7	38.4	38.4	31.1	41.337	0.00021777	53.678	257250000	194160000	279400000	236520000	212810000	278890000	241060000	213050000	175550000	293040000	254790000	323270000	227150000	245950000	238140000	273460000	15	183820000	12268000	2526400	14402000	6626500	5342300	14795000	6439000	9479700	5532200	14036000	11597000	14335000	12473000	34929000	8220600	10822000	By MS/MS	By MS/MS	By MS/MS	By MS/MS
E9PF82;E9PBG7;D6R938;Q13557-10;Q13557-8;Q13557-11;Q13557;Q13557-6;Q13557-4;Q13557-9;Q13557-3;Q13557-5;H0Y9C2	Calcium/calmodulin-dependent protein kinase type II subunit delta	CAMK2D	16	16	1	32.3	32.3	1.7	60.004	0	303.95	796360000	1028400000	1039500000	1103700000	823660000	789250000	930950000	930600000	883660000	699720000	721780000	1041800000	818590000	915410000	666520000	978560000	28	1722700000	123500000	153530000	116190000	149540000	88850000	175070000	87872000	98683000	49947000	93656000	70740000	92032000	147080000	80031000	40909000	155060000	By MS/MS	By MS/MS	By MS/MS	By MS/MS
A0A2Q3DQE3;Q13555-4;Q13555-11;Q13555-2;Q13555-8;Q13555;Q13555-6;Q5SWX3;Q13555-10;Q13555-3;Q13555-5;Q13555-7;Q8WU40;H0Y6G2	Calcium/calmodulin-dependent protein kinase type II subunit gamma	CAMK2G	16	12	1	35.3	26.8	5.8	62.164	0	323.31	131520000	79048000	120480000	87248000	80093000	91207000	89466000	67270000	63004000	119320000	130120000	95699000	80738000	83848000	103280000	78801000	25	109190000	13443000	6711200	9577900	4088000	2957300	5622800	3326000	10151000	1535600	8740300	8474400	5638400	3584200	12814000	5452200	8605300	By MS/MS	By MS/MS	By MS/MS	By MS/MS
Q16566	Calcium/calmodulin-dependent protein kinase type IV	CAMK4	9	8	8	23.7	22	22	51.925	0.00018132	28.366	24785000	43814000	36789000	48268000	34338000	42075000	41012000	44314000	0	35523000	38748000	32645000	41448000	44685000	45152000	34202000	28	24622000	2730700	1003800	871080	2285900	1435200	2014300	2548300	386610	556640	1700700	2694800	1048300	1254200	844890	3086300	716480	By MS/MS	By MS/MS	By MS/MS	By MS/MS
Q96RR4-6;Q96RR4-5;Q96RR4-2;Q96RR4-3;Q96RR4-4;Q96RR4-7;Q96RR4;F5GZ00	Calcium/calmodulin-dependent protein kinase kinase 2	CAMKK2	11	11	11	26.7	26.7	26.7	54.123	0	110.49	120520000	141910000	154820000	159900000	209770000	191750000	152720000	166940000	188030000	148270000	116420000	190200000	206050000	194410000	153190000	172120000	25	96560000	4331400	3286500	10838000	10316000	7432600	10064000	3190300	1376400	7378100	7536100	6547100	4012300	8064500	7049500	2279600	2856700	By MS/MS	By MS/MS	By MS/MS	By MS/MS
Q7Z624;B5MC79;B5MC16;Q7Z624-2	Calmodulin-lysine N-methyltransferase	CAMKMT	5	5	5	17.6	17.6	17.6	36.128	0.00019391	37.445	40072000	34153000	32465000	39408000	80597000	57897000	62061000	0	0	56208000	64516000	57465000	0	0	61103000	0	17	86973000	2850000	3783600	3358000	3735000	6878800	10995000	4958600	1813400	0	12916000	8856700	6956200	5322400	2161100	9635900	2752300	By MS/MS	By MS/MS	By MS/MS	By MS/MS
P49069	Calcium signal-modulating cyclophilin ligand	CAMLG	5	5	5	27.4	27.4	27.4	32.952	0	90.767	70799000	78811000	75862000	61004000	84939000	86147000	93990000	90665000	149350000	64732000	65354000	77380000	61810000	65927000	73383000	91544000	16	69364000	5787000	6403700	6410700	4716200	2691200	2563400	2316000	2010500	3893100	2618300	5432400	3693300	6323300	5046900	4322900	5135400	By MS/MS	By MS/MS	By MS/MS	By MS/MS
Q5T5Y3-3;Q5T5Y3;Q5T5Y3-2	Calmodulin-regulated spectrin-associated protein 1	CAMSAP1	46	46	45	34	34	33.5	179.34	0	323.31	222290000	198830000	201680000	209680000	202930000	197450000	228520000	261100000	268890000	234160000	175860000	233220000	177200000	197820000	179700000	231640000	91	111140000	9175400	4381900	9430500	11083000	6332600	8035200	4801800	4434400	3338500	8368000	5006500	9080800	6997600	4558900	7607400	8511200	By MS/MS	By MS/MS	By MS/MS	By MS/MS
Q08AD1-3;Q08AD1;Q08AD1-2	Calmodulin-regulated spectrin-associated protein 2	CAMSAP2	44	44	43	34.1	34.1	33.6	166.73	0	323.31	380390000	313860000	311350000	328800000	379240000	320670000	426020000	367710000	522870000	376860000	341400000	374610000	305700000	445120000	312160000	403080000	78	264710000	23403000	15865000	20023000	18197000	24888000	18193000	13904000	8833200	7588600	16494000	16732000	18174000	14586000	10780000	20906000	16149000	By MS/MS	By MS/MS	By MS/MS	By MS/MS
Q9P1Y5;Q9P1Y5-2	Calmodulin-regulated spectrin-associated protein 3	CAMSAP3	14	12	12	15.1	13.9	13.9	134.75	0	58.831	90551000	64033000	51214000	93768000	136250000	105030000	156780000	117660000	112450000	147990000	153000000	105180000	132460000	172290000	131650000	129780000	67	29858000	985400	154460	201570	1179200	2465600	1436400	970480	1097600	1008300	1315200	2583500	2767600	3854200	5240200	3641200	956910	By MS/MS	By MS/MS	By MS/MS	By MS/MS
Q86VP6;Q86VP6-2;A0A0C4DGH5	Cullin-associated NEDD8-dissociated protein 1	CAND1	42	42	36	33.7	33.7	29.9	136.37	0	323.31	2429500000	3130800000	2470400000	2577000000	2007400000	1918900000	1540200000	1544500000	1473100000	1652100000	2070300000	1297500000	1930500000	2336200000	1977000000	1879800000	62	4141000000	427480000	356010000	380020000	344500000	215620000	260810000	128240000	141220000	128070000	181930000	290190000	167150000	315090000	299610000	249710000	255300000	By MS/MS	By MS/MS	By MS/MS	By MS/MS
O75155;O75155-2	Cullin-associated NEDD8-dissociated protein 2	CAND2	16	13	13	17.5	15.3	15.3	135.25	0	144.36	120780000	145580000	176970000	132440000	71662000	91282000	54905000	54920000	0	46057000	72225000	47147000	65462000	65204000	94128000	78056000	58	47169000	9531300	3611500	7628500	4507500	3997600	2300900	1029600	2933200	0	130350	1863700	1818500	3608800	760080	1660400	1786900	By MS/MS	By MS/MS	By MS/MS	By MS/MS
Q8WVQ1-3;Q8WVQ1;K7EN15;Q8WVQ1-2	Soluble calcium-activated nucleotidase 1	CANT1	7	7	7	27.1	27.1	27.1	38.945	0.00019324	37.01	33175000	37598000	58625000	47415000	50482000	72845000	52759000	81943000	0	61016000	54496000	70033000	41412000	50827000	47928000	55075000	22	31705000	674510	1356400	2074900	2998600	2003800	3080600	2323200	887280	583710	3154200	3728000	1499800	3557900	461780	704260	2616500	By MS/MS	By MS/MS	By MS/MS	By MS/MS
P27824;P27824-2;P27824-3	Calnexin	CANX	43	43	43	48.1	48.1	48.1	67.567	0	323.31	17412000000	18944000000	18410000000	16764000000	20956000000	22547000000	24081000000	26608000000	26111000000	21383000000	17217000000	23679000000	20065000000	22296000000	19395000000	26138000000	32	37570000000	2960100000	1693900000	1532500000	1962900000	2274500000	3392700000	1898600000	2171100000	1597100000	2676400000	1818400000	1921000000	3618200000	2482500000	2273900000	3296500000	By MS/MS	By MS/MS	By MS/MS	By MS/MS
Q01518-2;Q01518	Adenylyl cyclase-associated protein 1	CAP1	27	27	26	52.5	52.5	50.8	51.83	0	323.31	12964000000	24273000000	19437000000	20173000000	11813000000	15275000000	14486000000	10699000000	19686000000	10538000000	13033000000	12187000000	9220600000	11874000000	12810000000	10236000000	28	31973000000	2636900000	1817300000	2289400000	2423000000	1863600000	2196100000	1944400000	1665600000	1665000000	1904600000	2083000000	2359700000	2121500000	1808800000	1943700000	1250400000	By MS/MS	By MS/MS	By MS/MS	By MS/MS
P40123;B7Z385;A0A087X0J3;A0A087WZ15;E9PDI2;P40123-2;P40123-3	Adenylyl cyclase-associated protein 2;Adenylyl cyclase-associated protein	CAP2	14	13	13	35.6	34	34	52.823	0	155.59	660550000	891660000	840250000	939410000	703730000	687560000	624470000	593460000	435380000	566690000	603500000	766040000	575340000	789550000	622090000	663830000	28	1197500000	79021000	80283000	114490000	137300000	72616000	78130000	47024000	44211000	25913000	53781000	67021000	68234000	85103000	84142000	84212000	76070000	By MS/MS	By MS/MS	By MS/MS	By MS/MS
P40121;E7ENU9;P40121-2	Macrophage-capping protein	CAPG	11	11	11	36.8	36.8	36.8	38.498	0	302.85	2256500000	2049200000	2340900000	2201700000	2277000000	2229500000	2309100000	3568200000	3181900000	1347100000	1757200000	3485800000	1191300000	1567000000	1200200000	1730600000	14	9231700000	750840000	339200000	528830000	513310000	639570000	638270000	676730000	749490000	312400000	247400000	667170000	1043700000	583610000	305360000	514920000	720830000	By MS/MS	By MS/MS	By MS/MS	By MS/MS
P07384	Calpain-1 catalytic subunit	CAPN1	22	22	22	33.6	33.6	33.6	81.889	0	131.55	615630000	625540000	645910000	528280000	526300000	636170000	258100000	299940000	381660000	489540000	702460000	416770000	776630000	562030000	713590000	472480000	36	809370000	70505000	52099000	51809000	45287000	67882000	71352000	19230000	19710000	15721000	34777000	54788000	44509000	87548000	67343000	73643000	33163000	By MS/MS	By MS/MS	By MS/MS	By MS/MS
P17655;P17655-2	Calpain-2 catalytic subunit	CAPN2	13	13	13	22.6	22.6	22.6	79.994	0	106	313420000	503560000	394790000	374620000	427900000	449530000	282170000	749890000	348200000	473000000	561040000	661790000	498060000	513770000	458850000	535130000	33	688680000	57521000	52797000	47822000	45711000	47425000	47525000	30486000	43126000	2463600	40066000	62690000	42565000	53792000	35982000	46802000	31903000	By MS/MS	By MS/MS	By MS/MS	By MS/MS
Q9Y6W3	Calpain-7	CAPN7	26	26	26	36.4	36.4	36.4	92.651	0	135.76	158150000	319100000	269340000	276080000	347300000	307860000	313090000	379290000	295920000	317360000	305160000	332700000	382240000	480570000	363140000	384350000	51	116430000	5404300	2479600	6630700	5010200	4301800	12903000	4631800	5367600	3039100	8619300	7508000	8136500	15070000	7326600	7866700	12135000	By MS/MS	By MS/MS	By MS/MS	By MS/MS
U3KPR7;U3KQE2;K7EIV0;A0A075B7C0;K7EKD8;A0A0C4DGQ5;P04632;K7ELJ7	Calpain small subunit 1	CAPNS1	5	5	5	51	51	51	11.399	0.00018278	29.257	1950600000	992160000	974880000	1014300000	1185400000	902900000	902050000	417100000	288390000	811680000	967730000	888790000	1113200000	365610000	789090000	798390000	6	3761400000	521380000	376590000	208620000	93661000	268390000	221990000	214480000	66341000	50794000	221950000	205950000	168940000	377270000	382590000	170560000	211910000	By MS/MS	By MS/MS	By MS/MS	By MS/MS
Q14444;Q14444-2;G3V153;E9PLA9	Caprin-1	CAPRIN1	19	19	19	33	33	33	78.365	0	323.31	6714100000	7374000000	5956600000	8187600000	7168500000	6669800000	6114900000	6643900000	9815600000	5250300000	5706500000	6412900000	6441400000	6321100000	4997000000	5733400000	21	9462000000	883660000	529970000	427540000	930270000	692000000	806110000	193400000	511720000	389310000	565100000	614710000	651320000	776390000	492610000	376100000	621830000	By MS/MS	By MS/MS	By MS/MS	By MS/MS
F5H142;Q6IMN6-10;Q6IMN6-7;Q6IMN6-3;Q6IMN6-2;Q6IMN6-9;Q6IMN6;Q6IMN6-6;H3BM22	Caprin-2	CAPRIN2	5	5	5	9.3	9.3	9.3	79.178	0.00015309	12.218	29852000	0	0	24337000	0	38001000	29438000	25241000	53906000	26288000	24285000	35900000	27179000	38066000	26095000	29716000	30	3409800	302310	893750	409970	608440	1296800	380100	418340	646640	343920	2382500	166440	1748600	720300	478360	1171900	1279300	By MS/MS	By MS/MS	By MS/MS	By MS/MS
P52907	F-actin-capping protein subunit alpha-1	CAPZA1	10	10	8	55.9	55.9	46.5	32.922	0	323.31	3870000000	3690600000	4296700000	4813700000	3229500000	3464300000	1463300000	1458100000	1877200000	3402700000	3890500000	2336600000	3951200000	3840800000	3618000000	2319800000	13	7637800000	680840000	498140000	611620000	638050000	367640000	578260000	90139000	374140000	207740000	370150000	505880000	671670000	629890000	356990000	504650000	552030000	By MS/MS	By MS/MS	By MS/MS	By MS/MS
P47755;F8W9N7;A0A0D9SET8	F-actin-capping protein subunit alpha-2	CAPZA2	10	8	8	52.1	42.7	42.7	32.949	0	323.31	691900000	643600000	623280000	600350000	442670000	459780000	245100000	378730000	384650000	457680000	485490000	333580000	649780000	513430000	406320000	376840000	13	1273500000	151870000	109480000	152800000	109880000	74995000	103600000	43788000	35192000	35963000	63541000	85695000	54638000	117810000	64138000	12393000	57738000	By MS/MS	By MS/MS	By MS/MS	By MS/MS
P47756-2;B1AK88	F-actin-capping protein subunit beta	CAPZB	15	15	4	49.6	49.6	8.1	30.628	0	257.67	4580600000	5359600000	4335500000	4045900000	5131600000	4046700000	3638800000	4661700000	3788000000	3788700000	3350200000	3069900000	4169100000	3920500000	4084100000	3379300000	16	11821000000	1148400000	932930000	892030000	992600000	694640000	651350000	717480000	623230000	403150000	724800000	738940000	473950000	761900000	677520000	599830000	788300000	By MS/MS	By MS/MS	By MS/MS	By MS/MS
Q9BWT7;Q9BWT7-2;B0QYC4	Caspase recruitment domain-containing protein 10	CARD10	6	6	6	6.5	6.5	6.5	115.93	0.00015202	11.513	19527000	28028000	20831000	22443000	40018000	36840000	0	0	0	28928000	27257000	23062000	38874000	47827000	36952000	35840000	58	16408000	1081200	625810	506730	859710	1916500	1945400	1015100	468600	1598800	690430	303150	678010	1267700	1055600	1155700	1239400	By MS/MS	By MS/MS	By MS/MS	By MS/MS
Q9Y2V2;H3BTK3;I3L3X8;H3BSW7;H3BUY4;H3BPY5;H3BNU9	Calcium-regulated heat stable protein 1	CARHSP1	5	5	5	47.6	47.6	47.6	15.892	0	157.88	2211800000	1831500000	2056300000	2604600000	2467700000	2008800000	2536900000	1788400000	1236800000	2028900000	1873000000	1977500000	2794600000	3417900000	2643200000	2737500000	7	4051100000	396900000	231210000	224100000	356880000	167570000	138740000	302850000	25478000	52385000	268010000	219030000	224240000	461990000	273790000	404080000	303860000	By MS/MS	By MS/MS	By MS/MS	By MS/MS
Q8IW45;Q8IW45-2	ATP-dependent (S)-NAD(P)H-hydrate dehydratase	CARKD	5	5	5	26.2	26.2	26.2	36.576	0	62.576	208070000	284770000	227190000	335680000	243390000	171910000	0	0	0	0	283020000	140060000	297750000	287460000	321570000	129970000	17	2214700	228290	340720	3904300	5300200	2966700	626720	7988200	2328100	0	7940900	3122300	821740	624510	407320	613830	1323200	By MS/MS	By MS/MS	By MS/MS	By MS/MS
Q86X55-1;Q86X55	Histone-arginine methyltransferase CARM1	CARM1	3	3	3	5.5	5.5	5.5	63.459	0	71.239	0	0	330800000	249030000	485570000	623680000	457890000	319030000	749540000	572500000	0	523550000	502100000	643230000	435090000	561090000	21	359170000	2883100	1352500	35477000	15738000	22886000	42260000	26231000	5954400	12764000	34032000	15338000	23263000	32698000	29728000	25569000	34350000	By MS/MS	By MS/MS	By MS/MS	By MS/MS
P49589;P49589-3;B4DKY1;P49589-2	Cysteine--tRNA ligase, cytoplasmic	CARS	22	22	22	32.1	32.1	32.1	85.472	0	323.31	2231000000	1833300000	2020500000	1724400000	1362100000	1487000000	1326600000	1156100000	968900000	1110600000	1297100000	1136700000	1244700000	1468800000	1319400000	1170900000	41	1277600000	160380000	100380000	114700000	121930000	79711000	83239000	59154000	48752000	19374000	49016000	68257000	58659000	111590000	60815000	83441000	58166000	By MS/MS	By MS/MS	By MS/MS	By MS/MS
Q9HA77	Probable cysteine--tRNA ligase, mitochondrial	CARS2	8	8	8	14.5	14.5	14.5	62.223	0.00015333	12.298	243360000	406590000	245060000	258900000	341390000	418700000	580800000	601660000	0	355880000	486680000	622270000	511660000	631250000	382680000	441100000	24	407860000	16072000	18651000	19003000	15277000	11349000	35755000	32227000	25802000	13753000	33335000	41342000	28760000	35399000	39538000	24811000	16788000	By MS/MS	By MS/MS	By MS/MS	By MS/MS
O15234;J3KSY7	Protein CASC3	CASC3	16	16	16	28.6	28.6	28.6	76.277	0	122.77	308950000	156120000	190270000	305060000	405570000	403930000	467480000	535330000	643410000	409510000	289800000	401840000	265470000	456950000	231630000	373590000	27	34453000	1746800	1151700	4302700	261210	2773700	3187600	4456700	5301500	583050	1391700	1785400	2341800	3899800	17709000	1269800	18152000	By MS/MS	By MS/MS	By MS/MS	By MS/MS
Q6P4E1-5;Q6P4E1;Q6P4E1-2;A0A3B3IRW9	Protein CASC4	CASC4	19	19	19	42.7	42.7	42.7	47.308	0	195.06	398430000	482420000	472640000	385160000	713540000	646860000	801980000	669030000	764760000	837210000	705770000	948240000	560230000	723150000	799210000	795690000	24	980270000	36484000	35309000	44295000	56087000	84059000	60691000	59663000	64856000	35225000	84208000	57850000	98139000	80920000	40100000	77110000	65274000	By MS/MS	By MS/MS	By MS/MS	By MS/MS
Q8NG31-2;Q8NG31;Q8NG31-4;E9PPJ1;Q8NG31-3;H0YCZ2	Protein CASC5	CASC5	88	88	88	45.6	45.6	45.6	262.63	0	323.31	321970000	327730000	350780000	366910000	401500000	414400000	358070000	465540000	561260000	365960000	342520000	468990000	339590000	392440000	363750000	310990000	122	263280000	23074000	11271000	20067000	17149000	20205000	23866000	12150000	13808000	9095300	19223000	12238000	17621000	22857000	9113700	17179000	14368000	By MS/MS	By MS/MS	By MS/MS	By MS/MS
O14936;A0A2R8YEK3;A0A2R8YE77;A0A2U3TZN6;A0A2U3TZM1;A0A2U3TZM4;O14936-3;O14936-4;O14936-6;O14936-2;A0A2R8Y6F8;O14936-5;Q5JS72	Peripheral plasma membrane protein CASK	CASK	23	23	1	24.5	24.5	1.4	105.12	0	181.13	385950000	484130000	452350000	414480000	456600000	512390000	585100000	539850000	664010000	476350000	464370000	506650000	440530000	498740000	522390000	554540000	49	400150000	26420000	29499000	35977000	27719000	28356000	28840000	26389000	6688600	9785500	27279000	22081000	17990000	34947000	20438000	31773000	25965000	By MS/MS	By MS/MS	By MS/MS	By MS/MS
Q8WXE0;Q8WXE0-2;J3QRN1	Caskin-2	CASKIN2	10	10	8	10.1	10.1	8.6	126.78	0.00015413	12.598	135650000	171360000	129970000	163020000	117330000	132620000	140590000	127460000	0	95136000	96956000	137730000	103480000	129580000	118290000	117510000	45	52761000	9193300	19476000	5174700	2133300	588200	351050	1631000	655500	295930	187230	188640	5007600	4834000	501380	2838800	621200	By MS/MS	By MS/MS	By MS/MS	By MS/MS
P42575;P42575-2	Caspase-2;Caspase-2 subunit p18;Caspase-2 subunit p13;Caspase-2 subunit p12	CASP2	15	15	15	38.5	38.5	38.5	50.685	0	104.04	158460000	179770000	169690000	149930000	179230000	142720000	151400000	185740000	209410000	114380000	127870000	118120000	196000000	189980000	233150000	216110000	25	112970000	9073600	1967600	8430700	9712700	9745700	6029700	5372600	2282800	2616600	4782800	5813200	2806400	12425000	5849500	13441000	12618000	By MS/MS	By MS/MS	By MS/MS	By MS/MS
P42574;C9JXR7;A8MVM1	Caspase-3;Caspase-3 subunit p17;Caspase-3 subunit p12	CASP3	7	7	7	31.8	31.8	31.8	31.608	0	160.34	476260000	698640000	513340000	623600000	541100000	416680000	287190000	440650000	403430000	478930000	557870000	338860000	545020000	667310000	530660000	492700000	14	1014900000	72115000	48840000	72037000	103370000	48511000	52339000	19869000	44763000	38796000	49333000	76258000	62095000	120490000	59915000	86713000	59474000	By MS/MS	By MS/MS	By MS/MS	By MS/MS
P49662;P49662-2;P49662-4;E9PMT1	Caspase-4;Caspase-4 subunit 1;Caspase-4 subunit 2	CASP4	11	11	10	30	30	27.9	43.262	0	68.01	298820000	340510000	367240000	329080000	288360000	348950000	240630000	462110000	476390000	279800000	270040000	248060000	280830000	289310000	246370000	308790000	22	189640000	19938000	8882100	16320000	7721500	4471400	14788000	6797100	16243000	14397000	12070000	11234000	7578400	15187000	8958700	12770000	12284000	By MS/MS	By MS/MS	By MS/MS	By MS/MS
P55212;P55212-2;D6RHU3	Caspase-6;Caspase-6 subunit p18;Caspase-6 subunit p11	CASP6	8	8	8	30	30	30	33.31	0	81.229	531610000	429720000	347690000	340540000	438260000	341690000	342360000	302190000	142110000	204870000	288210000	165220000	305480000	387070000	331310000	229960000	15	190670000	43635000	1833700	28654000	10977000	15104000	789140	8027800	15534000	3191800	7947900	10875000	6719300	23395000	5319100	15936000	8261500	By MS/MS	By MS/MS	By MS/MS	By MS/MS
P55210;Q5SVL2;P55210-3;A0A5F9ZHZ6;A0A0A0MRL7;P55210-4;P55210-2	Caspase-7;Caspase-7 subunit p20;Caspase-7 subunit p11	CASP7	11	11	11	39.9	39.9	39.9	34.276	0	233.18	347210000	378850000	326410000	425540000	350110000	350980000	350340000	247800000	347870000	310170000	423200000	326810000	365730000	370280000	391680000	276980000	17	462620000	21122000	15034000	53362000	52523000	32529000	24955000	17059000	10329000	33057000	29028000	33259000	22066000	24427000	37923000	30643000	25308000	By MS/MS	By MS/MS	By MS/MS	By MS/MS
Q14790-4;Q14790-2;Q14790;Q14790-9;A0A0A0MS31;Q14790-8;Q14790-7;Q14790-3;E7ETB7;E7EQ06;Q14790-6;Q14790-5	Caspase-8;Caspase-8 subunit p18;Caspase-8 subunit p10	CASP8	14	14	6	27	27	12.1	57.7	0	93.299	213350000	314680000	222320000	198890000	343440000	276350000	318420000	352200000	344240000	312350000	316400000	248680000	256020000	291000000	312280000	298130000	29	518220000	33218000	58864000	25160000	18310000	47919000	60716000	8628600	28416000	9374100	26065000	28551000	25492000	39551000	48597000	25105000	34250000	By MS/MS	By MS/MS	By MS/MS	By MS/MS
Q9UKL3;A0A087WTW5	CASP8-associated protein 2	CASP8AP2	32	32	32	18.7	18.7	18.7	222.66	0	199.54	98281000	74214000	63206000	106880000	74978000	70130000	60336000	62898000	56069000	67035000	68303000	75383000	65748000	58358000	60658000	74621000	100	20236000	3229300	2034800	1368900	1280400	887050	936890	669530	1130100	239080	893440	1120100	1897400	1855700	562130	974310	1156800	By MS/MS	By MS/MS	By MS/MS	By MS/MS
Q5JRU2;F8VVS7;P55211-4;P55211;H0Y6Y2;Q5JRU8	Caspase;Caspase-9;Caspase-9 subunit p35;Caspase-9 subunit p10	CASP9	4	4	4	15	15	15	28.764	0.00054481	5.3799	21904000	24697000	0	0	20918000	27313000	29683000	22566000	0	0	0	0	22697000	22064000	27843000	0	9	27935000	2969200	2299500	813650	1231700	2869800	4822300	904450	663740	529050	935320	2966300	961360	1165200	3079000	3864900	826310	By MS/MS	By MS/MS	By MS/MS	By MS/MS
P20810-6;P20810-7;P20810-10;A0A6Q8PH20;P20810-9;P20810-5;A0A0C4DGB5;P20810;P20810-8;B7Z574;E7ES10;P20810-4;A0A6Q8PFE5;P20810-2;E9PCH5;A0A6Q8PG72;E9PDE4;A0A6Q8PGG5;P20810-3;H0Y7F0	Calpastatin	CAST	51	51	7	61.7	61.7	9.5	84.942	0	323.31	3428200000	2683300000	2830400000	3079000000	3694900000	3165600000	4330300000	4326700000	3761100000	3790000000	3087200000	3505400000	2754500000	3272800000	3201600000	3005300000	39	4212700000	346190000	201030000	307750000	270080000	264700000	290210000	312740000	286780000	135510000	283200000	223070000	279320000	300840000	167930000	240920000	302420000	By MS/MS	By MS/MS	By MS/MS	By MS/MS
P04040	Catalase	CAT	19	19	19	42.9	42.9	42.9	59.755	0	220.31	546270000	553300000	565880000	685860000	636690000	666760000	655690000	567200000	429220000	572580000	682810000	566840000	634920000	421270000	728990000	613630000	29	687870000	94749000	17590000	66828000	45532000	41404000	41538000	60896000	53183000	23386000	34374000	25297000	47380000	45363000	20395000	32474000	37479000	By MS/MS	By MS/MS	By MS/MS	By MS/MS
Q03135	Caveolin-1	CAV1	7	7	2	33.7	33.7	14	20.471	0	67.474	18985000000	18029000000	9550700000	15373000000	12381000000	8306400000	9932400000	10415000000	8995700000	8291600000	9333900000	10805000000	10340000000	9706000000	7173500000	8555900000	10	5490000000	1175800000	372350000	253710000	453810000	655490000	257540000	413920000	377310000	41761000	192740000	395470000	258690000	267930000	226320000	80801000	66279000	By MS/MS	By MS/MS	By MS/MS	By MS/MS
O43439-5;O43439-2;O43439;O43439-4	Protein CBFA2T2	CBFA2T2	9	9	9	15.6	15.6	15.6	65.877	0.00014773	9.6579	31095000	0	22957000	0	34341000	38208000	39943000	0	0	24688000	15990000	0	28429000	21997000	33300000	33578000	35	27198000	1905100	161160	1688000	4438700	1920300	3818400	1901700	767080	0	1654800	475490	1203200	2244000	477080	3096300	1446900	By MS/MS	By MS/MS	By MS/MS	By MS/MS
P22681;A0A0U1RR39;A0A1B0GW38;A0A0U1RQX8	E3 ubiquitin-protein ligase CBL	CBL	12	12	11	17.8	17.8	16.9	99.632	0	323.31	173560000	197810000	148220000	214930000	114630000	97162000	223770000	195720000	147860000	162250000	105400000	140460000	110840000	155070000	98137000	122070000	45	99627000	10229000	7787200	10856000	6514200	6286500	5814900	8794900	6458500	1050600	4618300	3961800	3782400	7487700	7006600	3972700	5004700	By MS/MS	By MS/MS	By MS/MS	By MS/MS
A0A2R8Y8D8;A0A2R8Y5E1;A0A2R8YFD4;Q13191-2;Q13191;Q13191-3;A0A2R8YDW4;A0A2R8Y582;C9JU85;A0A2R8Y7I2	E3 ubiquitin-protein ligase CBL-B	CBLB	4	3	3	5.6	4.7	4.7	96.896	0.00041356	5.8352	0	0	0	0	0	28719000	27410000	24457000	0	0	0	0	0	0	0	30416000	50	6780800	0	158500	0	258610	634870	1562300	274560	637230	370210	370080	363580	0	530130	0	320950	1299800	By matching	By MS/MS		By MS/MS
Q75N03;Q75N03-2;C9J2P9	E3 ubiquitin-protein ligase Hakai	CBLL1	12	11	11	34.4	33	33	54.519	0	145.06	119910000	117330000	113230000	147480000	142160000	152160000	184600000	198240000	207190000	215720000	141160000	130550000	181110000	214250000	154620000	166770000	18	88098000	4432800	941820	2474000	2616500	4055400	4024300	6225500	10778000	15844000	4641800	11488000	14065000	8510300	7645800	3101500	3097200	By MS/MS	By MS/MS	By MS/MS	By MS/MS
P16152	Carbonyl reductase [NADPH] 1	CBR1	11	11	11	54.5	54.5	54.5	30.375	0	323.31	1844700000	982270000	2177800000	1701200000	1310100000	1238300000	929330000	796200000	803290000	1160900000	1763100000	1176400000	1701800000	1259200000	1648400000	1182300000	17	2577300000	236180000	83708000	199230000	220850000	182340000	174930000	188430000	87125000	61060000	113720000	171050000	183560000	140290000	141540000	135790000	257460000	By MS/MS	By MS/MS	By MS/MS	By MS/MS
O75828	Carbonyl reductase [NADPH] 3	CBR3	5	5	5	26	26	26	30.85	0	91.582	1686100000	1434900000	1300800000	1326500000	1587400000	1468900000	1542900000	1558800000	2343700000	1257000000	1061600000	1439400000	1228600000	1278100000	1805900000	754320000	16	2293700000	181780000	175190000	191280000	212330000	188180000	180210000	75360000	126160000	123560000	168560000	82488000	110660000	118350000	128790000	211630000	19150000	By MS/MS	By MS/MS	By MS/MS	By MS/MS
Q8N4T8;Q8N4T8-2;H0Y962	Carbonyl reductase family member 4	CBR4	6	6	6	38.4	38.4	38.4	25.301	0.0002004	41.748	123820000	0	74812000	119990000	208450000	235220000	223490000	286060000	111640000	156770000	188290000	184120000	130440000	148090000	188510000	229530000	10	48563000	1257100	6326800	10798000	1655700	5852700	7023600	1896800	1554500	9521300	21536000	5658300	4114500	7963100	7012600	2246700	2327400	By MS/MS	By MS/MS	By MS/MS	By MS/MS
P0DN79;P35520;P35520-2;C9JMA6	Cystathionine beta-synthase	CBS	8	8	8	18.7	18.7	18.7	60.586	0	103.9	216840000	121070000	96716000	169150000	219260000	207400000	322610000	316110000	304220000	347760000	242400000	301730000	159740000	174860000	197040000	352840000	26	23756000	4979800	1676500	146620	8889400	429880	752320	10897000	1817600	2336100	2185300	3074800	11809000	2766400	772370	825300	1993000	By MS/MS	By MS/MS	By MS/MS	By MS/MS
Q8IUF1;C9J3G2;Q9BRT8;Q9BRT8-3;A0A087X140;H0Y5V3;A0A0A6YYH9;Q5RIA9;Q5JTY5;Q4V339;Q5RIB0;A0A0A0MRU4;Q5JTY5-2;Q9BRT8-2;Q5RIA9-3;F2Z2T4;A0A0B4J2F1;A0A087WWG3;A0A087WZQ3;F8WEG4;A0A087WTC0;F8WEU0	COBW domain-containing protein 2;COBW domain-containing protein 1;COBW domain-containing protein 5;COBW domain-containing protein 3;COBW domain-containing protein 6	CBWD2;CBWD1;CBWD7;CBWD5;CBWD3;CBWD6	7	7	7	21	21	21	44.034	0.00017001	21.049	146840000	159340000	206290000	159140000	161260000	121200000	97587000	0	130220000	160520000	121850000	147390000	194540000	177440000	128420000	137370000	17	170160000	3671500	3437700	3199500	7338600	7454700	7923000	6526800	1001300	16963000	5431100	4865700	5046000	13945000	33368000	4358000	45631000	By MS/MS	By MS/MS	By MS/MS	By MS/MS
P83916;J3KS05;B5MD17;K7ELA4;C9JWS9	Chromobox protein homolog 1	CBX1	11	11	10	50.8	50.8	42.2	21.418	0	265.05	2871100000	2513200000	2146300000	2480200000	2182600000	1817000000	1898200000	1662300000	2024300000	1680300000	2210700000	1840100000	2235200000	2543600000	2630100000	2150600000	8	6638300000	591550000	307910000	418510000	455240000	543460000	172520000	459810000	368210000	309520000	341270000	419720000	514180000	564800000	327510000	443710000	400370000	By MS/MS	By MS/MS	By MS/MS	By MS/MS
Q14781	Chromobox protein homolog 2	CBX2	14	14	14	35.5	35.5	35.5	56.08	0	323.31	493280000	313440000	360950000	335520000	279390000	300720000	403070000	573150000	672900000	351650000	277520000	405590000	261600000	302810000	211130000	310570000	28	117830000	16282000	6533000	12127000	6174500	9539400	6929600	4776500	6450100	4721400	5118400	5545400	6774700	7148400	7024300	6138400	6543900	By MS/MS	By MS/MS	By MS/MS	By MS/MS
Q13185	Chromobox protein homolog 3	CBX3	7	6	6	36.1	27.3	27.3	20.811	0	151.65	6676700000	6166900000	5043500000	5132800000	5039900000	5478600000	6075500000	6818700000	4591600000	4549700000	4856500000	5677900000	3703500000	3424200000	5533300000	5836500000	7	21366000000	2229300000	1039200000	1275200000	1071300000	1201000000	1813600000	1262200000	1254500000	932440000	1199300000	1201300000	2016800000	1272400000	771980000	1516100000	1309700000	By MS/MS	By MS/MS	By MS/MS	By MS/MS
O00257	E3 SUMO-protein ligase CBX4	CBX4	17	17	17	30.7	30.7	30.7	61.367	0	120.67	148290000	128140000	111770000	148450000	148510000	130240000	178360000	160670000	195740000	169060000	126020000	173470000	118240000	127690000	137740000	147990000	32	186160000	16762000	9374100	14043000	12080000	11372000	14596000	10510000	9377200	7481600	12680000	8982900	4013000	18214000	6443900	17704000	12526000	By MS/MS	By MS/MS	By MS/MS	By MS/MS
P45973	Chromobox protein homolog 5	CBX5	9	9	9	49.7	49.7	49.7	22.225	0	206.28	2042300000	2021300000	2729100000	1474500000	3182200000	4145600000	4355700000	3076300000	2386100000	2526800000	3406000000	3113100000	2947200000	3163700000	3242500000	3675000000	10	7208400000	463970000	329450000	449120000	122900000	512060000	606880000	489440000	511630000	295240000	229740000	353890000	565820000	723470000	431330000	367270000	756170000	By MS/MS	By MS/MS	By MS/MS	By MS/MS
O95503;B0QXZ6	Chromobox protein homolog 6	CBX6	8	8	8	28.6	28.6	28.6	43.898	0	111.25	133030000	96402000	98008000	109370000	88746000	93505000	112630000	0	126090000	125870000	118590000	129400000	98284000	104510000	91381000	113730000	21	77490000	5106600	4801900	1932600	2933600	1987300	13718000	7795700	2121800	4820700	8365400	8275400	2814200	3235000	991870	2710300	8001500	By MS/MS	By MS/MS	By MS/MS	By MS/MS
Q9HC52;C9J6K3	Chromobox protein homolog 8	CBX8	10	10	10	26.7	26.7	26.7	43.395	0	115.88	163220000	89427000	124760000	172710000	241470000	192740000	204880000	202750000	175600000	178800000	182380000	167030000	200730000	212420000	144940000	190090000	21	204890000	10312000	8607100	6175500	5807200	15733000	11376000	19853000	11302000	4638800	8276100	9762700	19567000	23911000	15018000	22635000	11913000	By MS/MS	By MS/MS	By MS/MS	By MS/MS
Q6P1N0-2;Q6P1N0	Coiled-coil and C2 domain-containing protein 1A	CC2D1A	28	28	28	31.9	31.9	31.9	103.93	0	323.31	253060000	234990000	262880000	245630000	271130000	264700000	301030000	314100000	354960000	301140000	286380000	314920000	283030000	371900000	306860000	354390000	51	445950000	39116000	17038000	35823000	26762000	27853000	27848000	32645000	18838000	13444000	30731000	26585000	27818000	30927000	33067000	28352000	29108000	By MS/MS	By MS/MS	By MS/MS	By MS/MS
Q5T0F9-2;Q5T0F9;H0Y517;H7C1U3;Q5T0F9-3	Coiled-coil and C2 domain-containing protein 1B	CC2D1B	20	20	20	31.7	31.7	31.7	93.594	0	323.31	459340000	469080000	539970000	412980000	579570000	737270000	640640000	716600000	1199800000	651770000	559680000	753270000	636070000	561950000	648690000	553040000	35	517350000	23916000	18592000	24590000	19153000	26482000	52046000	29708000	12133000	87456000	31104000	35116000	29978000	37473000	32693000	33230000	23679000	By MS/MS	By MS/MS	By MS/MS	By MS/MS
H0Y941;A0A140T8Y7;Q9P2K1-2;Q9P2K1;A0A0J9YY35;A0A494C0X1;A0A494C1C5;D6R9V3	Coiled-coil and C2 domain-containing protein 2A	CC2D2A	11	11	11	8.7	8.7	8.7	180.39	0.00018086	27.958	50361000	40728000	53851000	42668000	44844000	46253000	50883000	57969000	63816000	36276000	42071000	60811000	34733000	43863000	42732000	53270000	71	11689000	1442000	803350	1153300	435340	1435500	751610	613390	648180	246130	473060	505030	1486900	423650	202250	720940	348610	By MS/MS	By MS/MS	By MS/MS	By MS/MS
Q8IX12-2;Q8IX12;A0A0C4DGG8;F5H2E6;F5H1H2	Cell division cycle and apoptosis regulator protein 1	CCAR1	37	37	37	33.7	33.7	33.7	131.04	0	323.31	1049000000	1105100000	852340000	1083300000	1019700000	1042700000	1134900000	1240600000	1636100000	960030000	1034200000	1214600000	1039400000	1285200000	894960000	1089000000	46	2100600000	204510000	128910000	170630000	132640000	127250000	173360000	128660000	91619000	103310000	100190000	103770000	118000000	150210000	123270000	114080000	130200000	By MS/MS	By MS/MS	By MS/MS	By MS/MS
Q8N163;Q8N163-2;H0YB24	Cell cycle and apoptosis regulator protein 2	CCAR2	34	34	13	42.1	42.1	17.8	102.9	0	323.31	2310800000	1960500000	1829200000	1785300000	1985800000	1917100000	1998100000	2066500000	1805800000	1878800000	1751300000	1972600000	1974900000	2695800000	2202700000	2338000000	50	1786600000	299050000	75304000	137010000	128280000	168010000	147460000	105350000	94651000	58658000	117220000	62331000	59288000	117440000	79162000	54417000	83020000	By MS/MS	By MS/MS	By MS/MS	By MS/MS
A0A494C066;B7Z4W5;Q16773-2;Q16773	Kynurenine--oxoglutarate transaminase 1	CCBL1	5	5	5	11.5	11.5	11.5	57.54	0.00017665	25.191	38888000	86500000	51095000	58288000	0	92777000	91426000	0	86393000	102360000	98980000	135720000	96049000	140140000	99231000	111750000	23	101160000	3627800	9690100	6334400	6063700	5058300	7388400	3749700	2489500	2560400	6543000	6031600	5217000	13106000	7272200	6581700	9445400	By MS/MS	By MS/MS	By MS/MS	By MS/MS
Q6YP21-3;Q6YP21	Kynurenine--oxoglutarate transaminase 3	CCBL2	15	15	15	38.6	38.6	38.6	47.752	0	192.18	604500000	964470000	751860000	872100000	1050200000	1100600000	1002500000	873200000	1024700000	1091800000	1336500000	819200000	1108400000	1174700000	1089800000	969910000	21	1762600000	58159000	84531000	110090000	119640000	159990000	125610000	69562000	45614000	56315000	113210000	135980000	90085000	230100000	144620000	112320000	106810000	By MS/MS	By MS/MS	By MS/MS	By MS/MS
Q96ES7	SAGA-associated factor 29 homolog	CCDC101	6	6	6	16.4	16.4	16.4	33.238	0.00017618	24.86	179400000	232180000	214450000	194010000	189150000	273960000	312110000	287560000	324740000	274460000	231610000	297480000	213090000	225660000	151360000	306420000	15	303350000	25048000	23476000	27342000	12004000	10975000	16184000	26875000	20941000	12044000	22929000	17201000	21675000	16493000	14450000	14540000	21171000	By MS/MS	By MS/MS	By MS/MS	By MS/MS
Q96A19	Coiled-coil domain-containing protein 102A	CCDC102A	9	9	9	18.2	18.2	18.2	62.595	0.00018762	33.193	60890000	0	0	57119000	97532000	63386000	105730000	120020000	114550000	97920000	101220000	99298000	64681000	97920000	70649000	100150000	24	45141000	5273200	3185200	2628000	1627700	2599600	2007000	4282600	2500900	7338600	4124300	4092200	2752800	6844600	3524300	3063400	5093100	By MS/MS	By MS/MS	By MS/MS	By MS/MS
Q9BWC9;K7EMI9	Coiled-coil domain-containing protein 106	CCDC106	7	7	7	21.4	21.4	21.4	32.032	0.0015383	3.3922	67040000	72730000	68618000	0	0	56913000	0	0	0	0	63669000	0	0	74534000	59275000	0	12	78376000	9557900	2483200	11926000	4957800	2920800	9639800	1537800	3565500	692110	1280800	4205500	0	10795000	2140500	4168600	10043000	By MS/MS	By MS/MS	By MS/MS	By MS/MS
Q9NWR8	Calcium uniporter regulatory subunit MCUb, mitochondrial	CCDC109B	5	5	5	13.4	13.4	13.4	39.082	0.00015011	10.586	86844000	99253000	108080000	80275000	82455000	80188000	107080000	76599000	159780000	70283000	78606000	115540000	80716000	116470000	64776000	85594000	16	194840000	20200000	5622800	15468000	17600000	11000000	18558000	6385300	9883300	2914600	10981000	12761000	13000000	13224000	8067800	14180000	14993000	By MS/MS	By MS/MS	By MS/MS	By MS/MS
Q8IWD4;Q8IWD4-3;Q8IWD4-2;Q8IWD4-4;B0QYH3	Coiled-coil domain-containing protein 117	CCDC117	7	7	7	29.4	29.4	29.4	30.541	0.00017578	24.538	98166000	54229000	86674000	52963000	60600000	62060000	65811000	141270000	117500000	71603000	68724000	85267000	84199000	78318000	57323000	116040000	15	119930000	19789000	1294300	11773000	6521300	5019700	4904900	4630500	5396100	6098200	7177300	10433000	10706000	2018500	4926900	7710800	11530000	By MS/MS	By MS/MS	By MS/MS	By MS/MS
J3KR35;Q8WUD4;C9JUN5	Coiled-coil domain-containing protein 12	CCDC12	13	13	13	57.5	57.5	57.5	20.501	0	323.31	721020000	801140000	736560000	771080000	946540000	844540000	1095400000	1259100000	1015200000	1041200000	914020000	773450000	692000000	491790000	764420000	995700000	10	3111000000	132640000	173990000	162690000	159870000	364730000	190650000	181010000	137260000	176660000	248440000	206270000	175770000	210920000	135050000	266340000	188710000	By MS/MS	By MS/MS	By MS/MS	By MS/MS
Q96CT7;M0R2F5	Coiled-coil domain-containing protein 124	CCDC124	11	11	11	27.8	27.8	27.8	25.835	0.00014824	9.8391	1244700000	1311600000	1554500000	1635400000	1646000000	2095300000	2208000000	2361800000	1382000000	1924800000	1790500000	1854700000	1829800000	1553300000	2381700000	2625700000	12	3496000000	157090000	146400000	245400000	124780000	270040000	336080000	286010000	265830000	72159000	158080000	55009000	228410000	371660000	130900000	437270000	210920000	By MS/MS	By MS/MS	By MS/MS	By MS/MS
Q96BQ5	Coiled-coil domain-containing protein 127	CCDC127	7	7	7	21.9	21.9	21.9	30.834	0.00016121	16.104	192390000	240460000	203530000	173380000	313210000	359010000	179870000	458530000	0	203520000	225490000	398170000	230850000	205190000	304430000	235120000	14	704280000	51374000	38408000	30229000	23284000	49524000	73124000	28382000	48947000	1114900	45073000	63851000	48543000	74842000	7556500	59069000	62077000	By MS/MS	By MS/MS	By MS/MS	By MS/MS
P13994;K7ELI4	Coiled-coil domain-containing protein 130	CCDC130	11	11	11	35.1	35.1	35.1	44.802	0	80.648	94519000	69239000	78195000	99715000	101540000	73215000	78915000	71358000	73853000	77645000	63055000	83815000	81222000	80212000	90281000	89338000	23	47127000	2295200	1090300	1614200	3955300	4117600	5589700	3130000	1313500	498220	5089700	2632300	1395500	3885300	1551700	5219700	3748500	By MS/MS	By MS/MS	By MS/MS	By MS/MS
Q96JG6;Q96JG6-3	Coiled-coil domain-containing protein 132	CCDC132	23	23	23	24.4	24.4	24.4	111.17	0	139.01	279860000	293060000	250240000	231790000	339570000	486010000	370580000	447940000	591550000	303280000	304370000	414230000	367670000	411780000	415830000	421690000	51	105170000	9245600	3002600	7133000	7146000	2850600	11724000	5563200	2945200	1974700	3684600	7088300	5812800	12033000	7126400	6129500	11705000	By MS/MS	By MS/MS	By MS/MS	By MS/MS
Q9H6E4;B0QY51	Coiled-coil domain-containing protein 134	CCDC134	8	8	8	34.5	34.5	34.5	26.56	0	90.807	413210000	449750000	482700000	456080000	370140000	394850000	480120000	447550000	556160000	262730000	344680000	602140000	276520000	490030000	419200000	445280000	10	528470000	32813000	49283000	57314000	33980000	29639000	21731000	36338000	39320000	22233000	28720000	28523000	22777000	24412000	36736000	31717000	32931000	By MS/MS	By MS/MS	By MS/MS	By MS/MS
Q6PK04;I3L0U5	Coiled-coil domain-containing protein 137	CCDC137	14	14	14	46.4	46.4	46.4	33.231	0	70.413	299400000	291830000	334210000	354510000	408950000	377750000	417890000	449770000	219640000	439280000	334050000	297380000	284310000	315830000	315070000	381460000	13	1367100000	71356000	89306000	83761000	80660000	83553000	143360000	98242000	85033000	8123100	149900000	74336000	66641000	84231000	54658000	68369000	125620000	By MS/MS	By MS/MS	By MS/MS	By MS/MS
Q96M89;Q96M89-2;H7C005	Coiled-coil domain-containing protein 138	CCDC138	12	12	12	22.6	22.6	22.6	76.218	0.00018709	32.649	74158000	82020000	83909000	90795000	64831000	85631000	96791000	105130000	0	98504000	71360000	128090000	62877000	104540000	78787000	93428000	39	38451000	2359000	1177800	3861800	3596700	1834200	2454900	1660900	3934500	2697900	2823500	2430900	2300900	2326100	2275000	3285600	2129600	By MS/MS	By MS/MS	By MS/MS	By MS/MS
J3QT39;Q49A88;A0A0A0MR27;Q49A88-6;Q49A88-2;Q49A88-3;Q49A88-5	Coiled-coil domain-containing protein 14	CCDC14	14	14	14	19.7	19.7	19.7	100.6	0	103.65	69043000	63092000	59528000	57487000	56339000	56988000	64152000	52695000	74569000	71822000	53664000	70194000	68268000	57555000	45051000	62235000	43	48019000	4039000	1164700	5441200	2921000	3403900	5675000	1614800	2354800	2597600	1212100	1706700	1415900	5455900	3056200	2674900	3284700	By MS/MS	By MS/MS	By MS/MS	By MS/MS
E9PKB1;Q0P6D6	Coiled-coil domain-containing protein 15	CCDC15	3	3	3	4.4	4.4	4.4	111.77	0.0018983	3.0877	20607000	0	18827000	17075000	17239000	11878000	17833000	0	18124000	0	0	15072000	0	14394000	16067000	12441000	55	4245100	464070	0	348310	371880	396900	306670	282080	105150	178770	199870	182500	271120	262900	282250	350480	242190	By MS/MS	By MS/MS	By MS/MS	By MS/MS
Q6PII3;A0A0B4J1R8;A0A087WYA9	Coiled-coil domain-containing protein 174	CCDC174	14	14	14	36.6	36.6	36.6	53.957	0	323.31	115490000	85483000	79968000	93073000	131650000	102360000	150900000	134260000	182600000	122000000	109190000	121900000	95403000	158060000	115890000	107430000	21	101800000	6623300	957880	1164500	10587000	10591000	4727300	2547000	7945800	6724200	6701700	3835500	2974300	11275000	10535000	11348000	3268200	By MS/MS	By MS/MS	By MS/MS	By MS/MS
E9PFB9;J3KP97;Q5T9S5-2;Q5T9S5;Q5T9S2	Coiled-coil domain-containing protein 18	CCDC18	24	24	23	21.2	21.2	20.7	151.32	0.00021204	49.94	114090000	0	88233000	81692000	125750000	135770000	129320000	187370000	130300000	148950000	91283000	184730000	84892000	0	108320000	147760000	74	44117000	2447800	4117800	1034600	1038700	3250200	3431500	1045400	1818000	5313900	2539900	1319300	2525400	1888300	109990	1928600	10418000	By MS/MS	By MS/MS	By MS/MS	By MS/MS
Q7Z3E2;H0Y7V5	Coiled-coil domain-containing protein 186	CCDC186	33	33	33	39.9	39.9	39.9	103.69	0	323.31	137900000	139830000	125940000	130880000	160980000	144530000	193060000	231640000	202430000	162180000	140190000	188860000	129180000	123410000	132490000	175710000	51	194430000	19105000	7120200	10801000	9766700	14845000	17565000	13211000	12258000	5866600	6159900	8470300	11517000	20312000	11943000	11545000	13944000	By MS/MS	By MS/MS	By MS/MS	By MS/MS
O60826	Coiled-coil domain-containing protein 22	CCDC22	10	10	10	16.6	16.6	16.6	70.755	0	59.696	706060000	494890000	536600000	406530000	443990000	450050000	557760000	777080000	538030000	551680000	411160000	587040000	498930000	511820000	475670000	651800000	36	485290000	44570000	20507000	34676000	32167000	29788000	29082000	26173000	18368000	21017000	30144000	29972000	33972000	36174000	27255000	35237000	36184000	By MS/MS	By MS/MS	By MS/MS	By MS/MS
Q86WR0	Coiled-coil domain-containing protein 25	CCDC25	13	13	4	51	51	18.8	24.479	0	64.48	363340000	547460000	412810000	499290000	587220000	701530000	646920000	672120000	1041900000	537130000	636350000	548030000	539230000	783570000	531250000	632250000	14	1188500000	92494000	38337000	76620000	49636000	47995000	137820000	93860000	36069000	26012000	99873000	27152000	157100000	101320000	59745000	76449000	68045000	By MS/MS	By MS/MS	By MS/MS	By MS/MS
B4DUJ5;Q8IWP9	Coiled-coil domain-containing protein 28A	CCDC28A	5	5	5	33.7	33.7	33.7	20.463	0.00018512	31.111	25301000	0	0	23058000	34684000	37740000	52117000	51873000	74503000	35139000	31239000	60389000	22844000	30082000	30641000	46521000	11	30097000	2355300	2092300	2047800	1183400	3324500	3550800	2097800	1395600	6867700	2593300	1244100	4745500	1687400	668770	1706600	3544200	By MS/MS	By MS/MS	By MS/MS	By MS/MS
Q96MW1;Q86WV7	Coiled-coil domain-containing protein 43	CCDC43	8	8	3	37.9	37.9	20.1	25.248	0	176.11	277650000	294780000	290130000	258300000	407990000	465410000	378790000	403040000	373220000	374680000	372550000	230420000	581880000	410140000	429640000	467050000	11	909280000	48214000	38719000	36703000	44583000	80261000	55696000	69252000	54900000	10542000	53999000	55666000	66052000	91223000	63279000	71480000	68708000	By MS/MS	By MS/MS	By MS/MS	By MS/MS
Q96A33;Q96A33-2;A0A087WYW6	Coiled-coil domain-containing protein 47	CCDC47	13	13	13	26.9	26.9	26.9	55.873	0	211.02	1154100000	1511700000	1274600000	1309400000	1372900000	1568600000	1799600000	1933200000	1136600000	1265000000	1419800000	1369400000	1280400000	1238400000	1611200000	1838500000	21	1227300000	108360000	58997000	91666000	145060000	42798000	154480000	39450000	105160000	7826400	98070000	62555000	48808000	66051000	78024000	27799000	92195000	By MS/MS	By MS/MS	By MS/MS	By MS/MS
Q8IVM0;Q8IVM0-2	Coiled-coil domain-containing protein 50	CCDC50	14	14	14	52.9	52.9	52.9	35.822	0	323.31	355910000	274160000	327200000	359360000	366330000	366630000	419510000	415260000	425590000	457780000	392900000	388100000	398780000	494850000	377870000	424280000	16	431690000	62834000	27018000	35099000	16091000	12660000	18406000	31865000	31459000	7324900	39719000	18817000	18467000	34696000	16348000	35191000	25691000	By MS/MS	By MS/MS	By MS/MS	By MS/MS
Q96ER9;Q96ER9-2	Coiled-coil domain-containing protein 51	CCDC51	8	8	8	20	20	20	45.811	0.00018584	31.672	95306000	99360000	123760000	96394000	78350000	66189000	74182000	35536000	76682000	70454000	69857000	53887000	68622000	26247000	67880000	41560000	21	79646000	12874000	3395300	10511000	3465800	7002400	4101100	5445500	1353200	1466900	10908000	4326800	1152800	5196400	2027200	5986400	432580	By MS/MS	By MS/MS	By MS/MS	By MS/MS
F5GXZ7;F5GWI9		CCDC53	5	1	1	36.4	7.5	7.5	19.089	0.00078895	4.1996	0	0	0	0	11331000	10865000	13510000	15201000	0	13726000	0	0	0	0	0	10974000	8	26394000	0	895080	1065800	802290	2817800	2198700	2686600	2243700	437030	2860300	2074200	1033500	2360300	0	3086200	1832100	By MS/MS	By MS/MS	By MS/MS	By MS/MS
Q9Y3C0;F5GZ97	WASH complex subunit CCDC53	CCDC53	5	5	1	38.7	38.7	12.9	21.172	0	115.29	470910000	229990000	479680000	418110000	363160000	480710000	568820000	874770000	289880000	342720000	352560000	593030000	514750000	466810000	209890000	523320000	10	767390000	29094000	21233000	41752000	41457000	53894000	78810000	62026000	57811000	12252000	48518000	55552000	77842000	61567000	60143000	10992000	54444000	By MS/MS	By MS/MS	By MS/MS	By MS/MS
C9JQ41;H7C525;Q4VC31	Coiled-coil domain-containing protein 58	CCDC58	7	7	7	57.7	57.7	57.7	15.296	0	110.31	2677300000	2491900000	2447800000	2556300000	2100200000	2245400000	3265700000	3682300000	4054500000	4057800000	3698700000	3437200000	2950800000	3470200000	2316200000	2824200000	7	10670000000	835470000	343610000	553990000	443130000	479840000	974530000	655780000	694910000	442320000	788050000	795790000	920900000	786690000	291790000	793420000	869890000	By MS/MS	By MS/MS	By MS/MS	By MS/MS
Q9P031;F8VNY5	Thyroid transcription factor 1-associated protein 26	CCDC59	8	8	8	28.6	28.6	28.6	28.669	0	64.314	182880000	151270000	201640000	203720000	240210000	255490000	270030000	321140000	137280000	381990000	294640000	246590000	212430000	118030000	140800000	277920000	9	1099500000	43984000	54901000	77662000	77500000	65963000	118320000	55833000	39024000	17667000	93994000	90961000	89002000	109020000	45378000	44668000	75652000	By MS/MS	By MS/MS	By MS/MS	By MS/MS
Q16204	Coiled-coil domain-containing protein 6	CCDC6	21	21	21	46.8	46.8	46.8	53.29	0	229.73	1217000000	1355400000	1440000000	1300200000	1104200000	1329500000	1294200000	1239500000	1574400000	949630000	958480000	1276300000	881650000	1314700000	1047900000	910970000	23	2048400000	219230000	107410000	144350000	175320000	98186000	190130000	134910000	97902000	44139000	100630000	112540000	154880000	141090000	72094000	131990000	123590000	By MS/MS	By MS/MS	By MS/MS	By MS/MS
Q9Y6R9;Q9Y6R9-2	Coiled-coil domain-containing protein 61	CCDC61	5	5	5	10.7	10.7	10.7	57.368	0.0015337	3.3388	0	0	0	44971000	0	41385000	0	0	0	0	0	0	72582000	0	102100000	90522000	28	24755000	1986500	773880	0	1515400	201780	1120300	1674400	748750	994870	1051000	504410	2402900	5008500	4043700	2917000	4200900	By MS/MS	By MS/MS		By MS/MS
Q8IV32	Coiled-coil domain-containing protein 71	CCDC71	3	3	3	6.6	6.6	6.6	49.648	0.00014852	9.9453	0	0	0	50742000	60966000	60778000	68173000	0	0	0	0	0	34059000	0	42726000	39346000	23	29682000	1127100	1337200	2612800	2612700	3967500	2889300	3217200	0	0	1689400	2111700	442000	2412800	574570	2304600	2383100	By MS/MS	By MS/MS	By MS/MS	By MS/MS
A0A0C4DGU7;Q8N9Z2;Q8N9Z2-2	Coiled-coil domain-containing protein 71L	CCDC71L	4	4	4	9.8	9.8	9.8	33.753	0.00066684	4.6496	167130000	0	0	165010000	268970000	0	363270000	454440000	751970000	0	262790000	0	0	143720000	343160000	0	18	251950000	11349000	14672000	16327000	25121000	20439000	8840600	18923000	16942000	13467000	10268000	11418000	17083000	18129000	10835000	30019000	8121900	By MS/MS	By MS/MS	By MS/MS	By MS/MS
Q9BR77	Coiled-coil domain-containing protein 77	CCDC77	17	17	3	40.4	40.4	7.8	57.485	0	282.69	344810000	311290000	353640000	353880000	385220000	305390000	465580000	432350000	313660000	390640000	367050000	395530000	332140000	338040000	329580000	356010000	23	757370000	70252000	37451000	39434000	53441000	26706000	51061000	56687000	33665000	35011000	49001000	49602000	66737000	49675000	43555000	50607000	44489000	By MS/MS	By MS/MS	By MS/MS	By MS/MS
F5H777;A0A2R8Y4L3;A0A2R8YE98;A0A2R8Y7C3;Q8N4S0-2;Q8N4S0	Coiled-coil domain-containing protein 82	CCDC82	4	4	4	22.5	22.5	22.5	30.485	0	156.39	48734000	40435000	56439000	32302000	46230000	38077000	0	0	0	31786000	0	34528000	0	0	0	0	10	77593000	9148400	5768200	8333000	14329000	7006700	7666400	4051100	988200	0	8777200	0	6198600	1927300	0	1621500	1778000	By MS/MS	By MS/MS	By MS/MS	By MS/MS
Q86UT8;E9PJ16	Coiled-coil domain-containing protein 84	CCDC84	6	6	6	20.2	20.2	20.2	37.974	0.00014804	9.7807	95562000	0	108220000	132220000	0	179560000	129730000	160180000	301320000	147790000	138850000	128640000	125570000	107920000	191910000	113280000	12	181790000	18638000	10374000	17431000	14263000	6697900	11941000	7680100	11846000	8567200	9039500	13675000	7981400	9853800	13447000	13992000	6364600	By MS/MS	By MS/MS	By MS/MS	By MS/MS
Q96PX6	Coiled-coil domain-containing protein 85A	CCDC85A	9	9	9	17.4	17.4	17.4	59.975	0.00014689	9.2058	0	0	0	0	38832000	31795000	34434000	33431000	0	27531000	24039000	35702000	21768000	25225000	0	24340000	34	9063500	504660	0	523160	0	1384700	1866800	965160	896550	339300	932320	588690	620270	921400	367900	898570	553430	By MS/MS		By MS/MS
A6NKD9	Coiled-coil domain-containing protein 85C	CCDC85C	15	15	15	41.8	41.8	41.8	45.209	0.0002208	55.317	449630000	425390000	365880000	435480000	199560000	228300000	228900000	0	430610000	196520000	240310000	188160000	217170000	314680000	243590000	188740000	18	164860000	33799000	18824000	13838000	26287000	7582000	7887700	6352800	3955600	8591900	6274000	1345400	2462500	6998500	9304800	11428000	7816600	By MS/MS	By MS/MS	By MS/MS	By MS/MS
Q9H6F5	Coiled-coil domain-containing protein 86	CCDC86	24	24	24	65.8	65.8	65.8	40.235	0	323.31	1971700000	1167000000	1272400000	1960200000	1773700000	1537100000	1711400000	1658400000	2305400000	2190800000	1504400000	1596200000	1465700000	1509700000	1411700000	1457400000	18	4574800000	435800000	140950000	337200000	337470000	284020000	372530000	244000000	282670000	232570000	348500000	253480000	289970000	236190000	196350000	280320000	302750000	By MS/MS	By MS/MS	By MS/MS	By MS/MS
[truncated: 5,916 more rows]
[truncated: 49 more columns]

## Sheet: Volcano_sic_PvsOR_mb436
Up where?	Significant	=-LOG(P-value)	Difference	Protein IDs	Majority protein IDs	Protein names	Gene names	Log2_LFQ_parent_01	Log2_LFQ_parent_02	Log2_LFQ_parent_03	Log2_LFQ_parent_04	Log2_LFQ_Res_Cl_A1_01	Log2_LFQ_Res_Cl_A1_02	Log2_LFQ_Res_Cl_A1_03	Log2_LFQ_Res_Cl_A1_04	Log2_LFQ_Res_Cl_A2_01	Log2_LFQ_Res_Cl_A2_02	Log2_LFQ_Res_Cl_A2_03	Log2_LFQ_Res_Cl_A2_04	Log2_LFQ_Res_Cl_A3_01	Log2_LFQ_Res_Cl_A3_02	Log2_LFQ_Res_Cl_A3_03	Log2_LFQ_Res_Cl_A3_04
[truncated: 1,173 more rows]

[truncated: 8 more sheets: Volcano_sic_PvsResClA1_mb436, Volcano_sic_PvsResClA2_mb436, Volcano_sic_PvsResClA3_mb436, proteinGroups_filtered3vv_hcc, Volcano_sig_PvsOR_hcc, Volcano_sig_PvsResClA_hcc, Volcano_sig_PvsResClB_hcc, Volcano_sig_PvsResClC_hcc]
