# Supplementary material for: Multi-omics Characterization of Acquired Olaparib Resistance in BRCA1 and BRCA2 Mutant Breast Cancer Cell Lines
Source: Mol Cell Proteomics. 2025 Jul 14;24(8):101034. doi: 10.1016/j.mcpro.2025.101034 (PMC12355081; doi:10.1016/j.mcpro.2025.101034)
Supplement: Supplemental Table 2 — List of differentially expressed genes between all OR cell lines versus the parent cells, and each individual OR cell line versus its parent, based on RNA sequencing data. [file mmc2.xlsx]

## Sheet: DE_parent_v_allResCl_mb436
Differentially expressed (DE) genes between MDAMB436 Parent cells and all three OR cells. Genes are considered differentially expressed if the adjusted p value is ≤ 0.01
ensembl gene ID	baseMean	ParvsResCl log2FoldChange	lfcSE	stat	pvalue	padj	entrez id	Gene name	uniprot_gn_id	isDE
ENSG00000046774	4.3034	-6.54755	0.705709	-9.27797	1.72731e-20	3.95728e-16	51438	MAGEC2	Q9UBF1	TRUE
ENSG00000266074	519.409	-0.354246	0.0681031	-5.20162	1.97561e-07	0.000754355	57597	BAHCC1	Q9P281	TRUE
ENSG00000175928	2469.01	-0.339656	0.0607841	-5.58791	2.29825e-08	0.000115313	57633	LRRN1	Q6UXK5	TRUE
ENSG00000179604	2277.78	-0.148377	0.0358912	-4.13407	3.564e-05	0.0680427	23580	CDC42EP4	J3QQS6	TRUE
ENSG00000130985	20839.6	0.0743409	0.0176002	4.22388	2.40134e-05	0.0550147	7317	UBA1	Q5JRS2	TRUE
ENSG00000113716	5605.06	0.097298	0.0244417	3.98082	6.86792e-05	0.0983401	22993	HMGXB3	A0A8C8PVR7	TRUE
ENSG00000204628	85780.9	0.114025	0.0245518	4.64428	3.41264e-06	0.0100471	10399	RACK1	D6RDI0	TRUE
ENSG00000196141	3390.41	0.122517	0.0264128	4.63856	3.50838e-06	0.0100471	26010	SPATS2L	F8WAV0	TRUE
ENSG00000117984	3296.32	0.152181	0.0363864	4.18237	2.88486e-05	0.0600838	1509	CTSD	A0A7I2V2N3	TRUE
ENSG00000168234	375.759	0.305542	0.0758572	4.02786	5.62878e-05	0.0983401	125488	TTC39C	G3V1P2	TRUE
ENSG00000104419	1234.92	0.307958	0.0701693	4.38878	1.13987e-05	0.029016	10397	NDRG1	A0A6Q8PFP2	TRUE
ENSG00000132334	402.292	0.314752	0.0788711	3.99071	6.58758e-05	0.0983401	5791	PTPRE	S4R3X3	TRUE
ENSG00000005249	298.241	0.397063	0.0996358	3.98515	6.74382e-05	0.0983401	5577	PRKAR2B	P31323	TRUE
ENSG00000120708	725.199	0.484772	0.070632	6.86335	6.72642e-12	7.70511e-08	7045	TGFBI	Q15582	TRUE
ENSG00000157570	184.075	0.539416	0.0968063	5.57212	2.51665e-08	0.000115313	90139	TSPAN18	Q96SJ8	TRUE
ENSG00000128564	1319.75	1.04813	0.171387	6.11555	9.62228e-10	7.34822e-06	7425	VGF	O15240	TRUE

## Sheet: DE_parent_v_A1_mb436
Differentially expressed (DE) genes between MDAMB436 Parent cells and Res Cl A1. Genes are considered differentially expressed if the adjusted p value is ≤ 0.01
ensembl gene ID	baseMean	Par_vs_A1 log2FoldChange	lfcSE	stat	pvalue	padj	entrez id	Gene name	uniprot_gn_id	isDE
ENSG00000003137	1084.77	-0.296071	0.075689	-3.91168	9.16575e-05	0.0262243	56603	CYP26B1	E5RHM2	TRUE
ENSG00000175928	2469.01	-0.245362	0.0408221	-6.01053	1.84915e-09	2.59214e-06	57633	LRRN1	Q6UXK5	TRUE
ENSG00000229807	7891.22	-0.22823	0.0603902	-3.77925	0.000157301	0.0367509	7503	XIST		TRUE
ENSG00000067445	962.978	-0.212961	0.0518739	-4.10536	4.03688e-05	0.0183998	7216	TRO	A0A087X070	TRUE
ENSG00000130303	1262.67	-0.19585	0.0527635	-3.71184	0.000205755	0.0462017	684	BST2	Q10589	TRUE
ENSG00000146281	1612.27	-0.192441	0.0469807	-4.09618	4.20027e-05	0.0183998	135293	PM20D2	Q8IYS1	TRUE
ENSG00000161249	1253.28	-0.191866	0.0466233	-4.11525	3.86759e-05	0.0183998	93099	DMKN	M0R0A5	TRUE
ENSG00000147100	1304.76	-0.167005	0.0488848	-3.41631	0.00063477	0.0878725	6567	SLC16A2	P36021	TRUE
ENSG00000077782	2838.83	-0.166228	0.0326492	-5.09133	3.55564e-07	0.000311519	2260	FGFR1	E9PKV7	TRUE
ENSG00000158711	1429.79	-0.153491	0.0429759	-3.57155	0.000354869	0.0654547	2005	ELK4	A0A087X2F7	TRUE
ENSG00000110492	4148.15	-0.111171	0.0286735	-3.87715	0.000105687	0.0284908	4192	MDK	P21741	TRUE
ENSG00000144711	3577.98	-0.0997799	0.0278757	-3.57946	0.00034431	0.0652234	9922	IQSEC1	Q6DN90	TRUE
ENSG00000143418	15191.9	0.0724551	0.0196696	3.6836	0.000229961	0.047762	29956	CERS2	Q5SZE1	TRUE
ENSG00000140264	13442.9	0.073934	0.0217924	3.39266	0.000692185	0.0932986	10169	SERF2	C9JQZ0	TRUE
ENSG00000162909	6784.25	0.0756491	0.0223818	3.37994	0.00072501	0.0956613	824	CAPN2	P17655	TRUE
ENSG00000101294	7547.91	0.0776572	0.022709	3.41967	0.000626978	0.0878725	81502	HM13	A0A0S2Z5V7	TRUE
ENSG00000130985	20839.6	0.0817006	0.0200373	4.07743	4.55356e-05	0.0187741	7317	UBA1	Q5JRS2	TRUE
ENSG00000126012	10567.6	0.0832336	0.0239891	3.46964	0.000521152	0.0810889	8242	KDM5C	A0A6M4C8G8	TRUE
ENSG00000159352	8030.03	0.0846634	0.0244409	3.46401	0.000532186	0.0810889	5710	PSMD4	Q5VWC4	TRUE
ENSG00000113141	5428.06	0.091736	0.0258348	3.55086	0.00038397	0.0690063	3550	IK	Q13123	TRUE
ENSG00000164587	28130.5	0.0935553	0.0225999	4.13963	3.47865e-05	0.0183998	6208	RPS14	P62263	TRUE
ENSG00000204628	85780.9	0.0954362	0.0234846	4.06378	4.82841e-05	0.0188013	10399	RACK1	D6RDI0	TRUE
ENSG00000113269	3749.65	0.0960654	0.0278869	3.44482	0.000571447	0.0852185	55819	RNF130	Q86XS8	TRUE
ENSG00000197746	44968.3	0.0961224	0.0192445	4.9948	5.88977e-07	0.000458682	5660	PSAP	P07602	TRUE
ENSG00000135046	18723.4	0.096207	0.0285449	3.37037	0.00075066	0.0956613	301	ANXA1	P04083	TRUE
ENSG00000161011	17720.2	0.0975038	0.026679	3.65471	0.000257476	0.0515614	8878	SQSTM1	Q13501	TRUE
ENSG00000087086	103739	0.099207	0.0174589	5.68233	1.32873e-08	1.33044e-05	2512	FTL	P02792	TRUE
ENSG00000143436	3895.29	0.102348	0.0303368	3.37372	0.000741602	0.0956613	65005	MRPL9	A0A1W2PRK9	TRUE
ENSG00000101161	4328.84	0.102827	0.0301163	3.41433	0.000639392	0.0878725	24148	PRPF6	O94906	TRUE
ENSG00000132383	5430.26	0.106621	0.0307132	3.4715	0.000517561	0.0810889	6117	RPA1	I3L4R8	TRUE
ENSG00000085662	12782.6	0.106914	0.0185637	5.75929	8.44694e-09	9.86743e-06	231	AKR1B1	P15121	TRUE
ENSG00000108953	6464.68	0.110429	0.0275698	4.00543	6.19059e-05	0.0216949	7531	YWHAE	V9HW98	TRUE
ENSG00000197879	10478.4	0.112637	0.0288313	3.90677	9.35381e-05	0.0262243	4641	MYO1C	O00159	TRUE
ENSG00000196141	3390.41	0.114963	0.0290048	3.96359	7.38315e-05	0.0246291	26010	SPATS2L	F8WAV0	TRUE
ENSG00000197747	5484.15	0.119025	0.0340918	3.4913	0.000480669	0.0802144	6281	S100A10	P60903	TRUE
ENSG00000065534	1818.61	0.126147	0.0340429	3.70555	0.000210937	0.0462017	4638	MYLK	A0A8I5KUP2	TRUE
ENSG00000164951	4007.4	0.126154	0.0363733	3.46832	0.000523726	0.0810889	54704	PDP1	E5RHB9	TRUE
ENSG00000116016	6375.16	0.14684	0.0398839	3.68169	0.000231689	0.047762	2034	EPAS1	Q99814	TRUE
ENSG00000145730	1702.43	0.149082	0.0380859	3.91435	9.0647e-05	0.0262243	5066	PAM	A0A804HIQ0	TRUE
ENSG00000187957	977.271	0.150735	0.0448058	3.36419	0.000767676	0.0960828	92737	DNER	Q8NFT8	TRUE
ENSG00000150093	6933.68	0.154494	0.0381483	4.04982	5.12578e-05	0.0189088	3688	ITGB1	A0A7I2V2F9	TRUE
ENSG00000064042	3213.28	0.163509	0.0423987	3.85645	0.000115046	0.0287986	22998	LIMCH1	Q6NVB9	TRUE
ENSG00000057019	8827.65	0.170347	0.0485113	3.5115	0.00044559	0.0780785	131566	DCBLD2	C9JIW6	TRUE
ENSG00000151892	3152.72	0.179477	0.0492806	3.64194	0.000270587	0.0526818	2674	GFRA1	A0A804HL20	TRUE
ENSG00000196549	899.922	0.179859	0.0513479	3.50274	0.000460494	0.078722	4311	MME	P08473	TRUE
ENSG00000113140	3337.91	0.193331	0.026655	7.25308	4.07397e-13	1.42772e-09	6678	SPARC	P09486	TRUE
ENSG00000115963	1305.43	0.193747	0.0566239	3.42165	0.000622423	0.0878725	390	RND3	P61587	TRUE
ENSG00000233645	982.661	0.201814	0.0471694	4.27849	1.88167e-05	0.0119897	NA			TRUE
ENSG00000082397	3229.19	0.205731	0.0327036	6.29078	3.15883e-10	5.53506e-07	23136	EPB41L3	A0A0J9YW31	TRUE
ENSG00000157510	1377.12	0.208117	0.0501829	4.14717	3.36617e-05	0.0183998	134265	AFAP1L1	Q8TED9	TRUE
ENSG00000125538	2598.06	0.229145	0.0508001	4.51073	6.4606e-06	0.00452824	3553	IL1B	C9JWV2	TRUE
ENSG00000136158	748.723	0.230131	0.0608806	3.78005	0.000156799	0.0367509	10253	SPRY2	O43597	TRUE
ENSG00000104419	1234.92	0.303384	0.0767556	3.9526	7.73063e-05	0.0246291	10397	NDRG1	A0A6Q8PFP2	TRUE
ENSG00000173391	920.666	0.313196	0.0811066	3.86153	0.000112679	0.0287986	4973	OLR1	F5H0N6	TRUE
ENSG00000120708	725.199	0.430559	0.0678754	6.34338	2.24778e-10	5.25156e-07	7045	TGFBI	Q15582	TRUE
ENSG00000128564	1319.75	1.00069	0.062673	15.9668	2.17808e-57	1.52662e-53	7425	VGF	O15240	TRUE

## Sheet: DE_parent_v_A2_mb436
Differentially expressed (DE) genes between MDAMB436 Parent cells and Res Cl A2. Genes are considered differentially expressed if the adjusted p value is ≤ 0.01
ensembl gene ID	baseMean	Par_vs_A2 log2FoldChange	lfcSE	stat	pvalue	padj	entrez id	Gene name	uniprot_gn_id	isDE
ENSG00000130487	33.2292	-1.22054	0.257021	-4.74881	2.04619e-06	0.000577026	113730	KLHDC7B	Q96G42	TRUE
ENSG00000185201	54.0267	-0.743993	0.220853	-3.36872	0.000755175	0.0581986	10581	IFITM2	A0A7P0TAK5	TRUE
ENSG00000147676	361.405	-0.529668	0.0741165	-7.14642	8.90705e-13	1.2838e-09	114569	MAL2	Q969L2	TRUE
ENSG00000130303	1262.67	-0.498129	0.0533296	-9.34058	9.58078e-21	6.21409e-17	684	BST2	Q10589	TRUE
ENSG00000147119	160.296	-0.367599	0.115677	-3.1778	0.00148398	0.089536	56548	CHST7	Q9NS84	TRUE
ENSG00000175745	297.833	-0.354272	0.0845069	-4.19222	2.76233e-05	0.00439981	7025	NR2F1	F1DAL7	TRUE
ENSG00000172137	294.766	-0.342649	0.0837561	-4.09103	4.29456e-05	0.00633057	794	CALB2	P22676	TRUE
ENSG00000151322	194.187	-0.334968	0.106107	-3.15689	0.00159459	0.0942623	64067	NPAS3	Q8IXF0	TRUE
ENSG00000175928	2469.01	-0.318975	0.0406666	-7.84365	4.37624e-15	1.16614e-11	57633	LRRN1	Q6UXK5	TRUE
ENSG00000266074	519.409	-0.318115	0.0608051	-5.23172	1.67942e-07	6.80794e-05	57597	BAHCC1	Q9P281	TRUE
ENSG00000081181	288.413	-0.317937	0.0801227	-3.96813	7.24402e-05	0.00930391	384	ARG2	P78540	TRUE
ENSG00000213190	1978.62	-0.315821	0.0416734	-7.57848	3.49627e-14	6.47909e-11	10962	MLLT11	Q13015	TRUE
ENSG00000100234	1428.44	-0.312938	0.0766415	-4.08314	4.44316e-05	0.00647604	7078	TIMP3	P35625	TRUE
ENSG00000149294	325.995	-0.308032	0.0765688	-4.02294	5.74752e-05	0.00784809	4684	NCAM1	A0A087WVD0	TRUE
ENSG00000157168	464.841	-0.302017	0.0674222	-4.47949	7.48221e-06	0.00164507	3084	NRG1	A0A494C0K4	TRUE
ENSG00000174306	400.119	-0.301867	0.0825505	-3.65675	0.000255432	0.0260903	23051	ZHX3	Q9H4I2	TRUE
ENSG00000171004	293.291	-0.293422	0.0856952	-3.42402	0.000617014	0.0524084	90161	HS6ST2	Q96MM7	TRUE
ENSG00000158089	326.925	-0.290573	0.0889406	-3.26705	0.00108676	0.0721773	79623	GALNT14	J3KQQ5	TRUE
ENSG00000102359	403.233	-0.271943	0.0700063	-3.88455	0.000102522	0.012201	27286	SRPX2	O60687	TRUE
ENSG00000112667	588.525	-0.261466	0.0605818	-4.31591	1.58946e-05	0.00290727	10591	DNPH1	O43598	TRUE
ENSG00000111275	446.217	-0.255475	0.0678272	-3.76656	0.000165513	0.0181952	217	ALDH2	P05091	TRUE
ENSG00000196517	542.262	-0.255011	0.0804871	-3.16834	0.00153313	0.0912282	6536	SLC6A9	B7Z3A9	TRUE
ENSG00000183010	2034.81	-0.254092	0.0513057	-4.95251	7.32612e-07	0.00025009	5831	PYCR1	J3QKT4	TRUE
ENSG00000128591	12462.8	-0.248268	0.0584399	-4.24827	2.15427e-05	0.00377638	2318	FLNC	Q14315	TRUE
ENSG00000135750	416.081	-0.236005	0.0724103	-3.25927	0.00111698	0.072447	3775	KCNK1	O00180	TRUE
ENSG00000099864	512.392	-0.233147	0.0684413	-3.40652	0.000657962	0.0540195	5064	PALM	O75781	TRUE
ENSG00000050405	1961.92	-0.217923	0.0549516	-3.96572	7.3174e-05	0.00930601	51474	LIMA1	Q9UHB6	TRUE
ENSG00000167680	714.491	-0.217858	0.066278	-3.28704	0.00101248	0.0694914	10501	SEMA6B	A0A7I2V374	TRUE
ENSG00000136999	486.092	-0.21193	0.0676601	-3.13228	0.00173455	0.0969808	4856	CCN3	P48745	TRUE
ENSG00000170017	2058.08	-0.206261	0.0432485	-4.7692	1.84957e-06	0.000533168	214	ALCAM	Q13740	TRUE
ENSG00000115255	502.129	-0.203551	0.0611982	-3.3261	0.000880702	0.0635105	92840	REEP6	A8MXN1	TRUE
ENSG00000139998	1056.57	-0.203253	0.0512101	-3.969	7.21739e-05	0.00930391	376267	RAB15	A0A2R8YDI9	TRUE
ENSG00000196154	5493.77	-0.199395	0.0331714	-6.01103	1.84343e-09	1.40664e-06	6275	S100A4	P26447	TRUE
ENSG00000104368	434.883	-0.198791	0.0630903	-3.15089	0.00162772	0.0942623	5327	PLAT	B4DN26	TRUE
ENSG00000130508	1420.35	-0.196865	0.0602974	-3.2649	0.00109504	0.0721773	7837	PXDN	Q92626	TRUE
ENSG00000198796	2326.05	-0.194336	0.0386322	-5.03042	4.89397e-07	0.000176346	115701	ALPK2	Q86TB3	TRUE
ENSG00000105329	2018.84	-0.186234	0.0398289	-4.67587	2.92715e-06	0.000774918	7040	TGFB1	A0A499FJK2	TRUE
ENSG00000167972	775.858	-0.185503	0.054723	-3.38985	0.00069931	0.0561848	21	ABCA3	Q99758	TRUE
ENSG00000242265	6229.29	-0.183375	0.0538121	-3.4077	0.00065513	0.0540195	23089	PEG10	A0A087WX23	TRUE
ENSG00000152377	1604.81	-0.181413	0.0374615	-4.84266	1.28109e-06	0.000391071	6695	SPOCK1	Q08629	TRUE
ENSG00000107201	1046.7	-0.179671	0.0534765	-3.35981	0.000779968	0.0581986	23586	RIGI	A0A7P0Z425	TRUE
ENSG00000109062	1344.75	-0.176731	0.0522021	-3.38552	0.000710442	0.0563623	9368	NHERF1	O14745	TRUE
ENSG00000147180	760.276	-0.175936	0.0522957	-3.36426	0.000767494	0.0581986	7552	ZNF711	Q9Y462	TRUE
ENSG00000075340	1582.13	-0.175627	0.0520673	-3.37308	0.000743313	0.0580859	119	ADD2	C9J299	TRUE
ENSG00000110492	4148.15	-0.174748	0.0285416	-6.12258	9.20704e-10	7.96225e-07	4192	MDK	P21741	TRUE
ENSG00000187608	2273.07	-0.174345	0.0396332	-4.39898	1.08762e-05	0.00213767	9636	ISG15	P05161	TRUE
ENSG00000115414	4977.42	-0.170371	0.0485336	-3.51037	0.00044748	0.0408782	2335	FN1	P02751	TRUE
ENSG00000128833	1060.38	-0.168273	0.0528717	-3.18266	0.00145928	0.0884571	55930	MYO5C	Q9NQX4	TRUE
ENSG00000180914	1250.69	-0.168197	0.0497197	-3.38289	0.000717265	0.05639	5021	OXTR	P30559	TRUE
ENSG00000169696	767.972	-0.165432	0.0527437	-3.13653	0.00170962	0.0968305	79058	ASPSCR1	J3KRY8	TRUE
ENSG00000076706	1155.91	-0.158993	0.0504523	-3.15134	0.00162521	0.0942623	4162	MCAM	P43121	TRUE
ENSG00000147394	859.736	-0.15456	0.0463171	-3.33699	0.000846922	0.0620693	7739	ZNF185	H7BZT5	TRUE
ENSG00000167779	1613.68	-0.153359	0.04344	-3.53036	0.000414998	0.0384525	3489	IGFBP6	A0A3B3IUE0	TRUE
ENSG00000042493	1364.18	-0.152051	0.0443582	-3.4278	0.000608503	0.0522748	822	CAPG	B8ZZL6	TRUE
ENSG00000161249	1253.28	-0.150118	0.0459334	-3.26816	0.00108249	0.0721773	93099	DMKN	M0R0A5	TRUE
ENSG00000173898	2826.2	-0.149273	0.0437416	-3.41261	0.000643443	0.0535048	6712	SPTBN2	O15020	TRUE
ENSG00000179604	2277.78	-0.148735	0.0322532	-4.61148	3.99807e-06	0.000997364	23580	CDC42EP4	J3QQS6	TRUE
ENSG00000077782	2838.83	-0.146957	0.0322764	-4.55307	5.28679e-06	0.00122465	2260	FGFR1	E9PKV7	TRUE
ENSG00000175073	1743.69	-0.143782	0.0436063	-3.29727	0.000976289	0.0680883	80124	VCPIP1	Q96JH7	TRUE
ENSG00000090013	1298.7	-0.142505	0.0440642	-3.23402	0.00122061	0.0781129	645	BLVRB	M0R192	TRUE
ENSG00000171298	2202.99	-0.14105	0.0368909	-3.82344	0.000131603	0.0148448	2548	GAA	P10253	TRUE
ENSG00000120896	2263.24	-0.137709	0.0419255	-3.28461	0.00102123	0.0697228	10174	SORBS3	E5RIA0	TRUE
ENSG00000175602	2669.56	-0.136233	0.038984	-3.49459	0.000474796	0.0425442	11007	CCDC85B	Q15834	TRUE
ENSG00000205476	3065.18	-0.132692	0.031765	-4.17729	2.95004e-05	0.00461059	317762	CCDC85C	H0YJE0	TRUE
ENSG00000214517	2704.15	-0.130543	0.0329856	-3.95758	7.57125e-05	0.00953537	51400	PPME1	Q9Y570	TRUE
ENSG00000167900	5769.97	-0.128133	0.0258569	-4.95547	7.21547e-07	0.00025009	7083	TK1	P04183	TRUE
ENSG00000110237	1654.03	-0.119974	0.0372308	-3.22243	0.00127107	0.0808253	9828	ARHGEF17	Q96PE2	TRUE
ENSG00000108389	1853.66	-0.119672	0.0371654	-3.21999	0.00128194	0.0811186	9110	MTMR4	J3KT95	TRUE
ENSG00000106829	2814.92	-0.118962	0.0357683	-3.32592	0.000881274	0.0635105	7091	TLE4	H7C4P7	TRUE
ENSG00000105974	9913.43	-0.118076	0.0285664	-4.13341	3.57424e-05	0.00551965	857	CAV1	A0A024R757	TRUE
ENSG00000169710	15567	-0.114425	0.0363369	-3.14901	0.00163827	0.0944516	2194	FASN	A0A0U1RRG3	TRUE
ENSG00000169727	3224.43	-0.113286	0.034701	-3.26462	0.00109613	0.0721773	2873	GPS1	J3KSA5	TRUE
ENSG00000141526	3447.55	-0.112005	0.0324912	-3.44725	0.000566326	0.0493046	9123	SLC16A3	O15427	TRUE
ENSG00000178209	55163.3	-0.107665	0.0320174	-3.36271	0.000771809	0.0581986	5339	PLEC	A0A8I5KSD5	TRUE
ENSG00000060982	5468.13	-0.105807	0.0328908	-3.21693	0.0012957	0.0815912	586	BCAT1	P54687	TRUE
ENSG00000135069	5321.74	-0.100816	0.0316285	-3.1875	0.0014351	0.0878119	29968	PSAT1	Q9Y617	TRUE
ENSG00000001036	4050.04	-0.100604	0.0314595	-3.19788	0.00138443	0.0859273	2519	FUCA2	Q7Z6V2	TRUE
ENSG00000184640	9106.42	-0.0994456	0.0258927	-3.84068	0.000122692	0.0140846	10801	SEPTIN9	Q9UHD8	TRUE
ENSG00000154277	17515.2	-0.0988951	0.0212211	-4.66022	3.15866e-06	0.000819483	7345	UCHL1	D6R974	TRUE
ENSG00000100300	2716.09	-0.0982459	0.0313614	-3.13271	0.00173203	0.0969808	706	TSPO	J3QLD3	TRUE
ENSG00000103187	12582.6	-0.096711	0.0273394	-3.53742	0.000404057	0.0377082	23406	COTL1	Q14019	TRUE
ENSG00000134333	5421.78	-0.0963135	0.0297852	-3.2336	0.0012224	0.0781129	3939	LDHA	F5GZQ4	TRUE
ENSG00000105281	7577.58	-0.0887146	0.0236378	-3.75308	0.000174675	0.019041	6510	SLC1A5	Q15758	TRUE
ENSG00000140105	7691.28	-0.0851575	0.0252801	-3.36856	0.000755617	0.0581986	7453	WARS1	G3V423	TRUE
ENSG00000143418	15191.9	0.0646247	0.0195737	3.30161	0.000961313	0.0680883	29956	CERS2	Q5SZE1	TRUE
ENSG00000107581	13843.2	0.0730856	0.0201758	3.62244	0.000291842	0.0286801	8661	EIF3A	Q14152	TRUE
ENSG00000154518	7733.15	0.0816453	0.0255826	3.19144	0.00141564	0.0872841	518	ATP5MC3	P48201	TRUE
ENSG00000130985	20839.6	0.081916	0.0199702	4.10191	4.09751e-05	0.00610953	7317	UBA1	Q5JRS2	TRUE
ENSG00000156508	100396	0.082351	0.0208926	3.94163	8.09285e-05	0.00982139	1915	EEF1A1	P68104	TRUE
ENSG00000175061	14806	0.0827574	0.0251428	3.29149	0.000996577	0.0691315	125144	SNHG29		TRUE
ENSG00000122203	6635.75	0.0835651	0.0267486	3.12409	0.00178355	0.0984521	57179	KIAA1191	D6RF63	TRUE
ENSG00000163191	7182.31	0.0863353	0.0241728	3.57159	0.000354818	0.0333529	6282	S100A11	P31949	TRUE
ENSG00000134779	6541.16	0.0865951	0.0273247	3.16912	0.00152901	0.0912282	25941	TPGS2	K7EJA6	TRUE
ENSG00000111652	4174.39	0.0885961	0.0241446	3.6694	0.000243119	0.0250297	50813	COPS7A	F5GYF7	TRUE
ENSG00000101150	5865.43	0.0892488	0.0246222	3.62473	0.000289259	0.0286433	7165	TPD52L2	A0A087WYR3	TRUE
ENSG00000115677	20517.2	0.0902175	0.0199173	4.5296	5.90961e-06	0.00133631	3069	HDLBP	C9JE93	TRUE
ENSG00000143641	8320.19	0.0934034	0.0283145	3.29878	0.000971066	0.0680883	2590	GALNT2	Q10471	TRUE
ENSG00000113716	5605.06	0.0947004	0.0260891	3.62989	0.000283546	0.0282935	22993	HMGXB3	A0A8C8PVR7	TRUE
ENSG00000115524	11776.8	0.0960477	0.0260979	3.68028	0.00023298	0.0241777	23451	SF3B1	A0A494C1M2	TRUE
ENSG00000087086	103739	0.0963497	0.0174451	5.52303	3.33202e-08	1.80096e-05	2512	FTL	P02792	TRUE
ENSG00000168385	5217.96	0.0982196	0.030784	3.19061	0.00141975	0.0872841	4735	SEPTIN2	C9IY94	TRUE
ENSG00000204628	85780.9	0.0990519	0.0234702	4.22032	2.43958e-05	0.0041099	10399	RACK1	D6RDI0	TRUE
ENSG00000155229	2617.19	0.0998411	0.0302755	3.29775	0.000974621	0.0680883	64210	MMS19	Q5T454	TRUE
ENSG00000127022	15119	0.100055	0.0225232	4.44232	8.8993e-06	0.00186196	821	CANX	D6RAU8	TRUE
ENSG00000174238	4935.35	0.101125	0.0307439	3.28928	0.00100443	0.0693054	5306	PITPNA	Q00169	TRUE
ENSG00000196141	3390.41	0.103665	0.028739	3.60712	0.000309609	0.029972	26010	SPATS2L	F8WAV0	TRUE
ENSG00000198910	15738	0.104047	0.0260566	3.99311	6.52117e-05	0.00881173	3897	L1CAM	P32004	TRUE
ENSG00000164733	7493.31	0.104598	0.0249108	4.19889	2.68224e-05	0.00439981	1508	CTSB	A0A7P0NGZ6	TRUE
ENSG00000170445	5051.9	0.104941	0.0318145	3.29854	0.000971873	0.0680883	3035	HARS1	A0A6Q8PFN6	TRUE
ENSG00000164587	28130.5	0.106281	0.0225527	4.71257	2.44609e-06	0.000661055	6208	RPS14	P62263	TRUE
ENSG00000113552	4392.13	0.106408	0.0313988	3.38893	0.000701661	0.0561848	10007	GNPDA1	D6RAY7	TRUE
ENSG00000197879	10478.4	0.107059	0.0287343	3.72582	0.000194679	0.0208708	4641	MYO1C	O00159	TRUE
ENSG00000161013	7659.21	0.107919	0.027816	3.87973	0.00010457	0.0123317	11282	MGAT4B	E5RFS3	TRUE
ENSG00000106366	27652.8	0.11034	0.0351929	3.13529	0.00171685	0.0968305	5054	SERPINE1	P05121	TRUE
ENSG00000197746	44968.3	0.11148	0.0192068	5.8042	6.46755e-09	4.19485e-06	5660	PSAP	P07602	TRUE
ENSG00000161011	17720.2	0.111549	0.0266184	4.19067	2.78126e-05	0.00439981	8878	SQSTM1	Q13501	TRUE
ENSG00000115694	3173.83	0.111941	0.0330253	3.38954	0.00070011	0.0561848	10494	STK25	C9K0M6	TRUE
ENSG00000120314	3154.56	0.11362	0.0360287	3.15359	0.00161277	0.0942623	54853	WDR55	Q9H6Y2	TRUE
ENSG00000171720	3296.94	0.115559	0.0343345	3.36567	0.000763579	0.0581986	8841	HDAC3	E7ESJ6	TRUE
ENSG00000167325	3896.18	0.117128	0.0359163	3.26114	0.00110966	0.0723339	6240	RRM1	E9PJ62	TRUE
ENSG00000050748	6423.96	0.117228	0.0267837	4.37684	1.20412e-05	0.00229704	5601	MAPK9	J3KNK1	TRUE
ENSG00000065882	2561.62	0.117409	0.0368746	3.184	0.00145255	0.0884571	23216	TBC1D1	B9A6J6	TRUE
ENSG00000113141	5428.06	0.117778	0.0256151	4.59798	4.26603e-06	0.00104413	3550	IK	Q13123	TRUE
ENSG00000177697	4231.41	0.119925	0.029726	4.03436	5.47514e-05	0.00755569	977	CD151	K4DIB7	TRUE
ENSG00000107651	1657.94	0.120086	0.038067	3.15459	0.00160725	0.0942623	11196	SEC23IP	Q9Y6Y8	TRUE
ENSG00000107521	1764.8	0.120366	0.0382466	3.14711	0.00164895	0.0946468	3257	HPS1	A0A8V8TP71	TRUE
ENSG00000176087	5476.59	0.121489	0.0275386	4.4116	1.02611e-05	0.0020798	113829	SLC35A4	Q96G79	TRUE
ENSG00000113300	5954.55	0.121791	0.0371692	3.27667	0.00105041	0.0709682	57472	CNOT6	Q9ULM6	TRUE
ENSG00000007168	5362.79	0.122626	0.0317972	3.85651	0.000115018	0.0133216	5048	PAFAH1B1	A0A6Q8PFU3	TRUE
ENSG00000176105	4208.4	0.123591	0.0355306	3.47844	0.000504332	0.0445047	7525	YES1	P07947	TRUE
ENSG00000133313	2567.6	0.123689	0.0360054	3.43528	0.000591937	0.0511907	55748	CNDP2	J3QL02	TRUE
ENSG00000109790	3107	0.123762	0.0326482	3.79078	0.000150175	0.0167937	51088	KLHL5	A0A804CHP1	TRUE
ENSG00000126012	10567.6	0.12442	0.0238551	5.21566	1.83164e-07	7.19999e-05	8242	KDM5C	A0A6M4C8G8	TRUE
ENSG00000079134	2071.57	0.124644	0.0348187	3.5798	0.000343851	0.0330403	9984	THOC1	J3KT14	TRUE
ENSG00000154380	4320.27	0.125244	0.0314423	3.9833	6.79641e-05	0.00899623	55740	ENAH	A0A0U1RRM6	TRUE
ENSG00000101474	2169.65	0.125789	0.0339845	3.70137	0.000214442	0.0224334	57136	APMAP	Q9HDC9	TRUE
ENSG00000144381	27082.9	0.126088	0.0320712	3.93151	8.44155e-05	0.0101392	3329	HSPD1	A0A7I2YQK6	TRUE
ENSG00000115368	2480.43	0.129222	0.0370316	3.48951	0.00048391	0.0429951	84128	WDR75	F8WE20	TRUE
ENSG00000170759	5597.85	0.129262	0.0343092	3.76755	0.000164859	0.0181952	3799	KIF5B	P33176	TRUE
ENSG00000145730	1702.43	0.131754	0.037707	3.49416	0.000475556	0.0425442	5066	PAM	A0A804HIQ0	TRUE
ENSG00000198586	1766.88	0.133558	0.0394593	3.3847	0.000712567	0.0563623	9874	TLK1	Q9UKI8	TRUE
ENSG00000091140	7874.76	0.13401	0.0326466	4.10487	4.04538e-05	0.00610194	1738	DLD	P09622	TRUE
ENSG00000150093	6933.68	0.135929	0.0380293	3.57433	0.000351121	0.0332463	3688	ITGB1	A0A7I2V2F9	TRUE
ENSG00000008282	3589.89	0.142906	0.0399589	3.57633	0.000348449	0.0332359	6856	SYPL1	C9JYN0	TRUE
ENSG00000170365	1333.34	0.144892	0.0434564	3.33419	0.000855472	0.0623437	4086	SMAD1	D6REQ3	TRUE
ENSG00000089057	1609.16	0.145412	0.0420979	3.45415	0.00055204	0.0483856	9962	SLC23A2	Q9UGH3	TRUE
ENSG00000189067	3569.77	0.145652	0.0318382	4.57474	4.76805e-06	0.00112457	9516	LITAF	Q99732	TRUE
ENSG00000085982	1231.62	0.152189	0.0448655	3.39211	0.00069357	0.0561848	55230	USP40	C9JK14	TRUE
ENSG00000167693	1680.66	0.156568	0.044457	3.52178	0.000428662	0.0394369	64359	NXN	Q6DKJ4	TRUE
ENSG00000147251	1090.16	0.156872	0.0472217	3.32203	0.000893644	0.0640461	139818	DOCK11	Q5JSL3	TRUE
ENSG00000039560	9727.87	0.158865	0.0360818	4.40292	1.06805e-05	0.00213149	26064	RAI14	D6REL2	TRUE
ENSG00000198642	1108.77	0.160259	0.0468625	3.41978	0.000626729	0.0527918	55958	KLHL9	Q9P2J3	TRUE
ENSG00000105819	1455	0.16163	0.0480168	3.36612	0.000762336	0.0581986	9512	PMPCB	F8WBE1	TRUE
ENSG00000107984	5424.65	0.16176	0.0434792	3.72039	0.000198917	0.0210618	22943	DKK1	O94907	TRUE
ENSG00000065802	1479.23	0.161978	0.0498529	3.24912	0.00115764	0.0747112	51665	ASB1	Q9Y576	TRUE
ENSG00000131459	10433.3	0.162658	0.0284495	5.71744	1.08142e-08	6.68011e-06	9945	GFPT2	A0A0S2Z4X9	TRUE
ENSG00000100311	859.092	0.164332	0.0489146	3.35957	0.000780648	0.0581986	5155	PDGFB	P01127	TRUE
ENSG00000155252	1244.95	0.168186	0.0449718	3.73982	0.000184155	0.0199071	55361	PI4K2A	Q9BTU6	TRUE
ENSG00000184254	10483.8	0.169232	0.0353292	4.79014	1.66663e-06	0.000491353	220	ALDH1A3	P47895	TRUE
ENSG00000125730	7578.48	0.169295	0.0302331	5.59968	2.14751e-08	1.26625e-05	718	C3	A0A8Q3SI05	TRUE
ENSG00000113594	6069.53	0.171889	0.0398291	4.31566	1.59124e-05	0.00290727	3977	LIFR	P42702	TRUE
ENSG00000134590	1357.34	0.176995	0.0374403	4.72739	2.27423e-06	0.000627687	8933	RTL8C	A6ZKI3	TRUE
ENSG00000125812	714.444	0.177631	0.054464	3.26144	0.00110847	0.0723339	64412	GZF1	Q5JXG1	TRUE
ENSG00000166136	631.005	0.180064	0.0550613	3.27024	0.00107456	0.0721773	4714	NDUFB8	O95169	TRUE
ENSG00000164171	1399.61	0.180638	0.0577399	3.12848	0.00175715	0.097409	3673	ITGA2	D6R9H3	TRUE
ENSG00000145868	1720.88	0.181837	0.0433447	4.19514	2.72705e-05	0.00439981	81545	FBXO38	Q6PIJ6	TRUE
ENSG00000130635	7663.89	0.182065	0.0409148	4.44985	8.59319e-06	0.0018341	1289	COL5A1	P20908	TRUE
ENSG00000132635	2206.11	0.184162	0.0573947	3.20869	0.00133343	0.0835618	64773	PCED1A	X6RFT7	TRUE
ENSG00000233645	982.661	0.184252	0.0467481	3.94139	8.10121e-05	0.00982139	NA			TRUE
ENSG00000138386	1419.28	0.18966	0.0475844	3.98577	6.72621e-05	0.00899509	4664	NAB1	C9JID4	TRUE
ENSG00000128641	3380.46	0.190066	0.035322	5.38094	7.4098e-08	3.56e-05	4430	MYO1B	E9PDF6	TRUE
ENSG00000064042	3213.28	0.194522	0.0421303	4.61716	3.89028e-06	0.000989504	22998	LIMCH1	Q6NVB9	TRUE
ENSG00000117984	3296.32	0.1957	0.0324149	6.03734	1.56675e-09	1.27024e-06	1509	CTSD	A0A7I2V2N3	TRUE
ENSG00000148498	863.413	0.196376	0.0512679	3.83039	0.00012794	0.0145582	56288	PARD3	Q5VWU8	TRUE
ENSG00000131724	2146.38	0.196519	0.0406005	4.84031	1.29634e-06	0.000391071	3597	IL13RA1	A0A494C1C4	TRUE
ENSG00000135919	3229.2	0.200807	0.036899	5.44207	5.26662e-08	2.62764e-05	5270	SERPINE2	P07093	TRUE
ENSG00000157510	1377.12	0.20119	0.0497818	4.04145	5.3122e-05	0.0074902	134265	AFAP1L1	Q8TED9	TRUE
ENSG00000146072	1946.17	0.205968	0.0643644	3.20003	0.00137411	0.0856972	27242	TNFRSF21	A0A024RD71	TRUE
ENSG00000125538	2598.06	0.20843	0.0505289	4.12497	3.70784e-05	0.0056586	3553	IL1B	C9JWV2	TRUE
ENSG00000183718	1270.07	0.209839	0.0564177	3.71939	0.000199707	0.0210618	84851	TRIM52	Q96A61	TRUE
ENSG00000162407	1032.6	0.213112	0.0535767	3.9777	6.95838e-05	0.00911759	8613	PLPP3	O14495	TRUE
ENSG00000057019	8827.65	0.214095	0.0484219	4.42144	9.8045e-06	0.00201879	131566	DCBLD2	C9JIW6	TRUE
ENSG00000088881	439.231	0.215092	0.0677239	3.17601	0.00149314	0.0896713	57593	EBF4	E9PEI2	TRUE
ENSG00000180011	741.284	0.217718	0.0598382	3.63845	0.000274284	0.0275815	284273	PTGR3	Q8N4Q0	TRUE
ENSG00000113645	3925.09	0.220357	0.0348592	6.32135	2.59291e-10	2.80293e-07	23286	WWC1	Q8IX03	TRUE
ENSG00000148344	664.007	0.221308	0.0571045	3.87548	0.000106415	0.0124361	9536	PTGES	O14684	TRUE
ENSG00000082397	3229.19	0.222637	0.0323439	6.88342	5.84307e-12	7.57963e-09	23136	EPB41L3	A0A0J9YW31	TRUE
ENSG00000124126	997.445	0.22578	0.0462512	4.8816	1.05228e-06	0.000341254	57580	PREX1	Q8TCU6	TRUE
ENSG00000177614	763.572	0.22588	0.0559886	4.03439	5.47451e-05	0.00755569	79605	PGBD5	Q8N414	TRUE
ENSG00000185101	338.784	0.232647	0.0694891	3.34796	0.000814099	0.0600028	338440	ANO9	A1A5B4	TRUE
ENSG00000151892	3152.72	0.237265	0.0489918	4.84295	1.27923e-06	0.000391071	2674	GFRA1	A0A804HL20	TRUE
ENSG00000153071	1893.25	0.237676	0.044431	5.34933	8.82808e-08	4.08992e-05	1601	DAB2	A0A024R036	TRUE
ENSG00000182326	4642.65	0.246832	0.0309427	7.97706	1.49856e-15	6.47976e-12	716	C1S	P09871	TRUE
ENSG00000112972	2133.36	0.25863	0.0654418	3.95206	7.74806e-05	0.00959683	3157	HMGCS1	D6RIW1	TRUE
ENSG00000168234	375.759	0.258688	0.0788484	3.28082	0.00103505	0.0702967	125488	TTC39C	G3V1P2	TRUE
ENSG00000184985	1251.06	0.26467	0.0517672	5.11269	3.17602e-07	0.000117712	57537	SORCS2	H0Y9I2	TRUE
ENSG00000198682	1312.15	0.268459	0.0510731	5.25638	1.46921e-07	6.14795e-05	9060	PAPSS2	O95340	TRUE
ENSG00000134508	438.125	0.2689	0.0637948	4.21508	2.4969e-05	0.00415254	91768	CABLES1	A0A024RC20	TRUE
ENSG00000159403	1404.3	0.269515	0.0454462	5.93041	3.02173e-09	2.06304e-06	715	C1R	F5H2D0	TRUE
ENSG00000113494	1445.06	0.272639	0.0643553	4.23646	2.27075e-05	0.00392196	5618	PRLR	D6RAN9	TRUE
ENSG00000138944	815.015	0.288073	0.055634	5.17801	2.24269e-07	8.55652e-05	85352	SHISAL1	Q3SXP7	TRUE
ENSG00000068024	556.659	0.29098	0.0736389	3.95145	7.76801e-05	0.00959683	9759	HDAC4	C9J0X4	TRUE
ENSG00000113763	843.744	0.292618	0.0592187	4.94131	7.76007e-07	0.000258112	90249	UNC5A	Q6ZN44	TRUE
ENSG00000146674	310.245	0.299038	0.0827516	3.61368	0.000301885	0.029444	3486	IGFBP3	C9JMX4	TRUE
ENSG00000138829	3539.34	0.300287	0.0674945	4.44906	8.62472e-06	0.0018341	2201	FBN2	P35556	TRUE
ENSG00000116016	6375.16	0.302226	0.0396384	7.62458	2.44837e-14	5.29337e-11	2034	EPAS1	Q99814	TRUE
ENSG00000105835	6855.71	0.304896	0.0664774	4.58646	4.50816e-06	0.00108296	10135	NAMPT	A0A7P0T9I9	TRUE
ENSG00000132334	402.292	0.30772	0.0901639	3.4129	0.000642752	0.0535048	5791	PTPRE	S4R3X3	TRUE
ENSG00000187957	977.271	0.321084	0.0436192	7.36105	1.82465e-13	2.95868e-10	92737	DNER	Q8NFT8	TRUE
ENSG00000173391	920.666	0.327803	0.0806581	4.0641	4.82172e-05	0.00693253	4973	OLR1	F5H0N6	TRUE
ENSG00000104419	1234.92	0.330729	0.0764225	4.32764	1.50714e-05	0.00283343	10397	NDRG1	A0A6Q8PFP2	TRUE
ENSG00000229644	482.492	0.333253	0.0952284	3.49951	0.000466111	0.0422825	NA	NAMPTP1		TRUE
ENSG00000005249	298.241	0.338759	0.080013	4.2338	2.29779e-05	0.00392196	5577	PRKAR2B	P31323	TRUE
ENSG00000135111	178.994	0.35674	0.104202	3.42353	0.000618138	0.0524084	6926	TBX3	O15119	TRUE
ENSG00000253276	3455.27	0.361487	0.0682864	5.29369	1.19874e-07	5.1869e-05	168455	CCDC71L	Q8N9Z2	TRUE
ENSG00000113916	216.304	0.362144	0.114915	3.1514	0.00162492	0.0942623	604	BCL6	P41182	TRUE
ENSG00000141750	176.608	0.371137	0.110593	3.35589	0.000791087	0.0586399	342667	STAC2	D0IN09	TRUE
ENSG00000163347	658.124	0.377197	0.0928576	4.0621	4.86325e-05	0.00693253	9076	CLDN1	O95832	TRUE
ENSG00000112319	160.793	0.391424	0.124542	3.1429	0.00167283	0.0955943	2070	EYA4	F2Z2Y1	TRUE
ENSG00000151490	299.549	0.407814	0.0743911	5.48203	4.2047e-08	2.18173e-05	5800	PTPRO	Q16827	TRUE
ENSG00000170485	975.303	0.418134	0.0533314	7.8403	4.49485e-15	1.16614e-11	4862	NPAS2	A2I2P5	TRUE
ENSG00000120708	725.199	0.434954	0.0673031	6.46261	1.02915e-10	1.21364e-07	7045	TGFBI	Q15582	TRUE
ENSG00000185338	191.705	0.444605	0.121943	3.64599	0.000266362	0.0269942	8651	SOCS1	O15524	TRUE
ENSG00000144810	353.28	0.474079	0.0773047	6.13261	8.64486e-10	7.96225e-07	1295	COL8A1	A0A087WZI0	TRUE
ENSG00000091844	270.903	0.482138	0.0865206	5.57252	2.51074e-08	1.41606e-05	26575	RGS17	Q9UGC6	TRUE
ENSG00000197457	360.972	0.486279	0.0812872	5.98223	2.20108e-09	1.58624e-06	50861	STMN3	Q9NZ72	TRUE
ENSG00000100181	114.676	0.487763	0.114679	4.25329	2.10649e-05	0.0037432	NA	TPTEP1		TRUE
ENSG00000176092	65.85	0.494041	0.157789	3.13103	0.00174195	0.0969808	55057	CRYBG2	Q8N1P7	TRUE
ENSG00000069431	372.785	0.532335	0.100563	5.29356	1.19956e-07	5.1869e-05	10060	ABCC9	O60706	TRUE
ENSG00000124102	244.232	0.545938	0.124461	4.38643	1.15229e-05	0.00223096	5266	PI3	P19957	TRUE
ENSG00000157570	184.075	0.60632	0.0981635	6.17664	6.5482e-10	6.53409e-07	90139	TSPAN18	Q96SJ8	TRUE
ENSG00000128564	1319.75	0.627519	0.0631427	9.93811	2.84173e-23	3.68629e-19	7425	VGF	O15240	TRUE
ENSG00000254337	67.0589	0.67309	0.157165	4.2827	1.84638e-05	0.00332656	NA			TRUE
ENSG00000134259	51.4093	0.738895	0.235521	3.13728	0.00170521	0.0968305	4803	NGF	A0A7P0TAZ6	TRUE
ENSG00000197632	55.0813	0.875412	0.193364	4.52728	5.97485e-06	0.00133631	5055	SERPINB2	E7ERB5	TRUE

## Sheet: DE_parent_v_A3_mb436
Differentially expressed (DE) genes between MDAMB436 Parent cells and Res Cl A3. Genes are considered differentially expressed if the adjusted p value is ≤ 0.01
ensembl gene ID	baseMean	Par_vs_A3 log2FoldChange	lfcSE	stat	pvalue	padj	entrez id	Gene name	uniprot_gn_id	isDE
ENSG00000046774	4.3034	-6.50486	1.1513	-5.65002	1.60425e-08	7.83317e-08	51438	MAGEC2	Q9UBF1	TRUE
ENSG00000238178	65.582	-6.45935	0.735472	-8.7826	1.59745e-18	1.48892e-17	NA	MAGEB17-AS1		TRUE
ENSG00000240602	6.50961	-5.74307	1.10707	-5.18762	2.13002e-07	9.42427e-07	NA	AADACP1		TRUE
ENSG00000182836	31.3196	-5.71432	0.749498	-7.6242	2.45549e-14	1.8188e-13	345557	PLCXD3	Q63HM9	TRUE
ENSG00000167105	11.0473	-5.55304	1.09009	-5.0941	3.50399e-07	1.51608e-06	162461	TMEM92	Q6UXU6	TRUE
ENSG00000188707	14.0682	-5.4131	1.04986	-5.15602	2.52255e-07	1.10649e-06	NA	ZBED10P		TRUE
ENSG00000228739	3.87556	-4.70946	1.17366	-4.01263	6.00463e-05	0.000206401	NA			TRUE
ENSG00000273123	2.89222	-4.55935	1.20455	-3.7851	0.00015365	0.000503017	NA			TRUE
ENSG00000233589	51.1653	-4.54261	0.439932	-10.3257	5.39199e-25	6.82489e-24	NA			TRUE
ENSG00000261191	2.58508	-4.47299	1.31958	-3.3897	0.000699683	0.00209868	NA			TRUE
ENSG00000187372	3.05731	-4.47089	1.19476	-3.74208	0.000182502	0.000592228	56123	PCDHB13	Q9Y5F0	TRUE
ENSG00000226363	42.2402	-4.34145	0.469792	-9.2412	2.4374e-20	2.49178e-19	NA	HAGLROS		TRUE
ENSG00000287709	1.54436	-4.27978	1.31389	-3.25733	0.00112467	0.00327732	101928505			TRUE
ENSG00000176387	1.738	-4.27953	1.3392	-3.19559	0.00139547	0.00400127	3291	HSD11B2	P80365	TRUE
ENSG00000064195	2.94868	-4.19222	1.22695	-3.41678	0.00063366	0.00191242	1747	DLX3	F8VXG1	TRUE
ENSG00000123843	11.6929	-4.15577	0.89413	-4.64784	3.35428e-06	1.31699e-05	725	C4BPB	P20851	TRUE
ENSG00000169067	4.546	-4.11236	1.13375	-3.62724	0.000286472	0.000906626	345651	ACTBL2	Q562R1	TRUE
ENSG00000235269	1.66788	-4.08456	1.33874	-3.05105	0.00228039	0.00632033	105370503	LINC02331		TRUE
ENSG00000111339	10.3767	-4.07667	0.891005	-4.57536	4.75403e-06	1.83358e-05	420	ART4	Q3KZ30	TRUE
ENSG00000181577	2.40739	-3.96974	1.26639	-3.13468	0.0017204	0.00486357	221416	LINC03040		TRUE
ENSG00000267370	2.05056	-3.96229	1.32487	-2.9907	0.00278335	0.00760755	NA			TRUE
ENSG00000216863	1.18891	-3.96009	1.61006	-2.4596	0.0139093	0.0333538	285780	LY86-AS1		TRUE
ENSG00000224713	1.41239	-3.95257	1.37242	-2.88	0.00397674	0.0105754	NA			TRUE
ENSG00000231131	69.3359	-3.86366	0.344609	-11.2117	3.57181e-29	5.38003e-28	105378305	LNCAROD		TRUE
ENSG00000189280	1.60295	-3.84906	1.40747	-2.73474	0.0062429	0.0160432	2709	GJB5	O95377	TRUE
ENSG00000223704	1.77286	-3.84018	1.3113	-2.92853	0.00340573	0.00916973	NA	LINC01422		TRUE
ENSG00000211683	1.16422	-3.83518	1.48141	-2.58887	0.00962901	0.0238823	NA			TRUE
ENSG00000184414	2.27662	-3.82295	1.25918	-3.03605	0.00239696	0.00661379	NA	IRS3P		TRUE
ENSG00000253348	3.39029	-3.79242	1.14076	-3.32446	0.000885889	0.00262592	NA			TRUE
ENSG00000182168	89.3168	-3.71214	0.259256	-14.3185	1.6779e-46	4.63701e-45	8633	UNC5C	O95185	TRUE
ENSG00000125731	24.2905	-3.71199	0.516579	-7.18572	6.68525e-13	4.52598e-12	10045	SH2D3A	Q9BRG2	TRUE
ENSG00000241520	1.42738	-3.71036	1.38068	-2.68734	0.00720236	0.0182832	NA			TRUE
ENSG00000260458	1.90351	-3.70736	1.33847	-2.76985	0.00560816	0.0145459	100134444	KCNJ18	B7U540	TRUE
ENSG00000189275	0.91059	-3.70443	1.58846	-2.33209	0.0196961	0.0455335	399827	LINC01164		TRUE
ENSG00000268621	49.7504	-3.6591	0.362033	-10.1071	5.1393e-24	6.25286e-23	645553	IGFL2-AS1		TRUE
ENSG00000187730	5.11666	-3.62974	1.14328	-3.17486	0.00149909	0.00427379	2563	GABRD	A0A1W2PPH3	TRUE
ENSG00000254980	11.1987	-3.61259	0.732545	-4.93157	8.15722e-07	3.40777e-06	NA			TRUE
ENSG00000006116	5.91627	-3.56862	0.977819	-3.64957	0.000262681	0.000835604	10368	CACNG3	O60359	TRUE
ENSG00000267686	2.14577	-3.56535	1.27198	-2.80299	0.0050631	0.0132234	NA			TRUE
ENSG00000113212	1.50343	-3.56504	1.39481	-2.55593	0.0105904	0.0260495	56129	PCDHB7	Q9Y5E2	TRUE
ENSG00000078795	1.16411	-3.56002	1.47911	-2.40687	0.01609	0.0379632	27039	PKD2L2	Q9NZM6	TRUE
ENSG00000099337	2.01853	-3.55884	1.26028	-2.82385	0.00474509	0.0124596	9424	KCNK6	Q9Y257	TRUE
ENSG00000256633	1.55998	-3.54934	1.4073	-2.52209	0.0116661	0.0284664	NA	PDE2A-AS2		TRUE
ENSG00000248429	0.918517	-3.54838	1.70792	-2.0776	0.0377458	0.0812283	285505	GASK1B-AS1		TRUE
ENSG00000276488	4.0132	-3.53986	0.99167	-3.56959	0.000357534	0.00111656	NA			TRUE
ENSG00000166863	1.61707	-3.53967	1.31526	-2.69122	0.00711906	0.0180866	6866	TAC3	A0A024RB47	TRUE
ENSG00000161798	1.03302	-3.53779	1.42518	-2.48234	0.0130522	0.0314912	362	AQP5	P55064	TRUE
ENSG00000240729	1.07713	-3.53669	1.41914	-2.49213	0.012698	0.0307194	NA	RPL21P60		TRUE
ENSG00000116661	141.541	-3.52423	0.204475	-17.2355	1.4388e-66	6.72712e-65	26232	FBXO2	R4GNH2	TRUE
ENSG00000185269	10.7291	-3.51822	0.729019	-4.82597	1.39322e-06	5.66636e-06	147111	NOTUM	Q6P988	TRUE
ENSG00000203499	1.69477	-3.48661	1.5809	-2.20546	0.0274218	0.0612656	642574	IQANK1	A8MXQ7	TRUE
ENSG00000233766	51.5034	-3.48409	0.328044	-10.6208	2.38488e-26	3.22345e-25	NA	CAVIN2-AS1		TRUE
ENSG00000153930	2.66198	-3.47866	1.2926	-2.69121	0.00711939	0.0180866	162282	ANKFN1	Q8N957	TRUE
ENSG00000238009	2.35914	-3.46656	1.24465	-2.78518	0.00534982	0.0139183	NA			TRUE
ENSG00000224216	1.96283	-3.46041	1.25186	-2.76422	0.00570596	0.0147744	NA			TRUE
ENSG00000006210	2.77472	-3.45794	1.18435	-2.9197	0.00350364	0.00939802	6376	CX3CL1	J3QRA1	TRUE
ENSG00000090534	4.74323	-3.45786	1.11698	-3.09572	0.00196333	0.0055028	7066	THPO	P40225	TRUE
ENSG00000261183	11.5743	-3.44252	0.672351	-5.12013	3.05329e-07	1.32936e-06	NA	SPINT1-AS1		TRUE
ENSG00000142611	36.7295	-3.42906	0.375137	-9.14082	6.19809e-20	6.21708e-19	63976	PRDM16	D6RDW0	TRUE
ENSG00000235590	1.22857	-3.39162	1.42026	-2.38803	0.0169389	0.039749	149775	GNAS-AS1		TRUE
ENSG00000267023	0.974352	-3.38968	1.58876	-2.13353	0.0328811	0.0718803	NA	LRRC37A16P		TRUE
ENSG00000137440	67.5899	-3.38595	0.268711	-12.6007	2.09287e-36	4.14055e-35	9982	FGFBP1	Q14512	TRUE
ENSG00000007314	0.869056	-3.37864	1.66135	-2.03368	0.041984	0.0892423	6329	SCN4A	P35499	TRUE
ENSG00000259513	0.785276	-3.37646	1.52093	-2.22	0.0264189	0.0592925	NA	CYCSP38		TRUE
ENSG00000287538	1.30675	-3.37498	1.42354	-2.37083	0.0177482	0.0415249	NA			TRUE
ENSG00000225872	0.986446	-3.37309	1.54717	-2.18017	0.029245	0.0648976	NA	TEX14BP		TRUE
ENSG00000278959	1.4704	-3.36761	1.49122	-2.25829	0.0239274	0.054253	NA			TRUE
ENSG00000261173	1.33718	-3.36593	1.40694	-2.39238	0.0167397	0.039322	NA	DNAJA2-DT		TRUE
ENSG00000278700	1.17766	-3.36552	1.4279	-2.35698	0.0184244	0.0429142	NA			TRUE
ENSG00000198569	2.96104	-3.35999	1.2012	-2.79719	0.00515487	0.0134429	142680	SLC34A3	Q8N130	TRUE
ENSG00000213777	1.90997	-3.35734	1.36033	-2.46803	0.0135859	0.0326431	NA			TRUE
ENSG00000271605	6.10069	-3.35587	0.830764	-4.0395	5.35657e-05	0.000185488	284021	MILR1	Q7Z6M3	TRUE
ENSG00000221845	3.1472	-3.33402	1.15854	-2.87779	0.00400478	0.0106425	401335	LINC02902		TRUE
ENSG00000257588	3.01222	-3.33334	1.17586	-2.83482	0.0045852	0.0120744	101927318	AQP5-AS1		TRUE
ENSG00000288234	3.71783	-3.3212	1.15568	-2.87379	0.00405575	0.010768	NA			TRUE
ENSG00000250490	7.41778	-3.28848	0.733375	-4.48404	7.32425e-06	2.76895e-05	401172	LINC02145		TRUE
ENSG00000261780	6.00212	-3.26183	0.939963	-3.47018	0.000520119	0.00159053	100505817	LINC02582		TRUE
ENSG00000271474	10.1983	-3.25995	0.808738	-4.03092	5.556e-05	0.000191872	NA	UNC5C-AS1		TRUE
ENSG00000183160	1.36111	-3.25399	1.3857	-2.34826	0.0188614	0.0438161	338773	TMEM119	F8VS22	TRUE
ENSG00000169946	3.47092	-3.24783	1.17369	-2.76719	0.00565413	0.0146617	23414	ZFPM2	E5RJX0	TRUE
ENSG00000118620	32.2952	-3.24529	0.401213	-8.08869	6.03107e-16	4.88239e-15	80264	ZNF430	M0R0L5	TRUE
ENSG00000092929	293.24	-3.24315	0.137993	-23.5023	3.86116e-122	5.42695e-120	201294	UNC13D	K7EQ37	TRUE
ENSG00000225760	13.6105	-3.2412	0.574024	-5.64646	1.63788e-08	7.98892e-08	NA	LINC00431		TRUE
ENSG00000260691	1.87378	-3.2412	1.37899	-2.35041	0.0187528	0.0435814	128966611	ANKRD20A1	Q5TYW2	TRUE
ENSG00000187997	2.31693	-3.23876	1.31542	-2.46215	0.0138106	0.033138	100141515	C17orf99	K7ELL6	TRUE
ENSG00000183379	1.90126	-3.2382	1.30328	-2.48465	0.012968	0.0313161	646658	SYNDIG1L	A6NDD5	TRUE
ENSG00000141433	2.16204	-3.23631	1.30532	-2.47933	0.0131629	0.0317267	116	ADCYAP1	P18509	TRUE
ENSG00000159197	6.94749	-3.22515	0.831264	-3.87981	0.000104538	0.000350191	9992	KCNE2	Q9Y6J6	TRUE
ENSG00000198453	88.4063	-3.21853	0.242998	-13.2451	4.81639e-40	1.07863e-38	374900	ZNF568	A0A994J7M0	TRUE
ENSG00000166145	155.294	-3.20962	0.184924	-17.3565	1.76252e-67	8.3601e-66	6692	SPINT1	O43278	TRUE
ENSG00000133488	90.8996	-3.20042	0.239152	-13.3824	7.6664e-41	1.75989e-39	284904	SEC14L4	Q9UDX3	TRUE
ENSG00000188523	164.362	-3.18893	0.176914	-18.0253	1.23307e-72	6.55442e-71	389799	CFAP77	Q6ZQR2	TRUE
ENSG00000250271	1.10927	-3.18209	1.50487	-2.11454	0.0344696	0.0750164	NA			TRUE
ENSG00000228705	2.43288	-3.18093	1.294	-2.45821	0.0139631	0.0334723	NA	LINC00659		TRUE
ENSG00000116882	0.93044	-3.17572	1.58384	-2.00508	0.0449549	0.0947922	51179	HAO2	Q5QP02	TRUE
ENSG00000251173	0.907891	-3.17449	1.54231	-2.05828	0.0395635	0.0846549	101410542	UCHL1-DT		TRUE
ENSG00000286549	0.84686	-3.17288	1.51431	-2.09527	0.0361472	0.0782511	NA			TRUE
ENSG00000235051	1.82175	-3.12944	1.3306	-2.3519	0.0186779	0.0434207	NA			TRUE
ENSG00000286966	1.86597	-3.12426	1.28577	-2.42988	0.0151038	0.0358758	NA			TRUE
ENSG00000137673	11.2635	-3.11213	0.590698	-5.26856	1.37497e-07	6.20576e-07	4316	MMP7	P09237	TRUE
ENSG00000288107	1.30079	-3.11138	1.44903	-2.14722	0.0317754	0.0698498	NA			TRUE
ENSG00000110195	1.43906	-3.11098	1.32251	-2.35233	0.0186562	0.0433781	2348	FOLR1	P15328	TRUE
ENSG00000250657	2.16356	-3.1106	1.31283	-2.36938	0.0178177	0.0416789	NA			TRUE
ENSG00000261634	1.64108	-3.11042	1.42403	-2.18425	0.0289441	0.0643297	102723548	PAQR5-DT		TRUE
ENSG00000229018	2.10702	-3.11035	1.2411	-2.50612	0.0122065	0.0296428	NA	PMS2P7		TRUE
ENSG00000142910	1394.84	-3.10943	0.0707503	-43.9493	0	0	64129	TINAGL1	Q9GZM7	TRUE
ENSG00000185433	1.93908	-3.1085	1.28214	-2.42447	0.0153309	0.0363277	54072	LINC00158		TRUE
ENSG00000205105	2.02354	-3.10808	1.26588	-2.45527	0.014078	0.033709	NA	COX17P1		TRUE
ENSG00000261241	1.89134	-3.10514	1.2719	-2.44133	0.0146332	0.0348742	102724940	LINC02128		TRUE
ENSG00000228071	1.83878	-3.10179	1.39877	-2.21751	0.0265882	0.059649	NA	RPL7P47		TRUE
ENSG00000251169	11.2251	-3.09819	0.647527	-4.78465	1.71285e-06	6.91112e-06	101927934	LINC01843		TRUE
ENSG00000198125	24.9692	-3.09655	0.425454	-7.27823	3.38217e-13	2.32969e-12	4151	MB	B0QYF7	TRUE
ENSG00000113721	336.237	-3.08025	0.129245	-23.8326	1.53484e-125	2.25405e-123	5159	PDGFRB	P09619	TRUE
ENSG00000285671	8.5027	-3.07444	0.758181	-4.05502	5.01311e-05	0.000174227	NA			TRUE
ENSG00000167895	128.075	-3.06881	0.185991	-16.4998	3.68408e-61	1.52626e-59	147138	TMC8	Q8IU68	TRUE
ENSG00000246740	5.57735	-3.04859	0.962162	-3.16848	0.00153241	0.00436279	101928388	PLA2G4E-AS1		TRUE
ENSG00000002079	33.6768	-3.03755	0.368845	-8.2353	1.79104e-16	1.49318e-15	NA	MYH16		TRUE
ENSG00000104903	68.4604	-3.01871	0.246581	-12.2423	1.84786e-34	3.42512e-33	4066	LYL1	P12980	TRUE
ENSG00000240497	6.01944	-3.01289	0.762213	-3.95282	7.72348e-05	0.000262615	NA			TRUE
ENSG00000137699	12.1203	-3.00658	0.614805	-4.8903	1.00683e-06	4.15387e-06	23650	TRIM29	E9PPX1	TRUE
ENSG00000130653	40.6893	-3.00295	0.328833	-9.13215	6.71526e-20	6.72995e-19	375775	PNPLA7	Q6ZV29	TRUE
ENSG00000237914	15.2725	-2.99764	0.547914	-5.47099	4.4752e-08	2.10225e-07	101929010	SIRPG-AS1		TRUE
ENSG00000072182	8.84536	-2.99219	0.682413	-4.38472	1.16133e-05	4.30588e-05	55515	ASIC4	Q96FT7	TRUE
ENSG00000241678	1.11642	-2.98994	1.44756	-2.06551	0.0388749	0.0833527	NA	RPL21P94		TRUE
ENSG00000100234	1428.44	-2.98894	0.0874986	-34.1598	9.5616e-256	7.55366e-253	7078	TIMP3	P35625	TRUE
ENSG00000177133	2.03643	-2.98396	1.27867	-2.33365	0.0196141	0.0453806	124903827	PRDM16-DT		TRUE
ENSG00000175287	2.27755	-2.98225	1.26424	-2.35892	0.0183282	0.0427334	254295	PHYHD1	X6RFQ9	TRUE
ENSG00000255931	1.47807	-2.98064	1.35026	-2.20745	0.0272823	0.0610032	NA			TRUE
ENSG00000237133	4.43604	-2.97947	0.999343	-2.98143	0.00286908	0.00782322	NA	NA	NA	TRUE
ENSG00000151948	1.43205	-2.97887	1.37833	-2.16121	0.030679	0.0676994	144423	GLT1D1	H0Y5M0	TRUE
ENSG00000106526	2.41461	-2.97807	1.2261	-2.4289	0.0151446	0.0359439	653857	ACTR3C	H7C4J1	TRUE
ENSG00000254821	1.5715	-2.97491	1.39456	-2.13322	0.0329067	0.0719241	NA			TRUE
ENSG00000267062	1.18413	-2.97338	1.37438	-2.16344	0.0305077	0.0673733	NA			TRUE
ENSG00000286879	1.34853	-2.97089	1.46848	-2.02311	0.043062	0.0912374	NA			TRUE
ENSG00000064989	1.36357	-2.97087	1.41323	-2.10218	0.0355371	0.0771273	10203	CALCRL	Q16602	TRUE
ENSG00000272402	1.00132	-2.96894	1.4662	-2.02492	0.0428761	0.090936	NA			TRUE
ENSG00000286579	0.937162	-2.96742	1.46662	-2.0233	0.0430418	0.0912115	NA			TRUE
ENSG00000283098	0.970851	-2.9674	1.46444	-2.02631	0.0427328	0.090674	NA			TRUE
ENSG00000252658	0.973366	-2.95085	1.44664	-2.0398	0.0413707	0.0880939	NA	RNU6-786P		TRUE
ENSG00000152766	2.6525	-2.94502	1.18997	-2.47486	0.0133289	0.0320796	118932	ANKRD22	Q5VYY1	TRUE
ENSG00000141738	3.07515	-2.94429	1.1664	-2.52424	0.0115947	0.0283163	2886	GRB7	J3QL76	TRUE
ENSG00000213542	3.7385	-2.94177	0.974262	-3.01949	0.00253201	0.00696343	NA	RPL7AP43		TRUE
ENSG00000197457	360.972	-2.91285	0.126964	-22.9424	1.7562e-116	2.31233e-114	50861	STMN3	Q9NZ72	TRUE
ENSG00000198846	390.607	-2.89994	0.146399	-19.8084	2.51858e-87	1.89182e-85	9760	TOX	O94900	TRUE
ENSG00000267551	3.67622	-2.88448	1.0391	-2.77593	0.0055044	0.014288	100996351	GNA15-DT		TRUE
ENSG00000149527	3.85971	-2.87482	0.988911	-2.90706	0.00364847	0.00976134	9651	PLCH2	O75038	TRUE
ENSG00000226359	2.98164	-2.86762	1.05801	-2.7104	0.00672029	0.0171564	NA	ACTG1P24		TRUE
ENSG00000179023	25.4575	-2.86663	0.40694	-7.04436	1.86315e-12	1.22376e-11	127707	KLHDC7A	Q5VTJ3	TRUE
ENSG00000214336	14.3819	-2.8561	0.569264	-5.01717	5.24369e-07	2.23462e-06	344167	FOXI3	A8MTJ6	TRUE
ENSG00000185869	59.7044	-2.84955	0.27765	-10.2631	1.033e-24	1.29464e-23	374899	ZNF829	Q3KNS6	TRUE
ENSG00000241829	1.56395	-2.84127	1.35216	-2.10128	0.0356161	0.0772767	NA	RPL21P54		TRUE
ENSG00000148671	2.04511	-2.83894	1.29689	-2.18903	0.0285947	0.0635962	10974	ADIRF	Q15847	TRUE
ENSG00000136750	1.05574	-2.83616	1.40681	-2.01603	0.0437968	0.0926145	2572	GAD2	A0A3B3IU09	TRUE
ENSG00000147573	0.975279	-2.83245	1.41652	-1.99957	0.0455463	0.0958275	84675	TRIM55	Q9BYV6	TRUE
ENSG00000166670	2.37619	-2.83198	1.26414	-2.24025	0.0250749	0.0565697	4319	MMP10	P09238	TRUE
ENSG00000178690	1.14321	-2.82834	1.34874	-2.09702	0.0359916	0.0779806	284254	DYNAP	Q8N1N2	TRUE
ENSG00000285602	1.1897	-2.82328	1.3658	-2.06713	0.0387223	0.0830722	NA			TRUE
ENSG00000223764	11.4361	-2.82195	0.603991	-4.67218	2.98022e-06	1.17536e-05	100130417	LINC02593		TRUE
ENSG00000124915	1.06636	-2.82089	1.35976	-2.07456	0.0380275	0.0817808	26070	MYRF-AS1		TRUE
ENSG00000238290	2.42885	-2.8177	1.24817	-2.25747	0.0239789	0.0543486	NA	ERRFI1-DT		TRUE
ENSG00000278816	1.62047	-2.8174	1.36023	-2.07127	0.0383338	0.0823389	NA			TRUE
ENSG00000260853	1.41181	-2.81679	1.39632	-2.01729	0.0436652	0.0923617	NA	NFATC2IP-AS1		TRUE
ENSG00000223750	1.59674	-2.81623	1.3128	-2.14521	0.0319358	0.0701417	NA	SIRPB3P		TRUE
ENSG00000078725	172.739	-2.80894	0.174831	-16.0666	4.37268e-58	1.64496e-56	1620	BRINP1	O60477	TRUE
ENSG00000152580	29.6674	-2.78529	0.388231	-7.1743	7.26773e-13	4.90438e-12	285313	IGSF10	H7C4M2	TRUE
ENSG00000270207	5.97061	-2.78222	0.851117	-3.26891	0.00107964	0.00315756	NA			TRUE
ENSG00000233121	2.40776	-2.7499	1.19016	-2.31054	0.0208582	0.0479443	NA	VN1R20P		TRUE
ENSG00000276840	3.96896	-2.74322	1.00377	-2.73293	0.00627733	0.0161226	NA	PMS2P13		TRUE
ENSG00000169306	32.3289	-2.71323	0.358827	-7.56138	3.98808e-14	2.91628e-13	11141	IL1RAPL1	Q9NZN1	TRUE
ENSG00000124302	25.2972	-2.70718	0.431102	-6.27968	3.39263e-10	1.89805e-09	64377	CHST8	Q9H2A9	TRUE
ENSG00000167600	128.322	-2.69389	0.17669	-15.2464	1.73882e-52	5.77339e-51	29785	CYP2S1	M0R057	TRUE
ENSG00000211592	2.15453	-2.66242	1.32015	-2.01675	0.0437217	0.0924642	NA	IGKC		TRUE
ENSG00000128645	22.5969	-2.65607	0.416574	-6.37599	1.81779e-10	1.03699e-09	3231	HOXD1	Q9GZZ0	TRUE
ENSG00000267776	1.2218	-2.65442	1.31925	-2.01207	0.0442122	0.0934066	NA	NA	NA	TRUE
ENSG00000287925	1.5825	-2.65312	1.32575	-2.00122	0.0453684	0.0955321	NA			TRUE
ENSG00000198286	2.08564	-2.65277	1.29285	-2.05188	0.0401816	0.0858331	84433	CARD11	Q9BXL7	TRUE
ENSG00000250073	1.68131	-2.65229	1.31094	-2.0232	0.0430524	0.0912256	101929340	ESAM-AS1		TRUE
ENSG00000213468	22.7752	-2.64757	0.377835	-7.0072	2.43128e-12	1.58466e-11	286467	FIRRE		TRUE
ENSG00000179057	1.72575	-2.64756	1.32519	-1.99787	0.0457304	0.0961442	283284	IGSF22	Q8N9C0	TRUE
ENSG00000050327	1.37606	-2.64663	1.32303	-2.00044	0.0454532	0.0956755	7984	ARHGEF5	Q12774	TRUE
ENSG00000266824	1.65214	-2.64585	1.26904	-2.08492	0.0370764	0.0799906	NA			TRUE
ENSG00000197769	8.26995	-2.64379	0.651682	-4.05687	4.97354e-05	0.00017293	440738	MAP1LC3C	Q9BXW4	TRUE
ENSG00000164458	19.8353	-2.63677	0.435215	-6.05855	1.37352e-09	7.31668e-09	6862	TBXT	H0YM91	TRUE
ENSG00000189056	173.725	-2.63635	0.150531	-17.5137	1.12696e-68	5.54048e-67	5649	RELN	P78509	TRUE
ENSG00000184113	35.1488	-2.63499	0.331922	-7.9386	2.04484e-15	1.60932e-14	7122	CLDN5	O00501	TRUE
ENSG00000183145	19.4972	-2.61733	0.457204	-5.72465	1.0365e-08	5.14544e-08	53820	RIPPLY3	P57055	TRUE
ENSG00000232504	2.313	-2.61723	1.28589	-2.03534	0.0418168	0.0889364	NA	ST3GAL5-AS1		TRUE
ENSG00000232022	2.1643	-2.61147	1.28302	-2.0354	0.0418106	0.0889316	NA	FAAHP1		TRUE
ENSG00000103241	2.95877	-2.60521	1.01005	-2.57928	0.00990059	0.0244869	2294	FOXF1	Q12946	TRUE
ENSG00000165917	6.52922	-2.59918	0.731936	-3.5511	0.000383626	0.00119305	5913	RAPSN	E9PJP9	TRUE
ENSG00000267108	3.35159	-2.59479	1.03403	-2.50939	0.0120941	0.0294068	NA			TRUE
ENSG00000287692	12.2133	-2.59451	0.533499	-4.86319	1.15507e-06	4.74071e-06	NA			TRUE
ENSG00000124143	24.3864	-2.59147	0.418803	-6.18779	6.1012e-10	3.33999e-09	343578	ARHGAP40		TRUE
ENSG00000242258	5.20714	-2.57424	0.79869	-3.22308	0.00126822	0.0036607	285972	LINC00996		TRUE
ENSG00000175793	306.428	-2.5594	0.116753	-21.9215	1.62063e-106	1.78503e-104	2810	SFN	P31947	TRUE
ENSG00000065534	1818.61	-2.55791	0.0484016	-52.8477	0	0	4638	MYLK	A0A8I5KUP2	TRUE
ENSG00000135407	5.28455	-2.55169	0.736591	-3.46419	0.000531828	0.00162434	10677	AVIL	O75366	TRUE
ENSG00000249406	12.0287	-2.54865	0.588685	-4.32939	1.49525e-05	5.47659e-05	NA			TRUE
ENSG00000278991	3.1824	-2.53801	0.951077	-2.66857	0.00761756	0.0192455	NA			TRUE
ENSG00000230092	2.33897	-2.52927	1.05876	-2.38891	0.0168987	0.0396628	NA			TRUE
ENSG00000187642	2.60305	-2.52918	1.2757	-1.98258	0.0474143	0.0992563	84808	PERM1	Q5SV97	TRUE
ENSG00000183128	1.36395	-2.52124	1.26096	-1.99946	0.0455589	0.0958453	119395	CALHM3	Q86XJ0	TRUE
ENSG00000096696	2193.43	-2.51835	0.0661173	-38.0892	0	0	1832	DSP	P15924	TRUE
ENSG00000137033	2.75332	-2.51671	1.25859	-1.99963	0.0455404	0.0958238	90865	IL33	O95760	TRUE
ENSG00000245662	2.4602	-2.51543	1.2445	-2.02124	0.0432548	0.0915867	NA	LINC02211		TRUE
ENSG00000263080	3.19846	-2.51517	1.02853	-2.44539	0.0144694	0.0345269	105371083			TRUE
ENSG00000213145	2.29865	-2.51067	1.24304	-2.01978	0.043406	0.0918473	1396	CRIP1	P50238	TRUE
ENSG00000198515	9.58795	-2.49305	0.617329	-4.03845	5.38057e-05	0.000186179	1259	CNGA1	D6RCF1	TRUE
ENSG00000232485	9.63137	-2.48953	0.636749	-3.90976	9.23885e-05	0.000311405	NA	RPL37A-DT		TRUE
ENSG00000172346	10.4651	-2.47576	0.556494	-4.44885	8.63303e-06	3.24393e-05	27254	CSDC2	H7C4E7	TRUE
ENSG00000163898	15.1046	-2.44536	0.498722	-4.90326	9.42587e-07	3.90641e-06	200879	LIPH	Q8WWY8	TRUE
ENSG00000233251	244.626	-2.4438	0.117496	-20.7991	4.40932e-96	4.02461e-94	100129434			TRUE
ENSG00000267174	3.20923	-2.44307	1.05418	-2.31751	0.020476	0.0471842	NA			TRUE
ENSG00000103089	256.329	-2.44099	0.122838	-19.8717	7.16087e-88	5.45035e-86	79152	FA2H	H3BP32	TRUE
ENSG00000160352	4.63611	-2.43898	0.844652	-2.88756	0.00388245	0.0103439	148206	ZNF714	A0A087X1Z8	TRUE
ENSG00000224533	2.41059	-2.43224	1.0646	-2.28465	0.0223334	0.0509975	101927830	TMLHE-AS1		TRUE
ENSG00000278985	2.56227	-2.42982	1.06328	-2.28522	0.0223001	0.0509417	NA			TRUE
ENSG00000131620	6.51206	-2.41722	0.673464	-3.58924	0.000331645	0.00103925	55107	ANO1	E9PP68	TRUE
ENSG00000171954	27.7242	-2.40392	0.358671	-6.7023	2.05164e-11	1.25811e-10	126410	CYP4F22	Q6NT55	TRUE
ENSG00000228509	4.23058	-2.39562	1.18487	-2.02184	0.0431927	0.0914805	NA			TRUE
ENSG00000270171	2.59716	-2.38953	1.20696	-1.9798	0.0477265	0.0997642	NA			TRUE
ENSG00000251179	7.80172	-2.38876	0.65119	-3.6683	0.000244171	0.000779971	103752589	TMEM92-AS1		TRUE
ENSG00000187634	28.9585	-2.387	0.355734	-6.71006	1.94547e-11	1.19557e-10	148398	SAMD11	A0A087WX24	TRUE
ENSG00000196684	3.77494	-2.38169	1.09424	-2.17657	0.0295124	0.0654594	84941	HSH2D	A0A087X0V9	TRUE
ENSG00000274444	3.97991	-2.37504	0.902017	-2.63304	0.00846255	0.0212026	NA			TRUE
ENSG00000167676	13.7026	-2.35945	0.5492	-4.29617	1.73777e-05	6.32743e-05	729359	PLIN4	Q96Q06	TRUE
ENSG00000140623	2.59579	-2.35635	1.04651	-2.25163	0.0243457	0.0550766	124404	SEPTIN12	Q8IYM1	TRUE
ENSG00000125798	3.40187	-2.35619	1.01257	-2.32694	0.0199684	0.0460932	3170	FOXA2	Q9Y261	TRUE
ENSG00000269815	2.32266	-2.349	1.0833	-2.16837	0.0301306	0.0666627	NA			TRUE
ENSG00000272733	3.47063	-2.34514	1.0375	-2.26037	0.0237982	0.0539711	NA			TRUE
ENSG00000267280	9.19219	-2.34175	0.566384	-4.13456	3.55633e-05	0.000125637	103689912	TBX2-AS1		TRUE
ENSG00000277245	2.38547	-2.3414	1.09084	-2.14642	0.0318396	0.0699708	NA			TRUE
ENSG00000285722	14.4734	-2.33725	0.48344	-4.83462	1.33398e-06	5.43702e-06	124905143			TRUE
ENSG00000227039	15.5869	-2.33293	0.492384	-4.73803	2.15803e-06	8.62084e-06	100505746	ITGB2-AS1		TRUE
ENSG00000163092	9.66959	-2.31999	0.59581	-3.89384	9.86697e-05	0.000331552	129446	XIRP2	A0A5F9ZH43	TRUE
ENSG00000162344	5.98009	-2.3122	0.69568	-3.32366	0.000888434	0.00263176	9965	FGF19	O95750	TRUE
ENSG00000248846	4.12219	-2.31032	0.875989	-2.63738	0.0083549	0.0209604	NA	LINC02065		TRUE
ENSG00000224189	193.184	-2.30744	0.135268	-17.0582	3.0366e-65	1.37487e-63	401022	HAGLR		TRUE
ENSG00000265566	5.39621	-2.30223	0.73034	-3.15228	0.00162002	0.00459795	NA	RN7SL605P		TRUE
ENSG00000078295	15.191	-2.29692	0.432642	-5.30906	1.10194e-07	5.015e-07	108	ADCY2	Q08462	TRUE
ENSG00000169894	24.9166	-2.29344	0.358327	-6.40042	1.54946e-10	8.90123e-10	4584	MUC3A	Q02505	TRUE
ENSG00000152661	42.6541	-2.27971	0.287809	-7.9209	2.35797e-15	1.85067e-14	2697	GJA1	A0A654IBU3	TRUE
ENSG00000236423	27.2538	-2.27848	0.383493	-5.94139	2.82615e-09	1.46653e-08	100133612	LINC01134		TRUE
ENSG00000272541	1.90346	-2.27672	1.13785	-2.00089	0.0454038	0.0955892	NA			TRUE
ENSG00000182372	3.35156	-2.27449	0.948421	-2.39819	0.0164764	0.038763	2055	CLN8	A0A1B0GU79	TRUE
ENSG00000173267	63.9459	-2.27439	0.233993	-9.71992	2.47985e-22	2.80698e-21	6623	SNCG	O76070	TRUE
ENSG00000221340	2.31277	-2.27224	1.02513	-2.21653	0.0266555	0.0597766	NA	RNU6ATAC18P		TRUE
ENSG00000268947	6.37521	-2.26521	0.700066	-3.23571	0.0012134	0.00351218	NA			TRUE
ENSG00000228238	3.02144	-2.26397	1.04645	-2.16348	0.0305042	0.067372	NA			TRUE
ENSG00000260944	2.66556	-2.2617	1.03233	-2.19087	0.0284609	0.0633171	NA	FOXC2-AS1		TRUE
ENSG00000281406	20.778	-2.25847	0.428966	-5.26492	1.40248e-07	6.32124e-07	101669762	BLACAT1	A0A494BZU2	TRUE
ENSG00000070886	4.57687	-2.25434	0.738581	-3.05226	0.00227125	0.0062988	2046	EPHA8	P29322	TRUE
ENSG00000217733	1.89897	-2.25261	1.13546	-1.98387	0.0472698	0.0990081	NA	CCT7P1		TRUE
ENSG00000158887	98.9123	-2.25091	0.176902	-12.7241	4.34643e-37	8.76556e-36	4359	MPZ	A0A5F9ZI26	TRUE
ENSG00000204956	29.1518	-2.24913	0.320517	-7.01718	2.26384e-12	1.47763e-11	56114	PCDHGA1	Q9Y5H4	TRUE
ENSG00000248334	9.79126	-2.23398	0.545681	-4.09394	4.24102e-05	0.000148384	NA	WHAMMP2		TRUE
ENSG00000122641	74.3408	-2.21666	0.243108	-9.118	7.65257e-20	7.64589e-19	3624	INHBA	P08476	TRUE
ENSG00000163207	3.39555	-2.21656	0.853054	-2.59838	0.00936641	0.0232713	3713	IVL	P07476	TRUE
ENSG00000198156	5.53636	-2.21464	0.706772	-3.13346	0.00172759	0.00488329	728741	NPIPB6	E9PJ23	TRUE
ENSG00000121068	97.1926	-2.2143	0.171779	-12.8904	5.09939e-38	1.07083e-36	6909	TBX2	Q13207	TRUE
ENSG00000277639	6.11307	-2.21147	0.683671	-3.2347	0.00121769	0.00352371	105371267	CHD9NB	A0A1B0GV96	TRUE
ENSG00000135925	86.1435	-2.20295	0.199501	-11.0423	2.38832e-28	3.48069e-27	80326	WNT10A	A0A2K8FR47	TRUE
ENSG00000189143	112.62	-2.20067	0.177959	-12.3662	3.98347e-35	7.55474e-34	1364	CLDN4	Q75L80	TRUE
ENSG00000100290	103.436	-2.20048	0.192273	-11.4446	2.50396e-30	3.93455e-29	638	BIK	Q13323	TRUE
ENSG00000187905	3.51109	-2.19869	0.950384	-2.31347	0.0206966	0.047613	400891	LRRC74B	Q6ZQY2	TRUE
ENSG00000237595	3.42723	-2.19088	0.898917	-2.43725	0.0147995	0.0352377	101927512	LINC01275		TRUE
ENSG00000285294	9.37731	-2.18814	0.574164	-3.811	0.000138403	0.000455904	643650	LINC00842		TRUE
ENSG00000103460	97.7968	-2.1871	0.174296	-12.5482	4.06586e-36	7.97507e-35	27324	TOX3	O15405	TRUE
ENSG00000154162	5.34592	-2.17704	0.775267	-2.80812	0.00498315	0.0130309	1010	CDH12	P55289	TRUE
ENSG00000142233	14.4017	-2.17692	0.496166	-4.38747	1.14675e-05	4.25319e-05	126147	NTN5	Q8WTR8	TRUE
ENSG00000288156	9.40081	-2.17595	0.539281	-4.03492	5.46211e-05	0.000188885	NA			TRUE
ENSG00000183396	4.2949	-2.17438	0.84291	-2.57961	0.00989128	0.0244692	440955	TMEM89	A2RUT3	TRUE
ENSG00000277159	6.22111	-2.1738	0.700768	-3.10202	0.00192203	0.00539364	NA			TRUE
ENSG00000284879	2.75599	-2.162	0.95365	-2.26708	0.0233856	0.0531617	NA	NCAL1		TRUE
ENSG00000237301	1.96746	-2.16181	1.07739	-2.00652	0.0448011	0.0945014	NA			TRUE
ENSG00000260742	9.02562	-2.16127	0.601145	-3.59526	0.000324067	0.00101718	NA	ITPRID2-DT		TRUE
ENSG00000188833	2.51398	-2.15509	1.06308	-2.02722	0.0426398	0.090502	377841	ENTPD8	H7C5J8	TRUE
ENSG00000224914	2.04179	-2.15435	1.08849	-1.9792	0.0477931	0.099885	439994	LINC00863		TRUE
ENSG00000267736	22.9741	-2.13328	0.34344	-6.21149	5.24851e-10	2.88908e-09	NA	HMGB2P1		TRUE
ENSG00000179772	4.7011	-2.12263	0.837046	-2.53586	0.0112171	0.0274615	2307	FOXS1	O43638	TRUE
ENSG00000163618	15.6127	-2.11881	0.439063	-4.82576	1.39469e-06	5.67135e-06	8618	CADPS	A0A0C4DGY2	TRUE
ENSG00000248015	20.3764	-2.11564	0.406118	-5.20943	1.89417e-07	8.4263e-07	NA			TRUE
ENSG00000202058	4.0716	-2.11406	0.796556	-2.654	0.00795429	0.0200344	NA	RN7SKP80		TRUE
ENSG00000214273	6.72055	-2.11138	0.651964	-3.23849	0.00120164	0.00348254	NA	AGGF1P1		TRUE
ENSG00000128917	21.5618	-2.10838	0.380118	-5.54665	2.91193e-08	1.39129e-07	54567	DLL4	Q9NR61	TRUE
ENSG00000166816	3.42308	-2.10364	0.892912	-2.35593	0.0184762	0.043026	197257	LDHD	Q86WU2	TRUE
ENSG00000182798	3.41214	-2.10337	0.812856	-2.58763	0.00966397	0.0239612	645864	MAGEB17	A8MXT2	TRUE
ENSG00000272004	5.37112	-2.10189	0.761374	-2.76065	0.00576864	0.0149114	NA			TRUE
ENSG00000287419	3.26009	-2.10105	0.993518	-2.11475	0.0344509	0.0749901	NA			TRUE
ENSG00000269846	3.08387	-2.09331	0.971766	-2.15413	0.0312298	0.068789	NA			TRUE
ENSG00000166546	8.61158	-2.08133	0.619158	-3.36155	0.00077505	0.00231293	146227	BEAN1	Q3B7T3	TRUE
ENSG00000120327	4.7725	-2.0652	0.824799	-2.50389	0.0122838	0.0298053	56122	PCDHB14	Q9Y5E9	TRUE
ENSG00000285681	8.46648	-2.06477	0.518955	-3.97871	6.92901e-05	0.00023686	NA			TRUE
ENSG00000233645	982.661	-2.06064	0.0617051	-33.395	1.62295e-244	1.19941e-241	NA			TRUE
ENSG00000253347	4.42757	-2.05982	0.827604	-2.48889	0.0128141	0.0309772	NA			TRUE
ENSG00000231826	5.21878	-2.05954	0.819524	-2.51309	0.0119679	0.0291375	102723854	LINC01819		TRUE
ENSG00000251364	4.10358	-2.05742	0.800901	-2.56888	0.0102028	0.0251637	100506258	SYT9-AS1		TRUE
ENSG00000283709	14.847	-2.04948	0.500477	-4.09506	4.22061e-05	0.000147715	NA	FAM238C		TRUE
ENSG00000152049	3.16802	-2.0484	1.00066	-2.04705	0.0406535	0.0867119	23704	KCNE4	A5H1P5	TRUE
ENSG00000088992	60.5298	-2.04791	0.228664	-8.95597	3.36776e-19	3.26376e-18	54997	TESC	Q96BS2	TRUE
ENSG00000166813	5.39688	-2.0475	0.720294	-2.84259	0.00447491	0.0118088	374654	KIF7	Q2M1P5	TRUE
ENSG00000104327	14.2141	-2.04456	0.524588	-3.89746	9.72064e-05	0.000326875	793	CALB1	E5RG14	TRUE
ENSG00000018625	11.9973	-2.04434	0.529646	-3.85983	0.000113464	0.00037794	477	ATP1A2	P50993	TRUE
ENSG00000018280	2.64889	-2.04024	0.958491	-2.1286	0.0332873	0.0726367	6556	SLC11A1	A0A087X181	TRUE
ENSG00000258199	3.16931	-2.03214	0.968044	-2.09923	0.0357971	0.0776105	NA			TRUE
ENSG00000279398	3.4568	-2.02795	0.934126	-2.17096	0.0299343	0.0662796	NA			TRUE
ENSG00000287315	7.55265	-2.02278	0.695083	-2.91013	0.00361283	0.00967051	NA			TRUE
ENSG00000285966	2.04932	-2.01933	0.972321	-2.07682	0.0378185	0.0813694	NA			TRUE
ENSG00000236242	3.94226	-2.00637	0.819323	-2.44881	0.0143328	0.0342438	100885782	MYO16-AS1		TRUE
ENSG00000197632	55.0813	-1.99917	0.280946	-7.11583	1.11238e-12	7.41265e-12	5055	SERPINB2	E7ERB5	TRUE
ENSG00000100055	30.0957	-1.99679	0.315293	-6.33313	2.4023e-10	1.35659e-09	27128	CYTH4	B1AHH6	TRUE
ENSG00000273355	6.82579	-1.9878	0.692214	-2.87165	0.0040833	0.0108374	NA			TRUE
ENSG00000165606	21.5937	-1.98569	0.372048	-5.3372	9.43911e-08	4.325e-07	644168	DRGX	A6NNA5	TRUE
ENSG00000279254	5.7978	-1.98461	0.672183	-2.95248	0.00315235	0.00853367	NA			TRUE
ENSG00000286887	55.7856	-1.98395	0.234615	-8.45619	2.76264e-17	2.40929e-16	NA			TRUE
ENSG00000157111	49.0651	-1.98293	0.257207	-7.70945	1.26362e-14	9.5323e-14	134285	TMEM171	Q8WVE6	TRUE
ENSG00000161381	20.5465	-1.98239	0.389133	-5.09437	3.49904e-07	1.51451e-06	57125	PLXDC1	C9JCL2	TRUE
ENSG00000234869	10.0764	-1.98066	0.519675	-3.81135	0.00013821	0.000455335	NA	LINC02925		TRUE
ENSG00000268583	6.23559	-1.97415	0.661443	-2.98462	0.00283931	0.00774757	NA			TRUE
ENSG00000064300	58.1887	-1.97366	0.236094	-8.35962	6.292e-17	5.37672e-16	4804	NGFR	P08138	TRUE
ENSG00000185345	28.3397	-1.97346	0.347297	-5.68233	1.32871e-08	6.54077e-08	5071	PRKN	X5DR79	TRUE
ENSG00000105289	52.0695	-1.97331	0.231455	-8.52566	1.51941e-17	1.34765e-16	27134	TJP3	O95049	TRUE
ENSG00000104951	31.8928	-1.97076	0.31568	-6.2429	4.29522e-10	2.38612e-09	259307	IL4I1	M0QYW8	TRUE
ENSG00000137558	6.8265	-1.96896	0.621458	-3.16829	0.00153339	0.00436506	51050	PI15	O43692	TRUE
ENSG00000125848	37.1764	-1.96892	0.341468	-5.76603	8.11625e-09	4.0599e-08	23767	FLRT3	Q9NZU0	TRUE
ENSG00000130720	110.632	-1.96851	0.158649	-12.4079	2.36775e-35	4.53214e-34	84929	FIBCD1	Q8N539	TRUE
ENSG00000172602	28.4216	-1.96627	0.327792	-5.99853	1.99109e-09	1.0472e-08	27289	RND1	Q92730	TRUE
ENSG00000137843	39.6536	-1.96553	0.265362	-7.40697	1.29221e-13	9.12873e-13	106821730	PAK6	H0YKB6	TRUE
ENSG00000248898	8.53518	-1.9646	0.578145	-3.39812	0.000678514	0.00203892	NA	PELO-AS1		TRUE
ENSG00000044524	34.9571	-1.96244	0.35052	-5.59866	2.16019e-08	1.04498e-07	2042	EPHA3	C9JXA2	TRUE
ENSG00000185386	308.41	-1.95862	0.0996869	-19.6477	6.05264e-86	4.41612e-84	5600	MAPK11	Q15759	TRUE
ENSG00000280407	5.11454	-1.95717	0.966682	-2.02463	0.0429055	0.0909816	NA			TRUE
ENSG00000197406	78.6843	-1.95452	0.192905	-10.132	3.98256e-24	4.87395e-23	1735	DIO3	A0A8V8TPY2	TRUE
ENSG00000235180	7.35256	-1.94866	0.711532	-2.73868	0.00616866	0.0158702	101101772	LINC00601		TRUE
ENSG00000227742	3.02258	-1.94388	0.94643	-2.05391	0.0399849	0.0854509	NA	CALR4P		TRUE
ENSG00000164304	10.8112	-1.94297	0.557059	-3.48791	0.000486805	0.001495	285782	CAGE1	D6RCC6	TRUE
ENSG00000240687	3.3081	-1.94279	0.839797	-2.31341	0.0207003	0.0476148	NA			TRUE
ENSG00000185101	338.784	-1.94151	0.094977	-20.4419	7.09426e-93	5.95346e-91	338440	ANO9	A1A5B4	TRUE
ENSG00000259315	5.99152	-1.94097	0.691966	-2.80501	0.00503155	0.013147	NA	ACTG1P17		TRUE
ENSG00000254760	6.40833	-1.94052	0.682125	-2.84481	0.00444378	0.011733	NA	SIGLEC10-AS2		TRUE
ENSG00000129991	84.8024	-1.93783	0.181743	-10.6625	1.52464e-26	2.08038e-25	7137	TNNI3	Q6FGX2	TRUE
ENSG00000273473	2.89412	-1.93782	0.943833	-2.05314	0.0400592	0.0855957	NA			TRUE
ENSG00000224616	40.6722	-1.93718	0.280505	-6.90605	4.98347e-12	3.17672e-11	NA	RTCA-AS1		TRUE
ENSG00000189108	6.55283	-1.93689	0.67915	-2.85194	0.00434533	0.0114889	26280	IL1RAPL2	Q9NP60	TRUE
ENSG00000174807	4.18673	-1.93685	0.888389	-2.18018	0.0292442	0.0648976	57124	CD248	Q9HCU0	TRUE
ENSG00000259274	3.89894	-1.93593	0.835448	-2.31724	0.0204909	0.0472132	NA			TRUE
ENSG00000215529	9.46486	-1.93544	0.513331	-3.77037	0.000163008	0.000532182	388795	EFCAB8	A8MWE9	TRUE
ENSG00000177807	2.72674	-1.93204	0.953925	-2.02535	0.042831	0.0908573	3766	KCNJ10	P78508	TRUE
ENSG00000279414	4.91023	-1.92936	0.740436	-2.6057	0.00916861	0.0228312	NA	CDRT15P9		TRUE
ENSG00000256128	75.6445	-1.92909	0.198652	-9.7109	2.70939e-22	3.05924e-21	NA	LINC00944		TRUE
ENSG00000023892	3.67622	-1.9253	0.906149	-2.12471	0.0336112	0.0732973	50619	DEF6	H0Y7V7	TRUE
ENSG00000089012	9.79425	-1.91317	0.53391	-3.58332	0.000339251	0.00106222	55423	SIRPG	Q9P1W8	TRUE
ENSG00000100346	13.4386	-1.90934	0.500695	-3.81338	0.000137081	0.000451809	8911	CACNA1I	Q9P0X4	TRUE
ENSG00000171219	91.5568	-1.89465	0.175577	-10.791	3.79744e-27	5.25042e-26	55561	CDC42BPG	Q6DT37	TRUE
ENSG00000230699	7.34646	-1.89447	0.60872	-3.11223	0.00185682	0.00522474	NA			TRUE
ENSG00000105479	9.72874	-1.89336	0.544843	-3.47505	0.000510761	0.0015648	93233	ODAD1	A0A6I8PTZ2	TRUE
ENSG00000276166	4.32213	-1.88908	0.797553	-2.36859	0.017856	0.0417558	NA			TRUE
ENSG00000188452	4.0993	-1.88776	0.924	-2.04303	0.0410493	0.0874664	375298	CERKL	Q49MI3	TRUE
ENSG00000176383	11.313	-1.88226	0.473595	-3.9744	7.05572e-05	0.00024094	79369	B3GNT4	A0A2R8YCM2	TRUE
ENSG00000134533	48.5949	-1.88203	0.252146	-7.46405	8.39044e-14	5.99766e-13	85004	RERG	F5H252	TRUE
ENSG00000167281	6.64895	-1.88085	0.577429	-3.25728	0.00112485	0.00327743	146713	RBFOX3	A0A3B3ITL7	TRUE
ENSG00000073146	59.6531	-1.87929	0.231664	-8.11216	4.97273e-16	4.04277e-15	54456	MOV10L1	Q9BXT6	TRUE
ENSG00000253530	5.4147	-1.87733	0.736561	-2.54878	0.01081	0.0265356	105375750			TRUE
ENSG00000284707	7.8232	-1.87347	0.576627	-3.24902	0.00115802	0.00336464	NA			TRUE
ENSG00000104814	14.3287	-1.87275	0.408832	-4.58073	4.63364e-06	1.78926e-05	11184	MAP4K1	Q92918	TRUE
ENSG00000161896	117.342	-1.87038	0.160115	-11.6815	1.58451e-31	2.61159e-30	117283	IP6K3	Q96PC2	TRUE
ENSG00000287720	3.30023	-1.8687	0.922344	-2.02603	0.0427616	0.0907269	NA			TRUE
ENSG00000230461	13.7972	-1.86585	0.466163	-4.00256	6.266e-05	0.000214934	NA	PROX1-AS1		TRUE
ENSG00000178809	4.19089	-1.86548	0.829724	-2.24831	0.0245564	0.0555092	378108	TRIM73	J3KQW6	TRUE
ENSG00000163377	4.84204	-1.86392	0.821641	-2.26853	0.0232971	0.0529815	151647	TAFA4	Q96LR4	TRUE
ENSG00000197872	4.1792	-1.86325	0.873023	-2.13425	0.0328222	0.0717789	81553	CYRIA	Q9H0Q0	TRUE
ENSG00000286650	3.87459	-1.8577	0.869454	-2.13663	0.0326281	0.0714159	NA			TRUE
ENSG00000006016	40.1971	-1.85292	0.263976	-7.01928	2.23007e-12	1.45683e-11	9244	CRLF1	O75462	TRUE
ENSG00000234936	8.53762	-1.84763	0.581635	-3.17662	0.00149003	0.00424956	NA			TRUE
ENSG00000273108	6.32849	-1.84668	0.76981	-2.39887	0.0164457	0.0386947	NA			TRUE
ENSG00000273706	17.0547	-1.84635	0.430837	-4.2855	1.82327e-05	6.62193e-05	3975	LHX1	P48742	TRUE
ENSG00000261582	3.95512	-1.84507	0.930563	-1.98275	0.0473957	0.0992357	NA			TRUE
ENSG00000160255	28.364	-1.84437	0.308854	-5.97167	2.3484e-09	1.22751e-08	3689	ITGB2	E5RFI0	TRUE
ENSG00000213949	596.726	-1.84308	0.0702077	-26.2518	6.81173e-152	1.44497e-149	3672	ITGA1	P56199	TRUE
ENSG00000248693	6.57928	-1.84053	0.713523	-2.5795	0.00989443	0.0244744	NA	LINC02100		TRUE
ENSG00000279199	4.19785	-1.83975	0.78806	-2.33452	0.0195683	0.0452838	NA			TRUE
ENSG00000270035	9.17701	-1.83709	0.598447	-3.06976	0.00214232	0.00596942	NA			TRUE
ENSG00000128218	5.71219	-1.83639	0.654864	-2.80424	0.00504358	0.0131769	29802	VPREB3	Q9UKI3	TRUE
ENSG00000081853	4.60642	-1.83158	0.832275	-2.20069	0.0277577	0.0619269	56113	PCDHGA2	Q9Y5H1	TRUE
ENSG00000256625	8.9342	-1.83114	0.530039	-3.45472	0.000550859	0.00167799	NA			TRUE
ENSG00000272844	4.9062	-1.82836	0.740393	-2.46945	0.0135323	0.0325382	NA			TRUE
ENSG00000274184	5.64481	-1.82796	0.720889	-2.5357	0.0112223	0.0274712	NA			TRUE
ENSG00000153902	4.64338	-1.82602	0.836017	-2.18419	0.0289486	0.0643333	163175	LGI4	Q8N135	TRUE
ENSG00000182902	5.10291	-1.82532	0.824466	-2.21394	0.026833	0.0601451	83733	SLC25A18	Q9H1K4	TRUE
ENSG00000205744	91.1005	-1.82463	0.186352	-9.79128	1.22737e-22	1.40806e-21	79958	DENND1C	K7EM30	TRUE
ENSG00000272848	102.497	-1.82255	0.176762	-10.3108	6.29847e-25	7.94592e-24	NA			TRUE
ENSG00000167912	80.3434	-1.82051	0.182548	-9.97278	2.00537e-23	2.38789e-22	100505501	TOX-DT		TRUE
ENSG00000090539	114.853	-1.81911	0.163813	-11.1048	1.18819e-28	1.75849e-27	8646	CHRD	Q9H2X0	TRUE
ENSG00000167644	33.8065	-1.81314	0.289814	-6.25623	3.94395e-10	2.1963e-09	64073	C19orf33	Q9GZP8	TRUE
ENSG00000274918	4.46589	-1.81129	0.800113	-2.2638	0.0235867	0.0535764	NA			TRUE
ENSG00000188779	3.84601	-1.80587	0.846344	-2.13374	0.0328644	0.0718575	390598	SKOR1	P84550	TRUE
ENSG00000268401	3.74026	-1.80453	0.780891	-2.31087	0.0208402	0.0479077	NA			TRUE
ENSG00000099617	62.6016	-1.80159	0.219283	-8.21579	2.10764e-16	1.75267e-15	1943	EFNA2	O43921	TRUE
ENSG00000100767	627.963	-1.79794	0.0824417	-21.8086	1.9213e-105	2.05686e-103	89932	PAPLN	H0YJA1	TRUE
ENSG00000108823	3.90931	-1.79687	0.787498	-2.28174	0.0225045	0.0513524	6442	SGCA	D6R9S3	TRUE
ENSG00000146453	4.81229	-1.79531	0.832872	-2.15557	0.0311175	0.0685878	154197	PNLDC1	Q8NA58	TRUE
ENSG00000285887	3.766	-1.79486	0.810842	-2.21358	0.0268578	0.0601714	NA			TRUE
ENSG00000287929	3.06553	-1.79405	0.857815	-2.09142	0.0364903	0.0789267	NA			TRUE
ENSG00000181291	11.8739	-1.79347	0.442335	-4.05456	5.02298e-05	0.000174543	124842	TMEM132E	Q6IEE7	TRUE
ENSG00000169885	13.1312	-1.79092	0.421382	-4.25012	2.1366e-05	7.71344e-05	163688	CALML6	Q8TD86	TRUE
ENSG00000213889	10.0298	-1.79013	0.521326	-3.43381	0.000595166	0.00180465	147699	PPM1N	Q8N819	TRUE
ENSG00000176753	6.1431	-1.78905	0.659227	-2.71386	0.00665041	0.0169951	644809	PAK6-AS1		TRUE
ENSG00000179935	2.80167	-1.78817	0.877898	-2.03687	0.0416627	0.0886498	NA	LINC00652		TRUE
ENSG00000231806	22.8647	-1.7877	0.321776	-5.55572	2.76467e-08	1.32452e-07	NA	PCAT7		TRUE
ENSG00000196951	71.3669	-1.78468	0.194602	-9.17093	4.68973e-20	4.73103e-19	100129858	SCOC-AS1		TRUE
ENSG00000005961	21.1124	-1.77797	0.35514	-5.00638	5.54639e-07	2.35704e-06	3674	ITGA2B	P08514	TRUE
ENSG00000272954	9.74085	-1.77269	0.548113	-3.23416	0.00121999	0.00352905	NA			TRUE
ENSG00000187134	43.8816	-1.76879	0.239926	-7.37221	1.67826e-13	1.17401e-12	1645	AKR1C1	Q04828	TRUE
ENSG00000273374	6.66826	-1.76875	0.655098	-2.69997	0.00693457	0.0176563	NA			TRUE
ENSG00000180917	5.27557	-1.76689	0.680761	-2.59546	0.00944649	0.0234575	55783	CMTR2	H3BR19	TRUE
ENSG00000259877	42.9782	-1.76624	0.261065	-6.76551	1.3284e-11	8.24088e-11	NA	ZNF778-DT		TRUE
ENSG00000154764	34.2641	-1.75867	0.273735	-6.4247	1.32131e-10	7.63078e-10	7476	WNT7A	O00755	TRUE
ENSG00000103067	10.8558	-1.75756	0.466126	-3.77056	0.00016288	0.000531866	80004	ESRP2	Q9H6T0	TRUE
ENSG00000128482	10.9815	-1.75413	0.48314	-3.63069	0.000282659	0.000895797	7732	RNF112	J3QRB8	TRUE
ENSG00000164125	128.743	-1.75111	0.144306	-12.1347	6.91537e-34	1.24946e-32	51313	GASK1B	K7EK71	TRUE
ENSG00000226833	12.2402	-1.75086	0.498748	-3.51052	0.000447234	0.00137995	112267877	PPP1CB-DT		TRUE
ENSG00000124215	40.0278	-1.75077	0.266448	-6.57078	5.00531e-11	2.98313e-10	60437	CDH26	Q9NTY2	TRUE
ENSG00000085514	17.3107	-1.75067	0.402995	-4.34414	1.3982e-05	5.13428e-05	29992	PILRA	C9JGG1	TRUE
ENSG00000235568	243.296	-1.74867	0.108767	-16.0772	3.68605e-58	1.39352e-56	150372	NFAM1	Q8NET5	TRUE
ENSG00000152137	291.93	-1.74467	0.121046	-14.4133	4.26957e-47	1.2076e-45	26353	HSPB8	A0A6Q8PGM6	TRUE
ENSG00000236714	5.18184	-1.74101	0.735663	-2.36658	0.0179531	0.0419528	NA	LINC01844		TRUE
ENSG00000186377	9.21563	-1.73676	0.50701	-3.42549	0.000613698	0.00185731	260293	CYP4X1	Q8N118	TRUE
ENSG00000234290	12.82	-1.73516	0.480012	-3.61481	0.000300563	0.000947687	NA	NA	NA	TRUE
ENSG00000213654	7.60476	-1.73435	0.540026	-3.21161	0.00131993	0.00380037	63940	GPSM3	E9PIE9	TRUE
ENSG00000230570	6.76328	-1.73154	0.705742	-2.45351	0.0141471	0.0338391	NA			TRUE
ENSG00000272720	8.13193	-1.73086	0.534081	-3.24081	0.00119189	0.00345647	NA			TRUE
ENSG00000186994	23.3048	-1.72859	0.366202	-4.7203	2.35493e-06	9.37799e-06	256949	KANK3	Q6NY19	TRUE
ENSG00000275709	4.27604	-1.72829	0.807121	-2.14131	0.0322492	0.0707352	NA			TRUE
ENSG00000164078	5.97868	-1.72776	0.615582	-2.80671	0.00500503	0.0130852	4486	MST1R	Q04912	TRUE
ENSG00000113140	3337.91	-1.72537	0.0323069	-53.4056	0	0	6678	SPARC	P09486	TRUE
ENSG00000130818	224.073	-1.72478	0.116981	-14.7441	3.3578e-49	1.00035e-47	79088	ZNF426	A0A024R7D7	TRUE
ENSG00000229167	8.94198	-1.72469	0.568524	-3.03363	0.00241631	0.00666158	NA			TRUE
ENSG00000214353	11.6214	-1.72412	0.498255	-3.46032	0.000539529	0.00164545	100130894	VAC14-AS1		TRUE
ENSG00000169896	199.991	-1.72324	0.118945	-14.4877	1.44857e-47	4.12259e-46	3684	ITGAM	P11215	TRUE
ENSG00000104892	72.8862	-1.72144	0.192385	-8.94789	3.62337e-19	3.50406e-18	147700	KLC3	K7EL76	TRUE
ENSG00000286938	4.89451	-1.72033	0.746739	-2.30379	0.0212345	0.0487165	NA			TRUE
ENSG00000186907	52.7517	-1.71811	0.235287	-7.30218	2.8315e-13	1.95922e-12	349667	RTN4RL2	G3V1D7	TRUE
ENSG00000073150	641.439	-1.71667	0.0695752	-24.6735	2.05871e-134	3.46802e-132	56666	PANX2	Q96RD6	TRUE
ENSG00000229727	3.23176	-1.70989	0.790801	-2.16222	0.0306011	0.0675535	100506274			TRUE
ENSG00000128394	85.0508	-1.70981	0.175401	-9.748	1.8814e-22	2.13698e-21	200316	APOBEC3F	Q8IUX4	TRUE
ENSG00000170412	46.0397	-1.70859	0.249039	-6.86072	6.8515e-12	4.33254e-11	55890	GPRC5C	J9JIE0	TRUE
ENSG00000172058	5.10517	-1.70854	0.759617	-2.24922	0.0244988	0.05539	8293	SERF1A	O75920	TRUE
ENSG00000275393	4.10919	-1.70548	0.84737	-2.01267	0.044149	0.0932903	NA			TRUE
ENSG00000197191	21.7066	-1.70365	0.342165	-4.97902	6.39083e-07	2.70087e-06	375791	CYSRT1	A8MQ03	TRUE
ENSG00000122367	4.47494	-1.7029	0.761973	-2.23486	0.0254264	0.0572724	11155	LDB3	A0A096LPD7	TRUE
ENSG00000096060	416.441	-1.70285	0.088282	-19.2887	6.67945e-83	4.54084e-81	2289	FKBP5	Q13451	TRUE
ENSG00000233483	10.0418	-1.69604	0.549899	-3.08427	0.0020405	0.00570443	NA	EFCAB15P		TRUE
ENSG00000115266	15.1623	-1.69536	0.413445	-4.10057	4.12131e-05	0.000144416	10297	APC2	O95996	TRUE
ENSG00000135144	20.9783	-1.68884	0.362871	-4.6541	3.25395e-06	1.27826e-05	1840	DTX1	Q86Y01	TRUE
ENSG00000171931	19.6968	-1.68837	0.336104	-5.02336	5.0776e-07	2.16666e-06	10517	FBXW10	J3QLH9	TRUE
ENSG00000127585	334.385	-1.688	0.0906165	-18.6279	1.90704e-77	1.13777e-75	146330	FBXL16	Q8N461	TRUE
ENSG00000224165	4.24478	-1.68622	0.789255	-2.13647	0.0326408	0.0714369	729723	DNAJC27-AS1		TRUE
ENSG00000162511	11.8403	-1.68529	0.485124	-3.47394	0.000512873	0.00157043	7805	LAPTM5	Q5TBB8	TRUE
ENSG00000137868	186.674	-1.68372	0.127256	-13.231	5.81331e-40	1.2943e-38	64220	STRA6	I3NI08	TRUE
ENSG00000186472	126.323	-1.68351	0.141185	-11.9241	8.85851e-33	1.53633e-31	27445	PCLO	Q9Y6V0	TRUE
ENSG00000260086	10.4228	-1.68287	0.481528	-3.49485	0.000474325	0.00145922	NA			TRUE
ENSG00000270006	7.39361	-1.68217	0.547849	-3.0705	0.002137	0.0059582	101928659	C16orf95-DT		TRUE
ENSG00000144410	4.17909	-1.68071	0.836219	-2.00989	0.0444424	0.0938497	130749	CPO	Q8IVL8	TRUE
ENSG00000103196	146.487	-1.67996	0.133651	-12.5697	3.09758e-36	6.09669e-35	83716	CRISPLD2	Q9H0B8	TRUE
ENSG00000269889	5.30106	-1.67844	0.667578	-2.51423	0.0119292	0.0290558	NA			TRUE
ENSG00000144331	9.09718	-1.67753	0.511019	-3.28272	0.0010281	0.00301934	151126	ZNF385B	A0A2U3TZT0	TRUE
ENSG00000169891	98.7198	-1.67499	0.174653	-9.59041	8.77399e-22	9.64087e-21	9185	REPS2	Q8NFH8	TRUE
ENSG00000245468	7.74882	-1.66782	0.552356	-3.01947	0.00253218	0.00696343	NA	LINC02447		TRUE
ENSG00000270090	10.35	-1.66669	0.486546	-3.42555	0.00061356	0.00185714	NA			TRUE
ENSG00000136869	23.9556	-1.66615	0.321233	-5.18674	2.1401e-07	9.46338e-07	7099	TLR4	O00206	TRUE
ENSG00000271133	4.03959	-1.66549	0.822937	-2.02383	0.0429873	0.0911298	101927811	ITGB8-AS1		TRUE
ENSG00000147606	5.56569	-1.66422	0.671084	-2.47989	0.0131421	0.0316855	115111	SLC26A7	Q8TE54	TRUE
ENSG00000272523	4.26818	-1.66415	0.835024	-1.99293	0.0462687	0.0971512	NA	LINC01023		TRUE
ENSG00000054179	11.8825	-1.66303	0.471483	-3.52724	0.000419911	0.00129985	954	ENTPD2	Q9Y5L3	TRUE
ENSG00000287875	4.98811	-1.66255	0.667528	-2.49061	0.0127526	0.0308414	NA			TRUE
ENSG00000140675	5.15044	-1.66106	0.648735	-2.56045	0.0104535	0.0257406	6524	SLC5A2	P31639	TRUE
ENSG00000126561	483.709	-1.66004	0.0827874	-20.0518	1.94608e-89	1.51648e-87	6776	STAT5A	P42229	TRUE
ENSG00000157343	5.47142	-1.65807	0.709929	-2.33555	0.0195149	0.0451648	221481	ARMC12	Q5T9G4	TRUE
ENSG00000226314	18.1353	-1.65758	0.364722	-4.54477	5.49949e-06	2.10619e-05	NA	ZKSCAN8P1	A0A8I5KTY6	TRUE
ENSG00000233175	18.7151	-1.65573	0.402551	-4.11308	3.90408e-05	0.00013735	NA	FMNL1-AS1		TRUE
ENSG00000273901	7.22902	-1.65508	0.588227	-2.81369	0.00489771	0.0128265	NA			TRUE
ENSG00000179846	5.69929	-1.65323	0.640234	-2.58223	0.00981655	0.0243132	284353	NKPD1	Q17RQ9	TRUE
ENSG00000255441	9.45428	-1.65163	0.589751	-2.80055	0.00510149	0.0133161	NA	SIGLEC10-AS1		TRUE
ENSG00000140538	41.464	-1.65098	0.252197	-6.54637	5.8952e-11	3.4899e-10	4916	NTRK3	A0A0D9SFP6	TRUE
ENSG00000158571	12.0396	-1.6509	0.41594	-3.96908	7.21495e-05	0.000246194	5207	PFKFB1	P16118	TRUE
ENSG00000167549	115.226	-1.64919	0.143717	-11.4753	1.75579e-30	2.77414e-29	84940	CORO6	J3QRV4	TRUE
ENSG00000270933	5.78974	-1.64873	0.75514	-2.18334	0.0290108	0.0644466	NA			TRUE
ENSG00000269978	8.76957	-1.64757	0.599056	-2.75028	0.00595442	0.0153569	NA			TRUE
ENSG00000076344	111.508	-1.64596	0.15296	-10.7607	5.27514e-27	7.28033e-26	8786	RGS11	O94810	TRUE
ENSG00000215217	45.3997	-1.64522	0.242347	-6.7887	1.13148e-11	7.0652e-11	134121	CFAP90	D6RHK3	TRUE
ENSG00000286177	12.1374	-1.64274	0.452345	-3.63162	0.000281653	0.000892855	NA			TRUE
ENSG00000261226	5.34599	-1.63857	0.707435	-2.31622	0.0205465	0.0473229	NA			TRUE
ENSG00000087085	68.7947	-1.63824	0.226016	-7.24836	4.21841e-13	2.89093e-12	43	ACHE	C9JZL6	TRUE
ENSG00000263874	30.179	-1.63735	0.303901	-5.38776	7.13413e-08	3.29589e-07	100505576	LASP1NB	A0A1B0GWH6	TRUE
ENSG00000264230	87.7667	-1.63596	0.201783	-8.10752	5.16631e-16	4.1942e-15	728113	ANXA8L1	Q5VT79	TRUE
ENSG00000213144	7.97649	-1.62822	0.551351	-2.95314	0.0031456	0.0085164	NA			TRUE
ENSG00000172575	158.285	-1.62406	0.145396	-11.1699	5.72211e-29	8.56821e-28	10125	RASGRP1	H0YKP8	TRUE
ENSG00000197142	12.5296	-1.62168	0.411487	-3.94103	8.11315e-05	0.000275	51703	ACSL5	Q9ULC5	TRUE
ENSG00000009950	100.587	-1.62089	0.154392	-10.4986	8.77034e-26	1.1541e-24	51085	MLXIPL	Q9NP71	TRUE
ENSG00000101850	10.3912	-1.61816	0.508764	-3.18057	0.00146988	0.00419677	4935	GPR143	P51810	TRUE
ENSG00000178401	102.81	-1.61535	0.156572	-10.317	5.90285e-25	7.45503e-24	79962	DNAJC22	Q8N4W6	TRUE
ENSG00000214783	29.7878	-1.61501	0.290939	-5.55104	2.83983e-08	1.35939e-07	84820	POLR2J4		TRUE
ENSG00000172137	294.766	-1.61273	0.0985807	-16.3595	3.7227e-60	1.50153e-58	794	CALB2	P22676	TRUE
ENSG00000137819	193.359	-1.61215	0.115423	-13.9674	2.46563e-44	6.39e-43	54852	PAQR5	A0A024R607	TRUE
ENSG00000167483	9.52175	-1.60756	0.478888	-3.35687	0.000788301	0.00234881	199786	NIBAN3	M0QX95	TRUE
ENSG00000158856	310.273	-1.60729	0.0973598	-16.5088	3.1732e-61	1.31938e-59	2039	DMTN	E5RJC0	TRUE
ENSG00000259438	4.31328	-1.60618	0.803543	-1.99887	0.0456222	0.095952	112543478	MAPK6-DT		TRUE
ENSG00000100027	142.148	-1.60611	0.134262	-11.9625	5.58669e-33	9.75542e-32	29799	YPEL1	A0A5F9ZHD1	TRUE
ENSG00000234965	15.0162	-1.60472	0.413276	-3.88293	0.000103207	0.000346036	440829	SHISA8	B8ZZ34	TRUE
ENSG00000198542	163.28	-1.60455	0.11966	-13.4093	5.33502e-41	1.2346e-39	9358	ITGBL1	O95965	TRUE
ENSG00000004468	7.30533	-1.60385	0.608985	-2.63364	0.00844743	0.0211671	952	CD38	H0Y950	TRUE
ENSG00000224292	4.24195	-1.59943	0.750113	-2.13225	0.0329861	0.0720755	101927635	PORCN-DT		TRUE
ENSG00000086717	4.51008	-1.59706	0.761202	-2.09808	0.0358979	0.0777997	5475	PPEF1	F8WC69	TRUE
ENSG00000110786	12.9774	-1.59383	0.440785	-3.6159	0.000299308	0.000944382	84867	PTPN5	E9PLZ4	TRUE
ENSG00000259378	4.53628	-1.59301	0.692023	-2.30196	0.0213375	0.0489283	NA	DCAF13P3		TRUE
ENSG00000255398	39.177	-1.59277	0.282119	-5.64573	1.6448e-08	8.01923e-08	8843	HCAR3	P49019	TRUE
ENSG00000120278	48.5955	-1.592	0.224619	-7.08756	1.36498e-12	9.04326e-12	57480	PLEKHG1	A0A2R8Y2B1	TRUE
ENSG00000230148	13.8911	-1.58919	0.402581	-3.94749	7.89744e-05	0.000268164	100874362	HOXB-AS1		TRUE
ENSG00000213999	3.64628	-1.58769	0.760678	-2.0872	0.0368698	0.0796213	100271849	MEF2B	Q02080	TRUE
ENSG00000170743	10.7547	-1.58702	0.491072	-3.23176	0.00123032	0.00355712	143425	SYT9	E9PDN4	TRUE
ENSG00000269054	27.0428	-1.58347	0.305178	-5.1887	2.11771e-07	9.3716e-07	NA	ZNF497-AS1		TRUE
ENSG00000075213	142.111	-1.58161	0.154458	-10.2397	1.31637e-24	1.6408e-23	10371	SEMA3A	Q14563	TRUE
ENSG00000091137	15.4849	-1.58126	0.406974	-3.88541	0.000102156	0.000342765	5172	SLC26A4	O43511	TRUE
ENSG00000267980	8.76154	-1.5767	0.5212	-3.02513	0.00248522	0.0068384	NA			TRUE
ENSG00000231405	3.59309	-1.576	0.752764	-2.09361	0.0362944	0.0785402	NA			TRUE
ENSG00000004799	45.7338	-1.57071	0.233624	-6.72323	1.77735e-11	1.0946e-10	5166	PDK4	Q16654	TRUE
ENSG00000213590	5.32746	-1.56945	0.651945	-2.40734	0.0160693	0.037926	NA			TRUE
ENSG00000121270	16.035	-1.56773	0.424761	-3.69084	0.000223512	0.000717683	85320	ABCC11	A0A024R6R9	TRUE
ENSG00000135218	9.28108	-1.56638	0.498146	-3.14442	0.00166418	0.00471746	948	CD36	E7EU05	TRUE
ENSG00000237945	8.36995	-1.56387	0.622414	-2.51259	0.011985	0.0291761	100506334	LINC00649		TRUE
ENSG00000137707	9.91435	-1.56184	0.511265	-3.05486	0.00225162	0.00625117	54766	BTG4	Q9NY30	TRUE
ENSG00000105519	51.659	-1.5603	0.21021	-7.42255	1.14889e-13	8.14391e-13	828	CAPS	A0A384NYV7	TRUE
ENSG00000171346	24.0745	-1.55854	0.352323	-4.42362	9.70626e-06	3.6258e-05	3866	KRT15	P19012	TRUE
ENSG00000116285	4202.17	-1.5555	0.152151	-10.2234	1.5577e-24	1.9353e-23	54206	ERRFI1	K7EMD2	TRUE
ENSG00000135929	11.3246	-1.55486	0.481681	-3.22799	0.00124665	0.00360161	1593	CYP27A1	Q02318	TRUE
ENSG00000131242	512.522	-1.55199	0.0828355	-18.7359	2.52491e-78	1.53845e-76	84440	RAB11FIP4	K7EMK3	TRUE
ENSG00000124103	7.47992	-1.55113	0.590218	-2.62806	0.00858722	0.0214939	200232	FAM209A	Q5JX71	TRUE
ENSG00000173114	9.73488	-1.5508	0.515195	-3.01013	0.00261137	0.00716657	54674	LRRN3	Q9H3W5	TRUE
ENSG00000266903	58.8696	-1.55073	0.213781	-7.25383	4.05162e-13	2.77995e-12	NA	CEACAM16-AS1		TRUE
ENSG00000225880	17.2973	-1.54977	0.418609	-3.70219	0.000213745	0.000687863	NA	LINC00115		TRUE
ENSG00000183421	187.981	-1.54761	0.122769	-12.6059	1.96006e-36	3.88451e-35	54101	RIPK4	P57078	TRUE
ENSG00000187833	12.9693	-1.54711	0.485656	-3.18562	0.00144445	0.00412828	388960	C2orf78	A6NCI8	TRUE
ENSG00000180535	46.3084	-1.54345	0.240327	-6.42228	1.34246e-10	7.74703e-10	168620	BHLHA15	Q7RTS1	TRUE
ENSG00000173801	1346.36	-1.53741	0.0518051	-29.6768	1.53124e-193	6.2644e-191	3728	JUP	C9JKY1	TRUE
ENSG00000035664	114.305	-1.53657	0.165585	-9.27964	1.70054e-20	1.75256e-19	23604	DAPK2	H0YLP5	TRUE
ENSG00000186265	5.27948	-1.53187	0.670674	-2.28408	0.0223671	0.0510693	151888	BTLA	Q7Z6A9	TRUE
ENSG00000277268	8.54107	-1.53018	0.535431	-2.85784	0.00426537	0.0112918	102723471	LHX1-DT		TRUE
ENSG00000132517	6.81291	-1.52926	0.685536	-2.23075	0.0256975	0.0578395	55065	SLC52A1	Q9NWF4	TRUE
ENSG00000005108	57.6694	-1.52882	0.222033	-6.88556	5.756e-12	3.65594e-11	221981	THSD7A	Q9UPZ6	TRUE
ENSG00000005882	601.378	-1.52881	0.0690116	-22.1529	9.7789e-109	1.13149e-106	5164	PDK2	D6RDN9	TRUE
ENSG00000267673	3.36438	-1.52799	0.76516	-1.99696	0.0458298	0.0963266	112812	FDX2	A0A0A0MTS8	TRUE
ENSG00000177106	117.209	-1.52794	0.14147	-10.8005	3.42497e-27	4.74116e-26	64787	EPS8L2	E9PNY4	TRUE
ENSG00000073350	660.674	-1.52783	0.0823407	-18.5549	7.44075e-77	4.34866e-75	3993	LLGL2	Q6P1M3	TRUE
ENSG00000261335	6.86025	-1.52642	0.599211	-2.54738	0.0108535	0.026631	105274304			TRUE
ENSG00000133401	51.663	-1.52431	0.224867	-6.77874	1.21229e-11	7.54923e-11	23037	PDZD2	O15018	TRUE
ENSG00000112559	11.2679	-1.52362	0.485499	-3.13826	0.00169954	0.00480994	4188	MDFI	B1AKB9	TRUE
ENSG00000095917	5.13834	-1.52311	0.693706	-2.19561	0.02812	0.0626743	23430	TPSD1	Q9BZJ3	TRUE
ENSG00000134716	10.3002	-1.52274	0.465822	-3.26893	0.00107954	0.00315756	1573	CYP2J2	P51589	TRUE
ENSG00000224209	5.87619	-1.5213	0.705064	-2.15767	0.0309532	0.0682652	NA	LINC00466		TRUE
ENSG00000261189	8.4751	-1.52011	0.601235	-2.52832	0.0114611	0.0280107	101928076	DSP-AS1		TRUE
ENSG00000174448	5.10795	-1.51983	0.692554	-2.19452	0.0281977	0.0628145	147323	STARD6	P59095	TRUE
ENSG00000242866	7.43092	-1.51916	0.610874	-2.48686	0.0128876	0.0311386	161497	STRC	E7EPM8	TRUE
ENSG00000227053	53.6145	-1.51719	0.205344	-7.38853	1.48466e-13	1.04176e-12	102724094	MUC12-AS1		TRUE
ENSG00000203867	72.3507	-1.51584	0.194512	-7.79305	6.54086e-15	5.01678e-14	282996	RBM20	Q5T481	TRUE
ENSG00000107014	4.91868	-1.51435	0.741366	-2.04264	0.0410878	0.0875322	6019	RLN2	P04090	TRUE
ENSG00000198435	201.082	-1.51164	0.127955	-11.8139	3.30873e-32	5.61087e-31	441478	NRARP	Q7Z6K4	TRUE
ENSG00000180336	508.509	-1.51103	0.0865544	-17.4576	3.0124e-68	1.46527e-66	284071	MEIOC	C9JC06	TRUE
ENSG00000279456	5.25642	-1.50606	0.673354	-2.23665	0.0253089	0.0570304	NA			TRUE
ENSG00000265888	4.06289	-1.50421	0.664513	-2.26363	0.0235966	0.0535935	NA	DSCAS		TRUE
ENSG00000173698	21.1364	-1.50398	0.447607	-3.36005	0.000779292	0.00232378	10149	ADGRG2	Q8IZP9	TRUE
ENSG00000168062	140.264	-1.50305	0.138576	-10.8464	2.07395e-27	2.90252e-26	116071	BATF2	Q8N1L9	TRUE
ENSG00000055813	337.237	-1.50213	0.0963647	-15.588	8.78968e-55	3.09326e-53	114800	CCDC85A	Q96PX6	TRUE
ENSG00000125878	99.1214	-1.49906	0.160485	-9.34083	9.55785e-21	9.98952e-20	6939	TCF15	Q12870	TRUE
ENSG00000257335	7.61703	-1.49731	0.557198	-2.68722	0.00720493	0.0182877	8972	MGAM	E7EW87	TRUE
ENSG00000266088	8.33892	-1.49565	0.560605	-2.66792	0.00763225	0.0192805	NA			TRUE
ENSG00000261211	29.3327	-1.4947	0.298663	-5.00462	5.59718e-07	2.37818e-06	NA			TRUE
ENSG00000155761	7.49765	-1.49256	0.538858	-2.76985	0.00560821	0.0145459	200162	SPAG17	Q6Q759	TRUE
ENSG00000265190	357.163	-1.49136	0.0910504	-16.3796	2.67663e-60	1.08151e-58	653145	ANXA8	P13928	TRUE
ENSG00000215218	276.249	-1.49116	0.150922	-9.88034	5.06625e-23	5.93091e-22	134111	UBE2QL1	A1L167	TRUE
ENSG00000068078	84.3909	-1.49103	0.173182	-8.60961	7.33115e-18	6.61247e-17	2261	FGFR3	A0A7I2RW32	TRUE
ENSG00000115596	60.0178	-1.48777	0.197792	-7.52191	5.39803e-14	3.91481e-13	7475	WNT6	Q9Y6F9	TRUE
ENSG00000224520	9.45174	-1.48761	0.483202	-3.07866	0.00207936	0.00580741	NA	KRT8P45		TRUE
ENSG00000165215	235.791	-1.48401	0.113139	-13.1167	2.64363e-39	5.78467e-38	1365	CLDN3	O15551	TRUE
ENSG00000228793	6.57239	-1.48168	0.578522	-2.56114	0.0104329	0.0256954	100507336			TRUE
ENSG00000103034	58.5593	-1.48043	0.222728	-6.64678	2.99569e-11	1.81708e-10	65009	NDRG4	A0A024R6V8	TRUE
ENSG00000248278	8.55303	-1.47945	0.587967	-2.5162	0.0118627	0.0289028	NA	SUMO2P17		TRUE
ENSG00000228933	4.71535	-1.47941	0.675234	-2.19096	0.028455	0.0633101	NA			TRUE
ENSG00000227038	4.25238	-1.47871	0.727167	-2.03353	0.0419992	0.0892663	NA	GTF2IP7		TRUE
ENSG00000205853	29.4791	-1.47801	0.289257	-5.10966	3.22742e-07	1.40091e-06	10737	RFPL3S		TRUE
ENSG00000267107	8.8959	-1.47718	0.560525	-2.63535	0.00840511	0.0210749	100505495	PCAT19		TRUE
ENSG00000010379	5.91909	-1.47705	0.608116	-2.4289	0.0151448	0.0359439	6540	SLC6A13	Q9NSD5	TRUE
ENSG00000223940	5.02179	-1.47129	0.67524	-2.17892	0.0293378	0.0650846	NA	KRT8P8		TRUE
ENSG00000055732	859.143	-1.46848	0.0686532	-21.3899	1.65914e-101	1.63136e-99	55283	MCOLN3	Q8TDD5	TRUE
ENSG00000244219	6.13132	-1.46593	0.626113	-2.34132	0.0192157	0.0445397	100289187	TMEM225B	P0DP42	TRUE
ENSG00000139209	13.7541	-1.46576	0.405222	-3.61718	0.000297828	0.000940228	55089	SLC38A4	A0A024R0X7	TRUE
ENSG00000141376	248.126	-1.465	0.120991	-12.1083	9.54315e-34	1.72152e-32	54828	BCAS3	K7EML5	TRUE
ENSG00000286134	32.2892	-1.4648	0.276406	-5.29946	1.16148e-07	5.27756e-07	NA			TRUE
ENSG00000082196	33.4102	-1.46469	0.290085	-5.04916	4.43755e-07	1.9049e-06	114899	C1QTNF3	Q9BXJ4	TRUE
ENSG00000105369	4.42585	-1.46105	0.67926	-2.15094	0.031481	0.069269	973	CD79A	M0QX61	TRUE
ENSG00000287260	12.7958	-1.46104	0.500103	-2.92147	0.00348381	0.00935138	101928868			TRUE
ENSG00000177679	131.946	-1.45999	0.152327	-9.58458	9.28324e-22	1.01858e-20	222183	SRRM3	A0A087X0W5	TRUE
ENSG00000125813	11.5361	-1.45917	0.428434	-3.40582	0.000659667	0.0019875	5075	PAX1	A0A087WXV5	TRUE
ENSG00000267042	4.29857	-1.45866	0.69884	-2.08725	0.0368653	0.0796213	NA			TRUE
ENSG00000259030	16.3014	-1.45853	0.377653	-3.86208	0.000112425	0.000374736	100526835	FPGT-TNNI3K	E9PKE1	TRUE
ENSG00000253414	34.4401	-1.45703	0.269968	-5.39706	6.77431e-08	3.13788e-07	100507420			TRUE
ENSG00000254860	115.471	-1.45702	0.159821	-9.11659	7.75261e-20	7.73573e-19	493900	TMEM9B-AS1		TRUE
ENSG00000139344	17.1857	-1.45488	0.356408	-4.08205	4.46398e-05	0.000155946	144193	AMDHD1	Q96NU7	TRUE
ENSG00000100302	68.0989	-1.4527	0.221492	-6.55872	5.42724e-11	3.22621e-10	23551	RASD2	Q96D21	TRUE
ENSG00000280734	69.2074	-1.45156	0.215344	-6.74067	1.57656e-11	9.74346e-11	NA	LINC01232		TRUE
ENSG00000133019	109.75	-1.45068	0.178687	-8.11854	4.71844e-16	3.84285e-15	1131	CHRM3	A0A024R3W1	TRUE
ENSG00000088340	271.653	-1.44803	0.13367	-10.8329	2.40515e-27	3.35579e-26	NA	FER1L4		TRUE
ENSG00000145506	166.477	-1.44759	0.131411	-11.0157	3.20887e-28	4.64672e-27	85409	NKD2	Q969F2	TRUE
ENSG00000085563	36.222	-1.44713	0.26514	-5.45799	4.81554e-08	2.2535e-07	5243	ABCB1	A4D1D2	TRUE
ENSG00000167617	29.8064	-1.44505	0.303915	-4.75477	1.98668e-06	7.96966e-06	148170	CDC42EP5	Q6NZY7	TRUE
ENSG00000089041	6.29918	-1.44502	0.574828	-2.51382	0.0119431	0.0290833	5027	P2RX7	Q99572	TRUE
ENSG00000228274	22.0624	-1.44364	0.318664	-4.5303	5.88997e-06	2.24899e-05	NA	TOMM22-DT		TRUE
ENSG00000260423	11.0321	-1.44336	0.478935	-3.01368	0.00258098	0.00708912	101930452	LINC02367		TRUE
ENSG00000280387	5.26466	-1.44173	0.672143	-2.14497	0.0319549	0.0701769	NA			TRUE
ENSG00000144619	43.4531	-1.44159	0.237836	-6.06127	1.35053e-09	7.20219e-09	152330	CNTN4	H0Y8U1	TRUE
ENSG00000284747	20.3043	-1.44151	0.405695	-3.55318	0.000380602	0.00118457	NA			TRUE
ENSG00000227598	8.08064	-1.44102	0.578898	-2.48925	0.0128014	0.0309531	NA			TRUE
ENSG00000151702	169.522	-1.44082	0.123864	-11.6322	2.8267e-31	4.59614e-30	2313	FLI1	A0A0A0MSR4	TRUE
ENSG00000158560	52.3595	-1.43668	0.225982	-6.3575	2.05069e-10	1.16463e-09	1780	DYNC1I1	C9J3E7	TRUE
ENSG00000140678	115.817	-1.43331	0.142775	-10.0389	1.02799e-23	1.24281e-22	3687	ITGAX	H3BN02	TRUE
ENSG00000262772	10.8197	-1.43208	0.42631	-3.35924	0.000781574	0.00232967	NA	LINC01977		TRUE
ENSG00000177465	31.9862	-1.43164	0.27626	-5.18222	2.19261e-07	9.6806e-07	122970	ACOT4	Q8N9L9	TRUE
ENSG00000227110	8.17957	-1.4309	0.527799	-2.71106	0.0067068	0.0171258	101927394	LMCD1-AS1		TRUE
ENSG00000215022	25.5896	-1.42868	0.372192	-3.83854	0.000123768	0.000410232	100130357			TRUE
ENSG00000233622	13.2608	-1.42868	0.428318	-3.33555	0.000851309	0.00252734	NA	CYP2T1P		TRUE
ENSG00000266714	101.914	-1.42681	0.153802	-9.27693	1.74438e-20	1.79693e-19	80022	MYO15B	A0A0J9YY01	TRUE
ENSG00000186642	86.7014	-1.42667	0.159686	-8.93422	4.10068e-19	3.95065e-18	5138	PDE2A	F5H143	TRUE
ENSG00000099338	25.7238	-1.42664	0.313597	-4.54926	5.38357e-06	2.06388e-05	57828	CATSPERG	K7EQY4	TRUE
ENSG00000116663	28.1254	-1.42447	0.29735	-4.79056	1.6632e-06	6.71669e-06	26270	FBXO6	Q9NRD1	TRUE
ENSG00000176054	14.5941	-1.42326	0.428204	-3.3238	0.000888014	0.0026312	NA	RPL23P2		TRUE
ENSG00000261114	5.04562	-1.42266	0.668303	-2.12877	0.0332736	0.0726136	NA			TRUE
ENSG00000287407	70.5123	-1.42143	0.178794	-7.95009	1.86383e-15	1.47141e-14	NA			TRUE
ENSG00000169783	7.90064	-1.42058	0.545645	-2.60348	0.00922815	0.0229651	84894	LINGO1	H3BN48	TRUE
ENSG00000271978	11.0786	-1.42015	0.572791	-2.47935	0.0131621	0.0317267	NA			TRUE
ENSG00000225778	5.76707	-1.41921	0.61926	-2.29179	0.021918	0.0501489	219731	PROSER2-AS1		TRUE
ENSG00000138678	80.9911	-1.41666	0.180145	-7.86402	3.72009e-15	2.89004e-14	84803	GPAT3	Q53EU6	TRUE
ENSG00000268565	4.31782	-1.41599	0.705696	-2.00651	0.0448018	0.0945014	NA			TRUE
ENSG00000245532	17688.9	-1.41564	0.168269	-8.413	3.99648e-17	3.45116e-16	283131	NEAT1		TRUE
ENSG00000267288	110.787	-1.41254	0.140049	-10.0861	6.36642e-24	7.72945e-23	105371795			TRUE
ENSG00000021300	110.232	-1.41199	0.147899	-9.54698	1.33527e-21	1.45464e-20	58473	PLEKHB1	A0A024R5H7	TRUE
ENSG00000126895	34.1915	-1.40687	0.291832	-4.82081	1.42976e-06	5.8088e-06	554	AVPR2	C9JV81	TRUE
ENSG00000272323	48.6607	-1.40645	0.22791	-6.17109	6.78224e-10	3.69779e-09	101929704	TTC23L-AS1		TRUE
ENSG00000153993	605.416	-1.40555	0.0747174	-18.8115	6.08175e-79	3.76576e-77	223117	SEMA3D	C9JYT6	TRUE
ENSG00000105048	2099.55	-1.40519	0.0482402	-29.1291	1.53769e-186	5.33765e-184	7138	TNNT1	Q3B759	TRUE
ENSG00000217950	5.72494	-1.4016	0.695993	-2.01381	0.0440298	0.0930795	NA	NOC2LP2		TRUE
ENSG00000248671	9.58615	-1.40084	0.511629	-2.738	0.00618133	0.0158956	NA	NA	NA	TRUE
ENSG00000003137	1084.77	-1.39937	0.0791333	-17.6838	5.5935e-70	2.84771e-68	56603	CYP26B1	E5RHM2	TRUE
ENSG00000118898	278.796	-1.398	0.0971831	-14.3852	6.4052e-47	1.79832e-45	5493	PPL	K7EKI8	TRUE
ENSG00000187837	106.769	-1.39592	0.149912	-9.31154	1.25991e-20	1.30786e-19	3006	H1-2	P16403	TRUE
ENSG00000129167	19.3925	-1.39565	0.380065	-3.67214	0.000240532	0.000769098	7166	TPH1	E7EMX4	TRUE
ENSG00000274922	11.7565	-1.39491	0.41557	-3.35661	0.00078903	0.00235047	NA			TRUE
ENSG00000172005	8.74928	-1.39309	0.515489	-2.70246	0.0068828	0.0175361	4118	MAL	P21145	TRUE
ENSG00000235750	25.2686	-1.39125	0.306335	-4.5416	5.5829e-06	2.13601e-05	9674	KIAA0040	Q15053	TRUE
ENSG00000269886	6.13066	-1.39063	0.608193	-2.2865	0.0222252	0.050801	NA			TRUE
ENSG00000279196	27.0256	-1.39045	0.309058	-4.499	6.82751e-06	2.59142e-05	NA			TRUE
ENSG00000154099	7.72329	-1.3903	0.553471	-2.51197	0.012006	0.0292178	123872	DNAAF1	Q8NEP3	TRUE
ENSG00000228463	6.20182	-1.3891	0.577124	-2.40694	0.0160869	0.0379607	NA			TRUE
ENSG00000113296	11.9833	-1.38776	0.420718	-3.29856	0.000971829	0.00286509	7060	THBS4	P35443	TRUE
ENSG00000275294	6.58871	-1.38714	0.570432	-2.43173	0.0150268	0.0357047	NA	LINC02340		TRUE
ENSG00000287104	84.0379	-1.3856	0.169475	-8.17584	2.93815e-16	2.41872e-15	NA			TRUE
ENSG00000131018	166.998	-1.38443	0.119734	-11.5626	6.3748e-31	1.01988e-29	23345	SYNE1	F5GZ83	TRUE
ENSG00000102359	403.233	-1.38405	0.0806175	-17.1681	4.59858e-66	2.12835e-64	27286	SRPX2	O60687	TRUE
ENSG00000188910	99.255	-1.381	0.168239	-8.20856	2.23855e-16	1.85883e-15	2707	GJB3	O75712	TRUE
ENSG00000129993	176.018	-1.37881	0.12699	-10.8576	1.83443e-27	2.57359e-26	863	CBFA2T3	H3BR72	TRUE
ENSG00000105427	31.2817	-1.37714	0.280681	-4.90643	9.27499e-07	3.85016e-06	84518	CNFN	Q9BYD5	TRUE
ENSG00000141314	10.262	-1.37638	0.500803	-2.74835	0.0059896	0.0154409	162494	RHBDL3	A4FU16	TRUE
ENSG00000273183	6.06718	-1.37599	0.583134	-2.35964	0.0182925	0.0426676	NA			TRUE
ENSG00000145147	5283.52	-1.37578	0.0427754	-32.1628	5.8422e-227	3.34612e-224	9353	SLIT2	X6R3P0	TRUE
ENSG00000266401	64.4191	-1.37356	0.216567	-6.34243	2.26168e-10	1.27939e-09	105371967			TRUE
ENSG00000170786	6.55483	-1.37131	0.635564	-2.15762	0.030957	0.0682669	195814	SDR16C5	G3V145	TRUE
ENSG00000110375	5.6672	-1.36905	0.636056	-2.15241	0.0313651	0.069034	7379	UPK2	O00526	TRUE
ENSG00000204128	21.4695	-1.36748	0.331039	-4.13088	3.61381e-05	0.000127609	257407	C2orf72	A6NCS6	TRUE
ENSG00000184221	66.3776	-1.36746	0.188771	-7.24402	4.35567e-13	2.98053e-12	116448	OLIG1	Q8TAK6	TRUE
ENSG00000248473	5.66498	-1.3664	0.649507	-2.10375	0.0354006	0.0768602	NA	LINC01962		TRUE
ENSG00000173805	111.45	-1.36386	0.181362	-7.52013	5.47219e-14	3.96734e-13	9001	HAP1	H7C295	TRUE
ENSG00000171724	34.8042	-1.36349	0.263249	-5.17945	2.2254e-07	9.81972e-07	57687	VAT1L	Q9HCJ6	TRUE
ENSG00000270175	19.6761	-1.36302	0.337907	-4.03372	5.49016e-05	0.000189715	NA			TRUE
ENSG00000276075	7.50988	-1.36241	0.507114	-2.6866	0.00721833	0.0183197	NA			TRUE
ENSG00000235033	9.49213	-1.3612	0.503144	-2.7054	0.00682231	0.0173936	100505635	DAAM2-AS1		TRUE
ENSG00000236453	5.4562	-1.36032	0.685386	-1.98475	0.0471728	0.098823	NA			TRUE
ENSG00000261324	35.8254	-1.3599	0.289863	-4.69151	2.712e-06	1.07476e-05	NA			TRUE
ENSG00000277476	66.633	-1.35743	0.190563	-7.12326	1.05401e-12	7.04005e-12	NA			TRUE
ENSG00000245552	4.77944	-1.35639	0.645853	-2.10015	0.0357152	0.0774551	101929295	LNCRNA-IUR		TRUE
ENSG00000259705	37.9079	-1.35558	0.252896	-5.36023	8.31174e-08	3.8245e-07	NA	FBN1-DT		TRUE
ENSG00000181240	6.95498	-1.35399	0.596112	-2.27137	0.0231248	0.0526264	284427	SLC25A41	Q8N5S1	TRUE
ENSG00000175155	37.3724	-1.35324	0.27083	-4.99665	5.8336e-07	2.47313e-06	388403	YPEL2	A0A5F9ZH55	TRUE
ENSG00000105737	28.8372	-1.35277	0.274102	-4.93527	8.00381e-07	3.34734e-06	2901	GRIK5	M0QXF6	TRUE
ENSG00000276131	23.8395	-1.35166	0.322216	-4.19489	2.73007e-05	9.75605e-05	NA			TRUE
ENSG00000263745	23.8052	-1.34743	0.308483	-4.36794	1.25426e-05	4.63021e-05	NA			TRUE
ENSG00000240376	495.809	-1.34617	0.0709314	-18.9785	2.56793e-80	1.61624e-78	NA			TRUE
ENSG00000228010	13.5665	-1.34612	0.438774	-3.0679	0.00215567	0.00600588	NA			TRUE
ENSG00000184564	29.8882	-1.34563	0.290877	-4.6261	3.72608e-06	1.45574e-05	84189	SLITRK6	Q9H5Y7	TRUE
ENSG00000265479	9.85811	-1.3453	0.487445	-2.75991	0.00578173	0.0149435	441263	DTX2P1-UPK3BP1-PMS2P11		TRUE
ENSG00000007516	126.439	-1.34391	0.173862	-7.72977	1.07739e-14	8.15968e-14	8938	BAIAP3	O94812	TRUE
ENSG00000138080	17.9463	-1.34373	0.364826	-3.6832	0.000230328	0.000738533	11117	EMILIN1	Q9Y6C2	TRUE
ENSG00000163975	500.43	-1.34239	0.0710073	-18.905	1.03766e-79	6.51307e-78	4241	MELTF	A0A8Q3WLY9	TRUE
ENSG00000241322	12.86	-1.34122	0.408268	-3.28514	0.00101932	0.00299508	374286	FBXW10B	A0A087WSX6	TRUE
ENSG00000181449	144.232	-1.33972	0.122118	-10.9707	5.28588e-28	7.5782e-27	6657	SOX2	P48431	TRUE
ENSG00000168071	174.573	-1.33918	0.131778	-10.1624	2.91658e-24	3.59435e-23	283234	CCDC88B	A6NC98	TRUE
ENSG00000260339	6.07067	-1.3358	0.641517	-2.08226	0.0373191	0.0804233	80072	HEXA-AS1		TRUE
ENSG00000224389	52.7274	-1.33465	0.212192	-6.2898	3.17885e-10	1.78062e-09	721	C4B	A0A0G2JL54	TRUE
ENSG00000235947	11.4016	-1.33312	0.435567	-3.06065	0.0022086	0.00614429	100126791	EGOT		TRUE
ENSG00000105699	2133.9	-1.33225	0.0633639	-21.0253	3.84832e-98	3.6583e-96	51599	LSR	A0A8Z5AA41	TRUE
ENSG00000279069	30.0574	-1.3319	0.289469	-4.60119	4.20092e-06	1.63069e-05	NA			TRUE
ENSG00000007255	218.265	-1.33128	0.104394	-12.7526	3.01705e-37	6.13316e-36	79090	TRAPPC6A	O75865	TRUE
ENSG00000223776	10.4538	-1.32994	0.453453	-2.93292	0.00335795	0.00905278	100287902	LGALS8-AS1		TRUE
ENSG00000205838	26.8654	-1.32896	0.304346	-4.36661	1.26188e-05	4.65309e-05	153657	TTC23L	A0A8V8TME1	TRUE
ENSG00000182463	91.4315	-1.3285	0.166443	-7.98171	1.44315e-15	1.14562e-14	128553	TSHZ2	Q9NRE2	TRUE
ENSG00000230364	4.15812	-1.32822	0.670143	-1.982	0.0474793	0.0993652	NA	RPL4P3		TRUE
ENSG00000104808	9.38456	-1.32817	0.452494	-2.93523	0.00333304	0.00899198	27294	DHDH	E5RFE0	TRUE
ENSG00000261341	7.13165	-1.32802	0.578551	-2.29542	0.0217092	0.0497109	105372440	SMIM47	D0EPY3	TRUE
ENSG00000165028	17.3517	-1.32659	0.34144	-3.88529	0.00010221	0.000342844	55335	NIPSNAP3B	Q9BS92	TRUE
ENSG00000135205	120.068	-1.32609	0.145377	-9.12177	7.39046e-20	7.39046e-19	57639	CCDC146	Q8IYE0	TRUE
ENSG00000267681	6.05954	-1.32491	0.596187	-2.22231	0.0262626	0.0589879	NA			TRUE
ENSG00000167555	32.8011	-1.32091	0.299429	-4.41143	1.02689e-05	3.826e-05	84436	ZNF528	C9K0H2	TRUE
ENSG00000116701	44.8341	-1.32061	0.230426	-5.73117	9.97408e-09	4.95675e-08	4688	NCF2	A0A0S2Z457	TRUE
ENSG00000253133	4.48467	-1.31955	0.641416	-2.05725	0.0396621	0.08485	NA	GPAT4-AS1		TRUE
ENSG00000069188	28.0629	-1.31554	0.290543	-4.52787	5.95809e-06	2.27386e-05	54549	SDK2	Q58EX2	TRUE
ENSG00000165731	95.1894	-1.31014	0.17943	-7.30171	2.8413e-13	1.96541e-12	5979	RET	C9JYL6	TRUE
ENSG00000271828	9.25716	-1.30828	0.515427	-2.53825	0.0111409	0.0272864	NA			TRUE
ENSG00000171766	5.35148	-1.30817	0.642275	-2.03677	0.0416733	0.0886558	2628	GATM	H0YN43	TRUE
ENSG00000119283	10.4167	-1.30453	0.484997	-2.68976	0.00715041	0.0181594	440730	TRIM67	F8W8C1	TRUE
ENSG00000271858	5.09589	-1.30379	0.60944	-2.13932	0.0324096	0.0710246	101928965			TRUE
ENSG00000278828	6.24462	-1.30269	0.601269	-2.16657	0.0302679	0.0668889	8357	H3C10	P68431	TRUE
ENSG00000125409	5.11442	-1.30217	0.636054	-2.04726	0.0406327	0.0866756	64518	TEKT3	J3KPT7	TRUE
ENSG00000254859	6.55352	-1.30056	0.628568	-2.06908	0.0385385	0.0827322	NA			TRUE
ENSG00000268182	15.5936	-1.29992	0.395678	-3.2853	0.00101874	0.00299376	147670	SMIM17	P0DL12	TRUE
ENSG00000163406	22.823	-1.29927	0.473273	-2.74528	0.00604599	0.0155703	6565	SLC15A2	Q16348	TRUE
ENSG00000165591	94.7061	-1.2982	0.153237	-8.47186	2.41505e-17	2.11664e-16	158584	FAAH2	Q6GMR7	TRUE
ENSG00000226471	12.6367	-1.2977	0.458608	-2.82966	0.00465975	0.0122538	NA			TRUE
ENSG00000106351	942.108	-1.29612	0.097184	-13.3367	1.41574e-40	3.21135e-39	3268	AGFG2	O95081	TRUE
ENSG00000165507	143.448	-1.29587	0.144966	-8.9391	3.92345e-19	3.7815e-18	11067	DEPP1	Q9NTK1	TRUE
ENSG00000143226	48.0842	-1.29269	0.215669	-5.99383	2.04951e-09	1.07693e-08	2212	FCGR2A	A0A8V8TN30	TRUE
ENSG00000256982	11.664	-1.29243	0.47221	-2.73698	0.00620059	0.0159398	NA			TRUE
ENSG00000011201	170.677	-1.29047	0.121444	-10.626	2.25495e-26	3.05686e-25	3730	ANOS1	P23352	TRUE
ENSG00000247130	5.28854	-1.28817	0.639408	-2.01462	0.0439442	0.0929089	NA			TRUE
ENSG00000266208	195.849	-1.28658	0.130786	-9.83727	7.77895e-23	9.01445e-22	NA	GJD3-AS1		TRUE
ENSG00000268006	23.0279	-1.28482	0.311872	-4.11971	3.79349e-05	0.000133665	100506033	PTOV1-AS1		TRUE
ENSG00000185633	13.6035	-1.2834	0.435047	-2.95002	0.00317758	0.00859788	56901	NDUFA4L2	A0A024RB39	TRUE
ENSG00000274751	10.249	-1.28304	0.445892	-2.87747	0.0040088	0.010652	NA			TRUE
ENSG00000220472	10.6908	-1.28137	0.466957	-2.74409	0.00606791	0.0156197	NA			TRUE
ENSG00000253741	96.9973	-1.28089	0.157487	-8.13336	4.17568e-16	3.41295e-15	100288181	LNCOC1		TRUE
ENSG00000149781	4524.66	-1.27747	0.044343	-28.8088	1.66578e-182	5.61221e-180	83706	FERMT3	A0A8V8TMT4	TRUE
ENSG00000100031	9.08846	-1.27652	0.463811	-2.75225	0.00591877	0.0152736	2678	GGT1	B5MC34	TRUE
ENSG00000272948	18.8939	-1.27396	0.376464	-3.38402	0.000714323	0.00214035	NA			TRUE
ENSG00000075043	13.3233	-1.27321	0.428291	-2.97278	0.00295118	0.00803178	3785	KCNQ2	O43526	TRUE
ENSG00000249267	9.48573	-1.2716	0.518896	-2.45058	0.0142624	0.0340864	400084	LINC00939		TRUE
ENSG00000110723	53.4048	-1.27044	0.21105	-6.01959	1.74857e-09	9.23461e-09	23086	EXPH5	E9PIT1	TRUE
ENSG00000278916	12.748	-1.2703	0.418505	-3.03532	0.0024028	0.00662912	144486	CEP83-DT		TRUE
ENSG00000267265	6.55993	-1.26977	0.608839	-2.08556	0.0370184	0.079888	NA	GP6-AS1		TRUE
ENSG00000147394	859.736	-1.26921	0.0536335	-23.6644	8.38775e-124	1.20857e-121	7739	ZNF185	H7BZT5	TRUE
ENSG00000286381	160.686	-1.26836	0.157288	-8.06394	7.38726e-16	5.9404e-15	105373085	NHIP		TRUE
ENSG00000242220	27.804	-1.26514	0.286441	-4.41674	1.00202e-05	3.7382e-05	140290	TCP10L	Q8TDR4	TRUE
ENSG00000271966	11.1438	-1.26435	0.452975	-2.7912	0.00525125	0.0136774	NA	ARFGEF1-DT		TRUE
ENSG00000260807	29.1574	-1.26425	0.29753	-4.24915	2.14588e-05	7.74572e-05	115804232	CEROX1		TRUE
ENSG00000281912	20.9053	-1.26407	0.351277	-3.59851	0.000320045	0.00100538	400752	LINC01144		TRUE
ENSG00000112139	58.9092	-1.26397	0.239676	-5.27366	1.33731e-07	6.04775e-07	266727	MDGA1	A0A7P0TB62	TRUE
ENSG00000223658	47.1448	-1.26355	0.226302	-5.58347	2.35762e-08	1.13401e-07	728819	C1GALT1C1L	P0DN25	TRUE
ENSG00000261455	81.7933	-1.26311	0.170376	-7.41362	1.22896e-13	8.70337e-13	NA	LINC01003		TRUE
ENSG00000159314	13.6125	-1.2622	0.387697	-3.25562	0.00113145	0.00329329	201176	ARHGAP27	E9PIR1	TRUE
ENSG00000183682	18.2296	-1.2619	0.355622	-3.54843	0.000387533	0.00120434	353500	BMP8A	Q7Z5Y6	TRUE
ENSG00000247134	57.7821	-1.26147	0.19395	-6.50412	7.81519e-11	4.58622e-10	NA			TRUE
ENSG00000167608	5.98666	-1.26073	0.615662	-2.04776	0.0405833	0.0866087	147798	TMC4	A0A0G2JPL6	TRUE
ENSG00000266933	6.10115	-1.25986	0.581054	-2.16823	0.0301408	0.0666725	NA	MADCAM1-AS1		TRUE
ENSG00000139132	372.966	-1.25899	0.0836552	-15.0497	3.46698e-51	1.10934e-49	121512	FGD4	E9PNX0	TRUE
ENSG00000017483	10.523	-1.25884	0.455814	-2.76175	0.00574924	0.0148679	92745	SLC38A5	Q8WUX1	TRUE
ENSG00000248554	11.6039	-1.25829	0.451724	-2.78554	0.00534393	0.0139077	NA	C5orf34-AS1		TRUE
ENSG00000213213	15.1898	-1.25702	0.388065	-3.23921	0.0011986	0.0034742	84960	CCDC183	Q5T5S1	TRUE
ENSG00000130762	1017.37	-1.25531	0.0525701	-23.8788	5.08153e-126	7.5596e-124	27237	ARHGEF16	Q5VV41	TRUE
ENSG00000236021	6.02844	-1.25286	0.605515	-2.06908	0.0385386	0.0827322	NA	COP1-DT		TRUE
ENSG00000234362	9.53723	-1.25185	0.555098	-2.2552	0.024121	0.054649	NA	LINC01914		TRUE
ENSG00000141837	754.665	-1.25134	0.0603191	-20.7453	1.35226e-95	1.22452e-93	773	CACNA1A	A0A1B0GU81	TRUE
ENSG00000100253	15.9791	-1.25004	0.361061	-3.46213	0.00053592	0.00163553	55586	MIOX	A6PVH2	TRUE
ENSG00000148488	13.0351	-1.24852	0.395254	-3.15878	0.00158432	0.00450277	338596	ST8SIA6	P61647	TRUE
ENSG00000162148	50.8327	-1.24784	0.208596	-5.98208	2.20302e-09	1.15337e-08	220004	SAXO4	F5GZJ9	TRUE
ENSG00000287170	10.186	-1.24773	0.474366	-2.63032	0.0085305	0.0213635	NA			TRUE
ENSG00000233452	34.3316	-1.24739	0.246975	-5.05066	4.40291e-07	1.89073e-06	NA	STXBP5-AS1		TRUE
ENSG00000259802	50.4512	-1.2464	0.21363	-5.8344	5.3985e-09	2.74539e-08	101929977	MARCHF6-DT		TRUE
ENSG00000229891	133.916	-1.24599	0.147362	-8.4553	2.78382e-17	2.42592e-16	102723775	LINC01315		TRUE
ENSG00000202031	5.8457	-1.24598	0.61435	-2.02813	0.0425472	0.0903137	94162	SNORD38A		TRUE
ENSG00000182870	25.6906	-1.24589	0.321463	-3.87569	0.000106323	0.00035565	50614	GALNT9	J3KNN1	TRUE
ENSG00000245848	170.467	-1.24488	0.112741	-11.042	2.39742e-28	3.49173e-27	1050	CEBPA	P49715	TRUE
ENSG00000070961	2029.31	-1.24373	0.0594321	-20.927	3.04254e-97	2.83352e-95	490	ATP2B1	A0A024RBC7	TRUE
ENSG00000215014	20.1591	-1.24249	0.352126	-3.52855	0.000417848	0.00129381	NA			TRUE
ENSG00000139364	5.70484	-1.23949	0.597224	-2.07541	0.0379483	0.0816334	114795	TMEM132B	Q14DG7	TRUE
ENSG00000180730	713.231	-1.23584	0.1489	-8.29981	1.04282e-16	8.79959e-16	387914	SHISA2	Q6UWI4	TRUE
ENSG00000259520	9.41461	-1.2357	0.498973	-2.47648	0.0132684	0.0319574	NA	SLC28A2-AS1		TRUE
ENSG00000271869	10.7145	-1.23551	0.477034	-2.58999	0.00959781	0.0238178	NA	DCTN6-DT		TRUE
ENSG00000168453	102.501	-1.23548	0.164039	-7.53164	5.01078e-14	3.64085e-13	55806	HR	O43593	TRUE
ENSG00000003436	1740.09	-1.23513	0.0719576	-17.1647	4.879e-66	2.25359e-64	7035	TFPI	P10646	TRUE
ENSG00000276850	10.9609	-1.23511	0.455906	-2.70913	0.00674609	0.0172127	653145			TRUE
ENSG00000144908	27.0869	-1.23419	0.288885	-4.27224	1.93518e-05	7.01391e-05	10840	ALDH1L1	C9JYZ6	TRUE
ENSG00000079101	18.7048	-1.23399	0.365253	-3.37845	0.00072896	0.00218296	27098	CLUL1	Q15846	TRUE
ENSG00000102524	7.73091	-1.23262	0.513504	-2.40042	0.0163764	0.0385634	10673	TNFSF13B	Q9Y275	TRUE
ENSG00000269404	6.18208	-1.23127	0.568437	-2.16606	0.0303065	0.0669677	6689	SPIB	Q01892	TRUE
ENSG00000125657	232.79	-1.2307	0.114501	-10.7484	6.02939e-27	8.30128e-26	8744	TNFSF9	P41273	TRUE
ENSG00000135454	1065.34	-1.22972	0.057409	-21.4203	8.63942e-102	8.6811e-100	2583	B4GALNT1	Q00973	TRUE
ENSG00000197361	8.35233	-1.22764	0.531354	-2.3104	0.0208661	0.0479576	283807	FBXL22	H0YMQ4	TRUE
ENSG00000267296	13.3073	-1.22677	0.414015	-2.9631	0.0030456	0.00826812	80054	CEBPA-DT		TRUE
ENSG00000004776	14.5649	-1.2255	0.412758	-2.96905	0.00298718	0.00812203	126393	HSPB6	A0A1X7SC65	TRUE
ENSG00000272086	67.9584	-1.22398	0.20459	-5.9826	2.19604e-09	1.15023e-08	NA	GOLPH3-DT		TRUE
ENSG00000113361	34.4428	-1.22281	0.307767	-3.97318	7.09197e-05	0.000242142	1004	CDH6	P55285	TRUE
ENSG00000112852	239.98	-1.22141	0.104327	-11.7075	1.16656e-31	1.93106e-30	56133	PCDHB2	A0A096LNX2	TRUE
ENSG00000235381	36.2948	-1.2214	0.248219	-4.92064	8.62596e-07	3.59703e-06	NA			TRUE
ENSG00000179913	72.5451	-1.22122	0.190334	-6.41622	1.39704e-10	8.0478e-10	10331	B3GNT3	Q9Y2A9	TRUE
ENSG00000007402	170.942	-1.22074	0.114617	-10.6507	1.7313e-26	2.35814e-25	9254	CACNA2D2	C9JE82	TRUE
ENSG00000267309	14.1667	-1.22053	0.421376	-2.89654	0.00377298	0.0100686	728752	ZNF566-AS1		TRUE
ENSG00000105499	405.597	-1.21949	0.0788816	-15.4598	6.48045e-54	2.23932e-52	8605	PLA2G4C	M0R1B4	TRUE
ENSG00000135502	12.6695	-1.21764	0.408686	-2.97939	0.00288819	0.00786831	NA	SLC26A10P		TRUE
ENSG00000157368	107.386	-1.21747	0.14626	-8.32404	8.50152e-17	7.2137e-16	146433	IL34	J3QQT3	TRUE
ENSG00000164946	27.342	-1.21739	0.289343	-4.20745	2.58268e-05	9.24806e-05	158326	FREM1	F8WE85	TRUE
ENSG00000184716	8.73048	-1.21644	0.505911	-2.40445	0.0161968	0.0381798	619189	SERINC4	F8WBD8	TRUE
ENSG00000241489	21.3732	-1.21642	0.315412	-3.85661	0.000114972	0.000382684	NA		B3KWA1	TRUE
ENSG00000174428	19.7998	-1.21418	0.332818	-3.64819	0.000264094	0.000839749	389524	GTF2IRD2B	A0A087WW90	TRUE
ENSG00000226763	14.8294	-1.21203	0.405158	-2.99151	0.00277598	0.00758923	100170229	SRRM5	B3KS81	TRUE
ENSG00000283486	50.1866	-1.21045	0.213633	-5.66601	1.46162e-08	7.15811e-08	NA	NA	NA	TRUE
ENSG00000272275	50.5416	-1.20831	0.245504	-4.92174	8.57797e-07	3.57897e-06	NA			TRUE
ENSG00000260750	7.70594	-1.20662	0.549585	-2.19551	0.0281267	0.0626832	NA			TRUE
ENSG00000130005	641.124	-1.2052	0.0642803	-18.7491	1.9702e-78	1.20366e-76	2593	GAMT	V9HWB2	TRUE
ENSG00000229321	7.51573	-1.20509	0.517717	-2.32771	0.0199275	0.0460129	NA			TRUE
ENSG00000231587	17.1323	-1.20503	0.375538	-3.20881	0.00133287	0.0038357	692093	SNORD62B		TRUE
ENSG00000258940	12.1071	-1.20473	0.428098	-2.81414	0.00489083	0.0128129	100288846	MIA2-AS1		TRUE
ENSG00000158555	720.433	-1.20454	0.0617429	-19.509	9.21489e-85	6.41681e-83	81544	GDPD5	H0YEF5	TRUE
ENSG00000254703	23.1315	-1.20408	0.297097	-4.05282	5.06049e-05	0.00017574	100507392	SENCR		TRUE
ENSG00000146426	111.565	-1.20282	0.150479	-7.99331	1.31366e-15	1.045e-14	26230	TIAM2	H7C5V6	TRUE
ENSG00000162591	5209.24	-1.20275	0.0615818	-19.5309	5.99903e-85	4.19017e-83	1953	MEGF6	O75095	TRUE
ENSG00000223960	384.501	-1.20237	0.125708	-9.56477	1.1245e-21	1.2297e-20	101927027	CHROMR		TRUE
ENSG00000235903	15.9934	-1.20198	0.374526	-3.20934	0.00133042	0.00382961	100509894	CPB2-AS1		TRUE
ENSG00000100985	16.6087	-1.19842	0.38252	-3.13296	0.0017305	0.00489031	4318	MMP9	P14780	TRUE
ENSG00000260274	9.58682	-1.19792	0.48689	-2.46035	0.0138801	0.0332908	NA			TRUE
ENSG00000178226	15.1575	-1.19743	0.362895	-3.29967	0.000967999	0.00285453	146547	PRSS36	Q5K4E3	TRUE
ENSG00000198915	28.1009	-1.1944	0.336089	-3.55383	0.000379666	0.00118197	221002	RASGEF1A	Q8N9B8	TRUE
ENSG00000249395	35.3024	-1.1923	0.24661	-4.83476	1.33303e-06	5.43413e-06	101805492	CASC9		TRUE
ENSG00000168675	36.3749	-1.18895	0.247111	-4.8114	1.49879e-06	6.07746e-06	753	LDLRAD4	A0A7I2YQI3	TRUE
ENSG00000258743	22.0625	-1.18855	0.303888	-3.91116	9.18547e-05	0.000309697	101928599	LINC02301		TRUE
ENSG00000231274	15.4964	-1.18779	0.371285	-3.19913	0.00137845	0.00395842	100130827	SBK3	P0C264	TRUE
ENSG00000250790	12.8851	-1.18702	0.412455	-2.87795	0.00400271	0.0106395	NA			TRUE
ENSG00000006377	137.024	-1.18476	0.134227	-8.82653	1.07975e-18	1.0159e-17	1750	DLX6	G3V471	TRUE
ENSG00000168528	892.74	-1.1847	0.0583921	-20.2887	1.61725e-91	1.31387e-89	347735	SERINC2	Q96SA4	TRUE
ENSG00000012779	75.0186	-1.18434	0.170423	-6.9494	3.66855e-12	2.35887e-11	240	ALOX5	A0A087X109	TRUE
ENSG00000260352	5.65851	-1.1843	0.560912	-2.11138	0.0347395	0.0755608	NA	SMG1-DT		TRUE
ENSG00000099840	26.4357	-1.17915	0.291668	-4.04279	5.28192e-05	0.000183014	113177	IZUMO4	Q1ZYL8	TRUE
ENSG00000213658	27.1885	-1.17548	0.352915	-3.33078	0.000866023	0.00256869	27040	LAT	A0A024QZD6	TRUE
ENSG00000275494	10.4459	-1.17477	0.437883	-2.68283	0.00730023	0.018503	NA			TRUE
ENSG00000105357	948.873	-1.17334	0.0639839	-18.338	4.11846e-75	2.27359e-73	79784	MYH14	Q7Z406	TRUE
ENSG00000151136	68.6731	-1.17332	0.194504	-6.03235	1.61594e-09	8.56375e-09	121551	ABTB3	A6QL63	TRUE
ENSG00000108813	94.0798	-1.17289	0.178628	-6.56612	5.16415e-11	3.0754e-10	1748	DLX4	Q92988	TRUE
ENSG00000168961	33.2745	-1.17062	0.289084	-4.04941	5.1347e-05	0.000178182	3965	LGALS9	O00182	TRUE
ENSG00000197816	22.9407	-1.16977	0.334476	-3.49733	0.000469933	0.00144706	100499483	CCDC180	A0A6E1Y6F7	TRUE
ENSG00000267077	8.15119	-1.16942	0.543893	-2.15009	0.0315482	0.0693903	NA			TRUE
ENSG00000142156	14276.5	-1.16887	0.0329986	-35.4217	7.91243e-275	6.71384e-272	1291	COL6A1	P12109	TRUE
ENSG00000182885	19.5684	-1.16853	0.342423	-3.41255	0.000643592	0.00194137	222487	ADGRG3	Q86Y34	TRUE
ENSG00000078487	133.54	-1.16792	0.139084	-8.39727	4.56979e-17	3.92848e-16	55063	ZCWPW1	C9JUV7	TRUE
ENSG00000164695	331.656	-1.16778	0.0886962	-13.1661	1.3752e-39	3.04699e-38	92421	CHMP4C	Q96CF2	TRUE
ENSG00000176532	33.8121	-1.16753	0.245523	-4.75527	1.98186e-06	7.95174e-06	222171	PRR15	Q8IV56	TRUE
ENSG00000128833	1060.38	-1.16692	0.0574145	-20.3245	7.80445e-92	6.43166e-90	55930	MYO5C	Q9NQX4	TRUE
ENSG00000047648	95.1211	-1.16665	0.156136	-7.47203	7.89667e-14	5.65883e-13	395	ARHGAP6	O43182	TRUE
ENSG00000267121	264.128	-1.16647	0.261066	-4.4681	7.8917e-06	2.97562e-05	339192	FMNL1-DT		TRUE
ENSG00000229931	9.94673	-1.16644	0.523351	-2.22879	0.0258279	0.058103	NA	ATXN1-AS1		TRUE
ENSG00000079931	359.251	-1.15806	0.0829469	-13.9615	2.6772e-44	6.92264e-43	26002	MOXD1	Q6UVY6	TRUE
ENSG00000254338	12.4778	-1.15783	0.41323	-2.80191	0.00508013	0.0132633	104326051	MAFA-AS1		TRUE
ENSG00000141294	20.2699	-1.156	0.353071	-3.27413	0.00105986	0.00310465	90506	LRRC46	Q96FV0	TRUE
ENSG00000188322	145.944	-1.15485	0.124943	-9.243	2.39687e-20	2.45144e-19	388228	SBK1	Q52WX2	TRUE
ENSG00000269190	13.7117	-1.15435	0.410014	-2.81539	0.00487176	0.0127703	115290	FBXO17	M0QYI3	TRUE
ENSG00000177169	1691.69	-1.15425	0.0585552	-19.7122	1.69605e-86	1.25343e-84	8408	ULK1	O75385	TRUE
ENSG00000279873	17.5042	-1.15398	0.360002	-3.20549	0.00134834	0.00387778	100129726	LINC01126		TRUE
ENSG00000279133	11.7981	-1.15397	0.419566	-2.7504	0.00595228	0.0153532	NA			TRUE
ENSG00000287031	17.1165	-1.15098	0.344508	-3.34093	0.000834982	0.0024808	NA			TRUE
ENSG00000165474	12.6704	-1.15061	0.41437	-2.77677	0.00549016	0.0142543	2706	GJB2	P29033	TRUE
ENSG00000249572	43.7186	-1.14973	0.210723	-5.45608	4.86747e-08	2.27626e-07	NA	TARS1-DT		TRUE
ENSG00000165025	37.8131	-1.14902	0.243957	-4.70992	2.47811e-06	9.84624e-06	6850	SYK	P43405	TRUE
ENSG00000187583	245.154	-1.14823	0.100491	-11.4262	3.09346e-30	4.84423e-29	84069	PLEKHN1	J3KSM5	TRUE
ENSG00000170500	389.618	-1.14769	0.106988	-10.7273	7.5774e-27	1.04201e-25	164832	LONRF2	Q1L5Z9	TRUE
ENSG00000104953	52.3414	-1.14663	0.201172	-5.69976	1.19979e-08	5.92524e-08	79816	TLE6	Q9H808	TRUE
ENSG00000152932	37.8576	-1.14613	0.237996	-4.81576	1.46644e-06	5.95252e-06	115827	RAB3C	Q96E17	TRUE
ENSG00000233435	11.3641	-1.14312	0.47495	-2.40682	0.0160921	0.0379643	NA	AGGF1P2		TRUE
ENSG00000082556	14.7627	-1.1431	0.406522	-2.8119	0.00492492	0.0128889	4986	OPRK1	P41145	TRUE
ENSG00000176125	31.2799	-1.14273	0.265326	-4.30689	1.65564e-05	6.04089e-05	402682	UFSP1	Q6NVU6	TRUE
ENSG00000180066	474.372	-1.14161	0.0915736	-12.4666	1.13524e-35	2.20409e-34	NA	LINC02870		TRUE
ENSG00000079257	109.259	-1.14003	0.137019	-8.32025	8.77744e-17	7.44203e-16	56925	LXN	Q9BS40	TRUE
ENSG00000256299	7.15215	-1.13943	0.533514	-2.1357	0.0327037	0.071554	NA			TRUE
ENSG00000233237	212.774	-1.13941	0.110549	-10.3069	6.56134e-25	8.2639e-24	79940	LINC00472		TRUE
ENSG00000170689	74.1531	-1.13838	0.164108	-6.9368	4.01073e-12	2.56879e-11	3219	HOXB9	P17482	TRUE
ENSG00000112333	174.505	-1.13783	0.134336	-8.47005	2.45283e-17	2.14728e-16	7101	NR2E1	Q9Y466	TRUE
ENSG00000197748	62.0194	-1.13642	0.200473	-5.66872	1.43869e-08	7.05487e-08	80217	CFAP43	Q5TA04	TRUE
ENSG00000273443	23.0954	-1.1364	0.314369	-3.61486	0.000300515	0.000947667	NA			TRUE
ENSG00000129646	77.96	-1.13624	0.214198	-5.3046	1.1292e-07	5.13599e-07	84074	QRICH2	H7C0E3	TRUE
ENSG00000225774	8.12677	-1.13602	0.468483	-2.42488	0.0153133	0.0362912	NA	SIRPAP1		TRUE
ENSG00000006283	55.1153	-1.13588	0.196761	-5.77289	7.79211e-09	3.90372e-08	8913	CACNA1G	O43497	TRUE
ENSG00000131044	23.0402	-1.13564	0.297869	-3.81256	0.000137534	0.000453238	164395	TTLL9	A0A2R8Y6A5	TRUE
ENSG00000040608	471.155	-1.13208	0.0717794	-15.7717	4.87578e-56	1.73994e-54	65078	RTN4R	Q9BZR6	TRUE
ENSG00000166436	365.25	-1.13137	0.112045	-10.0975	5.6675e-24	6.88454e-23	9866	TRIM66	A0A8Z5E822	TRUE
ENSG00000075461	89.9768	-1.13126	0.182596	-6.19542	5.81314e-10	3.18839e-09	27092	CACNG4	Q9UBN1	TRUE
ENSG00000273027	9.04602	-1.1308	0.507376	-2.22873	0.0258321	0.0581063	NA			TRUE
ENSG00000132470	5542.73	-1.13068	0.0444497	-25.4373	9.7499e-143	1.80137e-140	3691	ITGB4	A0A024R8K7	TRUE
ENSG00000008735	257.055	-1.13032	0.103459	-10.9254	8.71652e-28	1.23957e-26	23542	MAPK8IP2	Q13387	TRUE
ENSG00000196296	63.1142	-1.12968	0.232052	-4.86821	1.12614e-06	4.62778e-06	487	ATP2A1	H3BVB2	TRUE
ENSG00000197766	36.1194	-1.1287	0.269786	-4.18368	2.86833e-05	0.000102325	1675	CFD	P00746	TRUE
ENSG00000205436	25.5448	-1.12807	0.314364	-3.58841	0.000332705	0.00104229	91828	EXOC3L4	Q17RC7	TRUE
ENSG00000132481	1995.58	-1.12581	0.0491014	-22.9283	2.42527e-116	3.17503e-114	91107	TRIM47	K7EJ63	TRUE
ENSG00000261798	13.4975	-1.12576	0.414625	-2.71513	0.00662499	0.0169377	101929536			TRUE
ENSG00000241860	11.0375	-1.12557	0.465523	-2.41787	0.0156118	0.0369223	NA			TRUE
ENSG00000167578	10.2188	-1.12498	0.431865	-2.60492	0.00918947	0.0228738	53916	RAB4B	P61018	TRUE
ENSG00000275793	25.1938	-1.12424	0.308051	-3.64953	0.000262724	0.000835624	85376	RIMBP3	Q9UFD9	TRUE
ENSG00000203883	126.828	-1.12242	0.139083	-8.07015	7.02092e-16	5.65773e-15	54345	SOX18	P35713	TRUE
ENSG00000168010	740.941	-1.12179	0.095799	-11.7099	1.13479e-31	1.88118e-30	89849	ATG16L2	Q8NAA4	TRUE
ENSG00000206140	7.98279	-1.12122	0.551191	-2.03418	0.0419334	0.0891512	645426	TMEM191C	A0A804HIB0	TRUE
ENSG00000176658	428.759	-1.12093	0.0766285	-14.6281	1.85951e-48	5.39258e-47	4642	MYO1D	O94832	TRUE
ENSG00000115232	2978.68	-1.11937	0.0423868	-26.4086	1.09242e-153	2.36106e-151	3676	ITGA4	P13612	TRUE
ENSG00000176896	45.5184	-1.11884	0.224348	-4.98706	6.13058e-07	2.59615e-06	170082	TCEANC	Q8N8B7	TRUE
ENSG00000167191	1882.88	-1.11675	0.0431568	-25.8766	1.22125e-147	2.45429e-145	51704	GPRC5B	H3BN33	TRUE
ENSG00000167619	38.4857	-1.1162	0.237786	-4.69412	2.67752e-06	1.06183e-05	284339	TMEM145	Q8NBT3	TRUE
ENSG00000174130	144.201	-1.11597	0.124197	-8.98549	2.5759e-19	2.5123e-18	10333	TLR6	Q9Y2C9	TRUE
ENSG00000230773	9.70266	-1.11558	0.513777	-2.17133	0.0299061	0.06623	NA			TRUE
ENSG00000178700	222.94	-1.11547	0.187745	-5.94144	2.82521e-09	1.46637e-08	200895	DHFR2	Q86XF0	TRUE
ENSG00000147642	44.9755	-1.11489	0.24751	-4.50442	6.65557e-06	2.52993e-05	55638	SYBU	E9PN31	TRUE
ENSG00000171962	15.187	-1.1146	0.362887	-3.07147	0.00213007	0.00594107	83450	DRC3	J3KRB8	TRUE
ENSG00000271614	11.7308	-1.11389	0.473181	-2.35404	0.0185706	0.0432019	NA	ATP2B1-AS1		TRUE
ENSG00000142530	38.9201	-1.11324	0.254414	-4.3757	1.21041e-05	4.47844e-05	112703	GARIN5A	A0A075B7A4	TRUE
ENSG00000286585	9.55181	-1.11272	0.516561	-2.15409	0.0312334	0.0687904	105374174			TRUE
ENSG00000109452	38.2499	-1.1127	0.242933	-4.5803	4.64301e-06	1.79258e-05	8821	INPP4B	A0A8I5KPN5	TRUE
ENSG00000271334	46.0871	-1.11206	0.217563	-5.11145	3.197e-07	1.38823e-06	101926940	LINC02104		TRUE
ENSG00000185774	71.7922	-1.11203	0.225394	-4.9337	8.06852e-07	3.37317e-06	80333	KCNIP4	Q6PIL6	TRUE
ENSG00000221883	9.64386	-1.11169	0.481898	-2.3069	0.0210604	0.0483509	NA	ARIH2OS		TRUE
ENSG00000271009	16.313	-1.11144	0.362418	-3.06674	0.00216405	0.00602851	NA			TRUE
ENSG00000273015	194.917	-1.11139	0.123562	-8.99457	2.37154e-19	2.31495e-18	NA	LINC00938		TRUE
ENSG00000250474	9.78196	-1.11137	0.501813	-2.21472	0.0267794	0.0600368	NA	WBP1LP2		TRUE
ENSG00000250616	16.0848	-1.11026	0.38508	-2.88319	0.00393672	0.0104775	101928595	YPEL3-DT		TRUE
ENSG00000286753	49.4667	-1.10981	0.211435	-5.24892	1.52991e-07	6.87394e-07	101929200			TRUE
ENSG00000143869	8.88645	-1.10897	0.502598	-2.20648	0.0273503	0.0611311	151449	GDF7	Q7Z4P5	TRUE
ENSG00000187650	72.6639	-1.10847	0.181671	-6.1015	1.05079e-09	5.64841e-09	400673	VMAC	Q2NL98	TRUE
ENSG00000272030	30.8081	-1.10834	0.278472	-3.98007	6.88939e-05	0.000235611	NA			TRUE
ENSG00000130518	16.6323	-1.10828	0.342602	-3.23491	0.00121682	0.00352165	80726	IQCN	Q9H0B3	TRUE
ENSG00000166510	142.088	-1.10752	0.128437	-8.62309	6.51714e-18	5.89916e-17	80323	CCDC68	A0A024R2B9	TRUE
ENSG00000262587	14.1628	-1.10716	0.417041	-2.6548	0.00793561	0.0199917	NA			TRUE
ENSG00000120885	2519.41	-1.10641	0.0360008	-30.7329	2.07185e-207	9.88876e-205	1191	CLU	E5RG36	TRUE
ENSG00000212864	54.4415	-1.10569	0.226298	-4.88601	1.02898e-06	4.24373e-06	727800	RNF208	Q9H0X6	TRUE
ENSG00000100311	859.092	-1.10374	0.056209	-19.6364	7.55932e-86	5.48051e-84	5155	PDGFB	P01127	TRUE
ENSG00000272106	100.58	-1.10269	0.147612	-7.47015	8.01043e-14	5.73676e-13	NA			TRUE
ENSG00000100060	48.3049	-1.10164	0.235358	-4.6807	2.85898e-06	1.12988e-05	4242	MFNG	A9UJQ1	TRUE
ENSG00000133067	10.6859	-1.1014	0.455218	-2.4195	0.015542	0.0367686	59352	LGR6	Q9HBX8	TRUE
ENSG00000274372	25.2252	-1.10128	0.269509	-4.08624	4.38414e-05	0.000153227	NA	LINC02804		TRUE
ENSG00000161180	17.0366	-1.10046	0.367028	-2.99829	0.00271498	0.00743577	164592	CCDC116	C9JW89	TRUE
ENSG00000186897	12.8008	-1.09993	0.426341	-2.57992	0.00988222	0.0244547	338761	C1QL4	Q86Z23	TRUE
ENSG00000100033	18.7968	-1.09841	0.317056	-3.4644	0.000531408	0.00162327	5625	PRODH	C9JIW4	TRUE
ENSG00000273148	21.7848	-1.09742	0.336716	-3.25918	0.00111735	0.00325889	100270804	LCDR		TRUE
ENSG00000198917	19.0079	-1.09693	0.388184	-2.82581	0.00471616	0.0123907	51490	SPOUT1	Q5T280	TRUE
ENSG00000168140	22.7171	-1.0964	0.300444	-3.64927	0.000262984	0.000836335	114990	VASN	Q6EMK4	TRUE
ENSG00000166762	105.508	-1.09607	0.143807	-7.62187	2.50031e-14	1.85139e-13	117155	CATSPER2	Q96P56	TRUE
ENSG00000261777	33.4884	-1.09551	0.245882	-4.45543	8.37233e-06	3.14908e-05	100506083	DDX19A-DT		TRUE
ENSG00000163235	330.37	-1.09475	0.0809895	-13.5172	1.23737e-41	2.92854e-40	7039	TGFA	P01135	TRUE
ENSG00000006071	29.6773	-1.09458	0.268459	-4.07729	4.55637e-05	0.000159005	6833	ABCC8	A0A2R8YGQ6	TRUE
ENSG00000259349	8.13984	-1.09456	0.511302	-2.14073	0.032296	0.0708175	NA	APPBP2-DT		TRUE
ENSG00000242028	76.108	-1.09347	0.195703	-5.5874	2.30497e-08	1.11055e-07	25764	HYPK	Q9NX55	TRUE
ENSG00000245025	40.4236	-1.09301	0.242983	-4.49831	6.84967e-06	2.5994e-05	NA			TRUE
ENSG00000267254	58.0796	-1.09266	0.248792	-4.39184	1.12394e-05	4.17197e-05	284408	ZNF790-AS1		TRUE
ENSG00000165171	251.198	-1.09064	0.0980518	-11.1231	9.68214e-29	1.43944e-27	155368	METTL27	Q8N6F8	TRUE
ENSG00000137573	15.8239	-1.09004	0.419497	-2.59844	0.00936488	0.02327	23213	SULF1	E9PJL8	TRUE
ENSG00000260903	42.7624	-1.08996	0.238513	-4.56982	4.8814e-06	1.88049e-05	343702	XKR7	Q5GH72	TRUE
ENSG00000127928	14.16	-1.08912	0.434844	-2.50462	0.0122583	0.0297562	2792	GNGT1	P63211	TRUE
ENSG00000130023	298.085	-1.089	0.0865336	-12.5848	2.56122e-36	5.06278e-35	55780	ERMARD	K7ER62	TRUE
ENSG00000237517	45.2768	-1.0873	0.227021	-4.78941	1.67276e-06	6.75175e-06	NA	CELSR1P1		TRUE
ENSG00000270020	7.92756	-1.08624	0.51595	-2.10531	0.035264	0.0765854	NA			TRUE
ENSG00000163508	28.0343	-1.08558	0.335301	-3.23764	0.00120524	0.00349034	8320	EOMES	O95936	TRUE
ENSG00000229337	13.393	-1.08519	0.395457	-2.74415	0.00606671	0.0156184	NA			TRUE
ENSG00000163666	9.63875	-1.08129	0.507842	-2.12919	0.0332386	0.072551	8820	HESX1	C9J0A9	TRUE
ENSG00000250917	9.41425	-1.08104	0.543014	-1.99082	0.0465008	0.0976117	NA			TRUE
ENSG00000117069	25.5814	-1.08034	0.362423	-2.98089	0.0028741	0.00783598	81849	ST6GALNAC5	F2Z2C8	TRUE
ENSG00000182165	121.539	-1.07991	0.139417	-7.7459	9.49089e-15	7.219e-14	NA	TP53TG1		TRUE
ENSG00000128918	9.22107	-1.07863	0.450361	-2.39505	0.0166182	0.0390686	8854	ALDH1A2	O94788	TRUE
ENSG00000264635	12.234	-1.07821	0.44556	-2.4199	0.0155249	0.0367319	NA			TRUE
ENSG00000231767	14.9253	-1.07814	0.517986	-2.08141	0.0373965	0.0805749	NA	RPS27AP5		TRUE
ENSG00000204624	14.6195	-1.07763	0.364735	-2.95455	0.00313127	0.00848261	57540	DISP3	Q9P2K9	TRUE
ENSG00000130038	15.4834	-1.07651	0.367856	-2.92643	0.00342875	0.0092252	84766	CRACR2A	Q9BSW2	TRUE
ENSG00000287356	42.3257	-1.07516	0.233254	-4.6094	4.03839e-06	1.57132e-05	NA			TRUE
ENSG00000129422	109.533	-1.07508	0.15471	-6.94898	3.67933e-12	2.36442e-11	57509	MTUS1	Q9ULD2	TRUE
ENSG00000106123	74.5171	-1.07493	0.196266	-5.47688	4.32894e-08	2.03647e-07	2051	EPHB6	A0A0G2JNH7	TRUE
ENSG00000258405	204.204	-1.07357	0.151402	-7.09086	1.33279e-12	8.83767e-12	147660	ZNF578	Q96N58	TRUE
ENSG00000272572	13.6459	-1.07301	0.383675	-2.79666	0.00516331	0.0134606	NA			TRUE
ENSG00000152433	45.3152	-1.073	0.230288	-4.65938	3.17161e-06	1.24848e-05	284306	ZNF547	M0QYW2	TRUE
ENSG00000225335	25.2801	-1.07299	0.296344	-3.62074	0.000293756	0.000928516	NA			TRUE
ENSG00000176692	81.8391	-1.07284	0.170089	-6.30754	2.83513e-10	1.59315e-09	2303	FOXC2	Q99958	TRUE
ENSG00000189050	139.229	-1.0703	0.145705	-7.34561	2.04821e-13	1.42541e-12	51136	RNFT1	K7EJ18	TRUE
ENSG00000178826	22.7686	-1.07012	0.326678	-3.27576	0.00105377	0.00308877	135932	TMEM139	Q8IV31	TRUE
ENSG00000135905	497.437	-1.06972	0.074797	-14.3016	2.1389e-46	5.86852e-45	55619	DOCK10	A0A8V8TLW2	TRUE
ENSG00000058453	830.04	-1.06803	0.0614442	-17.3821	1.12747e-67	5.39253e-66	9696	CROCC	Q5TZA2	TRUE
ENSG00000118557	13.1586	-1.06705	0.379125	-2.8145	0.00488529	0.0127999	83449	PMFBP1	H0YFP6	TRUE
ENSG00000147676	361.405	-1.06683	0.0798358	-13.3628	9.97285e-41	2.27341e-39	114569	MAL2	Q969L2	TRUE
ENSG00000125845	56.8874	-1.06302	0.224222	-4.74091	2.1276e-06	8.5067e-06	650	BMP2	P12643	TRUE
ENSG00000273576	23.3246	-1.06237	0.385063	-2.75896	0.00579859	0.014982	NA	NA	NA	TRUE
ENSG00000005243	7.91647	-1.06143	0.513627	-2.06654	0.0387779	0.083176	51226	COPZ2	J3QL73	TRUE
ENSG00000139515	17.3217	-1.06124	0.339455	-3.1263	0.00177021	0.00499575	3651	PDX1	P52945	TRUE
ENSG00000160179	235.197	-1.05971	0.108901	-9.7309	2.22606e-22	2.52596e-21	9619	ABCG1	P45844	TRUE
ENSG00000079337	53.5992	-1.0596	0.207293	-5.11158	3.19473e-07	1.38751e-06	10411	RAPGEF3	O95398	TRUE
ENSG00000197837	23.1642	-1.05945	0.305988	-3.46239	0.000535409	0.00163419	121504	H4C16	P62805	TRUE
ENSG00000278834	78.1498	-1.05935	0.165318	-6.40797	1.47467e-10	8.48224e-10	NA			TRUE
ENSG00000231431	21.7491	-1.05889	0.324984	-3.25827	0.00112094	0.00326768	NA	FAR2P4		TRUE
ENSG00000272791	14.2662	-1.05827	0.39183	-2.70084	0.00691636	0.0176147	NA			TRUE
ENSG00000228175	32.0165	-1.0562	0.319074	-3.31022	0.00093223	0.0027533	NA	GEMIN8P4		TRUE
ENSG00000100196	587.381	-1.05509	0.0660691	-15.9695	2.08452e-57	7.7401e-56	11015	KDELR3	A0A024R1R0	TRUE
ENSG00000272482	8.10916	-1.05447	0.500045	-2.10875	0.0349659	0.0760027	NA			TRUE
ENSG00000182795	9.98277	-1.0533	0.519981	-2.02565	0.0428004	0.0908008	79098	C1orf116	Q9BW04	TRUE
ENSG00000221886	129.048	-1.05308	0.297539	-3.53932	0.000401164	0.00124501	63920	FAM200C	Q8IZ13	TRUE
ENSG00000124126	997.445	-1.05215	0.0528581	-19.9051	3.67491e-88	2.82524e-86	57580	PREX1	Q8TCU6	TRUE
ENSG00000161149	31.9095	-1.05206	0.303832	-3.46264	0.000534895	0.00163284	NA	NA	NA	TRUE
ENSG00000004399	2450.37	-1.0485	0.0557977	-18.7911	8.93764e-79	5.50433e-77	23129	PLXND1	Q9Y4D7	TRUE
ENSG00000175820	19.5139	-1.04795	0.336618	-3.11318	0.0018508	0.00520908	643677	CCDC168	Q8NDH2	TRUE
ENSG00000129990	26.0443	-1.04792	0.311654	-3.36244	0.000772571	0.00230614	6861	SYT5	A0A024R4N8	TRUE
ENSG00000275549	18.4842	-1.0476	0.497559	-2.10547	0.0352503	0.0765793	100129722	STPG3-AS1		TRUE
ENSG00000155093	173.702	-1.04721	0.127592	-8.20749	2.25867e-16	1.8735e-15	5799	PTPRN2	A0A3B3IU41	TRUE
ENSG00000277287	27.0188	-1.04669	0.31489	-3.32398	0.000887415	0.00262976	NA			TRUE
ENSG00000263155	39.7608	-1.04406	0.277249	-3.76579	0.000166023	0.000541435	100820829	MYZAP	H3BTD5	TRUE
ENSG00000214711	35.1966	-1.0424	0.264206	-3.9454	7.96657e-05	0.000270351	440854	CAPN14	A8MX76	TRUE
ENSG00000253187	8.85427	-1.04147	0.484566	-2.14928	0.0316119	0.0695237	100874323	HOXA10-AS		TRUE
ENSG00000285669	33.6675	-1.04112	0.27028	-3.85199	0.000117162	0.00038969	NA			TRUE
ENSG00000092607	17.6713	-1.04043	0.511491	-2.03411	0.0419407	0.0891585	6913	TBX15	Q96SF7	TRUE
ENSG00000120262	11.6522	-1.04013	0.434098	-2.39607	0.0165718	0.0389715	80129	CCDC170	Q8IYT3	TRUE
ENSG00000242110	58.194	-1.03894	0.190401	-5.45658	4.85388e-08	2.27036e-07	23600	AMACR	Q9UHK6	TRUE
ENSG00000188818	247.911	-1.03888	0.110175	-9.42932	4.1277e-21	4.38413e-20	79844	ZDHHC11	Q9H8X9	TRUE
ENSG00000258708	73.8193	-1.03826	0.17992	-5.77066	7.89597e-09	3.9523e-08	100129794	SLC25A21-AS1		TRUE
ENSG00000138670	8.32704	-1.03794	0.469214	-2.21209	0.0269607	0.0603605	153020	RASGEF1B	A0A0G2JLL4	TRUE
ENSG00000242294	322.61	-1.03727	0.117586	-8.82132	1.13117e-18	1.06384e-17	NA	STAG3L5P		TRUE
ENSG00000205413	536.559	-1.03726	0.077435	-13.3952	6.45229e-41	1.48714e-39	54809	SAMD9	Q5K651	TRUE
ENSG00000142765	74.2478	-1.03711	0.164294	-6.31253	2.74511e-10	1.54446e-09	84958	SYTL1	Q8IYJ3	TRUE
ENSG00000172748	62.1254	-1.03536	0.200849	-5.15493	2.53723e-07	1.1125e-06	169270	ZNF596	V9GYI9	TRUE
ENSG00000251365	43.0442	-1.03479	0.218183	-4.74275	2.10836e-06	8.43564e-06	109729133	LINC02236		TRUE
ENSG00000225077	59.0244	-1.03396	0.193619	-5.34018	9.28558e-08	4.25721e-07	NA	ICMT-DT		TRUE
ENSG00000283415	13.3419	-1.03364	0.3895	-2.65377	0.0079599	0.0200463	NA			TRUE
ENSG00000111319	93.0833	-1.03337	0.169294	-6.104	1.03447e-09	5.56331e-09	6337	SCNN1A	P37088	TRUE
ENSG00000205277	59.7365	-1.03301	0.200167	-5.16075	2.45962e-07	1.08012e-06	10071	MUC12	H7BXN1	TRUE
ENSG00000204311	30.3195	-1.03231	0.286513	-3.60301	0.000314553	0.000989211	494513	PJVK	Q0ZLH3	TRUE
ENSG00000203441	14.993	-1.03231	0.393249	-2.62508	0.00866295	0.0216668	106478991	LINC00449		TRUE
ENSG00000108786	12.3459	-1.03127	0.411826	-2.50414	0.0122749	0.0297901	3292	HSD17B1	A0A0A0MQS7	TRUE
ENSG00000274561	18.8797	-1.03089	0.363661	-2.83475	0.00458618	0.0120756	NA			TRUE
ENSG00000237491	21.1514	-1.03041	0.33177	-3.10581	0.0018976	0.005329	NA	LINC01409		TRUE
ENSG00000281501	38.8533	-1.02908	0.26775	-3.84345	0.000121315	0.000402569	NA	SEPSECS-AS1		TRUE
ENSG00000131471	32.2842	-1.0266	0.251673	-4.07909	4.52127e-05	0.000157828	8639	AOC3	Q16853	TRUE
ENSG00000260081	39.4147	-1.02655	0.225633	-4.54963	5.37413e-06	2.06061e-05	NA	MRFAP1P1		TRUE
ENSG00000006025	373.352	-1.02575	0.098867	-10.3751	3.22041e-25	4.11716e-24	114881	OSBPL7	J3QLK7	TRUE
ENSG00000063180	76.5869	-1.0254	0.159392	-6.43318	1.2496e-10	7.23119e-10	770	CA11	O75493	TRUE
ENSG00000120093	103.365	-1.02537	0.189096	-5.42248	5.87782e-08	2.73491e-07	3213	HOXB3	F8W1L2	TRUE
ENSG00000166263	374.493	-1.02517	0.0972299	-10.5437	5.4302e-26	7.19941e-25	252983	STXBP4	Q6ZWJ1	TRUE
ENSG00000114923	369.166	-1.02439	0.0921002	-11.1225	9.74573e-29	1.44702e-27	6508	SLC4A3	P48751	TRUE
ENSG00000272734	346.488	-1.02421	0.130974	-7.81997	5.28365e-15	4.07433e-14	NA	ADIRF-AS1		TRUE
ENSG00000012048	1689.04	-1.02289	0.0604452	-16.9225	3.0696e-64	1.36288e-62	672	BRCA1	K7EPC7	TRUE
ENSG00000267080	402.458	-1.02264	0.0824072	-12.4096	2.31871e-35	4.44905e-34	339201	ASB16-AS1		TRUE
ENSG00000160219	67.5536	-1.02233	0.186507	-5.48147	4.21807e-08	1.98594e-07	139716	GAB3	Q8WWW8	TRUE
ENSG00000012171	1347.68	-1.02223	0.0615721	-16.6021	6.72429e-62	2.83708e-60	7869	SEMA3B	B4DEK9	TRUE
ENSG00000170190	53.7662	-1.02148	0.198036	-5.15808	2.49496e-07	1.0948e-06	9121	SLC16A5	O15375	TRUE
ENSG00000118640	17.9376	-1.02105	0.400821	-2.5474	0.0108529	0.026631	8673	VAMP8	B8ZZT4	TRUE
ENSG00000248874	89.6296	-1.01887	0.195454	-5.21284	1.85975e-07	8.28124e-07	439936	LINC02899		TRUE
ENSG00000187229	11.5492	-1.01859	0.489921	-2.07909	0.0376091	0.0809646	NA			TRUE
ENSG00000167107	179.045	-1.01852	0.128617	-7.91903	2.39363e-15	1.87609e-14	80221	ACSF2	H0Y8Y5	TRUE
ENSG00000133639	317.329	-1.01311	0.0967578	-10.4706	1.17859e-25	1.54207e-24	694	BTG1	P62324	TRUE
ENSG00000257337	226.32	-1.01306	0.0972214	-10.4201	2.00771e-25	2.59575e-24	283335	TNS2-AS1		TRUE
ENSG00000144460	9.91301	-1.01192	0.483346	-2.09356	0.0362989	0.0785426	57624	NYAP2	A0A8V8N5G5	TRUE
ENSG00000182379	82.3601	-1.01169	0.161195	-6.27622	3.46896e-10	1.9398e-09	11247	NXPH4	O95158	TRUE
ENSG00000213406	7.59683	-1.01135	0.508049	-1.99065	0.0465194	0.0976328	NA	ANXA2P1		TRUE
ENSG00000147041	73.2729	-1.01132	0.196255	-5.15311	2.56206e-07	1.12231e-06	94122	SYTL5	Q8TDW5	TRUE
ENSG00000165923	23.3928	-1.01132	0.353243	-2.86297	0.00419696	0.0111223	79841	AGBL2	E9PI49	TRUE
ENSG00000144821	55.5872	-1.01006	0.191774	-5.26691	1.38737e-07	6.25928e-07	22989	MYH15	A0A8I5KXJ3	TRUE
ENSG00000130477	136.029	-1.00976	0.130424	-7.74214	9.77538e-15	7.42553e-14	23025	UNC13A	Q9UPW8	TRUE
ENSG00000176222	43.7938	-1.00918	0.247372	-4.07961	4.51121e-05	0.000157549	342908	ZNF404	Q494X3	TRUE
ENSG00000251141	82.8419	-1.00853	0.163823	-6.15623	7.44982e-10	4.0502e-09	NA	MRPS30-DT		TRUE
ENSG00000275441	10.7609	-1.00834	0.461861	-2.1832	0.0290209	0.0644628	NA			TRUE
ENSG00000196981	348.466	-1.00744	0.0918898	-10.9635	5.72123e-28	8.18186e-27	54554	WDR5B	Q86VZ2	TRUE
ENSG00000119630	48.1985	-1.00664	0.223743	-4.49909	6.82437e-06	2.59066e-05	5228	PGF	Q53XY6	TRUE
ENSG00000179403	345.854	-1.00585	0.0939199	-10.7097	9.17062e-27	1.25808e-25	64856	VWA1	J3QLP3	TRUE
ENSG00000272269	121.773	-1.0057	0.156605	-6.42191	1.34575e-10	7.76406e-10	105374952	NUP153-AS1		TRUE
ENSG00000235072	8.77467	-1.00555	0.492581	-2.04139	0.0412117	0.0877879	NA	ARNILA		TRUE
ENSG00000104883	19.4633	-1.0044	0.322364	-3.11573	0.00183488	0.00516801	92960	PEX11G	Q96HA9	TRUE
ENSG00000143502	10.9364	-1.00393	0.433525	-2.31573	0.0205731	0.0473746	55061	SUSD4	A0A7P0Z457	TRUE
ENSG00000230707	12.8564	-1.00263	0.416199	-2.40903	0.0159951	0.0377619	389895	HAPSTR2	A0A7P0TBJ1	TRUE
ENSG00000158077	14.4917	-1.0025	0.387927	-2.58425	0.00975924	0.0241791	338323	NLRP14	Q86W24	TRUE
ENSG00000166407	37.9133	-1.00214	0.242957	-4.12474	3.71146e-05	0.000130875	4004	LMO1	P25800	TRUE
ENSG00000272894	25.3836	-1.00139	0.305736	-3.27534	0.00105534	0.00309299	NA	MIOS-DT		TRUE
ENSG00000197093	12.5644	-0.998134	0.40713	-2.45163	0.0142209	0.0339997	79690	GAL3ST4	A0A0J9YXX0	TRUE
ENSG00000130700	275.737	-0.99769	0.114814	-8.68961	3.63677e-18	3.3354e-17	140628	GATA5	Q9BWX5	TRUE
ENSG00000130997	9.99493	-0.997656	0.483119	-2.06503	0.0389201	0.0834261	353497	POLN	Q7Z5Q5	TRUE
ENSG00000258609	43.3955	-0.996293	0.219231	-4.5445	5.50658e-06	2.10822e-05	100885779	LINC-ROR		TRUE
ENSG00000227799	11.588	-0.994886	0.440805	-2.25697	0.0240097	0.0544132	NA	CDPF1P1		TRUE
ENSG00000085831	96.7791	-0.994324	0.153304	-6.48596	8.81698e-11	5.16089e-10	22996	TTC39A	E9PQX3	TRUE
ENSG00000079385	30.4241	-0.994247	0.273977	-3.62894	0.000284588	0.00090166	634	CEACAM1	P13688	TRUE
ENSG00000219626	50.5743	-0.992888	0.21065	-4.71344	2.43569e-06	9.68275e-06	375190	FAM228B	A0A087WZM6	TRUE
ENSG00000241127	246.215	-0.992677	0.104198	-9.52684	1.62139e-21	1.75798e-20	57002	YAE1	C9IZ57	TRUE
ENSG00000008277	343.722	-0.991336	0.0833529	-11.8932	1.28338e-32	2.20903e-31	53616	ADAM22	F8WAD8	TRUE
ENSG00000245534	40.5275	-0.989976	0.22708	-4.35959	1.30307e-05	4.80035e-05	101928784	RORA-AS1		TRUE
ENSG00000154874	33.8641	-0.989801	0.247102	-4.00563	6.18526e-05	0.000212323	NA	CCDC144BP		TRUE
ENSG00000189120	33.1481	-0.988852	0.252267	-3.91986	8.8599e-05	0.000299337	80320	SP6	Q3SY56	TRUE
ENSG00000231764	85.3951	-0.98849	0.233915	-4.22585	2.38037e-05	8.54501e-05	NA	DLX6-AS1		TRUE
ENSG00000232859	33.0283	-0.988182	0.250339	-3.94737	7.90147e-05	0.000268261	201229	LYRM9	A8MSI8	TRUE
ENSG00000129951	52.2111	-0.988132	0.202784	-4.87283	1.10008e-06	4.52232e-06	79948	PLPPR3	Q6T4P5	TRUE
ENSG00000277149	48.9887	-0.987679	0.224663	-4.39627	1.10129e-05	4.09188e-05	441250	TYW1B	Q6NUM6	TRUE
ENSG00000078114	11.655	-0.985448	0.409658	-2.40554	0.0161488	0.0380783	10529	NEBL	O76041	TRUE
ENSG00000124466	21.6488	-0.98435	0.316921	-3.10598	0.00189647	0.00532649	27076	LYPD3	O95274	TRUE
ENSG00000263680	8.12342	-0.984024	0.496577	-1.98161	0.0475226	0.0994376	NA			TRUE
ENSG00000243696	11.1974	-0.983639	0.412336	-2.38553	0.0170545	0.0399998	NA			TRUE
ENSG00000243566	12.6421	-0.983331	0.41538	-2.3673	0.0179183	0.04188	105375355	UPK3B	Q9BT76	TRUE
ENSG00000197852	94.2767	-0.983278	0.182302	-5.39366	6.90349e-08	3.19513e-07	55924	INKA2	E9PR53	TRUE
ENSG00000267868	15.7696	-0.982454	0.361082	-2.72086	0.00651119	0.0166672	NA			TRUE
ENSG00000245849	219.939	-0.982425	0.111038	-8.84766	8.9372e-19	8.45381e-18	100505648	RAD51-AS1		TRUE
ENSG00000257086	71.2123	-0.982347	0.188577	-5.20927	1.89588e-07	8.43229e-07	NA			TRUE
ENSG00000188266	33.8644	-0.981721	0.262431	-3.74087	0.000183385	0.000594961	123688	HYKK	A0A0C4DGM4	TRUE
ENSG00000153721	255.246	-0.981706	0.0930341	-10.5521	4.96698e-26	6.61975e-25	154043	CNKSR3	Q6P9H4	TRUE
ENSG00000279207	198.718	-0.981391	0.110926	-8.84725	8.96989e-19	8.47773e-18	NA			TRUE
ENSG00000105327	270.587	-0.979752	0.117988	-8.30383	1.00807e-16	8.51578e-16	27113	BBC3	Q96PG8	TRUE
ENSG00000166592	399.607	-0.979739	0.101288	-9.67278	3.93541e-22	4.40881e-21	6236	RRAD	P55042	TRUE
ENSG00000285967	1259.47	-0.979581	0.0698272	-14.0287	1.04103e-44	2.72884e-43	646719	NIPBL-DT		TRUE
ENSG00000137872	45.3149	-0.978985	0.237959	-4.11409	3.88705e-05	0.000136814	80031	SEMA6D	Q8NFY4	TRUE
ENSG00000187244	3870.29	-0.978691	0.0409591	-23.8944	3.50468e-126	5.28238e-124	4059	BCAM	P50895	TRUE
ENSG00000160471	30.956	-0.97688	0.285506	-3.42157	0.000622597	0.001882	125965	COX6B2	Q6YFQ2	TRUE
ENSG00000121101	19.2789	-0.976039	0.332608	-2.93451	0.0033408	0.00901079	56155	TEX14	Q8IWB6	TRUE
ENSG00000024422	28.2424	-0.975043	0.285904	-3.41039	0.000648704	0.00195576	30846	EHD2	M0R1B9	TRUE
ENSG00000269386	56.7806	-0.974843	0.198589	-4.90884	9.16144e-07	3.80578e-06	100507567	RAB11B-AS1		TRUE
ENSG00000128165	671.751	-0.974433	0.0760535	-12.8125	1.39619e-37	2.87651e-36	79924	ADM2	Q7Z4H4	TRUE
ENSG00000269982	8.4021	-0.973775	0.481515	-2.02232	0.0431437	0.0914022	NA			TRUE
ENSG00000272606	18.5164	-0.972874	0.345719	-2.81406	0.00489198	0.0128145	NA	PPP4R3B-DT		TRUE
ENSG00000099812	505.988	-0.972674	0.0773763	-12.5707	3.06011e-36	6.02812e-35	126353	MISP	Q8IVT2	TRUE
ENSG00000010310	29.6648	-0.971623	0.264194	-3.67769	0.000235358	0.0007535	2696	GIPR	A0A494C077	TRUE
ENSG00000115525	868.154	-0.971541	0.0572074	-16.9828	1.10152e-64	4.92889e-63	8869	ST3GAL5	A0A1W2PQH5	TRUE
ENSG00000285410	210.197	-0.971293	0.103744	-9.3624	7.79467e-21	8.18029e-20	55056	GABPB1-IT1		TRUE
ENSG00000250900	8.99614	-0.969644	0.475055	-2.04112	0.041239	0.0878298	NA	TRIM7-AS1		TRUE
ENSG00000272668	174.491	-0.969577	0.177652	-5.45774	4.82224e-08	2.25603e-07	107985216			TRUE
ENSG00000273702	10.2171	-0.968737	0.465588	-2.08067	0.0374638	0.080682	NA			TRUE
ENSG00000173991	42.0233	-0.968685	0.232466	-4.167	3.08634e-05	0.000109676	8557	TCAP	O15273	TRUE
ENSG00000176723	8.9893	-0.96853	0.465009	-2.08282	0.0372679	0.0803406	283933	ZNF843	Q8N446	TRUE
ENSG00000138772	2099.95	-0.967189	0.0438495	-22.057	8.18245e-108	9.32637e-106	306	ANXA3	D6RA82	TRUE
ENSG00000125531	15.7056	-0.967189	0.415443	-2.32809	0.0199074	0.0459756	79025	FNDC11	Q9BVV2	TRUE
ENSG00000251615	89.9368	-0.966903	0.162396	-5.95397	2.61708e-09	1.3639e-08	NA			TRUE
ENSG00000156463	59.1344	-0.966508	0.189807	-5.09206	3.54197e-07	1.53194e-06	153769	SH3RF2	Q8TEC5	TRUE
ENSG00000142235	32.9276	-0.965622	0.26249	-3.6787	0.000234429	0.000750842	114783	LMTK3	Q96Q04	TRUE
ENSG00000152822	12.9799	-0.965458	0.417449	-2.31276	0.0207359	0.0476919	2911	GRM1	Q13255	TRUE
ENSG00000180263	928.826	-0.96526	0.0658933	-14.6488	1.3708e-48	3.98541e-47	55785	FGD6	Q6ZV73	TRUE
ENSG00000166839	223.058	-0.964429	0.110151	-8.75549	2.03212e-18	1.88944e-17	348094	ANKDD1A	A0A0C4DGZ7	TRUE
ENSG00000188613	234.033	-0.963866	0.094174	-10.2349	1.38268e-24	1.72159e-23	340719	NANOS1	Q8WY41	TRUE
ENSG00000280161	54.5761	-0.962828	0.200288	-4.80721	1.53052e-06	6.19755e-06	NA			TRUE
ENSG00000247199	71.2723	-0.962023	0.173809	-5.53495	3.11322e-08	1.48314e-07	124901185	FBXO38-DT		TRUE
ENSG00000197558	23.8012	-0.961774	0.290807	-3.30726	0.000942136	0.00278149	NA	SSPOP		TRUE
ENSG00000108821	575.262	-0.961169	0.104956	-9.15781	5.29604e-20	5.33329e-19	1277	COL1A1	I3L3H7	TRUE
ENSG00000272047	664.578	-0.960844	0.0618507	-15.5349	2.01468e-54	7.03604e-53	404672	GTF2H5	A0A8I5KQH8	TRUE
ENSG00000247516	153.754	-0.960299	0.139965	-6.86102	6.83718e-12	4.32467e-11	100505738	MIR4458HG		TRUE
ENSG00000176490	448.501	-0.96027	0.0705205	-13.6169	3.17799e-42	7.65593e-41	148252	DIRAS1	O95057	TRUE
ENSG00000005513	12.3187	-0.960039	0.475268	-2.02	0.0433838	0.0918088	30812	SOX8	P57073	TRUE
ENSG00000110492	4148.15	-0.960012	0.030231	-31.7559	2.63613e-221	1.40451e-218	4192	MDK	P21741	TRUE
ENSG00000279821	158.027	-0.959855	0.183528	-5.23001	1.69502e-07	7.57717e-07	NA			TRUE
ENSG00000115295	296.07	-0.959003	0.0874171	-10.9704	5.30208e-28	7.59666e-27	79745	CLIP4	A0A8I5KTC6	TRUE
ENSG00000138798	13.2038	-0.958723	0.393659	-2.43541	0.0148748	0.0353911	1950	EGF	A0A494C018	TRUE
ENSG00000099957	51.6757	-0.958379	0.24087	-3.97882	6.92584e-05	0.000236787	9127	P2RX6	H7C2V4	TRUE
ENSG00000287110	9.57884	-0.958204	0.453437	-2.1132	0.0345833	0.0752475	NA	ACAD9-DT		TRUE
ENSG00000286176	12.0096	-0.958146	0.371967	-2.57589	0.0099982	0.0247124	NA			TRUE
ENSG00000146707	37.7938	-0.957643	0.264765	-3.61695	0.000298096	0.000940946	22932	POMZP3	C9JER0	TRUE
ENSG00000136327	57.4609	-0.957563	0.219281	-4.36683	1.26062e-05	4.64993e-05	26257	NKX2-8	O15522	TRUE
ENSG00000100307	333.815	-0.957367	0.093817	-10.2046	1.89071e-24	2.34141e-23	23492	CBX7	O95931	TRUE
ENSG00000072195	1436.53	-0.956868	0.05358	-17.8587	2.4738e-71	1.29691e-69	10290	SPEG	G5E9J7	TRUE
ENSG00000102271	130.155	-0.956509	0.130105	-7.35181	1.95535e-13	1.36285e-12	56062	KLHL4	Q9C0H6	TRUE
ENSG00000223573	162.244	-0.95603	0.12275	-7.78846	6.78328e-15	5.19923e-14	257000	TINCR	A0A2R8Y7D0	TRUE
ENSG00000264608	16.4808	-0.956008	0.36807	-2.59735	0.00939453	0.0233361	NA	NA	NA	TRUE
ENSG00000198556	333.496	-0.955348	0.0820423	-11.6446	2.44547e-31	3.99044e-30	285989	ZNF789	C9JUE3	TRUE
ENSG00000121310	1351.78	-0.955157	0.0768565	-12.4278	1.84666e-35	3.56119e-34	55268	ECHDC2	F5H4W3	TRUE
ENSG00000245571	139.011	-0.953075	0.125509	-7.5937	3.10907e-14	2.29253e-13	101927204	FAM111A-DT		TRUE
ENSG00000214708	11.1346	-0.953054	0.450802	-2.11413	0.0345043	0.0750848	105371730			TRUE
ENSG00000270344	18.1638	-0.952115	0.312303	-3.04869	0.00229843	0.00636261	NA	POC1B-AS1		TRUE
ENSG00000242173	28.9988	-0.95158	0.290965	-3.27043	0.00107385	0.003142	398	ARHGDIG	C9J3B5	TRUE
ENSG00000170919	200.627	-0.95136	0.124595	-7.63565	2.2469e-14	1.67186e-13	NA	TPT1-AS1		TRUE
ENSG00000105696	834.427	-0.951297	0.0584037	-16.2883	1.19526e-59	4.76233e-58	25789	TMEM59L	A0A024R7L4	TRUE
ENSG00000149564	27.0892	-0.950876	0.26771	-3.55189	0.00038248	0.00118993	90952	ESAM	C9JIE7	TRUE
ENSG00000012124	69.1877	-0.95078	0.178935	-5.31355	1.0751e-07	4.90061e-07	933	CD22	M0QZR7	TRUE
ENSG00000018236	21.7174	-0.950511	0.308222	-3.08385	0.00204338	0.00571179	1272	CNTN1	A0A024R104	TRUE
ENSG00000122477	20.4777	-0.949834	0.354372	-2.68033	0.00735489	0.0186291	127495	LRRC39	Q96DD0	TRUE
ENSG00000134709	252.012	-0.949592	0.0912766	-10.4035	2.39113e-25	3.07585e-24	51361	HOOK1	A0A8I5KRQ9	TRUE
ENSG00000233178	10.2357	-0.948996	0.44117	-2.15109	0.0314693	0.06925	105376070			TRUE
ENSG00000176401	102.905	-0.948916	0.152748	-6.21229	5.22189e-10	2.87511e-09	126272	EID2B	Q96D98	TRUE
ENSG00000268575	26.2263	-0.947963	0.288774	-3.28272	0.0010281	0.00301934	NA			TRUE
ENSG00000251867	30.9911	-0.946421	0.273864	-3.45581	0.000548651	0.00167193	NA			TRUE
ENSG00000161558	131.022	-0.946198	0.15876	-5.95991	2.52375e-09	1.31676e-08	55260	TMEM143	M0R153	TRUE
ENSG00000160190	459.46	-0.946042	0.0700462	-13.506	1.44194e-41	3.39846e-40	54020	SLC37A1	P57057	TRUE
ENSG00000149968	57.1504	-0.94569	0.226772	-4.17022	3.0431e-05	0.000108286	4314	MMP3	P08254	TRUE
ENSG00000273297	42.926	-0.94528	0.214636	-4.40411	1.06221e-05	3.9518e-05	105375519	LINC03060		TRUE
ENSG00000259562	9.48669	-0.944461	0.456728	-2.06788	0.0386509	0.0829268	NA			TRUE
ENSG00000256538	9.62517	-0.94435	0.429917	-2.19659	0.02805	0.0625304	NA			TRUE
ENSG00000078269	3481.15	-0.943586	0.0579307	-16.2882	1.19734e-59	4.76233e-58	8871	SYNJ2	O15056	TRUE
ENSG00000239521	257.781	-0.942605	0.0992519	-9.4971	2.15826e-21	2.3214e-20	NA	CASTOR3P		TRUE
ENSG00000146950	349.01	-0.941771	0.0898456	-10.4821	1.04399e-25	1.37143e-24	357	SHROOM2	Q13796	TRUE
ENSG00000273080	21.9827	-0.940798	0.322258	-2.91939	0.00350714	0.0094063	NA			TRUE
ENSG00000145198	11.251	-0.940475	0.445417	-2.11145	0.0347338	0.0755555	90113	VWA5B2	Q8N398	TRUE
ENSG00000185272	81.421	-0.940025	0.168138	-5.59078	2.26049e-08	1.09142e-07	54033	RBM11	P57052	TRUE
ENSG00000186834	2533.1	-0.939342	0.069494	-13.5169	1.24314e-41	2.93915e-40	10614	HEXIM1	O94992	TRUE
ENSG00000273301	11.2556	-0.939332	0.439246	-2.13851	0.0324754	0.0711497	NA	NA	NA	TRUE
ENSG00000112584	172.437	-0.938433	0.115467	-8.1273	4.38961e-16	3.58268e-15	84498	FAM120B	Q96EK7	TRUE
ENSG00000160013	10.5843	-0.937831	0.462339	-2.02845	0.0425144	0.090261	5739	PTGIR	M0QXV5	TRUE
ENSG00000230798	118.835	-0.937707	0.140741	-6.66263	2.68978e-11	1.63326e-10	100996301	FOXD3-AS1		TRUE
ENSG00000160185	12.5462	-0.937175	0.398067	-2.35431	0.018557	0.0431839	53347	UBASH3A	A0A0U1RR38	TRUE
ENSG00000105397	2065.15	-0.937175	0.0669872	-13.9903	1.78537e-44	4.64804e-43	7297	TYK2	H0YE24	TRUE
ENSG00000163449	9.6288	-0.936959	0.47192	-1.98542	0.0470979	0.0986932	92691	TMEM169	Q96HH4	TRUE
ENSG00000105227	289.708	-0.936318	0.0887414	-10.5511	5.02161e-26	6.68867e-25	57716	PRX	Q9BXM0	TRUE
ENSG00000279792	10.8708	-0.93604	0.446716	-2.09538	0.0361373	0.0782372	NA			TRUE
ENSG00000143554	41.3986	-0.935281	0.236903	-3.94796	7.88215e-05	0.000267685	11000	SLC27A3	Q5K4L6	TRUE
ENSG00000230487	241.859	-0.934302	0.126436	-7.38954	1.47333e-13	1.03508e-12	114796	PSMG3-AS1		TRUE
ENSG00000277383	11.166	-0.933693	0.438467	-2.12945	0.0332173	0.0725282	NA	BICRA-AS2		TRUE
ENSG00000106336	18.0697	-0.93369	0.336318	-2.77621	0.00549972	0.0142775	26261	FBXO24	O75426	TRUE
ENSG00000215267	23.3623	-0.932188	0.314259	-2.96631	0.003014	0.00818718	NA	AKR1C7P		TRUE
ENSG00000285278	40.55	-0.931157	0.244925	-3.8018	0.000143649	0.000472032	109729173			TRUE
ENSG00000036448	32.9725	-0.929523	0.259606	-3.58052	0.000342909	0.00107294	9172	MYOM2	E7EWH9	TRUE
ENSG00000152926	195.509	-0.928825	0.110607	-8.39751	4.56061e-17	3.92206e-16	109504726	ZNF117	Q03924	TRUE
ENSG00000266010	18.5808	-0.928625	0.363764	-2.55282	0.0106854	0.0262466	100128893	GATA6-AS1		TRUE
ENSG00000204262	605.133	-0.928071	0.0601476	-15.4299	1.03048e-53	3.52888e-52	1290	COL5A2	A0A087WYX9	TRUE
ENSG00000102385	30.3193	-0.927699	0.258847	-3.58397	0.00033841	0.00105973	1821	DRP2	A0A024RCH3	TRUE
ENSG00000028137	38.1085	-0.926974	0.247798	-3.74085	0.000183397	0.000594961	7133	TNFRSF1B	P20333	TRUE
ENSG00000116213	1076.63	-0.925766	0.0490478	-18.8748	1.83937e-79	1.15137e-77	49856	WRAP73	Q9P2S5	TRUE
ENSG00000065675	158.884	-0.925492	0.114427	-8.08805	6.06265e-16	4.90623e-15	5588	PRKCQ	Q04759	TRUE
ENSG00000227372	2060.86	-0.925258	0.0427286	-21.6543	5.53493e-104	5.81675e-102	NA	TP73-AS1		TRUE
ENSG00000140939	378.188	-0.924368	0.0994423	-9.29552	1.46492e-20	1.51381e-19	8996	NOL3	O60936	TRUE
ENSG00000279253	32.1825	-0.923911	0.290247	-3.18319	0.00145663	0.00416102	NA			TRUE
ENSG00000285230	220.35	-0.922684	0.100057	-9.22162	2.92655e-20	2.97987e-19	101926888	RALY-AS1		TRUE
ENSG00000129682	137.936	-0.921119	0.129809	-7.09594	1.28473e-12	8.52889e-12	2258	FGF13	A0A0C4DG13	TRUE
ENSG00000279673	43.0071	-0.920864	0.266182	-3.45953	0.000541113	0.00165006	NA			TRUE
ENSG00000171119	34.3743	-0.920756	0.253751	-3.62858	0.000284988	0.000902679	4902	NRTN	Q99748	TRUE
ENSG00000091490	1624.65	-0.920452	0.0491589	-18.724	3.1532e-78	1.91111e-76	23231	SEL1L3	H0Y9M6	TRUE
ENSG00000240583	14.1626	-0.920079	0.379778	-2.42267	0.0154068	0.0364713	358	AQP1	P29972	TRUE
ENSG00000169184	1055.86	-0.919372	0.140638	-6.53714	6.27078e-11	3.70267e-10	4330	MN1	Q10571	TRUE
ENSG00000173727	486.749	-0.919275	0.109051	-8.4298	3.46265e-17	3.00376e-16	NA	FAUP4		TRUE
ENSG00000244968	53.9585	-0.918161	0.235712	-3.89527	9.80897e-05	0.000329748	100506495	LIFR-AS1		TRUE
ENSG00000228782	34.7231	-0.916762	0.276592	-3.3145	0.00091808	0.00271326	NA	MRPL45P2		TRUE
ENSG00000143355	12.7253	-0.916195	0.417051	-2.19684	0.0280318	0.0624959	56956	LHX9	Q9NQ69	TRUE
ENSG00000179523	237.671	-0.913471	0.102589	-8.90421	5.37677e-19	5.1519e-18	645212	EIF3J-DT		TRUE
ENSG00000137831	516.899	-0.913436	0.0719795	-12.6902	6.69889e-37	1.34271e-35	55075	UACA	H0YN48	TRUE
ENSG00000235652	78.4232	-0.913378	0.17663	-5.17114	2.32667e-07	1.02448e-06	NA	EPM2A-DT		TRUE
ENSG00000132932	592.756	-0.912976	0.0670786	-13.6105	3.46654e-42	8.33352e-41	51761	ATP8A2	A0A804HKN1	TRUE
ENSG00000111057	34517.4	-0.912509	0.0256513	-35.5735	3.59617e-277	3.16878e-274	3875	KRT18	P05783	TRUE
ENSG00000018869	119.664	-0.912239	0.149281	-6.11088	9.90815e-10	5.33731e-09	147948	ZNF582	A0A075B771	TRUE
ENSG00000115423	200.647	-0.911044	0.120063	-7.58806	3.24743e-14	2.38917e-13	1768	DNAH6	Q9C0G6	TRUE
ENSG00000155849	17.9489	-0.910899	0.393551	-2.31456	0.0206369	0.0474928	9844	ELMO1	C9JB20	TRUE
ENSG00000155918	13.5517	-0.910653	0.439069	-2.07406	0.0380742	0.0818658	154064	RAET1L	Q5VY80	TRUE
ENSG00000166341	38.947	-0.910509	0.241758	-3.76621	0.000165748	0.000540692	8642	DCHS1	Q96JQ0	TRUE
ENSG00000171889	26.5563	-0.91024	0.288345	-3.15677	0.00159528	0.00453223	554202	MIR31HG		TRUE
ENSG00000257732	28.7991	-0.910117	0.282567	-3.22089	0.00127793	0.00368826	NA			TRUE
ENSG00000269925	12.5983	-0.909937	0.401789	-2.26472	0.0235301	0.0534689	NA			TRUE
ENSG00000101384	294.033	-0.909903	0.0908541	-10.015	1.30978e-23	1.57765e-22	182	JAG1	P78504	TRUE
ENSG00000196975	2645.53	-0.909734	0.0350041	-25.9894	6.5281e-149	1.32353e-146	307	ANXA4	B4E1S2	TRUE
ENSG00000164236	4436.03	-0.908854	0.0346915	-26.1982	2.78614e-151	5.85601e-149	651746	ANKRD33B	A6NCL7	TRUE
ENSG00000188064	855.869	-0.908107	0.06071	-14.9581	1.37889e-50	4.29801e-49	7477	WNT7B	B8A595	TRUE
ENSG00000230359	61.5219	-0.907984	0.186802	-4.86069	1.16977e-06	4.79761e-06	NA	TPI1P2		TRUE
ENSG00000264049	12.0035	-0.907555	0.410762	-2.20944	0.0271438	0.0607231	100616210	MIR4737		TRUE
ENSG00000262877	15.4769	-0.907515	0.377296	-2.40532	0.0161585	0.0380934	NA			TRUE
ENSG00000078399	25.2645	-0.906817	0.288445	-3.14381	0.00166761	0.00472541	3205	HOXA9	A0A669K9T0	TRUE
ENSG00000111859	302.998	-0.906425	0.22327	-4.05976	4.91225e-05	0.000170877	4739	NEDD9	D6RGD7	TRUE
ENSG00000112812	131.555	-0.906404	0.126232	-7.18044	6.94866e-13	4.69615e-12	10279	PRSS16	Q9NQE7	TRUE
ENSG00000170577	22.7741	-0.905927	0.341004	-2.65665	0.00789213	0.019891	10736	SIX2	Q9NPC8	TRUE
ENSG00000015285	51.3048	-0.905698	0.197972	-4.57489	4.76474e-06	1.8374e-05	7454	WAS	A0A024QYX8	TRUE
ENSG00000267898	12.0093	-0.905551	0.413556	-2.18967	0.0285482	0.0634989	NA			TRUE
ENSG00000281468	25.5875	-0.903802	0.281221	-3.21385	0.00130967	0.00377274	NA			TRUE
ENSG00000151789	24.8358	-0.903128	0.322628	-2.79928	0.00512163	0.0133625	79750	ZNF385D	A0A994J7K4	TRUE
ENSG00000139631	193.29	-0.90221	0.12523	-7.20444	5.82842e-13	3.95876e-12	51380	CSAD	H3BQ59	TRUE
ENSG00000224086	32.92	-0.899535	0.258194	-3.48395	0.000494066	0.00151588	NA	PPM1F-AS1		TRUE
ENSG00000062370	167.127	-0.897436	0.12468	-7.19791	6.11432e-13	4.1468e-12	7771	ZNF112	Q9UJU3	TRUE
ENSG00000151322	194.187	-0.895584	0.113389	-7.89835	2.82629e-15	2.20765e-14	64067	NPAS3	Q8IXF0	TRUE
ENSG00000148541	103.347	-0.895463	0.1675	-5.34605	8.98963e-08	4.12565e-07	220965	FAM13C	D6RIX4	TRUE
ENSG00000119878	573.983	-0.895064	0.0627129	-14.2724	3.25177e-46	8.87939e-45	9419	CRIPT	Q9P021	TRUE
ENSG00000214402	83.0761	-0.894956	0.191873	-4.66431	3.09654e-06	1.21956e-05	401562	LCNL1	Q6ZST4	TRUE
ENSG00000081052	15.2259	-0.894662	0.371851	-2.40597	0.0161296	0.0380369	1286	COL4A4	A0A804HLF6	TRUE
ENSG00000105329	2018.84	-0.8941	0.0420774	-21.249	3.37077e-100	3.23114e-98	7040	TGFB1	A0A499FJK2	TRUE
ENSG00000238058	66.7002	-0.892878	0.172674	-5.1709	2.32973e-07	1.02564e-06	NA	CAMSAP1-DT		TRUE
ENSG00000143315	1205.18	-0.891653	0.0456279	-19.5418	4.84152e-85	3.39203e-83	93183	PIGM	Q9H3S5	TRUE
ENSG00000259972	112.17	-0.891571	0.149944	-5.94604	2.747e-09	1.42804e-08	NA			TRUE
ENSG00000257176	64.6171	-0.890857	0.192754	-4.62174	3.80541e-06	1.48496e-05	100506606			TRUE
ENSG00000186952	15.9091	-0.890167	0.3626	-2.45495	0.0140902	0.0337277	642987	TMEM232	D6RC30	TRUE
ENSG00000212694	187.816	-0.88997	0.146469	-6.07616	1.23096e-09	6.58756e-09	338799	LINC01089		TRUE
ENSG00000227627	30.6936	-0.889033	0.261446	-3.40045	0.000672748	0.00202264	NA			TRUE
ENSG00000147082	106.911	-0.888808	0.1522	-5.83972	5.22873e-09	2.66378e-08	85417	CCNB3	Q8WWL7	TRUE
ENSG00000173535	15.4267	-0.888439	0.365228	-2.43256	0.0149926	0.0356344	8794	TNFRSF10C	O14798	TRUE
ENSG00000101460	443.385	-0.888059	0.0772437	-11.4968	1.36825e-30	2.16932e-29	84557	MAP1LC3A	Q9H492	TRUE
ENSG00000172006	92.0011	-0.888058	0.179559	-4.94577	7.58427e-07	3.18234e-06	115196	ZNF554	Q86TJ5	TRUE
ENSG00000185127	998.064	-0.88706	0.0536335	-16.5393	1.91252e-61	8.01022e-60	387263	C6orf120	Q7Z4R8	TRUE
ENSG00000162616	1275.13	-0.886023	0.220295	-4.02199	5.77079e-05	0.0001989	11080	DNAJB4	Q9UDY4	TRUE
ENSG00000135333	70.5011	-0.885967	0.169687	-5.22118	1.7779e-07	7.9337e-07	2045	EPHA7	A0A7P0TB85	TRUE
ENSG00000058404	42.385	-0.88472	0.223542	-3.95774	7.56626e-05	0.000257529	816	CAMK2B	A0A8V8TPJ7	TRUE
ENSG00000175575	444.421	-0.88393	0.0760519	-11.6227	3.1594e-31	5.12257e-30	80227	PAAF1	F5H3E9	TRUE
ENSG00000104450	470.397	-0.883685	0.0744956	-11.8622	1.85943e-32	3.1886e-31	6674	SPAG1	Q07617	TRUE
ENSG00000273213	51.1689	-0.882467	0.230916	-3.82159	0.000132594	0.000437715	440686	H3-7	Q5TEC6	TRUE
ENSG00000179397	11.6278	-0.881858	0.401022	-2.19903	0.027876	0.0621729	257044	CATSPERE	Q5SY80	TRUE
ENSG00000229950	36.2296	-0.881358	0.297852	-2.95905	0.00308589	0.00836917	NA	TFAP2A-AS1		TRUE
ENSG00000147003	13.0339	-0.880483	0.421788	-2.0875	0.0368429	0.0795918	57393	CLTRN	A0A3B3ITM8	TRUE
ENSG00000108384	906.917	-0.880115	0.0574569	-15.3178	5.8117e-53	1.95229e-51	5889	RAD51C	A0A8V8TL64	TRUE
ENSG00000153956	334.089	-0.879986	0.0797784	-11.0304	2.72682e-28	3.95389e-27	781	CACNA2D1	P54289	TRUE
ENSG00000203711	16.8672	-0.879604	0.342316	-2.56956	0.0101826	0.0251248	100130967	LINC02901		TRUE
ENSG00000254285	17.0097	-0.879321	0.360842	-2.43686	0.0148154	0.0352718	NA	KRT8P3		TRUE
ENSG00000245498	28.8193	-0.877124	0.262143	-3.34598	0.000819924	0.00243764	100507283	MSANTD2-AS1		TRUE
ENSG00000258498	302.041	-0.877099	0.133883	-6.55124	5.70624e-11	3.38503e-10	64150	DIO3OS		TRUE
ENSG00000261342	64.7648	-0.876529	0.203889	-4.29905	1.71529e-05	6.25355e-05	NA			TRUE
ENSG00000105538	30.0017	-0.876164	0.250907	-3.49199	0.000479434	0.00147394	54922	RASIP1	Q5U651	TRUE
ENSG00000274383	25.8737	-0.87593	0.276367	-3.16945	0.00152728	0.00434928	NA			TRUE
ENSG00000164855	438.293	-0.875764	0.0744471	-11.7636	6.01312e-32	1.01146e-30	202915	TMEM184A	F8WEG1	TRUE
ENSG00000136378	377.484	-0.874889	0.0852545	-10.2621	1.04422e-24	1.30799e-23	11173	ADAMTS7	Q9UKP4	TRUE
ENSG00000253731	21.1046	-0.874247	0.317845	-2.75055	0.00594956	0.0153496	56109	PCDHGA6	Q9Y5G7	TRUE
ENSG00000260751	24.1024	-0.874111	0.350431	-2.49439	0.0126173	0.0305434	NA			TRUE
ENSG00000278997	11.0538	-0.873885	0.420107	-2.08015	0.0375118	0.0807764	NA			TRUE
ENSG00000184922	3397.02	-0.873445	0.0296639	-29.4447	1.472e-190	5.43926e-188	752	FMNL1	O95466	TRUE
ENSG00000158769	1859.01	-0.872912	0.0430717	-20.2665	2.54262e-91	2.05111e-89	50848	F11R	Q9Y624	TRUE
ENSG00000176855	24.915	-0.872354	0.28448	-3.06648	0.00216592	0.00603241	NA	KRT18P28		TRUE
ENSG00000246898	76.4074	-0.872277	0.178316	-4.89175	9.99444e-07	4.12638e-06	NA	LINC00920		TRUE
ENSG00000161642	249.609	-0.872213	0.0945824	-9.22173	2.92352e-20	2.97812e-19	25946	ZNF385A	H0YIX3	TRUE
ENSG00000286989	28.8975	-0.872133	0.29473	-2.95909	0.00308546	0.00836917	NA			TRUE
ENSG00000261360	32.6911	-0.871755	0.264506	-3.29578	0.000981483	0.00288983	728178	OTULIN-DT		TRUE
ENSG00000100095	14.9346	-0.871499	0.376434	-2.31515	0.020605	0.0474306	23544	SEZ6L	Q9BYH1	TRUE
ENSG00000136167	23.0359	-0.871425	0.297051	-2.93359	0.0033507	0.00903536	3936	LCP1	P13796	TRUE
ENSG00000124313	538.586	-0.871124	0.0793702	-10.9755	5.01543e-28	7.2085e-27	23096	IQSEC2	A0A6Q8PFR7	TRUE
ENSG00000229809	147.469	-0.870898	0.135423	-6.43094	1.26813e-10	7.33577e-10	146542	ZNF688	H3BTK8	TRUE
ENSG00000267855	20.17	-0.870701	0.333941	-2.60735	0.00912449	0.0227343	4701	NDUFA7	O95182	TRUE
ENSG00000283689	18.6077	-0.870419	0.372217	-2.33847	0.0193628	0.0448399	NA			TRUE
ENSG00000231305	13.5402	-0.869292	0.376768	-2.30723	0.0210419	0.048318	NA	IFT122P3		TRUE
ENSG00000164171	1399.61	-0.869217	0.0607947	-14.2976	2.26577e-46	6.20918e-45	3673	ITGA2	D6R9H3	TRUE
ENSG00000131650	463.191	-0.868791	0.0797602	-10.8925	1.25102e-27	1.77357e-26	79412	KREMEN2	Q8NCW0	TRUE
ENSG00000267904	29.4499	-0.868255	0.253814	-3.42083	0.000624309	0.00188668	NA			TRUE
ENSG00000120318	223.514	-0.868108	0.117991	-7.35743	1.87479e-13	1.3087e-12	64411	ARAP3	Q8WWN8	TRUE
ENSG00000163536	56.6958	-0.86714	0.193298	-4.48602	7.2567e-06	2.74523e-05	5274	SERPINI1	A0A0S2Z455	TRUE
ENSG00000108840	856.58	-0.866849	0.0518243	-16.7267	8.37579e-63	3.6274e-61	10014	HDAC5	K7EJZ7	TRUE
ENSG00000134138	1040.11	-0.866822	0.0608028	-14.2563	4.09686e-46	1.11471e-44	4212	MEIS2	A0A8V8TPB7	TRUE
ENSG00000167065	119.752	-0.866453	0.153387	-5.6488	1.61573e-08	7.88419e-08	150290	DUSP18	F2Z2P2	TRUE
ENSG00000283317	21.9147	-0.866226	0.31711	-2.73163	0.00630223	0.0161775	NA			TRUE
ENSG00000215548	17.2037	-0.86621	0.361798	-2.39418	0.0166575	0.0391448	NA	FRG1JP		TRUE
ENSG00000157353	617.037	-0.865958	0.0710113	-12.1947	3.31886e-34	6.09255e-33	197258	FCSK	J3KSP6	TRUE
ENSG00000182405	333.516	-0.865903	0.102391	-8.45687	2.74653e-17	2.39707e-16	161779	PGBD4	Q96DM1	TRUE
ENSG00000261136	31.2264	-0.865755	0.28306	-3.05856	0.00222403	0.00618057	NA			TRUE
ENSG00000283078	36.0484	-0.865717	0.247555	-3.49708	0.000470387	0.00144807	NA			TRUE
ENSG00000178386	21.5901	-0.865692	0.283348	-3.05522	0.00224892	0.00624518	7766	ZNF223	Q9UK11	TRUE
ENSG00000267493	15.1489	-0.865118	0.378599	-2.28505	0.0223097	0.0509537	148046	CIRBP-AS1		TRUE
ENSG00000131069	1695.43	-0.863983	0.0459386	-18.8073	6.57603e-79	4.06083e-77	55902	ACSS2	F8WC73	TRUE
ENSG00000103051	2208.04	-0.8637	0.0504615	-17.116	1.12713e-65	5.1645e-64	25839	COG4	A0A0A0MS45	TRUE
ENSG00000141682	2499.44	-0.863447	0.0587789	-14.6898	7.49896e-49	2.19976e-47	5366	PMAIP1	Q13794	TRUE
ENSG00000159214	406.321	-0.863373	0.0850289	-10.1539	3.18451e-24	3.9161e-23	149473	CCDC24	Q8N4L8	TRUE
ENSG00000138623	39.9124	-0.862547	0.246004	-3.50623	0.000454508	0.00140145	8482	SEMA7A	O75326	TRUE
ENSG00000221821	33.0107	-0.862373	0.27482	-3.13796	0.00170128	0.00481428	441150	C6orf226	Q5I0X4	TRUE
ENSG00000185436	21.9497	-0.862185	0.334733	-2.57574	0.0100025	0.0247203	163702	IFNLR1	Q5VTX9	TRUE
ENSG00000224152	20.0083	-0.862166	0.327786	-2.63027	0.00853164	0.0213641	NA	BAZ2B-AS1		TRUE
ENSG00000272812	17.6666	-0.862054	0.354913	-2.42892	0.015144	0.0359439	NA			TRUE
ENSG00000217801	372.901	-0.860284	0.0885142	-9.71917	2.498e-22	2.82614e-21	NA			TRUE
ENSG00000188996	9.81689	-0.860233	0.428438	-2.00783	0.0446609	0.0942589	135458	HUS1B	Q8NHY5	TRUE
ENSG00000224424	16.8246	-0.860176	0.369897	-2.32545	0.0200479	0.0462581	100506637	PRKAR2A-AS1		TRUE
ENSG00000254337	67.0589	-0.860073	0.189032	-4.54989	5.3674e-06	2.05837e-05	NA			TRUE
ENSG00000078319	148.132	-0.860038	0.121201	-7.09595	1.28466e-12	8.52889e-12	NA	PMS2P1		TRUE
ENSG00000099889	325.102	-0.858877	0.0833412	-10.3056	6.65023e-25	8.36666e-24	421	ARVCF	O00192	TRUE
ENSG00000230510	13.6394	-0.857805	0.40189	-2.13442	0.032808	0.0717616	NA	PPP5D1P		TRUE
ENSG00000182759	35.2839	-0.855796	0.264878	-3.23091	0.00123399	0.00356682	389692	MAFA	Q8NHW3	TRUE
ENSG00000225806	31.9104	-0.855657	0.265214	-3.22628	0.00125409	0.00362161	NA			TRUE
ENSG00000240891	266.792	-0.85516	0.120171	-7.1162	1.10946e-12	7.39531e-12	257068	PLCXD2	Q0VAA5	TRUE
ENSG00000116833	48.8186	-0.85512	0.220362	-3.88052	0.000104233	0.000349222	2494	NR5A2	O00482	TRUE
ENSG00000167778	1583.52	-0.854656	0.0458196	-18.6526	1.20275e-77	7.19454e-76	84926	SPRYD3	A0A024RAX4	TRUE
ENSG00000286656	13.3815	-0.854433	0.402145	-2.12469	0.0336125	0.0732973	NA			TRUE
ENSG00000124602	18.4701	-0.853432	0.325622	-2.62093	0.00876913	0.0219061	222643	UNC5CL	Q8IV45	TRUE
ENSG00000260597	59.9341	-0.85195	0.188427	-4.52138	6.1439e-06	2.34126e-05	NA			TRUE
ENSG00000132854	513.883	-0.85017	0.0906602	-9.37754	6.75271e-21	7.12268e-20	163782	KANK4	B1ALP5	TRUE
ENSG00000113504	1939.82	-0.850023	0.0397151	-21.403	1.25198e-101	1.24708e-99	10723	SLC12A7	Q9Y666	TRUE
ENSG00000260630	275.878	-0.848029	0.104279	-8.1323	4.21218e-16	3.44155e-15	197187	SNAI3-AS1		TRUE
ENSG00000228594	506.078	-0.848029	0.0729644	-11.6225	3.16714e-31	5.13148e-30	643988	FNDC10	F2Z333	TRUE
ENSG00000236397	13.5963	-0.847407	0.405728	-2.08861	0.0367428	0.0794056	NA	DDX11L2		TRUE
ENSG00000274422	18.6621	-0.847024	0.380038	-2.22879	0.0258281	0.058103	NA			TRUE
ENSG00000268403	94.2986	-0.845913	0.145062	-5.83139	5.49659e-09	2.79341e-08	644656			TRUE
ENSG00000256673	43.9123	-0.844712	0.226231	-3.73386	0.000188571	0.000610536	NA			TRUE
ENSG00000136237	68.318	-0.844545	0.19137	-4.41315	1.01879e-05	3.79766e-05	9771	RAPGEF5	E9PGY3	TRUE
ENSG00000250942	13.564	-0.844378	0.387222	-2.1806	0.0292128	0.0648513	NA	ENPP7P11		TRUE
ENSG00000023839	223.548	-0.843476	0.116866	-7.21746	5.2968e-13	3.6116e-12	1244	ABCC2	A0A3B3IRZ2	TRUE
ENSG00000127922	2239.26	-0.843385	0.0448304	-18.8128	5.93184e-79	3.68288e-77	7979	SEM1	A0A087WYU0	TRUE
ENSG00000228327	58.4113	-0.843262	0.197031	-4.27986	1.87015e-05	6.78359e-05	NA			TRUE
ENSG00000167037	21.9165	-0.842942	0.337897	-2.49467	0.0126074	0.0305259	129049	SGSM1	Q2NKQ1	TRUE
ENSG00000177459	15.4074	-0.842852	0.409876	-2.05636	0.039748	0.0850179	203111	ERICH5	Q6P6B1	TRUE
ENSG00000059915	16.7372	-0.842737	0.332528	-2.53433	0.0112661	0.0275667	5662	PSD	A5PKW4	TRUE
ENSG00000169129	29.3352	-0.842564	0.268075	-3.14301	0.00167218	0.00473778	84632	AFAP1L2	Q8N4X5	TRUE
ENSG00000177239	2703.07	-0.842419	0.0342961	-24.5631	3.13078e-133	5.23549e-131	11253	MAN1B1	A0A804HIP1	TRUE
ENSG00000221978	4882.03	-0.842097	0.101154	-8.3249	8.43969e-17	7.16388e-16	81669	CCNL2	Q96S94	TRUE
ENSG00000164938	88.9396	-0.841779	0.161439	-5.21421	1.84598e-07	8.22472e-07	94241	TP53INP1	Q96A56	TRUE
ENSG00000196388	14.4318	-0.841161	0.372919	-2.25561	0.0240951	0.0545968	388324	INCA1	Q0VD86	TRUE
ENSG00000168566	1618.32	-0.839779	0.0401068	-20.9386	2.38437e-97	2.23877e-95	154007	SNRNP48	Q6IEG0	TRUE
ENSG00000130558	1078.53	-0.838506	0.0510705	-16.4186	1.40778e-60	5.74906e-59	10439	OLFM1	Q99784	TRUE
ENSG00000187792	174.451	-0.838505	0.115126	-7.2834	3.25518e-13	2.24424e-12	7621	ZNF70	Q9UC06	TRUE
ENSG00000075234	1128.3	-0.837512	0.0475103	-17.628	1.5015e-69	7.54373e-68	55020	TTC38	Q5R3I4	TRUE
ENSG00000267278	128.052	-0.837009	0.129678	-6.45454	1.08547e-10	6.31652e-10	NA	MAP3K14-AS1		TRUE
ENSG00000115216	3788.09	-0.836924	0.0291002	-28.76	6.78353e-182	2.18888e-179	29959	NRBP1	Q9UHY1	TRUE
ENSG00000137878	59.9574	-0.836092	0.181299	-4.61167	3.99439e-06	1.55499e-05	145781	GCOM1	H8Y6P7	TRUE
ENSG00000146090	98.9828	-0.836019	0.16077	-5.20008	1.99199e-07	8.84769e-07	255426	RASGEF1C	Q8N431	TRUE
ENSG00000138617	275.377	-0.835821	0.091127	-9.17205	4.64113e-20	4.68613e-19	54956	PARP16	Q8N5Y8	TRUE
ENSG00000250486	12.6042	-0.835771	0.4133	-2.02219	0.0431569	0.0914215	152756	FAM218A		TRUE
ENSG00000198520	13.6589	-0.835491	0.374535	-2.23074	0.0256983	0.0578395	339541	ARMH1	Q6PIY5	TRUE
ENSG00000264575	41.9531	-0.835346	0.219287	-3.80937	0.000139319	0.00045879	NA	LINC00526		TRUE
ENSG00000277559	28.6874	-0.83531	0.300606	-2.77875	0.00545681	0.014175	NA			TRUE
ENSG00000120913	157.37	-0.835157	0.126284	-6.61335	3.75724e-11	2.25868e-10	64236	PDLIM2	C9JS55	TRUE
ENSG00000176533	374.254	-0.834583	0.0876908	-9.51734	1.7766e-21	1.92172e-20	2788	GNG7	O60262	TRUE
ENSG00000235954	512.768	-0.834494	0.0651241	-12.8139	1.37067e-37	2.82648e-36	284900	TTC28-AS1		TRUE
ENSG00000261737	12.0392	-0.83408	0.417072	-1.99984	0.0455171	0.0957836	NA	NA	NA	TRUE
ENSG00000279407	33.6471	-0.833744	0.258092	-3.23042	0.00123609	0.00357244	NA			TRUE
ENSG00000100342	120.197	-0.833712	0.132956	-6.27061	3.59647e-10	2.00915e-09	8542	APOL1	O14791	TRUE
ENSG00000267249	20.2661	-0.833484	0.317247	-2.62724	0.00860808	0.0215413	NA			TRUE
ENSG00000064687	1924.22	-0.831121	0.0672837	-12.3525	4.72315e-35	8.93538e-34	10347	ABCA7	Q8IZY2	TRUE
ENSG00000254122	34.1197	-0.831021	0.246143	-3.37617	0.000735038	0.00220012	56099	PCDHGB7	Q9Y5F8	TRUE
ENSG00000270419	12.7757	-0.831006	0.394708	-2.10537	0.0352594	0.0765825	100526820	CAHM		TRUE
ENSG00000180015	20.485	-0.829856	0.344396	-2.4096	0.01597	0.037711	NA			TRUE
ENSG00000136935	1254.8	-0.829485	0.0721222	-11.5011	1.30252e-30	2.06653e-29	2800	GOLGA1	Q5T165	TRUE
ENSG00000142173	17393.8	-0.828151	0.0317797	-26.0591	1.06091e-149	2.17013e-147	1292	COL6A2	P12110	TRUE
ENSG00000006282	1459.76	-0.82758	0.0538326	-15.3732	2.47593e-53	8.39107e-52	64847	SPATA20	D6R947	TRUE
ENSG00000068976	22.7239	-0.825884	0.313438	-2.63492	0.00841561	0.0210943	5837	PYGM	P11217	TRUE
ENSG00000138434	4810.7	-0.825642	0.0457458	-18.0485	8.11181e-73	4.3219e-71	6744	ITPRID2	P28290	TRUE
ENSG00000154920	449.925	-0.824664	0.100839	-8.17801	2.8856e-16	2.37631e-15	146956	EME1	D6RIT8	TRUE
ENSG00000121104	220.63	-0.824556	0.107053	-7.70233	1.33609e-14	1.00657e-13	81558	FAM117A	D6RJ87	TRUE
ENSG00000114279	134.476	-0.823496	0.126878	-6.49046	8.55764e-11	5.01165e-10	2257	FGF12	C9JIN3	TRUE
ENSG00000286689	28.5367	-0.823485	0.269154	-3.05953	0.00221681	0.00616513	NA			TRUE
ENSG00000230555	23.4233	-0.822368	0.297513	-2.76414	0.00570722	0.014776	NA	LINC02916		TRUE
ENSG00000260077	63.0468	-0.822118	0.192097	-4.27971	1.87139e-05	6.78702e-05	NA			TRUE
ENSG00000127980	858.035	-0.821963	0.0552619	-14.8739	4.86576e-50	1.48831e-48	5189	PEX1	O43933	TRUE
ENSG00000125046	32.8431	-0.821581	0.289014	-2.84271	0.00447321	0.0118066	51066	SSUH2	F8WED9	TRUE
ENSG00000008294	6765.95	-0.821501	0.0289289	-28.3973	2.18379e-177	6.67076e-175	9043	SPAG9	D6RHI8	TRUE
ENSG00000267680	536.236	-0.820549	0.0758008	-10.8251	2.61875e-27	3.64493e-26	7767	ZNF224	K7ENI7	TRUE
ENSG00000128655	15.5578	-0.820149	0.366538	-2.23756	0.0252501	0.0569089	50940	PDE11A	F8WDQ4	TRUE
ENSG00000126217	469.685	-0.819796	0.0702851	-11.6639	1.94999e-31	3.19101e-30	23263	MCF2L	A2A639	TRUE
ENSG00000258376	20.5582	-0.819578	0.305681	-2.68115	0.00733686	0.0185876	NA	PAPLN-AS1		TRUE
ENSG00000267058	18.6864	-0.819163	0.33345	-2.45663	0.0140247	0.033606	100505715			TRUE
ENSG00000267152	21.0935	-0.819144	0.336811	-2.43206	0.0150134	0.0356764	NA			TRUE
ENSG00000079974	314.416	-0.818995	0.0899854	-9.10142	8.91548e-20	8.87288e-19	11159	RABL2B	F2Z3A9	TRUE
ENSG00000171953	181.245	-0.818974	0.118231	-6.9269	4.30159e-12	2.75048e-11	91647	ATPAF2	Q8N5M1	TRUE
ENSG00000177374	132.65	-0.818972	0.135103	-6.06184	1.34574e-09	7.18165e-09	3090	HIC1	K7ENQ1	TRUE
ENSG00000115255	502.129	-0.818129	0.066337	-12.3329	6.02252e-35	1.13467e-33	92840	REEP6	A8MXN1	TRUE
ENSG00000221838	451.562	-0.817945	0.0671668	-12.1778	4.08063e-34	7.46703e-33	9179	AP4M1	C9JC87	TRUE
ENSG00000240057	29.6859	-0.817151	0.259346	-3.15081	0.00162816	0.00461935	NA	NEPRO-AS1		TRUE
ENSG00000149476	1622.88	-0.816865	0.0424787	-19.23	2.0769e-82	1.40359e-80	26007	TKFC	Q3LXA3	TRUE
ENSG00000146425	1879.86	-0.816739	0.048358	-16.8894	5.38236e-64	2.37591e-62	6993	DYNLT1	P63172	TRUE
ENSG00000214530	653.822	-0.81446	0.057691	-14.1176	2.95742e-45	7.906e-44	10809	STARD10	F5H1Z6	TRUE
ENSG00000185986	835.679	-0.814187	0.092621	-8.79052	1.48869e-18	1.39095e-17	NA	SDHAP3		TRUE
ENSG00000146830	2917.14	-0.814148	0.0477908	-17.0357	4.46673e-65	2.01442e-63	64599	GIGYF1	O75420	TRUE
ENSG00000231760	19.8747	-0.81399	0.306177	-2.65856	0.00784761	0.0197853	NA			TRUE
ENSG00000132879	426.621	-0.813608	0.100754	-8.07516	6.73862e-16	5.44172e-15	93611	FBXO44	A0A024R4F9	TRUE
ENSG00000224281	17.5998	-0.813591	0.361762	-2.24897	0.0245144	0.0554198	100303728	SLC25A5-AS1		TRUE
ENSG00000236253	30.5996	-0.813283	0.272963	-2.97946	0.00288759	0.00786807	NA	SLC25A3P1		TRUE
ENSG00000175564	22.6331	-0.813071	0.30887	-2.63241	0.00847822	0.0212396	7352	UCP3	A0A0S2Z4G5	TRUE
ENSG00000058085	448.104	-0.81245	0.0767886	-10.5803	3.67586e-26	4.93055e-25	3918	LAMC2	Q13753	TRUE
ENSG00000279198	37.1066	-0.811335	0.247424	-3.27913	0.00104127	0.00305486	NA			TRUE
ENSG00000171368	107.201	-0.811143	0.140531	-5.77201	7.83323e-09	3.92261e-08	11076	TPPP	Q4L233	TRUE
ENSG00000232284	18.1541	-0.811019	0.351175	-2.30945	0.0209189	0.0480645	100289178	GNG12-AS1		TRUE
ENSG00000008018	4853.34	-0.810526	0.0402161	-20.1543	2.4695e-90	1.9509e-88	5689	PSMB1	P20618	TRUE
ENSG00000076826	428.388	-0.810278	0.0724849	-11.1786	5.19168e-29	7.78412e-28	57662	CAMSAP3	Q9P1Y5	TRUE
ENSG00000274248	13.1561	-0.810049	0.384501	-2.10676	0.0351387	0.0763494	NA			TRUE
ENSG00000077063	18.8242	-0.809742	0.324185	-2.49778	0.0124975	0.0302758	83992	CTTNBP2	Q8WZ74	TRUE
ENSG00000103021	476.232	-0.80958	0.0818001	-9.89706	4.28679e-23	5.03385e-22	29070	CCDC113	H3BQS9	TRUE
ENSG00000178163	20.8978	-0.80958	0.296686	-2.72874	0.00635766	0.0162997	85460	ZNF518B	Q9C0D4	TRUE
ENSG00000029639	301.656	-0.809422	0.0917787	-8.81928	1.15196e-18	1.0825e-17	51106	TFB1M	Q8WVM0	TRUE
ENSG00000273018	21.9021	-0.809379	0.30272	-2.67368	0.00750232	0.0189753	80039	FAM106A		TRUE
ENSG00000162994	97.9602	-0.807507	0.155008	-5.20946	1.89392e-07	8.4263e-07	130162	CLHC1	E7EQP3	TRUE
ENSG00000131398	150.699	-0.807334	0.117507	-6.8705	6.39784e-12	4.05574e-11	3748	KCNC3	Q14003	TRUE
ENSG00000204677	15.6182	-0.806511	0.362695	-2.22366	0.0261712	0.0588114	653316	FAM153CP		TRUE
ENSG00000125968	374.679	-0.80636	0.118592	-6.79944	1.05025e-11	6.5669e-11	3397	ID1	P41134	TRUE
ENSG00000171227	50.6438	-0.806158	0.207126	-3.89212	9.93719e-05	0.000333863	140738	TMEM37	Q8WXS4	TRUE
ENSG00000126583	37.4693	-0.806067	0.255226	-3.15825	0.0015872	0.00451039	5582	PRKCG	A0A804HHY0	TRUE
ENSG00000161647	464.157	-0.80581	0.0922796	-8.73226	2.49633e-18	2.30701e-17	4356	MPP3	D3DX46	TRUE
ENSG00000163624	225.952	-0.805424	0.109525	-7.35377	1.92692e-13	1.34386e-12	1040	CDS1	A0A024RDG8	TRUE
ENSG00000184381	255.764	-0.804449	0.102403	-7.85569	3.97587e-15	3.08561e-14	8398	PLA2G6	A0A590UJH4	TRUE
ENSG00000090006	1032.79	-0.804079	0.0548897	-14.649	1.36735e-48	3.98042e-47	8425	LTBP4	Q8N2S1	TRUE
ENSG00000168970	135.966	-0.80393	0.143828	-5.58954	2.27678e-08	1.09813e-07	8681	JMJD7-PLA2G4B		TRUE
ENSG00000114841	123.132	-0.803028	0.134979	-5.9493	2.69296e-09	1.40185e-08	25981	DNAH1	Q9P2D7	TRUE
ENSG00000196411	3349.78	-0.802648	0.054411	-14.7516	3.00565e-49	8.98947e-48	2050	EPHB4	P54760	TRUE
ENSG00000102996	245.727	-0.80261	0.10479	-7.6592	1.87088e-14	1.39615e-13	4324	MMP15	P51511	TRUE
ENSG00000215790	185.24	-0.802511	0.144969	-5.53573	3.09935e-08	1.47683e-07	NA	SLC35E2A		TRUE
ENSG00000184481	123.434	-0.80248	0.132787	-6.04336	1.50934e-09	8.01182e-09	4303	FOXO4	P98177	TRUE
ENSG00000159164	16.7664	-0.802343	0.39501	-2.03119	0.0422354	0.089735	9900	SV2A	Q7L0J3	TRUE
ENSG00000243725	44.8953	-0.801608	0.213044	-3.76264	0.000168126	0.000547826	7268	TTC4	O95801	TRUE
ENSG00000105559	165.092	-0.801318	0.108134	-7.41044	1.25882e-13	8.89833e-13	57664	PLEKHA4	Q9H4M7	TRUE
ENSG00000185985	51.1347	-0.801059	0.19596	-4.08786	4.35363e-05	0.000152184	84631	SLITRK2	Q9H156	TRUE
ENSG00000143995	245.312	-0.800503	0.106133	-7.54245	4.61208e-14	3.36078e-13	4211	MEIS1	F5GYS8	TRUE
ENSG00000271918	24.0876	-0.80014	0.298191	-2.68332	0.00728961	0.0184822	NA			TRUE
ENSG00000141448	462.337	-0.798732	0.093332	-8.55797	1.14876e-17	1.02605e-16	2627	GATA6	Q92908	TRUE
ENSG00000158286	2638.02	-0.798609	0.0921752	-8.66403	4.55355e-18	4.15294e-17	388591	RNF207	Q6ZRF8	TRUE
ENSG00000253553	15.0266	-0.798528	0.354287	-2.2539	0.0242025	0.0548067	NA			TRUE
ENSG00000180758	424.128	-0.798304	0.107205	-7.44654	9.58195e-14	6.81958e-13	80045	GPR157	Q5UAW9	TRUE
ENSG00000105639	156.897	-0.796539	0.125397	-6.35213	2.12349e-10	1.20419e-09	3718	JAK3	A0A024R7M7	TRUE
ENSG00000272831	34.234	-0.795562	0.230289	-3.45463	0.000551057	0.00167837	NA			TRUE
ENSG00000136960	16.8239	-0.795497	0.374429	-2.12456	0.0336232	0.0733137	5168	ENPP2	E5RIA2	TRUE
ENSG00000160325	33.5232	-0.79513	0.253358	-3.13836	0.00169894	0.00480883	11094	CACFD1	Q9UGQ2	TRUE
ENSG00000153157	82.3647	-0.794598	0.181328	-4.38211	1.17534e-05	4.35502e-05	221711	SYCP2L	Q5T4T6	TRUE
ENSG00000185267	14.8219	-0.794374	0.36194	-2.19477	0.0281802	0.062784	441549	CDNF	Q49AH0	TRUE
ENSG00000267100	319.126	-0.794357	0.0931876	-8.52428	1.53768e-17	1.36227e-16	147727	ILF3-DT		TRUE
ENSG00000083937	2727.59	-0.794136	0.0435344	-18.2416	2.41358e-74	1.31031e-72	25978	CHMP2B	Q9UQN3	TRUE
ENSG00000205423	400.66	-0.793852	0.0811723	-9.77984	1.37423e-22	1.57182e-21	255919	CNEP1R1	H3BMF1	TRUE
ENSG00000186352	31.1132	-0.792872	0.281005	-2.82156	0.0047791	0.0125446	353322	ANKRD37	Q7Z713	TRUE
ENSG00000187796	32.7073	-0.791247	0.247509	-3.19685	0.00138938	0.00398631	64170	CARD9	Q9H257	TRUE
ENSG00000056558	715.395	-0.790105	0.106558	-7.41482	1.21789e-13	8.62764e-13	7185	TRAF1	Q13077	TRUE
ENSG00000182993	117.11	-0.789598	0.170909	-4.61998	3.83769e-06	1.49679e-05	144608	C12orf60	Q5U649	TRUE
ENSG00000256073	112.099	-0.789185	0.137988	-5.71922	1.07014e-08	5.30441e-08	84996	URB1-AS1		TRUE
ENSG00000130158	788.579	-0.78907	0.0547432	-14.414	4.22257e-47	1.19579e-45	57572	DOCK6	Q96HP0	TRUE
ENSG00000067221	99.33	-0.788732	0.138433	-5.69758	1.21523e-08	5.99505e-08	9399	STOML1	Q9UBI4	TRUE
ENSG00000180425	104.328	-0.788674	0.142249	-5.54433	2.95082e-08	1.4084e-07	54494	C11orf71	Q6IPW1	TRUE
ENSG00000130724	2932.89	-0.788663	0.0368576	-21.3976	1.40751e-101	1.38991e-99	27243	CHMP2A	O43633	TRUE
ENSG00000205336	4147.03	-0.788494	0.033858	-23.2883	5.82674e-120	8.0416e-118	9289	ADGRG1	H3BQJ9	TRUE
ENSG00000046651	864.562	-0.788333	0.0519004	-15.1893	4.16045e-52	1.37145e-50	8481	OFD1	A0A804HL42	TRUE
ENSG00000161082	148.735	-0.787949	0.117534	-6.70403	2.02754e-11	1.24434e-10	60680	CELF5	Q8N6W0	TRUE
ENSG00000135452	326.885	-0.787104	0.0811961	-9.69386	3.2018e-22	3.60458e-21	6302	TSPAN31	F8VNT7	TRUE
ENSG00000253873	33.5259	-0.787011	0.269237	-2.92311	0.00346552	0.00930786	56105	PCDHGA11	Q9Y5H2	TRUE
ENSG00000133466	346.171	-0.78686	0.096685	-8.13839	4.00567e-16	3.27632e-15	114904	C1QTNF6	Q9BXI9	TRUE
ENSG00000074966	84.752	-0.786801	0.196036	-4.01355	5.98125e-05	0.000205689	7294	TXK	D6RA14	TRUE
ENSG00000230337	13.7978	-0.786422	0.368665	-2.13316	0.0329117	0.0719266	NA	EXOSC10-AS1		TRUE
ENSG00000234329	13.0241	-0.78629	0.372772	-2.10931	0.0349182	0.0759063	NA	RPL7AP16		TRUE
ENSG00000206077	24.4177	-0.785689	0.280043	-2.8056	0.0050223	0.0131273	653082	ZDHHC11B	P0C7U3	TRUE
ENSG00000140284	70.857	-0.785677	0.173589	-4.52608	6.00865e-06	2.29239e-05	11001	SLC27A2	O14975	TRUE
ENSG00000108799	893.082	-0.78536	0.0884285	-8.8813	6.60838e-19	6.30038e-18	2145	EZH1	K7EM79	TRUE
ENSG00000242193	47.8817	-0.785207	0.205975	-3.81214	0.000137766	0.000453937	NA	CRYZL2P		TRUE
ENSG00000006756	866.259	-0.785009	0.0526577	-14.9078	2.93364e-50	9.03355e-49	414	ARSD	P51689	TRUE
ENSG00000146833	821.373	-0.783997	0.0720614	-10.8796	1.44252e-27	2.0375e-26	89122	TRIM4	Q9C037	TRUE
ENSG00000247081	47.175	-0.783493	0.203952	-3.84155	0.000122258	0.000405402	105369147	BAALC-AS1		TRUE
ENSG00000228395	17.2053	-0.783045	0.345004	-2.26967	0.0232277	0.0528343	NA			TRUE
ENSG00000112592	951.233	-0.782888	0.0561059	-13.9537	2.98508e-44	7.68406e-43	6908	TBP	P20226	TRUE
ENSG00000275457	21.1855	-0.781188	0.346827	-2.25239	0.0242979	0.0549792	NA			TRUE
ENSG00000118096	202.238	-0.781001	0.102854	-7.59334	3.11774e-14	2.2967e-13	56912	IFT46	E9PRT0	TRUE
ENSG00000065717	219.223	-0.780918	0.100166	-7.79623	6.37817e-15	4.89363e-14	7089	TLE2	Q04725	TRUE
ENSG00000272142	174.871	-0.780874	0.111934	-6.97618	3.03311e-12	1.96406e-11	100129461			TRUE
ENSG00000116774	197.086	-0.780555	0.101778	-7.66923	1.73036e-14	1.29508e-13	56944	OLFML3	Q9NRN5	TRUE
ENSG00000183914	20.1124	-0.780081	0.326131	-2.39193	0.0167602	0.0393659	146754	DNAH2	Q9P225	TRUE
ENSG00000108448	1332.14	-0.779037	0.0478968	-16.2649	1.75149e-59	6.8946e-58	NA	TRIM16L		TRUE
ENSG00000174951	131.104	-0.778768	0.130239	-5.97955	2.23751e-09	1.17115e-08	2523	FUT1	Q6IZA2	TRUE
ENSG00000107954	128.568	-0.778162	0.130492	-5.96329	2.47213e-09	1.29071e-08	9148	NEURL1	O76050	TRUE
ENSG00000079150	155.144	-0.778092	0.12403	-6.27344	3.5315e-10	1.97381e-09	51661	FKBP7	F8WBF2	TRUE
ENSG00000213996	12.8251	-0.777861	0.391692	-1.9859	0.0470446	0.0985996	53345	TM6SF2	Q9BZW4	TRUE
ENSG00000239779	170.954	-0.777598	0.112836	-6.89141	5.52433e-12	3.51367e-11	23559	WBP1	Q96G27	TRUE
ENSG00000188554	3097.85	-0.777114	0.0421625	-18.4314	7.35734e-76	4.18255e-74	4077	NBR1	Q14596	TRUE
ENSG00000261879	36.9342	-0.776767	0.231626	-3.35354	0.000797863	0.00237544	100130950	ZNF594-DT		TRUE
ENSG00000196646	209.011	-0.776179	0.105539	-7.35442	1.91753e-13	1.33771e-12	7695	ZNF136	C9J2Q9	TRUE
ENSG00000157851	785.935	-0.776151	0.0762561	-10.1782	2.48065e-24	3.06536e-23	56896	DPYSL5	E7EWB4	TRUE
ENSG00000187961	1417.36	-0.774927	0.0674507	-11.4888	1.50198e-30	2.3764e-29	339451	KLHL17	Q6TDP4	TRUE
ENSG00000179240	189.799	-0.774844	0.133196	-5.81733	5.97957e-09	3.03348e-08	100506127	GVQW3	A0A590UK82	TRUE
ENSG00000233901	148.113	-0.774104	0.124326	-6.22642	4.77218e-10	2.63574e-09	100506119	LINC01503		TRUE
ENSG00000174353	59.7729	-0.773535	0.186098	-4.15659	3.23029e-05	0.00011456	NA	STAG3L3		TRUE
ENSG00000137434	23.519	-0.773464	0.307655	-2.51406	0.0119351	0.029067	347744	C6orf52	D6RGE8	TRUE
ENSG00000162745	38.4115	-0.773102	0.230481	-3.3543	0.000795671	0.00236923	25903	OLFML2B	H0YEW8	TRUE
ENSG00000006715	1356.14	-0.77235	0.0440071	-17.5506	5.88893e-69	2.92658e-67	27072	VPS41	H7BXH3	TRUE
ENSG00000134376	13.3169	-0.772108	0.385152	-2.00468	0.0449969	0.0948719	23418	CRB1	A0A7D6VLH9	TRUE
ENSG00000186470	68.9793	-0.772033	0.172016	-4.48815	7.18435e-06	2.7201e-05	11118	BTN3A2	E9PIU5	TRUE
ENSG00000159958	26.3867	-0.771729	0.350553	-2.20146	0.0277032	0.0618236	115650	TNFRSF13C	Q96RJ3	TRUE
ENSG00000241685	256	-0.771541	0.0918475	-8.40024	4.45569e-17	3.84048e-16	10552	ARPC1A	Q92747	TRUE
ENSG00000261652	46.2887	-0.771216	0.201887	-3.82003	0.000133434	0.000440358	145788	PIERCE2	H3BRN8	TRUE
ENSG00000188033	60.9954	-0.771066	0.204047	-3.77887	0.00015754	0.000515091	57474	ZNF490	Q9ULM2	TRUE
ENSG00000255150	22.8787	-0.770718	0.36038	-2.13863	0.0324657	0.0711351	493861	EID3	Q8N140	TRUE
ENSG00000113749	200.618	-0.769832	0.101733	-7.5672	3.81358e-14	2.79224e-13	3274	HRH2	A0A1B0GTK7	TRUE
ENSG00000244055	74.7588	-0.76974	0.1682	-4.57633	4.73198e-06	1.82539e-05	NA			TRUE
ENSG00000180479	67.082	-0.769136	0.209833	-3.66547	0.000246883	0.000787977	51276	ZNF571	K7ELU5	TRUE
ENSG00000272758	60.2371	-0.769096	0.1866	-4.12163	3.76207e-05	0.000132578	NA	WDR5B-DT		TRUE
ENSG00000174628	294.177	-0.769	0.0916828	-8.38761	4.96123e-17	4.25699e-16	124152	IQCK	Q8N0W5	TRUE
ENSG00000161270	26.6459	-0.768985	0.276314	-2.78302	0.00538561	0.0140034	4868	NPHS1	O60500	TRUE
ENSG00000270673	29.2611	-0.768757	0.265905	-2.89109	0.00383903	0.0102342	101410533	YTHDF3-DT		TRUE
ENSG00000188428	280.904	-0.768686	0.101232	-7.59328	3.11906e-14	2.29693e-13	63915	BLOC1S5	A0A0D9SEU2	TRUE
ENSG00000090013	1298.7	-0.768404	0.0468249	-16.4102	1.61793e-60	6.58381e-59	645	BLVRB	M0R192	TRUE
ENSG00000255112	1378.33	-0.768054	0.0572585	-13.4138	5.01974e-41	1.16399e-39	57132	CHMP1B	Q7LBR1	TRUE
ENSG00000286261	33.463	-0.767756	0.255356	-3.00661	0.00264179	0.00724398	NA	NA	NA	TRUE
ENSG00000205795	68.0292	-0.767439	0.179247	-4.28146	1.85673e-05	6.73706e-05	192668	CYS1	Q717R9	TRUE
ENSG00000137486	494.536	-0.767433	0.0702409	-10.9257	8.68507e-28	1.23587e-26	408	ARRB1	P49407	TRUE
ENSG00000286787	16.4433	-0.767297	0.339181	-2.26221	0.0236845	0.0537506	NA			TRUE
ENSG00000152467	20.682	-0.766819	0.374006	-2.05029	0.0403363	0.0861167	284312	ZSCAN1	Q8NBB4	TRUE
ENSG00000260259	15.4777	-0.76649	0.384078	-1.99566	0.0459708	0.0966052	NA	LINC02166		TRUE
ENSG00000163617	278.458	-0.766367	0.0947786	-8.08587	6.17241e-16	4.99152e-15	57577	CCDC191	F8WCI8	TRUE
ENSG00000111863	55.0683	-0.766329	0.188568	-4.06395	4.8249e-05	0.000167915	84830	ADTRP	D6RDG9	TRUE
ENSG00000267096	22.1576	-0.765659	0.324625	-2.35859	0.0183443	0.0427644	NA			TRUE
ENSG00000255224	72.4418	-0.765423	0.166821	-4.5883	4.46878e-06	1.7291e-05	NA			TRUE
ENSG00000139133	297.904	-0.765412	0.101583	-7.53486	4.88841e-14	3.55534e-13	84920	ALG10	F5H5T2	TRUE
ENSG00000245146	25.8555	-0.765401	0.277638	-2.75683	0.00583643	0.015073	124900193	MALINC1		TRUE
ENSG00000154102	105.052	-0.764516	0.144262	-5.29949	1.16128e-07	5.27756e-07	404550	C16orf74	Q96GX8	TRUE
ENSG00000128346	13.972	-0.764166	0.384267	-1.98863	0.0467416	0.0980542	84645	C22orf23	B0QYM2	TRUE
ENSG00000229261	45.7582	-0.764126	0.225406	-3.39	0.000698927	0.00209669	101928994			TRUE
ENSG00000237807	22.3513	-0.763653	0.311985	-2.44772	0.0143761	0.0343325	100507516	LINC02984		TRUE
ENSG00000198816	1139.32	-0.763441	0.0496697	-15.3704	2.58665e-53	8.75335e-52	140467	ZNF358	M0R2S5	TRUE
ENSG00000105643	569.716	-0.763391	0.0638789	-11.9506	6.44527e-33	1.12375e-31	27106	ARRDC2	A0A804HLL9	TRUE
ENSG00000106404	253.583	-0.761653	0.113118	-6.73327	1.65888e-11	1.02412e-10	24146	CLDN15	C9J3Z2	TRUE
ENSG00000213626	108.787	-0.761247	0.137793	-5.52459	3.30262e-08	1.57108e-07	81606	LBH	B5MCM2	TRUE
ENSG00000110944	16.5813	-0.761165	0.3545	-2.14715	0.0317811	0.0698556	51561	IL23A	Q9NPF7	TRUE
ENSG00000135924	1012.42	-0.761155	0.0772691	-9.85071	6.80632e-23	7.91536e-22	3300	DNAJB2	P25686	TRUE
ENSG00000131591	865.042	-0.761003	0.0597773	-12.7306	3.99626e-37	8.08784e-36	54991	C1orf159	J3KT48	TRUE
ENSG00000126010	24.2187	-0.760957	0.287373	-2.64798	0.0080974	0.0203792	2925	GRPR	P30550	TRUE
ENSG00000049249	888.54	-0.760082	0.0982113	-7.73926	1e-14	7.58861e-14	3604	TNFRSF9	Q07011	TRUE
ENSG00000121716	225.523	-0.758511	0.116623	-6.50394	7.82431e-11	4.59039e-10	29990	PILRB	C9JPU0	TRUE
ENSG00000272578	50.2221	-0.758288	0.231678	-3.27302	0.00106403	0.00311606	NA	GUSBP11		TRUE
ENSG00000144057	64.4083	-0.758285	0.177691	-4.26743	1.97735e-05	7.1611e-05	84620	ST6GAL2	Q96JF0	TRUE
ENSG00000105419	702.896	-0.757774	0.061011	-12.4203	2.02841e-35	3.90184e-34	56917	MEIS3	Q99687	TRUE
ENSG00000109063	176.747	-0.757286	0.108241	-6.99629	2.62837e-12	1.7068e-11	4621	MYH3	P11055	TRUE
ENSG00000145908	231.155	-0.756637	0.0975369	-7.75744	8.66585e-15	6.60241e-14	91975	ZNF300	F8WE31	TRUE
ENSG00000248866	44.2999	-0.755244	0.236015	-3.19998	0.00137436	0.00394816	NA	USP46-DT		TRUE
ENSG00000160961	279.576	-0.755209	0.0982603	-7.6858	1.52044e-14	1.14095e-13	84449	ZNF333	M0R0S8	TRUE
ENSG00000108506	662.89	-0.755137	0.0952994	-7.92384	2.3029e-15	1.80869e-14	57508	INTS2	J3KRH0	TRUE
ENSG00000144550	19.9954	-0.75482	0.310908	-2.42779	0.0151912	0.0360355	151835	CPNE9	Q8IYJ1	TRUE
ENSG00000006453	2463.22	-0.75456	0.0395413	-19.0828	3.50754e-81	2.27642e-79	55971	BAIAP2L1	Q9UHR4	TRUE
ENSG00000079308	372.903	-0.754096	0.0992194	-7.60029	2.95477e-14	2.18085e-13	7145	TNS1	H0Y4U1	TRUE
ENSG00000134508	438.125	-0.753549	0.0720465	-10.4592	1.32958e-25	1.72974e-24	91768	CABLES1	A0A024RC20	TRUE
ENSG00000124523	270.59	-0.753297	0.118517	-6.35602	2.07045e-10	1.17527e-09	23408	SIRT5	A0A7P0T9N1	TRUE
ENSG00000124766	932.066	-0.752081	0.0545206	-13.7944	2.75343e-43	6.91678e-42	6659	SOX4	Q06945	TRUE
ENSG00000225361	140.583	-0.751983	0.136201	-5.52114	3.36814e-08	1.60025e-07	100506599	PPP1R26-AS1		TRUE
ENSG00000171827	127.385	-0.751711	0.148637	-5.05735	4.25115e-07	1.82727e-06	148268	ZNF570	K7EP64	TRUE
ENSG00000149927	88.0212	-0.751625	0.185586	-4.05001	5.12161e-05	0.000177755	8448	DOC2A	I3L194	TRUE
ENSG00000274925	59.596	-0.751493	0.219869	-3.41792	0.000631014	0.00190574	NA	ZKSCAN2-DT		TRUE
ENSG00000164241	74.2714	-0.750991	0.210881	-3.56121	0.000369145	0.00115126	401207	C5orf63	A0A8C8V477	TRUE
ENSG00000121064	832.615	-0.75072	0.0522452	-14.3692	8.07935e-47	2.26005e-45	59342	SCPEP1	I3L4Z3	TRUE
ENSG00000171798	412.432	-0.749611	0.0802227	-9.34413	9.26483e-21	9.68769e-20	85442	KNDC1	A0A804HHZ0	TRUE
ENSG00000189350	22.1359	-0.74942	0.338586	-2.21338	0.0268715	0.0601902	165186	TOGARAM2	C9JJW1	TRUE
ENSG00000102878	317.116	-0.748888	0.105174	-7.12047	1.0756e-12	7.17591e-12	3299	HSF4	E5RK26	TRUE
ENSG00000100065	2473.21	-0.748567	0.0462073	-16.2002	5.02591e-59	1.94499e-57	29775	CARD10	B0QYC3	TRUE
ENSG00000011143	592.155	-0.748246	0.0679806	-11.0068	3.54512e-28	5.11775e-27	54903	MKS1	J3KSC6	TRUE
ENSG00000128652	96.1054	-0.748025	0.171152	-4.37052	1.2395e-05	4.57867e-05	3232	HOXD3	P31249	TRUE
ENSG00000186326	41.0528	-0.747903	0.210123	-3.55936	0.000371754	0.00115892	388531	RGS9BP	Q6ZS82	TRUE
ENSG00000237854	65.2076	-0.747664	0.172003	-4.3468	1.38135e-05	5.07404e-05	NA	LINC00674		TRUE
ENSG00000229739	34.3699	-0.747507	0.238802	-3.13024	0.00174661	0.00493339	102724919	PDC-AS1		TRUE
ENSG00000259673	32.1036	-0.746994	0.261988	-2.85125	0.00435481	0.0115087	100506686	IQCH-AS1		TRUE
ENSG00000113763	843.744	-0.74678	0.0639932	-11.6697	1.82096e-31	2.98414e-30	90249	UNC5A	Q6ZN44	TRUE
ENSG00000262576	22.8293	-0.746583	0.356488	-2.09427	0.0362359	0.0784211	56111	PCDHGA4	Q9Y5G9	TRUE
ENSG00000282458	24.3929	-0.746336	0.321116	-2.32419	0.0201152	0.0463948	NA	WASH5P		TRUE
ENSG00000228794	607.275	-0.746296	0.0828511	-9.00768	2.10459e-19	2.05876e-18	643837	LINC01128		TRUE
ENSG00000170421	38487.2	-0.74629	0.0227287	-32.8346	1.88791e-236	1.27212e-233	3856	KRT8	P05787	TRUE
ENSG00000165802	5710.81	-0.746119	0.0370019	-20.1644	2.01333e-90	1.59603e-88	26012	NSMF	Q6X4W1	TRUE
ENSG00000269981	32.8662	-0.744744	0.274839	-2.70975	0.00673349	0.0171844	NA			TRUE
ENSG00000049618	1185.26	-0.744406	0.059904	-12.4266	1.87331e-35	3.60956e-34	57492	ARID1B	A0A8J9GB59	TRUE
ENSG00000266490	20.784	-0.74383	0.301739	-2.46514	0.0136959	0.032873	NA			TRUE
ENSG00000196263	214.859	-0.743224	0.12612	-5.893	3.79247e-09	1.95292e-08	57573	ZNF471	K7EPX1	TRUE
ENSG00000273382	62.8306	-0.742447	0.174054	-4.26561	1.9936e-05	7.21881e-05	NA	TMEM167B-DT		TRUE
ENSG00000178093	29.3406	-0.741929	0.256542	-2.89203	0.00382757	0.0102072	83983	TSSK6	Q9BXA6	TRUE
ENSG00000164237	854.941	-0.741611	0.067662	-10.9605	5.91574e-28	8.45474e-27	134147	CMBL	Q96DG6	TRUE
ENSG00000137825	921.983	-0.741558	0.056503	-13.1242	2.39255e-39	5.25032e-38	3706	ITPKA	P23677	TRUE
ENSG00000001631	175.744	-0.740325	0.114364	-6.47343	9.58044e-11	5.59347e-10	889	KRIT1	C9JEW7	TRUE
ENSG00000224376	23.1378	-0.739913	0.295241	-2.50613	0.0122062	0.0296428	NA			TRUE
ENSG00000162878	153.249	-0.739709	0.130167	-5.68279	1.32519e-08	6.52623e-08	91461	PKDCC	Q504Y2	TRUE
ENSG00000137575	7845.39	-0.739643	0.0345255	-21.4231	8.13447e-102	8.20973e-100	6386	SDCBP	O00560	TRUE
ENSG00000145358	22.3952	-0.738455	0.346654	-2.13023	0.0331522	0.0724178	115265	DDIT4L	Q96D03	TRUE
ENSG00000185634	15.6832	-0.738426	0.343053	-2.15251	0.0313569	0.0690225	399694	SHC4	Q6S5L8	TRUE
ENSG00000088970	178.778	-0.738258	0.111182	-6.64008	3.13503e-11	1.89858e-10	55857	KIZ	A0A087WXA9	TRUE
ENSG00000188321	108.008	-0.738203	0.143921	-5.12922	2.9095e-07	1.26965e-06	84527	ZNF559	K7EK98	TRUE
ENSG00000006757	527.976	-0.737995	0.069041	-10.6892	1.14321e-26	1.56271e-25	8228	PNPLA4	A0A024RBU8	TRUE
ENSG00000162600	603.586	-0.737929	0.0788139	-9.36293	7.75537e-21	8.14278e-20	115209	OMA1	X6RIG5	TRUE
ENSG00000135185	466.245	-0.73785	0.0735829	-10.0275	1.15449e-23	1.39354e-22	79161	TMEM243	Q9BU79	TRUE
ENSG00000250569	21.8886	-0.737734	0.316283	-2.33251	0.0196737	0.0454956	NA	NTAN1P2		TRUE
ENSG00000142347	41.978	-0.737646	0.212223	-3.47581	0.000509312	0.00156056	4542	MYO1F	O00160	TRUE
ENSG00000081803	399.15	-0.737385	0.0696918	-10.5806	3.66431e-26	4.91795e-25	93664	CADPS2	Q86UW7	TRUE
ENSG00000261087	27.7182	-0.736735	0.299434	-2.46043	0.0138772	0.0332872	NA	ZNNT1		TRUE
ENSG00000158423	67.3438	-0.735768	0.179049	-4.10931	3.96848e-05	0.000139488	158787	RIBC1	Q8N443	TRUE
ENSG00000186666	125.31	-0.734547	0.141046	-5.20786	1.91032e-07	8.49318e-07	144233	BCDIN3D	Q7Z5W3	TRUE
ENSG00000256667	197.436	-0.734133	0.105454	-6.96164	3.36344e-12	2.16999e-11	NA	KLRA1P		TRUE
ENSG00000273203	39.1476	-0.733571	0.254153	-2.88634	0.00389757	0.0103793	NA			TRUE
ENSG00000267796	69.7203	-0.73292	0.165242	-4.43544	9.18864e-06	3.4403e-05	55957	LIN37	Q96GY3	TRUE
ENSG00000006062	2370.83	-0.732819	0.0554454	-13.217	7.0041e-40	1.5579e-38	9020	MAP3K14	Q99558	TRUE
ENSG00000196724	175.168	-0.732405	0.121607	-6.02275	1.71483e-09	9.06898e-09	147686	ZNF418	M0QYW9	TRUE
ENSG00000088448	1457.18	-0.731545	0.0434509	-16.8361	1.32669e-63	5.8451e-62	55608	ANKRD10	Q8IUW1	TRUE
ENSG00000140848	1020.49	-0.731475	0.0473165	-15.4592	6.54134e-54	2.25696e-52	221184	CPNE2	Q96FN4	TRUE
ENSG00000254221	40.3238	-0.731377	0.246673	-2.96497	0.00302716	0.00822098	56104	PCDHGB1	Q9Y5G3	TRUE
ENSG00000214279	82.9009	-0.731322	0.207755	-3.52011	0.000431366	0.0013335	619207	SCART1	Q4G0T1	TRUE
ENSG00000263412	21.6857	-0.731145	0.291548	-2.50781	0.0121484	0.0295173	116435298	NFE2L1-DT		TRUE
ENSG00000135722	104.025	-0.731139	0.183832	-3.97721	6.97295e-05	0.000238291	55336	FBXL8	E5RH15	TRUE
ENSG00000166682	18.9186	-0.730648	0.337645	-2.16395	0.0304682	0.0673057	80975	TMPRSS5	Q9H3S3	TRUE
ENSG00000115841	101.102	-0.730266	0.141939	-5.14492	2.67634e-07	1.17138e-06	151393	RMDN2	A0A0A0MSD2	TRUE
ENSG00000278600	45.6009	-0.729791	0.227686	-3.20525	0.00134946	0.00388052	NA			TRUE
ENSG00000198624	239.245	-0.728858	0.0953556	-7.64358	2.1126e-14	1.57397e-13	26112	CCDC69	H0YB32	TRUE
ENSG00000182782	38.4878	-0.727705	0.268438	-2.71089	0.00671031	0.0171329	338442	HCAR2	A0A4Y1JWQ0	TRUE
ENSG00000137809	17.3584	-0.727652	0.354957	-2.04997	0.0403674	0.0861737	22801	ITGA11	Q9UKX5	TRUE
ENSG00000277687	20.9374	-0.727514	0.297077	-2.44891	0.014329	0.0342384	NA			TRUE
ENSG00000273654	19.1527	-0.727201	0.328808	-2.21163	0.0269922	0.0604193	NA			TRUE
ENSG00000142046	20.1027	-0.72719	0.322706	-2.25341	0.0242331	0.0548593	641649	TMEM91	H0YFW9	TRUE
ENSG00000144134	141.648	-0.726599	0.124389	-5.84135	5.17784e-09	2.64079e-08	11159	RABL2A	B7ZBD4	TRUE
ENSG00000169189	632.487	-0.726564	0.0669234	-10.8566	1.85438e-27	2.6e-26	197370	NSMCE1	Q8WV22	TRUE
ENSG00000106261	2481.87	-0.726466	0.077969	-9.31737	1.19259e-20	1.23966e-19	7586	ZKSCAN1	E9PC66	TRUE
ENSG00000121900	1033.23	-0.725337	0.0526959	-13.7646	4.163e-43	1.0378e-41	113452	TMEM54	Q969K7	TRUE
ENSG00000235169	34.8987	-0.724933	0.245167	-2.95689	0.00310758	0.00842341	388588	SMIM1	B2RUZ4	TRUE
ENSG00000182308	18.5647	-0.724827	0.315238	-2.2993	0.0214878	0.0492385	285429	DCAF4L1	Q3SXM0	TRUE
ENSG00000132561	723.013	-0.72458	0.0615824	-11.766	5.84161e-32	9.84053e-31	4147	MATN2	O00339	TRUE
ENSG00000215039	74.2125	-0.724579	0.155312	-4.66531	3.08154e-06	1.21428e-05	678655	CD27-AS1		TRUE
ENSG00000173320	355.265	-0.724316	0.0767314	-9.43962	3.74124e-21	3.98104e-20	56977	STOX2	Q9P2F5	TRUE
ENSG00000162997	52.8462	-0.724249	0.202529	-3.57602	0.000348859	0.00109051	NA	PRORSD1P		TRUE
ENSG00000135838	147.274	-0.723842	0.138119	-5.24073	1.59939e-07	7.16924e-07	80896	NPL	Q9BXD5	TRUE
ENSG00000183401	100.627	-0.72372	0.16436	-4.40326	1.06638e-05	3.96669e-05	126075	CCDC159	K7EKU9	TRUE
ENSG00000254682	74.9809	-0.723219	0.167685	-4.31297	1.61075e-05	5.88272e-05	NA	DHCR7-DT		TRUE
ENSG00000162194	271.601	-0.723193	0.0998137	-7.24543	4.31081e-13	2.95072e-12	79081	LBHD1	E9PMK4	TRUE
ENSG00000130413	387.362	-0.722925	0.0736812	-9.81153	1.00439e-22	1.15864e-21	65975	STK33	C9J6X7	TRUE
ENSG00000167306	281.269	-0.722894	0.0850987	-8.49477	1.98324e-17	1.74781e-16	4645	MYO5B	A0A0A0MR36	TRUE
ENSG00000205356	2113.81	-0.722502	0.0393126	-18.3784	1.95646e-75	1.09323e-73	25851	TECPR1	C9JEV4	TRUE
ENSG00000159708	19.9183	-0.722013	0.351228	-2.05568	0.0398135	0.0851287	55282	LRRC36	H3BQI9	TRUE
ENSG00000160460	17.0761	-0.721583	0.346117	-2.0848	0.0370878	0.0800076	57731	SPTBN4	Q9H254	TRUE
ENSG00000268903	30.5765	-0.721423	0.280697	-2.57011	0.0101666	0.0250933	NA			TRUE
ENSG00000067606	1131.37	-0.721263	0.0486971	-14.8112	1.23988e-49	3.75239e-48	5590	PRKCZ	D6RBD4	TRUE
ENSG00000181444	149.691	-0.720974	0.153905	-4.68453	2.80608e-06	1.11032e-05	168544	ZNF467	C9JAX3	TRUE
ENSG00000012822	740.524	-0.720619	0.068068	-10.5867	3.43307e-26	4.61571e-25	57658	CALCOCO1	Q9P1Z2	TRUE
ENSG00000135127	408.282	-0.72059	0.0734689	-9.80811	1.03901e-22	1.19798e-21	92558	BICDL1	Q6ZP65	TRUE
ENSG00000248240	40.4795	-0.720148	0.226938	-3.17333	0.00150701	0.00429531	NA			TRUE
ENSG00000267317	95.4416	-0.719661	0.157209	-4.57774	4.70024e-06	1.81345e-05	NA			TRUE
ENSG00000104205	492.915	-0.719551	0.0751792	-9.57114	1.05732e-21	1.15735e-20	23678	SGK3	Q96BR1	TRUE
ENSG00000108474	226.864	-0.7194	0.12459	-5.77411	7.73587e-09	3.87639e-08	9487	PIGL	J3QQI7	TRUE
ENSG00000141232	748.515	-0.719033	0.0566464	-12.6933	6.43732e-37	1.29141e-35	10140	TOB1	P50616	TRUE
ENSG00000244879	601.454	-0.718875	0.0870765	-8.25567	1.51049e-16	1.26343e-15	NA	GABPB1-AS1		TRUE
ENSG00000231439	25.6554	-0.718399	0.279514	-2.57017	0.0101648	0.0250918	100132169	WASIR2		TRUE
ENSG00000112110	2438.12	-0.717956	0.0375047	-19.1431	1.10556e-81	7.32035e-80	29074	MRPL18	Q9H0U6	TRUE
ENSG00000283633	77.3722	-0.717944	0.178522	-4.0216	5.78036e-05	0.00019914	NA			TRUE
ENSG00000142408	275.3	-0.717237	0.125055	-5.73535	9.73085e-09	4.84007e-08	59283	CACNG8	Q8WXS5	TRUE
ENSG00000234719	39.699	-0.717079	0.220373	-3.25393	0.00113819	0.00331051	729978	NPIPB2	A6NJ64	TRUE
ENSG00000165695	45.9278	-0.71664	0.210724	-3.40084	0.000671795	0.0020204	158067	AK8	Q96MA6	TRUE
ENSG00000237223	18.2953	-0.715025	0.324591	-2.20285	0.0276054	0.0616234	NA	SULT1C5P		TRUE
ENSG00000135828	230.29	-0.71469	0.150625	-4.74484	2.08667e-06	8.3547e-06	6041	RNASEL	Q05823	TRUE
ENSG00000105855	140.393	-0.714219	0.171642	-4.1611	3.16718e-05	0.000112427	3696	ITGB8	P26012	TRUE
ENSG00000023445	945.915	-0.714008	0.104445	-6.83621	8.13169e-12	5.11805e-11	330	BIRC3	Q13489	TRUE
ENSG00000078900	142.528	-0.713215	0.123509	-5.77458	7.71473e-09	3.86665e-08	7161	TP73	O15350	TRUE
ENSG00000077348	583.751	-0.713209	0.0616717	-11.5646	6.2277e-31	9.97042e-30	56915	EXOSC5	M0R050	TRUE
ENSG00000183250	152.514	-0.713175	0.123744	-5.76329	8.24902e-09	4.12181e-08	84536	LINC01547		TRUE
ENSG00000224870	726.536	-0.712989	0.0607968	-11.7274	9.22204e-32	1.53768e-30	148413	MRPL20-AS1		TRUE
ENSG00000238113	54.4936	-0.712457	0.194998	-3.65365	0.000258536	0.000822991	103352539	LINC01410		TRUE
ENSG00000167468	5809.94	-0.712395	0.0277101	-25.7088	9.31612e-146	1.79355e-143	2879	GPX4	P36969	TRUE
ENSG00000174599	62.5327	-0.712093	0.194602	-3.65923	0.000252975	0.000806184	133022	TRAM1L1	Q8N609	TRUE
ENSG00000089847	35.8208	-0.712035	0.26569	-2.67994	0.00736346	0.0186488	170961	ANKRD24	Q8TF21	TRUE
ENSG00000099953	21.989	-0.711668	0.312268	-2.27903	0.0226652	0.0517086	4320	MMP11	P24347	TRUE
ENSG00000044090	1206.09	-0.711503	0.0493673	-14.4124	4.32126e-47	1.21921e-45	9820	CUL7	A0A669KBH4	TRUE
ENSG00000183666	50.837	-0.71132	0.208588	-3.41017	0.000649218	0.00195705	NA	GUSBP1		TRUE
ENSG00000174080	661.593	-0.711252	0.0575929	-12.3496	4.89266e-35	9.24842e-34	8722	CTSF	A0A7I2V3V9	TRUE
ENSG00000233762	25.2925	-0.71109	0.292667	-2.42969	0.0151117	0.0358804	NA	RPS15P4		TRUE
ENSG00000137842	754.086	-0.710569	0.0570886	-12.4468	1.45583e-35	2.81936e-34	80021	TMEM62	H3BRA3	TRUE
ENSG00000184185	237.38	-0.710371	0.0965747	-7.35566	1.89986e-13	1.32579e-12	3768	KCNJ12	Q14500	TRUE
ENSG00000136492	1071.2	-0.71024	0.0530418	-13.3902	6.90079e-41	1.58573e-39	83990	BRIP1	A0A804HKK6	TRUE
ENSG00000104946	1094.03	-0.708993	0.0582759	-12.1661	4.70808e-34	8.59459e-33	79735	TBC1D17	M0QXA2	TRUE
ENSG00000229152	141.025	-0.708766	0.129754	-5.46239	4.69779e-08	2.20005e-07	NA	ANKRD10-IT1		TRUE
ENSG00000171680	1273.54	-0.70867	0.0692732	-10.2301	1.45397e-24	1.80937e-23	57449	PLEKHG5	A0A5F9ZHW8	TRUE
ENSG00000215196	20.3557	-0.708205	0.294764	-2.40262	0.0162782	0.0383415	NA	BASP1-AS1		TRUE
ENSG00000155906	1148.68	-0.706664	0.0594005	-11.8966	1.23249e-32	2.12462e-31	55005	RMND1	A0A804HHW6	TRUE
ENSG00000106330	516.958	-0.706638	0.0669778	-10.5503	5.06239e-26	6.73049e-25	64598	MOSPD3	O75425	TRUE
ENSG00000156384	219.844	-0.706523	0.107185	-6.5916	4.35113e-11	2.6034e-10	119392	SFR1	Q86XK3	TRUE
ENSG00000186088	18.1364	-0.705934	0.326257	-2.16374	0.0304844	0.067335	54103	GSAP	H7C0Q7	TRUE
ENSG00000165105	44.0635	-0.705698	0.238027	-2.96478	0.00302896	0.00822491	158158	RASEF	Q8IZ41	TRUE
ENSG00000204335	55.5055	-0.705271	0.178516	-3.95075	7.7908e-05	0.000264778	389058	SP5	Q6BEB4	TRUE
ENSG00000183307	24.1847	-0.705235	0.275511	-2.55973	0.0104753	0.0257915	27439	TMEM121B	Q9BXQ6	TRUE
ENSG00000170161	28.2051	-0.705031	0.277755	-2.53832	0.0111386	0.0272837	NA	FAM88B		TRUE
ENSG00000255867	18.9209	-0.703175	0.336168	-2.09174	0.0364622	0.0788734	100874249	DENND5B-AS1		TRUE
ENSG00000185482	22.472	-0.703159	0.313105	-2.24576	0.0247195	0.0558504	246329	STAC3	Q96MF2	TRUE
ENSG00000168781	908.831	-0.702797	0.0537345	-13.0791	4.33685e-39	9.42667e-38	9677	PPIP5K1	A0A8J8ZH50	TRUE
ENSG00000103479	3882.06	-0.702078	0.0319256	-21.9911	3.50589e-107	3.95665e-105	5934	RBL2	Q08999	TRUE
ENSG00000148288	414.276	-0.70198	0.116082	-6.0473	1.47295e-09	7.82774e-09	26301	GBGT1	J7PW20	TRUE
ENSG00000117425	24.1298	-0.701963	0.278443	-2.52103	0.0117012	0.0285458	8643	PTCH2	Q9Y6C5	TRUE
ENSG00000215788	452.154	-0.70181	0.115783	-6.06145	1.34901e-09	7.19743e-09	8718	TNFRSF25	Q93038	TRUE
ENSG00000108846	1138.78	-0.701543	0.05428	-12.9245	3.27341e-38	6.9055e-37	8714	ABCC3	H0Y8T5	TRUE
ENSG00000128510	1451.12	-0.701467	0.0545116	-12.8682	6.79532e-38	1.42174e-36	51200	CPA4	C9J7D6	TRUE
ENSG00000137720	234.196	-0.701225	0.105676	-6.63561	3.23171e-11	1.95301e-10	64776	CFAP68	E9PS93	TRUE
ENSG00000007944	281.299	-0.700923	0.0850019	-8.24596	1.63836e-16	1.36889e-15	29116	MYLIP	Q8WY64	TRUE
ENSG00000092445	1906.71	-0.70087	0.0407002	-17.2203	1.86983e-66	8.68919e-65	7301	TYRO3	Q06418	TRUE
ENSG00000069943	346.847	-0.700755	0.0815874	-8.58901	8.77206e-18	7.87492e-17	9488	PIGB	H3BNW7	TRUE
ENSG00000104936	712.239	-0.700556	0.0684121	-10.2402	1.30923e-24	1.6328e-23	1760	DMPK	M0R1F3	TRUE
ENSG00000260083	25.3925	-0.70049	0.278852	-2.51205	0.0120031	0.0292141	101928736	MIR762HG		TRUE
ENSG00000234456	1147.64	-0.700427	0.0443281	-15.801	3.06399e-56	1.10198e-54	100505881	MAGI2-AS3		TRUE
ENSG00000261067	21.6994	-0.699333	0.3313	-2.11087	0.0347833	0.0756489	NA			TRUE
ENSG00000130363	474.743	-0.699116	0.0766855	-9.11666	7.74718e-20	7.73368e-19	83861	RSPH3	A0A0C4DFU3	TRUE
ENSG00000147536	1550.96	-0.699078	0.0422549	-16.5443	1.75927e-61	7.38184e-60	84296	GINS4	Q9BRT9	TRUE
ENSG00000204860	304.329	-0.698438	0.0817241	-8.5463	1.271e-17	1.13083e-16	NA	FAM201A		TRUE
ENSG00000174718	1838.25	-0.698436	0.0690254	-10.1185	4.5724e-24	5.57794e-23	55196	RESF1	Q9HCM1	TRUE
ENSG00000076928	2675.65	-0.698341	0.0462051	-15.1139	1.31106e-51	4.24242e-50	9138	ARHGEF1	M0QZR4	TRUE
ENSG00000146828	1110.17	-0.697875	0.0562733	-12.4015	2.56365e-35	4.89443e-34	56996	SLC12A9	C9J0I5	TRUE
ENSG00000197587	260.895	-0.697852	0.107775	-6.47509	9.47545e-11	5.53641e-10	127343	DMBX1		TRUE
ENSG00000267030	14.7093	-0.697694	0.348162	-2.00393	0.0450771	0.0950062	NA			TRUE
ENSG00000002746	43.3398	-0.697605	0.205972	-3.3869	0.000706877	0.0021186	23072	HECW1	Q76N89	TRUE
ENSG00000135750	416.081	-0.697037	0.0764518	-9.11734	7.69884e-20	7.68877e-19	3775	KCNK1	O00180	TRUE
ENSG00000154553	39.4857	-0.696575	0.219743	-3.16995	0.00152463	0.00434227	27295	PDLIM3	A0A2U3TZH4	TRUE
ENSG00000186998	41.4377	-0.695989	0.214095	-3.25084	0.00115064	0.00334447	129080	EMID1	B0QYK5	TRUE
ENSG00000111886	19.8153	-0.695378	0.325279	-2.13779	0.0325336	0.0712594	2570	GABRR2	P28476	TRUE
ENSG00000181016	43.0824	-0.694712	0.224973	-3.08797	0.00201526	0.00563664	286006	LSMEM1	Q8N8F7	TRUE
ENSG00000249740	51.9864	-0.694436	0.201152	-3.45229	0.000555859	0.0016921	101926904	OSMR-DT		TRUE
ENSG00000188976	6829.4	-0.694328	0.0286999	-24.1927	2.65412e-129	4.16479e-127	26155	NOC2L	Q9Y3T9	TRUE
ENSG00000062716	3293.79	-0.694219	0.0566313	-12.2586	1.51143e-34	2.80606e-33	81671	VMP1	K7EL93	TRUE
ENSG00000105662	840.929	-0.694212	0.0570908	-12.1598	5.08886e-34	9.27492e-33	23373	CRTC1	Q6UUV9	TRUE
ENSG00000250658	34.2232	-0.694192	0.236632	-2.93364	0.00335017	0.00903501	NA			TRUE
ENSG00000280077	68.6616	-0.693478	0.186412	-3.72013	0.000199119	0.000642239	NA			TRUE
ENSG00000182584	46.005	-0.69335	0.203754	-3.40288	0.000666803	0.00200821	NA	NA	NA	TRUE
ENSG00000259642	26.0651	-0.692799	0.27756	-2.49604	0.012559	0.0304182	NA	ST20-AS1		TRUE
ENSG00000260852	146.366	-0.690976	0.12419	-5.56385	2.63882e-08	1.26688e-07	283932	FBXL19-AS1		TRUE
ENSG00000188486	2504.79	-0.690908	0.0400235	-17.2625	9.0053e-67	4.21905e-65	3014	H2AX	P16104	TRUE
ENSG00000271781	269.028	-0.69085	0.0994218	-6.94868	3.68709e-12	2.36813e-11	NA			TRUE
ENSG00000255458	29.0975	-0.690513	0.271342	-2.54481	0.0109338	0.0268079	105374419	SMIM14-DT		TRUE
ENSG00000130244	224.591	-0.68961	0.0982152	-7.02142	2.19626e-12	1.43597e-11	147965	FAM98C	Q17RN3	TRUE
ENSG00000127415	925.739	-0.689436	0.0719133	-9.58703	9.06539e-22	9.95628e-21	3425	IDUA	P35475	TRUE
ENSG00000099326	1071.87	-0.688919	0.0931877	-7.39281	1.43757e-13	1.01182e-12	7593	MZF1	P28698	TRUE
ENSG00000111012	47.6987	-0.688612	0.217904	-3.16016	0.00157682	0.0044831	1594	CYP27B1	O15528	TRUE
ENSG00000273344	365.446	-0.688483	0.133344	-5.16323	2.42724e-07	1.06652e-06	202781	PAXIP1-DT		TRUE
ENSG00000173825	53.9624	-0.687462	0.219094	-3.13775	0.00170251	0.00481714	220359	TIGD3	Q6B0B8	TRUE
ENSG00000170684	153.577	-0.687272	0.124803	-5.50685	3.65313e-08	1.72813e-07	162979	ZNF296	Q8WUU4	TRUE
ENSG00000154654	126.905	-0.687194	0.152955	-4.49277	7.03012e-06	2.66435e-05	4685	NCAM2	O15394	TRUE
ENSG00000100100	20.9372	-0.686951	0.290674	-2.3633	0.018113	0.0422876	113791	PIK3IP1	A0A024R1M3	TRUE
ENSG00000076356	261.802	-0.686937	0.0923416	-7.43908	1.01386e-13	7.20379e-13	5362	PLXNA2	O75051	TRUE
ENSG00000168143	50.4603	-0.686536	0.187974	-3.65229	0.000259908	0.000827129	222584	FAM83B	Q5T0W9	TRUE
ENSG00000214029	156.388	-0.686269	0.170638	-4.02179	5.77586e-05	0.000199015	101060200	ZNF891	A8MT65	TRUE
ENSG00000260992	25.7522	-0.685866	0.298437	-2.2982	0.0215506	0.0493675	NA	DOCK9-DT		TRUE
ENSG00000260027	230.07	-0.685858	0.0972495	-7.05256	1.75661e-12	1.15511e-11	3217	HOXB7	P09629	TRUE
ENSG00000103381	587.515	-0.68531	0.0607479	-11.2812	1.6249e-29	2.49007e-28	55313	CPPED1	Q9BRF8	TRUE
ENSG00000126562	83.2234	-0.684833	0.183564	-3.73076	0.0001909	0.000617553	65266	WNK4	K7ENT7	TRUE
ENSG00000182022	356.184	-0.684745	0.085264	-8.03088	9.67755e-16	7.74677e-15	51363	CHST15	Q7LFX5	TRUE
ENSG00000162755	91.1075	-0.684473	0.150029	-4.56228	5.06002e-06	1.94472e-05	126823	KLHDC9	Q8NEP7	TRUE
ENSG00000175322	151.362	-0.684264	0.132363	-5.16961	2.34582e-07	1.03232e-06	162655	ZNF519	Q8TB69	TRUE
ENSG00000125864	96.6124	-0.684202	0.157524	-4.34347	1.40251e-05	5.14682e-05	631	BFSP1	Q12934	TRUE
ENSG00000197530	943.718	-0.683678	0.0807475	-8.46686	2.5209e-17	2.20435e-16	142678	MIB2	J3QR95	TRUE
ENSG00000269896	81.7264	-0.6836	0.162625	-4.20354	2.62776e-05	9.40216e-05	NA			TRUE
ENSG00000214021	223.451	-0.683596	0.116056	-5.89022	3.85671e-09	1.98511e-08	26140	TTLL3	F8WBP6	TRUE
ENSG00000163702	902.457	-0.682982	0.0499388	-13.6764	1.40543e-42	3.43267e-41	84818	IL17RC	F8WB43	TRUE
ENSG00000181019	10467.8	-0.682456	0.0272964	-25.0017	5.85939e-138	1.04061e-135	1728	NQO1	P15559	TRUE
ENSG00000154065	68.7743	-0.682449	0.166683	-4.09428	4.23478e-05	0.000148188	147463	ANKRD29	Q8N6D5	TRUE
ENSG00000226287	33.3554	-0.682396	0.265192	-2.57321	0.0100759	0.0248802	NA	TMEM191A		TRUE
ENSG00000261188	64.4976	-0.682293	0.214049	-3.18755	0.00143483	0.00410283	100507599	TFIP11-DT		TRUE
ENSG00000131196	232.565	-0.682042	0.105897	-6.44063	1.18979e-10	6.90079e-10	4772	NFATC1	O95644	TRUE
ENSG00000154122	2212.98	-0.681496	0.0407206	-16.7359	7.17355e-63	3.11261e-61	56172	ANKH	Q9HCJ1	TRUE
ENSG00000270804	147.163	-0.680996	0.139077	-4.89655	9.75345e-07	4.03561e-06	NA	UBE2CP5		TRUE
ENSG00000181982	516.567	-0.680955	0.0626733	-10.8652	1.68938e-27	2.37591e-26	91050	CCDC149	A0A8V8PSJ6	TRUE
ENSG00000146414	1384.02	-0.68004	0.129305	-5.25917	1.44706e-07	6.5132e-07	257218	SHPRH	Q149N8	TRUE
ENSG00000147535	597.411	-0.679436	0.0606895	-11.1953	4.30037e-29	6.46042e-28	84513	PLPP5	Q8NEB5	TRUE
ENSG00000132205	511.453	-0.679207	0.0731303	-9.28762	1.57772e-20	1.62891e-19	84034	EMILIN2	Q9BXX0	TRUE
ENSG00000188385	383.944	-0.679203	0.0923011	-7.35856	1.85907e-13	1.29851e-12	282973	JAKMIP3	A0A590UK42	TRUE
ENSG00000235313	35.6055	-0.678983	0.26309	-2.5808	0.00985713	0.0244005	NA	HM13-IT1		TRUE
ENSG00000153982	37.6744	-0.678702	0.2547	-2.66471	0.00770544	0.0194547	284161	GDPD1	J3QQN7	TRUE
ENSG00000250133	24.1197	-0.678558	0.289076	-2.34733	0.0189083	0.043906	100874364	HOXC-AS2		TRUE
ENSG00000041988	369.552	-0.678444	0.0808699	-8.38932	4.88963e-17	4.19713e-16	90326	THAP3	Q8WTV1	TRUE
ENSG00000063322	1580.2	-0.676014	0.0386898	-17.4726	2.31512e-68	1.1285e-66	55588	MED29	B4DUA7	TRUE
ENSG00000106018	263.567	-0.675592	0.0937278	-7.20802	5.67706e-13	3.86398e-12	7434	VIPR2	P41587	TRUE
ENSG00000260231	52.1063	-0.675027	0.199579	-3.38226	0.000718918	0.00215356	100134229	KDM7A-DT		TRUE
ENSG00000260350	64.9855	-0.67479	0.194525	-3.46891	0.000522574	0.00159778	NA			TRUE
ENSG00000105829	397.021	-0.674656	0.089954	-7.50001	6.38138e-14	4.60175e-13	10282	BET1	A0A3B3IU16	TRUE
ENSG00000226328	189.242	-0.674507	0.104715	-6.44138	1.18394e-10	6.87034e-10	100506714	NUP50-DT		TRUE
ENSG00000130649	16.6087	-0.673531	0.334826	-2.01158	0.0442638	0.0934898	1571	CYP2E1	P05181	TRUE
ENSG00000101311	52.641	-0.673411	0.198771	-3.38787	0.000704373	0.0021122	55612	FERMT1	A0A8V8TN73	TRUE
ENSG00000186564	54.2763	-0.673333	0.220981	-3.04702	0.00231125	0.00639578	2306	FOXD2	O60548	TRUE
ENSG00000175548	437.997	-0.673129	0.0809118	-8.31929	8.84943e-17	7.49503e-16	144245	ALG10B	Q5I7T1	TRUE
ENSG00000196741	36.8769	-0.673099	0.237068	-2.83927	0.0045217	0.0119208	NA	LINC01560		TRUE
ENSG00000268089	397.259	-0.672789	0.06989	-9.6264	6.1858e-22	6.86279e-21	55879	GABRQ	Q9UN88	TRUE
ENSG00000070669	66.136	-0.672609	0.186017	-3.61586	0.000299354	0.000944396	440	ASNS	F8WEJ5	TRUE
ENSG00000134871	5162.19	-0.672475	0.0322767	-20.8347	2.09846e-96	1.93854e-94	1284	COL4A2	P08572	TRUE
ENSG00000275023	863.454	-0.671965	0.0647399	-10.3795	3.07525e-25	3.93378e-24	4302	MLLT6	P55198	TRUE
ENSG00000004660	239.183	-0.671917	0.100456	-6.6887	2.25166e-11	1.37635e-10	84254	CAMKK1	Q8N5S9	TRUE
ENSG00000167646	279.82	-0.671915	0.0892516	-7.52832	5.13976e-14	3.72987e-13	352909	DNAAF3	Q8N9W5	TRUE
ENSG00000112739	4325.95	-0.671726	0.032989	-20.3621	3.6258e-92	2.99881e-90	8899	PRPF4B	Q13523	TRUE
ENSG00000129675	113.909	-0.67169	0.140572	-4.77826	1.76816e-06	7.12425e-06	9459	ARHGEF6	Q15052	TRUE
ENSG00000113594	6069.53	-0.671685	0.0406506	-16.5234	2.49086e-61	1.03945e-59	3977	LIFR	P42702	TRUE
ENSG00000232098	427.991	-0.671622	0.0893818	-7.51407	5.73153e-14	4.1488e-13	NA	ZNF584-DT		TRUE
ENSG00000141068	608.08	-0.671254	0.0595651	-11.2692	1.86157e-29	2.84704e-28	8844	KSR1	A0A2R8Y4X0	TRUE
ENSG00000181894	586.106	-0.670904	0.0663539	-10.111	4.93852e-24	6.01497e-23	79673	ZNF329	Q86UD4	TRUE
ENSG00000254685	217.858	-0.670855	0.148826	-4.50764	6.55513e-06	2.49341e-05	8790	FPGT	E9PMK0	TRUE
ENSG00000184164	1385.77	-0.670623	0.0427316	-15.6939	1.66614e-55	5.89973e-54	79174	CRELD2	A6PWM2	TRUE
ENSG00000080573	126.962	-0.670611	0.132481	-5.06193	4.1504e-07	1.78565e-06	50509	COL5A3	P25940	TRUE
ENSG00000238105	348.215	-0.670259	0.0889293	-7.53699	4.80935e-14	3.50007e-13	NA	GOLGA2P5		TRUE
ENSG00000232000	84.3725	-0.670194	0.168922	-3.96749	7.26345e-05	0.000247701	NA	CLCN3P1		TRUE
ENSG00000259518	58.3517	-0.669798	0.189002	-3.54387	0.0003943	0.00122454	101929690	LINC01583		TRUE
ENSG00000102409	84.8383	-0.669723	0.155658	-4.30253	1.68856e-05	6.15804e-05	56271	BEX4	Q9NWD9	TRUE
ENSG00000163521	170.682	-0.669243	0.115742	-5.7822	7.37285e-09	3.70502e-08	79411	GLB1L	F8WCT5	TRUE
ENSG00000160117	17.3184	-0.669209	0.328442	-2.03752	0.0415977	0.088528	126549	ANKLE1	Q8NAG6	TRUE
ENSG00000129518	569.771	-0.669086	0.0606174	-11.0379	2.50934e-28	3.64546e-27	55837	EAPP	Q56P03	TRUE
ENSG00000086205	35.1152	-0.668419	0.230999	-2.8936	0.00380854	0.0101611	2346	FOLH1	E9PKM3	TRUE
ENSG00000157911	906.525	-0.668093	0.0606769	-11.0107	3.39498e-28	4.9072e-27	5192	PEX10	D6RIF5	TRUE
ENSG00000230061	58.4659	-0.667908	0.173367	-3.85258	0.000116882	0.000388815	NA	TRPM2-AS		TRUE
ENSG00000060762	980.438	-0.667856	0.0547221	-12.2045	2.94082e-34	5.4029e-33	51660	MPC1	Q9Y5U8	TRUE
ENSG00000221990	321	-0.667759	0.0953007	-7.00686	2.43723e-12	1.58763e-11	NA	EXOC3-AS1		TRUE
ENSG00000146834	2338.04	-0.667534	0.039185	-17.0354	4.48334e-65	2.01794e-63	56257	MEPCE	Q7L2J0	TRUE
ENSG00000185585	1160.85	-0.667105	0.0564205	-11.8238	2.94034e-32	5.00098e-31	169611	OLFML2A	Q68BL7	TRUE
ENSG00000279529	67.7152	-0.666972	0.208182	-3.20379	0.00135631	0.00389973	NA			TRUE
ENSG00000130150	871.366	-0.66696	0.0693645	-9.61529	6.89124e-22	7.63435e-21	158747	MOSPD2	Q8NHP6	TRUE
ENSG00000258472	47.9614	-0.666846	0.212667	-3.13563	0.00171483	0.00484961	NA			TRUE
ENSG00000128604	254.981	-0.666831	0.0896683	-7.43664	1.03278e-13	7.32993e-13	3663	IRF5	Q13568	TRUE
ENSG00000090238	108.365	-0.665067	0.13677	-4.86267	1.15812e-06	4.75236e-06	83719	YPEL3	A0A0B4J290	TRUE
ENSG00000116198	1794.92	-0.665001	0.0697213	-9.53799	1.45624e-21	1.58341e-20	9731	CEP104	Q5SR27	TRUE
ENSG00000137642	228.88	-0.663264	0.115337	-5.75067	8.88892e-09	4.43189e-08	6653	SORL1	E9PS32	TRUE
ENSG00000137198	24.2481	-0.662344	0.294294	-2.25062	0.0244098	0.055216	2766	GMPR	P36959	TRUE
ENSG00000165699	2080.15	-0.66231	0.0672555	-9.84766	7.01558e-23	8.15459e-22	7248	TSC1	Q92574	TRUE
ENSG00000165275	364.303	-0.660439	0.0940717	-7.02059	2.20939e-12	1.44373e-11	158234	TRMT10B	Q6PF06	TRUE
ENSG00000238227	2315.89	-0.660138	0.0325043	-20.3093	1.06486e-91	8.74405e-90	90120	TMEM250	H0YL14	TRUE
ENSG00000251562	34733.9	-0.659748	0.130096	-5.07122	3.95264e-07	1.70472e-06	NA	MALAT1		TRUE
ENSG00000121904	761.518	-0.659347	0.0659034	-10.0047	1.45267e-23	1.74518e-22	114784	CSMD2	Q7Z408	TRUE
ENSG00000187391	110.995	-0.659071	0.130231	-5.06077	4.17566e-07	1.79618e-06	9863	MAGI2	A0A0U1RRH4	TRUE
ENSG00000253910	20.4926	-0.658565	0.312123	-2.10996	0.0348622	0.0757989	56103	PCDHGB2	Q9Y5G2	TRUE
ENSG00000169598	287.112	-0.658549	0.129023	-5.10411	3.32356e-07	1.44183e-06	1677	DFFB	Q96P73	TRUE
ENSG00000274213	22.5063	-0.658221	0.31976	-2.05849	0.0395433	0.0846195	NA			TRUE
ENSG00000131171	808.27	-0.657819	0.0530648	-12.3965	2.72917e-35	5.19745e-34	6451	SH3BGRL	V9HW48	TRUE
ENSG00000095066	534.962	-0.657199	0.0984583	-6.67489	2.47416e-11	1.50793e-10	29911	HOOK2	K7EMR5	TRUE
ENSG00000142279	630.228	-0.656773	0.0693483	-9.47064	2.78145e-21	2.97771e-20	126374	WTIP	A6NIX2	TRUE
ENSG00000161243	933.278	-0.656738	0.0506762	-12.9595	2.07566e-38	4.42356e-37	126433	FBXO27	A0A384MR61	TRUE
ENSG00000288075	41.1895	-0.656621	0.219948	-2.98534	0.00283262	0.00773376	NA			TRUE
ENSG00000203999	163.524	-0.656609	0.122079	-5.37857	7.50815e-08	3.46379e-07	284751	LINC01270		TRUE
ENSG00000226608	133.178	-0.656507	0.127357	-5.15487	2.53805e-07	1.11264e-06	NA	FTLP3		TRUE
ENSG00000107281	1803.18	-0.656076	0.0632443	-10.3737	3.26673e-25	4.17173e-24	56654	NPDC1	Q9NQX5	TRUE
ENSG00000198783	570.438	-0.655647	0.0607115	-10.7994	3.46516e-27	4.79389e-26	91603	ZNF830	J3QQQ3	TRUE
ENSG00000178075	73.6219	-0.655315	0.169766	-3.8601	0.000113341	0.000377583	54762	GRAMD1C	Q8IYS0	TRUE
ENSG00000188002	962.669	-0.655127	0.0547328	-11.9695	5.13067e-33	8.96596e-32	NA	PDCD6P1		TRUE
ENSG00000261351	32.8936	-0.655065	0.256406	-2.55479	0.0106251	0.0261265	NA			TRUE
ENSG00000139044	471.398	-0.654674	0.0691026	-9.47394	2.6949e-21	2.88775e-20	283358	B4GALNT3	Q6L9W6	TRUE
ENSG00000196605	38.9218	-0.654562	0.260977	-2.50812	0.0121375	0.0295003	100505555	ZNF846	K7ELQ5	TRUE
ENSG00000229043	18.468	-0.653849	0.31081	-2.10369	0.0354051	0.0768626	NA	ZFAND2A-DT		TRUE
ENSG00000133247	678.476	-0.653561	0.0948685	-6.88913	5.6134e-12	3.56735e-11	84787	KMT5C	Q86Y97	TRUE
ENSG00000008128	108.385	-0.653253	0.147519	-4.42827	9.49921e-06	3.55193e-05	728642	CDK11A	Q9UQ88	TRUE
ENSG00000198420	217.893	-0.652701	0.116636	-5.59607	2.1927e-08	1.05981e-07	9747	TCAF1	Q9Y4C2	TRUE
ENSG00000186166	215.765	-0.652334	0.0983877	-6.63024	3.35137e-11	2.02212e-10	338657	CENATAC	Q86UT8	TRUE
ENSG00000159753	127.986	-0.652135	0.136326	-4.78365	1.72138e-06	6.94311e-06	146206	CARMIL2	Q6F5E8	TRUE
ENSG00000135423	43.1849	-0.652111	0.210599	-3.09646	0.00195844	0.00549043	27165	GLS2	A0A087X004	TRUE
ENSG00000237289	82.6348	-0.651891	0.166896	-3.90597	9.38498e-05	0.000316098	548596	CKMT1B	C9JJX8	TRUE
ENSG00000140400	1001.43	-0.651293	0.0744142	-8.75227	2.09107e-18	1.94189e-17	4123	MAN2C1	Q9NTJ4	TRUE
ENSG00000166860	637.049	-0.651081	0.0693352	-9.39034	5.98068e-21	6.3229e-20	9880	ZBTB39	O15060	TRUE
ENSG00000279227	46.3328	-0.650682	0.270632	-2.4043	0.0162034	0.0381914	NA			TRUE
ENSG00000169609	398.324	-0.650668	0.079898	-8.14373	3.83281e-16	3.13718e-15	123207	C15orf40	Q8WUR7	TRUE
ENSG00000214193	1686.41	-0.650297	0.0748191	-8.69158	3.57432e-18	3.28207e-17	79729	SH3D21	D6RD64	TRUE
ENSG00000130751	22.0653	-0.650153	0.296195	-2.19501	0.0281626	0.0627571	4861	NPAS1	Q99742	TRUE
ENSG00000183935	146.27	-0.650123	0.148824	-4.36842	1.25151e-05	4.62079e-05	NA	HTR7P1		TRUE
ENSG00000228315	236.374	-0.649418	0.0953452	-6.81123	9.67677e-12	6.0622e-11	91316	GUSBP11		TRUE
ENSG00000240303	47.1156	-0.64931	0.212611	-3.05398	0.0022583	0.00626669	84129	ACAD11	H0Y9C6	TRUE
ENSG00000175294	127.081	-0.64877	0.120394	-5.38875	7.09513e-08	3.27931e-07	117144	CATSPER1	Q8NEC5	TRUE
ENSG00000277363	39.4721	-0.648275	0.230575	-2.81156	0.00493021	0.0128999	80725	SRCIN1	A0A087X165	TRUE
ENSG00000184465	693.824	-0.648243	0.0764769	-8.47632	2.32429e-17	2.03968e-16	253769	WDR27	A0A3B3IS64	TRUE
ENSG00000189423	238.125	-0.648106	0.112468	-5.76257	8.28451e-09	4.13864e-08	NA	USP32P3		TRUE
ENSG00000110881	226.117	-0.648075	0.0944204	-6.86372	6.70893e-12	4.24473e-11	41	ASIC1	P78348	TRUE
ENSG00000164715	1494.44	-0.648071	0.0496869	-13.0431	6.95825e-39	1.50674e-37	22853	LMTK2	Q8IWU2	TRUE
ENSG00000213433	18.1881	-0.64804	0.322943	-2.00667	0.0447849	0.0944859	NA	RPLP1P6		TRUE
ENSG00000099875	5411.64	-0.647725	0.0464104	-13.9565	2.87381e-44	7.40595e-43	2872	MKNK2	K7ELN0	TRUE
ENSG00000100902	213.799	-0.647534	0.113215	-5.71948	1.06848e-08	5.29729e-08	5687	PSMA6	G3V2S7	TRUE
ENSG00000149260	741.72	-0.647517	0.0855519	-7.56869	3.76993e-14	2.76204e-13	726	CAPN5	O15484	TRUE
ENSG00000072310	5537.81	-0.647446	0.0623688	-10.3809	3.02823e-25	3.87796e-24	6720	SREBF1	P36956	TRUE
ENSG00000259663	82.4386	-0.647292	0.203039	-3.18802	0.0014325	0.00409721	642366	ISL1-DT		TRUE
ENSG00000149646	52.0425	-0.646215	0.202372	-3.19321	0.00140701	0.00403032	140894	CNBD2	U3KQM1	TRUE
ENSG00000141295	342.828	-0.645353	0.0802146	-8.04533	8.6012e-16	6.90205e-15	90507	SCRN2	J3KT79	TRUE
ENSG00000198001	388.688	-0.644572	0.0829607	-7.7696	7.87347e-15	6.01471e-14	51135	IRAK4	Q9NWZ3	TRUE
ENSG00000275216	1636.32	-0.644534	0.054828	-11.7556	6.61195e-32	1.10893e-30	NA	LINC03061		TRUE
ENSG00000167815	5669.49	-0.644362	0.0298368	-21.5962	1.95071e-103	2.0314e-101	7001	PRDX2	A6NIW5	TRUE
ENSG00000226445	63.7732	-0.643932	0.189493	-3.39818	0.000678368	0.00203875	NA	THBS2-AS1		TRUE
ENSG00000170370	63.8449	-0.643894	0.197948	-3.25284	0.00114259	0.00332276	2018	EMX2	Q04743	TRUE
ENSG00000185596	23.0164	-0.643375	0.291995	-2.20338	0.027568	0.0615517	NA	WASH3P		TRUE
ENSG00000231770	48.3693	-0.642969	0.220088	-2.92141	0.00348446	0.00935204	NA	TMEM44-AS1		TRUE
ENSG00000180423	157.629	-0.64281	0.120792	-5.32162	1.02848e-07	4.69934e-07	283254	HARBI1	E9PK24	TRUE
ENSG00000264364	2607.02	-0.642732	0.0484795	-13.2578	4.06582e-40	9.11428e-39	140735	DYNLL2	Q96FJ2	TRUE
ENSG00000077454	297.731	-0.642728	0.0862512	-7.45181	9.20687e-14	6.56487e-13	4034	LRCH4	O75427	TRUE
ENSG00000104870	502.301	-0.642605	0.0758674	-8.47011	2.4516e-17	2.14702e-16	2217	FCGRT	M0R0A9	TRUE
ENSG00000283341	116.807	-0.642319	0.135394	-4.74406	2.09478e-06	8.38426e-06	NA			TRUE
ENSG00000187498	1299.74	-0.641437	0.0547216	-11.7218	9.85387e-32	1.63945e-30	1282	COL4A1	A0A087WTY5	TRUE
ENSG00000198246	111.667	-0.64134	0.140633	-4.56038	5.10618e-06	1.96148e-05	55315	SLC29A3	A0A2R8YDR8	TRUE
ENSG00000166946	1049.55	-0.641023	0.0473081	-13.55	7.92743e-42	1.88988e-40	23582	CCNDBP1	O95273	TRUE
ENSG00000152582	902.824	-0.640868	0.062765	-10.2106	1.7778e-24	2.20516e-23	79925	SPEF2	Q9C093	TRUE
ENSG00000140876	60.1352	-0.640691	0.184401	-3.47445	0.000511909	0.00156789	283927	NUDT7	P0C024	TRUE
ENSG00000114423	430.564	-0.640635	0.0845375	-7.57811	3.50613e-14	2.57453e-13	868	CBLB	C9JRB3	TRUE
ENSG00000260032	11669.5	-0.640393	0.028563	-22.4204	2.49146e-111	2.98845e-109	647979	NORAD		TRUE
ENSG00000105642	78.8763	-0.640231	0.167159	-3.83008	0.000128102	0.000423495	3780	KCNN1	A0A804HK94	TRUE
ENSG00000238197	21.4584	-0.640027	0.319575	-2.00274	0.0452049	0.0952492	100506215	PAXBP1-AS1		TRUE
ENSG00000142552	1707.13	-0.63979	0.0459833	-13.9135	5.24395e-44	1.34084e-42	57333	RCN3	Q96D15	TRUE
ENSG00000280351	46.3392	-0.639486	0.240109	-2.66332	0.00773747	0.0195269	NA			TRUE
ENSG00000254838	28.0891	-0.638576	0.280603	-2.27573	0.0228622	0.0521115	387751	GVINP1		TRUE
ENSG00000166925	1949.76	-0.638259	0.0418641	-15.246	1.75128e-52	5.80634e-51	81628	TSC22D4	Q9Y3Q8	TRUE
ENSG00000109927	26.6286	-0.638079	0.28091	-2.27147	0.0231187	0.0526177	116804918	TECTA	O75443	TRUE
ENSG00000261408	19.4263	-0.637924	0.321195	-1.98609	0.0470229	0.0985631	100529145	TEN1-CDK3		TRUE
ENSG00000179021	1187.05	-0.637433	0.0533928	-11.9385	7.45128e-33	1.29325e-31	285237	C3orf38	E9PFZ1	TRUE
ENSG00000260442	53.1724	-0.637129	0.219293	-2.90537	0.00366817	0.00980833	100289092	ATP2A1-AS1		TRUE
ENSG00000138622	58.0624	-0.636815	0.200339	-3.17869	0.00147944	0.00422196	10021	HCN4	Q9Y3Q4	TRUE
ENSG00000170545	113.346	-0.636808	0.138869	-4.58569	4.52491e-06	1.74993e-05	57228	SMAGP	Q0VAQ4	TRUE
ENSG00000225828	309.981	-0.636487	0.162187	-3.9244	8.69476e-05	0.000294018	100128071	FAM229A	H3BQW9	TRUE
ENSG00000261308	22.1891	-0.635937	0.296527	-2.14461	0.0319838	0.0702337	401720	FIGNL2	A6NMB9	TRUE
ENSG00000131944	305.668	-0.635661	0.0787623	-8.07062	6.99405e-16	5.63806e-15	91442	FAAP24	Q9BTP7	TRUE
ENSG00000258738	93.9765	-0.635587	0.179594	-3.53901	0.000401624	0.00124627	112268124	BAZ1A-AS1		TRUE
ENSG00000176101	3048.91	-0.635542	0.0307424	-20.6731	6.04481e-95	5.36769e-93	8636	SSNA1	O43805	TRUE
ENSG00000166897	172.549	-0.635352	0.118051	-5.38202	7.36559e-08	3.39939e-07	114794	ELFN2	Q5R3F8	TRUE
ENSG00000121058	763.017	-0.635338	0.0735945	-8.63295	5.97883e-18	5.4226e-17	8161	COIL	P38432	TRUE
ENSG00000260774	29.245	-0.635311	0.271864	-2.33687	0.0194461	0.0450193	NA			TRUE
ENSG00000111961	479.723	-0.63524	0.0731027	-8.68969	3.63432e-18	3.33449e-17	23328	SASH1	A0A1B0GWB9	TRUE
ENSG00000064547	690.488	-0.635174	0.0561413	-11.3138	1.12074e-29	1.72671e-28	9170	LPAR2	K7EJJ9	TRUE
ENSG00000132196	352.441	-0.63468	0.0758193	-8.37096	5.71529e-17	4.8912e-16	51478	HSD17B7	F2Z2C2	TRUE
ENSG00000092820	12586.1	-0.634569	0.0235864	-26.904	1.97263e-159	4.65907e-157	7430	EZR	P15311	TRUE
ENSG00000125246	453.481	-0.634252	0.0702169	-9.03275	1.67404e-19	1.64391e-18	171425	CLYBL	Q8N0X4	TRUE
ENSG00000277283	105.925	-0.634154	0.204561	-3.10008	0.00193471	0.00542857	127138862	RAB35-AS1		TRUE
ENSG00000132639	77.1464	-0.634082	0.186957	-3.3916	0.000694861	0.00208558	6616	SNAP25	P60880	TRUE
ENSG00000159184	154.928	-0.63404	0.129025	-4.91407	8.92046e-07	3.71173e-06	10481	HOXB13	Q92826	TRUE
ENSG00000164199	60.5119	-0.633888	0.192333	-3.29578	0.000981473	0.00288983	84059	ADGRV1	A0A1W2PRC7	TRUE
ENSG00000100271	71.5289	-0.632815	0.186077	-3.40083	0.000671823	0.0020204	25809	TTLL1	O95922	TRUE
ENSG00000125319	692.049	-0.632643	0.0702738	-9.00254	2.20562e-19	2.15483e-18	78995	HROB	Q8N3J3	TRUE
ENSG00000173480	362.072	-0.632535	0.0872941	-7.24603	4.2918e-13	2.93859e-12	147687	ZNF417	Q8TAU3	TRUE
ENSG00000154914	140.712	-0.632534	0.131058	-4.82638	1.39038e-06	5.65781e-06	124739	USP43	Q70EL4	TRUE
ENSG00000180229	79.5088	-0.632198	0.194104	-3.257	0.00112595	0.00327978	NA	HERC2P3		TRUE
ENSG00000008382	523.641	-0.632152	0.0632552	-9.99366	1.62464e-23	1.94566e-22	84954	MPND	Q8N594	TRUE
ENSG00000198720	487.745	-0.63215	0.0964687	-6.55291	5.64267e-11	3.34819e-10	124930	ANKRD13B	Q86YJ7	TRUE
ENSG00000276728	30.388	-0.631912	0.278015	-2.27295	0.0230295	0.0524442	NA			TRUE
ENSG00000214226	67.3495	-0.631154	0.183627	-3.43715	0.000587868	0.00178456	339210	C17orf67	Q0P5P2	TRUE
ENSG00000137460	157.043	-0.631055	0.141593	-4.45684	8.3178e-06	3.13113e-05	85462	FHDC1	Q9C0D6	TRUE
ENSG00000271533	51.8216	-0.630957	0.205251	-3.07408	0.00211156	0.0058923	NA			TRUE
ENSG00000161681	30.7568	-0.630879	0.26137	-2.41374	0.0157896	0.0373275	50944	SHANK1	Q9Y566	TRUE
ENSG00000198440	226.128	-0.630643	0.0903359	-6.98109	2.92901e-12	1.8988e-11	147949	ZNF583	F5GZQ5	TRUE
ENSG00000189339	1239.73	-0.630014	0.0496059	-12.7004	5.88398e-37	1.18144e-35	728661	SLC35E2B	P0CK96	TRUE
ENSG00000168477	19.6962	-0.62995	0.311128	-2.02473	0.0428954	0.0909687	7148	TNXB	A0A140T902	TRUE
ENSG00000137806	828.566	-0.629866	0.0638637	-9.86265	6.04304e-23	7.03844e-22	51103	NDUFAF1	Q9Y375	TRUE
ENSG00000164849	23.0617	-0.629659	0.303746	-2.07298	0.0381744	0.0820658	115330	GPR146	C9J5X5	TRUE
ENSG00000228486	88.2792	-0.62951	0.151678	-4.15031	3.32032e-05	0.000117589	728537	C2orf92	A0A1B0GWB7	TRUE
ENSG00000197037	790.231	-0.62937	0.0531848	-11.8336	2.61546e-32	4.46167e-31	221785	ZSCAN25	C9K079	TRUE
ENSG00000215883	605.094	-0.628887	0.0864121	-7.27777	3.39385e-13	2.33633e-12	606495	CYB5RL	E9PMD3	TRUE
ENSG00000116151	326.572	-0.628887	0.0786511	-7.99591	1.28621e-15	1.02387e-14	79906	MORN1	Q5T089	TRUE
ENSG00000120437	3791.41	-0.628844	0.038467	-16.3476	4.52304e-60	1.81794e-58	39	ACAT2	Q9BWD1	TRUE
ENSG00000182362	302.396	-0.628578	0.0889412	-7.06734	1.57931e-12	1.04181e-11	54059	YBEY	P58557	TRUE
ENSG00000180096	26.1818	-0.628283	0.286751	-2.19104	0.0284489	0.0633027	1731	SEPTIN1	I3L2M1	TRUE
ENSG00000127054	4097.88	-0.627884	0.040917	-15.3453	3.80755e-53	1.2847e-51	54973	INTS11	E9PIS0	TRUE
ENSG00000187140	169.336	-0.62788	0.109561	-5.73088	9.9912e-09	4.96418e-08	27022	FOXD3	Q9UJU5	TRUE
ENSG00000166887	2000.53	-0.627714	0.0386485	-16.2416	2.56058e-59	1.00278e-57	23339	VPS39	Q96JC1	TRUE
ENSG00000213963	62.5247	-0.627466	0.16838	-3.72649	0.000194162	0.000627487	100130691			TRUE
ENSG00000151773	149.102	-0.627202	0.121009	-5.18309	2.18241e-07	9.63928e-07	160857	CCDC122	Q5T0U0	TRUE
ENSG00000187609	249.034	-0.626751	0.10786	-5.81076	6.21898e-09	3.15075e-08	54932	EXD3	Q8N9H8	TRUE
ENSG00000142065	187.942	-0.626653	0.294295	-2.12934	0.0332262	0.072531	57677	ZFP14	Q9HCL3	TRUE
ENSG00000181804	156.919	-0.626595	0.121217	-5.16919	2.35117e-07	1.03428e-06	285195	SLC9A9	Q8IVB4	TRUE
ENSG00000106689	265.062	-0.626407	0.112052	-5.59033	2.26638e-08	1.09371e-07	9355	LHX2	P50458	TRUE
ENSG00000233426	56.1745	-0.625934	0.208321	-3.00466	0.00265882	0.00728891	NA	EIF3FP3		TRUE
ENSG00000188825	297.441	-0.625813	0.08166	-7.66364	1.80741e-14	1.35143e-13	NA	LINC00910		TRUE
ENSG00000136485	4844.13	-0.625074	0.0535772	-11.6668	1.88385e-31	3.08499e-30	10238	DCAF7	A0A8I5KTU5	TRUE
ENSG00000196220	143.295	-0.624933	0.1266	-4.93628	7.96262e-07	3.33194e-06	9901	SRGAP3	O43295	TRUE
ENSG00000156925	50.4637	-0.624862	0.21061	-2.96691	0.00300808	0.00817402	7547	ZIC3	O60481	TRUE
ENSG00000183780	136.109	-0.624858	0.129227	-4.83537	1.32897e-06	5.42044e-06	148641	SLC35F3	Q8IY50	TRUE
ENSG00000002919	655.365	-0.624708	0.0883432	-7.07137	1.53407e-12	1.01343e-11	29916	SNX11	Q9Y5W9	TRUE
ENSG00000215114	1209	-0.624161	0.0528064	-11.8198	3.08467e-32	5.24257e-31	137886	UBXN2B	E5RGJ4	TRUE
[truncated: 8,965 more rows]

## Sheet: DE_parent_v_allResCl_hcc1428
Differentially expressed (DE) genes between HCC1428 Parent cells and all three OR cells. Genes are considered differentially expressed if the adjusted p value is ≤ 0.01
ensembl gene ID	baseMean	ParvsResCl log2FoldChange	lfcSE	stat	pvalue	padj	entrez id	Gene name	uniprot_gn_id	isDE
ENSG00000131055	92.8158	-10.0332	0.59661	-16.817	1.83292e-63	3.14513e-60	84701	COX4I2	Q96KJ9	TRUE
ENSG00000140678	12.322	-8.08413	0.645128	-12.531	5.04901e-36	2.57568e-33	3687	ITGAX	H3BN02	TRUE
ENSG00000253321	2.93793	-5.46181	0.744644	-7.3348	2.22057e-13	1.42562e-11	NA			TRUE
ENSG00000157064	414.807	-4.36482	0.192058	-22.7266	2.4466e-114	1.15449e-110	23057	NMNAT2	Q9BZQ4	TRUE
ENSG00000198216	4.83266	-4.19839	0.588591	-7.13294	9.82449e-13	5.65357e-11	777	CACNA1E	A0A8V8TPE9	TRUE
ENSG00000110484	35.2878	-4.18207	1.06494	-3.92705	8.59949e-05	0.00101574	4250	SCGB2A2	Q13296	TRUE
ENSG00000123360	3.62489	-3.87606	0.589139	-6.57919	4.73018e-11	2.14621e-09	5153	PDE1B	B4DK72	TRUE
ENSG00000151067	13.4823	-3.71011	0.364517	-10.1782	2.48229e-24	4.83941e-22	100874369	CACNA1C	A0A804HIR0	TRUE
ENSG00000087116	21.1582	-3.66023	0.241542	-15.1536	7.17316e-52	8.46209e-49	9509	ADAMTS2	O95450	TRUE
ENSG00000139200	55.0937	-3.40555	0.1948	-17.4822	1.95648e-68	4.10317e-65	196500	PIANP	Q8IYJ0	TRUE
ENSG00000159713	3.14608	-3.28406	0.60905	-5.39211	6.96332e-08	1.76183e-06	51673	TPPP3	A0A024R702	TRUE
ENSG00000157168	72.9604	-3.22881	0.836083	-3.86183	0.000112542	0.00126593	3084	NRG1	A0A494C0K4	TRUE
ENSG00000164176	3.02021	-3.16924	0.730201	-4.34022	1.42338e-05	0.00021562	10085	EDIL3	O43854	TRUE
ENSG00000169116	133.161	-3.12505	0.308302	-10.1363	3.81195e-24	7.3419e-22	25849	PARM1	D6RBB6	TRUE
ENSG00000145824	24.4761	-3.05681	1.28785	-2.37357	0.0176168	0.0777273	9547	CXCL14	O95715	TRUE
ENSG00000163453	18.0778	-3.04516	0.904785	-3.36561	0.000763741	0.0063171	3490	IGFBP7	Q16270	TRUE
ENSG00000109956	175.668	-2.93763	0.178577	-16.4502	8.35505e-61	1.31418e-57	27087	B3GAT1	Q9P2W7	TRUE
ENSG00000267470	5.28186	-2.90531	0.515281	-5.6383	1.71734e-08	4.91879e-07	100507433	ZNF571-AS1		TRUE
ENSG00000089327	126.108	-2.84918	0.276921	-10.2888	7.91753e-25	1.66048e-22	53827	FXYD5	A8MVG1	TRUE
ENSG00000072041	24.9423	-2.78528	0.262698	-10.6026	2.89872e-26	6.61948e-24	55117	SLC6A15	Q9H2J7	TRUE
ENSG00000162621	8.4781	-2.74954	0.713359	-3.85436	0.000116034	0.00129979	105378803	LRRC53	A6NM62	TRUE
ENSG00000182901	11.6235	-2.74746	0.406282	-6.76245	1.35676e-11	6.72146e-10	6000	RGS7	A0A8I5QJ89	TRUE
ENSG00000154310	8.5923	-2.7452	0.474019	-5.79134	6.98276e-09	2.15711e-07	23043	TNIK	Q9UKE5	TRUE
ENSG00000158089	25.4645	-2.723	0.308806	-8.81782	1.1671e-18	1.35981e-16	79623	GALNT14	J3KQQ5	TRUE
ENSG00000184156	3.1283	-2.71944	0.562903	-4.8311	1.35782e-06	2.62322e-05	3786	KCNQ3	O43525	TRUE
ENSG00000002933	11.5627	-2.66103	0.539245	-4.93474	8.0258e-07	1.64481e-05	55365	TMEM176A	C9JJ63	TRUE
ENSG00000158352	39.1667	-2.64166	0.192006	-13.7582	4.54541e-43	3.7302e-40	57477	SHROOM4	Q9ULL8	TRUE
ENSG00000143469	10.7405	-2.63141	0.420902	-6.25184	4.05656e-10	1.58198e-08	255928	SYT14	Q8NB59	TRUE
ENSG00000174469	4.68767	-2.61633	0.491327	-5.32503	1.00938e-07	2.45834e-06	26047	CNTNAP2	A0A090N7T7	TRUE
ENSG00000171016	28.2267	-2.61175	0.246341	-10.6022	2.91082e-26	6.61948e-24	26108	PYGO1	Q9Y3Y4	TRUE
ENSG00000241720	2.9543	-2.58437	0.587883	-4.39607	1.10228e-05	0.000171946	NA			TRUE
ENSG00000101938	3.96161	-2.57357	0.664952	-3.87031	0.000108698	0.00123003	91851	CHRDL1	Q9BU40	TRUE
ENSG00000211448	9.3931	-2.57325	0.329342	-7.8133	5.57116e-15	4.38149e-13	1734	DIO2	G3V2A7	TRUE
ENSG00000173699	6.4854	-2.49476	0.396154	-6.29746	3.02567e-10	1.20995e-08	130560	SPATA3	H7C283	TRUE
ENSG00000171310	26.9655	-2.47882	0.315388	-7.85961	3.85325e-15	3.06878e-13	50515	CHST11	F8VXK7	TRUE
ENSG00000115844	6.12673	-2.45913	0.444547	-5.53176	3.17037e-08	8.52432e-07	1746	DLX2	Q07687	TRUE
ENSG00000120658	11.1109	-2.45789	0.41682	-5.89677	3.7069e-09	1.21895e-07	55068	ENOX1	Q8TC92	TRUE
ENSG00000115297	3.74458	-2.44397	0.676525	-3.61253	0.000303227	0.0029381	3196	TLX2	O43763	TRUE
ENSG00000159784	3.56465	-2.41007	0.53105	-4.53831	5.67075e-06	9.47216e-05	9715	FAM131B	E5RJ60	TRUE
ENSG00000150551	140.282	-2.40154	0.195464	-12.2863	1.07278e-34	5.06217e-32	116372	LYPD1	Q8N2G4	TRUE
ENSG00000122786	105.591	-2.38739	0.097098	-24.5874	1.72261e-133	1.08381e-129	800	CALD1	C9JE79	TRUE
ENSG00000168671	8.86619	-2.37768	0.377014	-6.30662	2.85199e-10	1.15271e-08	167127	UGT3A2	Q3SY77	TRUE
ENSG00000081803	32.7846	-2.37367	0.407196	-5.82932	5.5655e-09	1.73922e-07	93664	CADPS2	Q86UW7	TRUE
ENSG00000064655	131.597	-2.33811	0.177438	-13.1771	1.18857e-39	7.47812e-37	2139	EYA2	B1AKW3	TRUE
ENSG00000100362	10.7413	-2.33489	0.490535	-4.75989	1.93701e-06	3.59498e-05	5816	PVALB	B1AH72	TRUE
ENSG00000197653	10.7804	-2.26705	0.312396	-7.25696	3.95891e-13	2.41521e-11	196385	DNAH10	H0YGZ2	TRUE
ENSG00000255794	5.59311	-2.25819	0.455033	-4.96269	6.95218e-07	1.442e-05	196475	RMST		TRUE
ENSG00000151789	31.5134	-2.25521	0.803708	-2.80601	0.00501594	0.0294116	79750	ZNF385D	A0A994J7K4	TRUE
ENSG00000104967	9.06097	-2.25381	0.316648	-7.11769	1.09751e-12	6.27744e-11	4858	NOVA2	M0R1A0	TRUE
ENSG00000172379	8.69834	-2.25174	0.398648	-5.64845	1.61899e-08	4.66541e-07	9915	ARNT2	Q9HBZ2	TRUE
ENSG00000140009	2.95869	-2.24553	0.54881	-4.09164	4.28339e-05	0.000557579	2100	ESR2	Q92731	TRUE
ENSG00000132718	7.9137	-2.24035	0.331248	-6.76337	1.34819e-11	6.6966e-10	23208	SYT11	Q9BT88	TRUE
ENSG00000250244	4.20317	-2.23386	0.595122	-3.75361	0.000174307	0.0018442	NA			TRUE
ENSG00000121454	24.8421	-2.23358	0.231934	-9.63024	5.95919e-22	9.29585e-20	89884	LHX4	Q969G2	TRUE
ENSG00000010810	30.0005	-2.21435	0.27752	-7.97906	1.4745e-15	1.21534e-13	2534	FYN	E5RIX5	TRUE
ENSG00000123095	69.4978	-2.20776	0.578797	-3.8144	0.000136514	0.00149029	79365	BHLHE41	Q9C0J9	TRUE
ENSG00000205669	20.3324	-2.19837	0.260627	-8.43493	3.31397e-17	3.36297e-15	641372	ACOT6	Q3I5F7	TRUE
ENSG00000105974	173.096	-2.19819	0.214898	-10.229	1.47057e-24	2.98462e-22	857	CAV1	A0A024R757	TRUE
ENSG00000157214	14.3325	-2.18801	0.267013	-8.19442	2.51805e-16	2.34129e-14	261729	STEAP2	Q8NFT2	TRUE
ENSG00000169213	77.1432	-2.1724	0.165342	-13.1389	1.9718e-39	1.20057e-36	5865	RAB3B	P20337	TRUE
ENSG00000188158	35.8054	-2.16035	0.286501	-7.54044	4.68393e-14	3.27442e-12	4810	NHS	A0A087WU78	TRUE
ENSG00000116039	56.3604	-2.14781	0.220141	-9.75654	1.72954e-22	2.91474e-20	525	ATP6V1B1	C9JZ02	TRUE
ENSG00000272502	8.91549	-2.12572	0.334445	-6.35597	2.07121e-10	8.59211e-09	NA			TRUE
ENSG00000172985	6.45256	-2.12293	0.36265	-5.85392	4.80112e-09	1.53595e-07	344558	SH3RF3	Q8TEJ3	TRUE
ENSG00000053524	12.953	-2.10873	0.276336	-7.63106	2.32838e-14	1.70342e-12	23101	MCF2L2	Q86YR7	TRUE
ENSG00000122861	8.76379	-2.10746	0.47927	-4.39723	1.0964e-05	0.000171302	5328	PLAU	P00749	TRUE
ENSG00000149295	45.3242	-2.09429	0.331088	-6.3255	2.5241e-10	1.03796e-08	1813	DRD2	Q6LDH7	TRUE
ENSG00000064042	36.7036	-2.04662	0.506495	-4.04075	5.3281e-05	0.000674047	22998	LIMCH1	Q6NVB9	TRUE
ENSG00000277586	4.58378	-2.0317	0.574787	-3.5347	0.00040824	0.00374783	4747	NEFL	P07196	TRUE
ENSG00000102755	7.35391	-2.01917	0.591422	-3.4141	0.000639939	0.00544829	2321	FLT1	A0A1W2PNW4	TRUE
ENSG00000169031	43.793	-2.01309	0.167487	-12.0194	2.80951e-33	1.17843e-30	1285	COL4A3	A0A2R8Y6E5	TRUE
ENSG00000177469	62.8922	-1.98743	0.243891	-8.14885	3.67406e-16	3.35014e-14	284119	CAVIN1	Q6NZI2	TRUE
ENSG00000145920	8.96536	-1.98257	0.396885	-4.99534	5.87332e-07	1.23726e-05	10814	CPLX2	D6R960	TRUE
ENSG00000179292	17.2562	-1.97997	0.352587	-5.61556	1.95929e-08	5.54448e-07	256472	TMEM151A	Q8N4L1	TRUE
ENSG00000171450	7.63503	-1.97118	0.350386	-5.62574	1.84714e-08	5.25864e-07	8941	CDK5R2	Q13319	TRUE
ENSG00000196368	45.3549	-1.96496	0.171013	-11.4901	1.47888e-30	4.98463e-28	55190	NUDT11	Q96G61	TRUE
ENSG00000135074	12.507	-1.96035	0.400446	-4.89541	9.81034e-07	1.96363e-05	8728	ADAM19	Q9H013	TRUE
ENSG00000100314	4.10321	-1.95675	0.498887	-3.92223	8.77322e-05	0.00103303	164633	CABP7	Q86V35	TRUE
ENSG00000146233	15.7748	-1.94916	0.683334	-2.85243	0.00433866	0.0262307	51302	CYP39A1	Q9NYL5	TRUE
ENSG00000267042	3.45062	-1.93774	0.511182	-3.7907	0.000150221	0.00162151	NA			TRUE
ENSG00000147010	82.0713	-1.93614	0.211464	-9.15588	5.39156e-20	7.12027e-18	30011	SH3KBP1	A0A8V8TNS8	TRUE
ENSG00000145936	10.3019	-1.93376	0.412787	-4.68465	2.80439e-06	5.01258e-05	3779	KCNMB1	Q16558	TRUE
ENSG00000182389	232.357	-1.92482	0.79554	-2.41952	0.015541	0.0705134	785	CACNB4	H0Y476	TRUE
ENSG00000132437	7.15474	-1.92441	0.367424	-5.23756	1.62715e-07	3.83905e-06	1644	DDC	F8WER1	TRUE
ENSG00000279717	8.16311	-1.91709	0.520918	-3.68021	0.000233043	0.00234471	NA			TRUE
ENSG00000177098	131.857	-1.916	0.21339	-8.97888	2.73546e-19	3.39683e-17	6330	SCN4B	Q8IWT1	TRUE
ENSG00000229544	3.41393	-1.89894	0.612419	-3.10071	0.00193056	0.013612	390010	NKX1-2	Q9UD57	TRUE
ENSG00000188452	4.18943	-1.88568	0.535613	-3.52061	0.000430558	0.0039222	375298	CERKL	Q49MI3	TRUE
ENSG00000112238	68.9892	-1.88183	0.161578	-11.6465	2.38976e-31	8.84446e-29	59336	PRDM13	A0A0A0MRL5	TRUE
ENSG00000146373	31.0949	-1.86591	0.452742	-4.12135	3.76659e-05	0.000498319	154214	RNF217	E5RFY6	TRUE
ENSG00000144355	20.6417	-1.8645	0.492755	-3.78382	0.000154438	0.00165909	1745	DLX1	J3KP55	TRUE
ENSG00000074047	3.14032	-1.86362	0.577351	-3.22788	0.00124712	0.00946332	2736	GLI2	P10070	TRUE
ENSG00000179799	3.25349	-1.85859	0.532175	-3.49244	0.000478625	0.00428967	NA	OR7E22P		TRUE
ENSG00000112218	18.8477	-1.85638	0.324647	-5.71816	1.07684e-08	3.22114e-07	81491	GPR63	Q9BZJ6	TRUE
ENSG00000113448	13.0709	-1.84616	0.340255	-5.42581	5.7691e-08	1.48152e-06	5144	PDE4D	A0A1B0GW84	TRUE
ENSG00000112320	14.651	-1.83781	0.348466	-5.274	1.33481e-07	3.17712e-06	55084	SOBP	A7XYQ1	TRUE
ENSG00000197079	6.52657	-1.83354	0.448313	-4.08987	4.31613e-05	0.000561454	3886	KRT35	Q92764	TRUE
ENSG00000284636	2.97583	-1.81766	0.62855	-2.89183	0.00382999	0.0237253	NA			TRUE
ENSG00000277200	13.9303	-1.80108	0.247632	-7.27322	3.51005e-13	2.1722e-11	101928991	CCDC92B	A0A8I5KY20	TRUE
ENSG00000073792	26.7181	-1.80097	0.280058	-6.4307	1.27021e-10	5.41199e-09	10644	IGF2BP2	Q9Y6M1	TRUE
ENSG00000171360	6.5532	-1.80023	0.506365	-3.5552	0.000377685	0.00351519	8687	KRT38	O76015	TRUE
ENSG00000167011	11.9416	-1.78676	0.309739	-5.7686	7.9931e-09	2.42946e-07	375607	NAT16	Q8N8M0	TRUE
ENSG00000159763	109.159	-1.78664	0.781895	-2.28502	0.0223119	0.092395	5304	PIP	P12273	TRUE
ENSG00000233577	4.58312	-1.78128	0.452412	-3.9373	8.24049e-05	0.00097885	NA			TRUE
ENSG00000231713	10.0821	-1.77865	0.315756	-5.63297	1.77129e-08	5.06561e-07	NA			TRUE
ENSG00000250510	10.3652	-1.77497	0.347841	-5.10282	3.34625e-07	7.44817e-06	27239	GPR162	J3KPJ9	TRUE
ENSG00000163710	5.61097	-1.77284	0.486397	-3.64483	0.000267566	0.00263311	26577	PCOLCE2	Q9UKZ9	TRUE
ENSG00000198643	5.06571	-1.76674	0.506201	-3.4902	0.000482656	0.0043217	131177	FAM3D	C9JB68	TRUE
ENSG00000112394	6.77742	-1.76496	0.370213	-4.76743	1.86595e-06	3.48022e-05	117247	SLC16A10	Q8TF71	TRUE
ENSG00000255366	7.2733	-1.76406	0.432569	-4.0781	4.5405e-05	0.000587	NA			TRUE
ENSG00000110076	47.846	-1.74737	0.156705	-11.1507	7.10361e-29	2.12826e-26	9379	NRXN2	H7C3D6	TRUE
ENSG00000072832	60.4648	-1.74719	0.29299	-5.96331	2.47176e-09	8.40622e-08	1400	CRMP1	Q14194	TRUE
ENSG00000123685	5.66899	-1.74507	0.443101	-3.93832	8.20534e-05	0.000976856	55509	BATF3	Q9NR55	TRUE
ENSG00000019505	163.14	-1.73922	0.164569	-10.5683	4.17869e-26	9.27915e-24	57586	SYT13	Q7L8C5	TRUE
ENSG00000111664	56.6236	-1.7348	0.400953	-4.32669	1.51365e-05	0.000227694	2784	GNB3	A0A6Q8PF84	TRUE
ENSG00000155093	13.1631	-1.733	0.587186	-2.95137	0.00316373	0.0203668	5799	PTPRN2	A0A3B3IU41	TRUE
ENSG00000106772	7.94528	-1.73144	0.462195	-3.74612	0.000179592	0.00188609	158471	PRUNE2	Q5JUB8	TRUE
ENSG00000163273	34.9761	-1.72772	0.305917	-5.64767	1.62635e-08	4.67236e-07	4880	NPPC	P23582	TRUE
ENSG00000111087	6.18519	-1.72479	0.401805	-4.2926	1.76595e-05	0.0002596	2735	GLI1	E9PQQ1	TRUE
ENSG00000158445	40.9299	-1.72088	0.177629	-9.68804	3.38971e-22	5.42209e-20	3745	KCNB1	Q14721	TRUE
ENSG00000225465	46.1167	-1.71988	0.144591	-11.8948	1.25975e-32	5.05911e-30	NA	RFPL1S		TRUE
ENSG00000184368	6.27013	-1.71743	0.399489	-4.29908	1.71512e-05	0.000253706	256714	MAP7D2	Q96T17	TRUE
ENSG00000212766	3.25462	-1.71453	0.722822	-2.372	0.0176922	0.0779505	283673	EWSAT1		TRUE
ENSG00000198576	7.06808	-1.71264	0.351719	-4.86933	1.11977e-06	2.21316e-05	23237	ARC	Q7LC44	TRUE
ENSG00000077264	22.0617	-1.71036	0.371411	-4.60503	4.12397e-06	7.13472e-05	5063	PAK3	O75914	TRUE
ENSG00000181215	3.95498	-1.70547	0.59667	-2.85831	0.00425909	0.0258407	389197	C4orf50	E9PNW5	TRUE
ENSG00000185028	20.7865	-1.69244	0.260744	-6.49081	8.53762e-11	3.72165e-09	389257	LRRC14B	A6NHZ5	TRUE
ENSG00000273252	3.44188	-1.68778	0.523209	-3.22582	0.00125611	0.00951024	NA	OR7E39P		TRUE
ENSG00000135144	15.3758	-1.68537	0.282371	-5.96863	2.39249e-09	8.16604e-08	1840	DTX1	Q86Y01	TRUE
ENSG00000271830	20.0664	-1.68353	0.666533	-2.5258	0.0115436	0.0562868	NA			TRUE
ENSG00000134917	11.4437	-1.68281	0.388673	-4.32964	1.49354e-05	0.000224985	11095	ADAMTS8	Q9UP79	TRUE
ENSG00000228146	15.2228	-1.6826	0.387312	-4.34429	1.39726e-05	0.000212688	NA	CASP16P		TRUE
ENSG00000122824	34.7188	-1.68055	0.568112	-2.95813	0.00309514	0.0200208	170685	NUDT10	Q8NFP7	TRUE
ENSG00000080573	5.12613	-1.6789	0.496103	-3.38417	0.000713946	0.00596536	50509	COL5A3	P25940	TRUE
ENSG00000112139	152.081	-1.66639	0.242555	-6.87014	6.41405e-12	3.32597e-10	266727	MDGA1	A0A7P0TB62	TRUE
ENSG00000087495	5.66363	-1.65937	0.513358	-3.23239	0.0012276	0.00935591	116154	PHACTR3	A0A5F9ZHM5	TRUE
ENSG00000131711	16.3223	-1.65474	0.342872	-4.82611	1.39226e-06	2.68427e-05	4131	MAP1B	P46821	TRUE
ENSG00000075043	67.0823	-1.65312	0.128932	-12.8217	1.24003e-37	6.68731e-35	3785	KCNQ2	O43526	TRUE
ENSG00000119514	16.3565	-1.6499	0.405178	-4.07202	4.66065e-05	0.000600476	79695	GALNT12	Q8IXK2	TRUE
ENSG00000183668	13.2459	-1.64796	0.442383	-3.72518	0.000195174	0.00201307	5678	PSG9	A0A087WYK1	TRUE
ENSG00000189127	7.1927	-1.64775	0.675394	-2.43969	0.0146998	0.0675906	340120	ANKRD34B	A5PLL1	TRUE
ENSG00000106565	52.0551	-1.64454	0.229249	-7.17359	7.3054e-13	4.29562e-11	28959	TMEM176B	Q3YBM2	TRUE
ENSG00000248954	28.1989	-1.64093	0.325248	-5.04517	4.53108e-07	9.85301e-06	NA			TRUE
ENSG00000101230	4.55118	-1.63785	0.587797	-2.78641	0.00532948	0.0307909	140862	ISM1	B1AKI9	TRUE
ENSG00000153012	4.00531	-1.63581	0.535063	-3.05724	0.00223386	0.0153101	55203	LGI2	Q8N0V4	TRUE
ENSG00000146966	11.2813	-1.63491	0.340209	-4.80561	1.54278e-06	2.94142e-05	27147	DENND2A	Q9ULE3	TRUE
ENSG00000153902	3.07605	-1.63299	0.632188	-2.58308	0.00979224	0.0495253	163175	LGI4	Q8N135	TRUE
ENSG00000233191	6.92003	-1.63285	0.412294	-3.96039	7.48264e-05	0.000900733	NA			TRUE
ENSG00000241644	9.84185	-1.63245	0.397668	-4.10504	4.04238e-05	0.000529126	11185	INMT	O95050	TRUE
ENSG00000180190	35.3715	-1.63186	0.185254	-8.8088	1.26488e-18	1.4647e-16	157695	TDRP	Q86YL5	TRUE
ENSG00000099812	17.3159	-1.62851	0.418535	-3.89098	9.98397e-05	0.00114907	126353	MISP	Q8IVT2	TRUE
ENSG00000204860	20.8632	-1.62781	0.245625	-6.62722	3.42071e-11	1.59422e-09	NA	FAM201A		TRUE
ENSG00000107796	21.0366	-1.62345	0.343126	-4.73134	2.23039e-06	4.08328e-05	59	ACTA2	P62736	TRUE
ENSG00000163993	19.3309	-1.61803	0.22156	-7.30289	2.81642e-13	1.7899e-11	6286	S100P	P25815	TRUE
ENSG00000288073	17.4763	-1.61597	0.292115	-5.53198	3.16639e-08	8.52432e-07	NA			TRUE
ENSG00000286942	6.15413	-1.61057	0.472545	-3.40829	0.000653725	0.00554814	NA			TRUE
ENSG00000113657	4.58011	-1.60182	0.435577	-3.67747	0.000235562	0.00236754	1809	DPYSL3	Q14195	TRUE
ENSG00000006059	3.39796	-1.59538	0.592112	-2.69438	0.00705187	0.0382703	3883	KRT33A	O76009	TRUE
ENSG00000008056	46.5768	-1.59427	0.376144	-4.23844	2.25074e-05	0.000320382	6853	SYN1	P17600	TRUE
ENSG00000144550	4.47384	-1.58971	0.590674	-2.69136	0.0071162	0.0385529	151835	CPNE9	Q8IYJ1	TRUE
ENSG00000101955	7.21029	-1.58705	0.499925	-3.17458	0.00150051	0.0110633	8406	SRPX	P78539	TRUE
ENSG00000169604	62.6839	-1.58157	0.224738	-7.0374	1.95864e-12	1.07783e-10	84168	ANTXR1	Q9H6X2	TRUE
ENSG00000182771	18.2036	-1.57768	0.217308	-7.26014	3.86702e-13	2.3698e-11	2894	GRID1	Q9ULK0	TRUE
ENSG00000171540	3.04895	-1.57706	0.583013	-2.70501	0.00683019	0.0373681	23440	OTP	Q5XKR4	TRUE
ENSG00000076706	35.2077	-1.5735	0.195957	-8.02983	9.76053e-16	8.26144e-14	4162	MCAM	P43121	TRUE
ENSG00000127249	6.46496	-1.57347	0.405667	-3.87872	0.000105007	0.00119542	84239	ATP13A4	F8W9W3	TRUE
ENSG00000101144	307.17	-1.57152	0.573405	-2.74067	0.00613132	0.0341629	655	BMP7	B1AKZ9	TRUE
ENSG00000107859	6.43625	-1.56909	0.566399	-2.77029	0.00560071	0.0319666	5309	PITX3	O75364	TRUE
ENSG00000124935	8.55515	-1.56415	0.344539	-4.53984	5.62971e-06	9.41403e-05	10647	SCGB1D2	O95969	TRUE
ENSG00000101162	11.2454	-1.56358	0.306712	-5.09789	3.43452e-07	7.61769e-06	81027	TUBB1	Q9H4B7	TRUE
ENSG00000165152	48.8514	-1.56056	0.416488	-3.74694	0.000179004	0.00188333	84302	PGAP4	A0A024R188	TRUE
ENSG00000064763	268.607	-1.56042	0.209921	-7.43335	1.05884e-13	7.13774e-12	55711	FAR2	A0A8I5KUM2	TRUE
ENSG00000232139	26.0055	-1.55942	0.268376	-5.81058	6.22578e-09	1.93276e-07	100506126	LINC00867		TRUE
ENSG00000115363	5.61213	-1.55893	0.40744	-3.82614	0.000130166	0.00143009	84141	EVA1A	C9JX09	TRUE
ENSG00000234233	9.86328	-1.55656	0.641726	-2.42558	0.0152839	0.0696271	NA	KCNH1-IT1		TRUE
ENSG00000102383	14.6189	-1.55546	0.25524	-6.09408	1.10067e-09	4.01064e-08	158866	ZDHHC15	Q96MV8	TRUE
ENSG00000261829	23.5296	-1.55412	0.259733	-5.98351	2.18377e-09	7.49431e-08	NA			TRUE
ENSG00000113763	28.2232	-1.54496	0.247609	-6.23952	4.38926e-10	1.69076e-08	90249	UNC5A	Q6ZN44	TRUE
ENSG00000267293	6.12639	-1.54329	0.413106	-3.73582	0.000187105	0.00194579	NA			TRUE
ENSG00000086730	27.3787	-1.54309	0.215694	-7.15407	8.42391e-13	4.87734e-11	7462	LAT2	Q9GZY6	TRUE
ENSG00000151388	60.7998	-1.54191	0.448774	-3.43584	0.000590723	0.00510526	81792	ADAMTS12	P58397	TRUE
ENSG00000184254	81.7676	-1.53614	0.162411	-9.45832	3.12921e-21	4.5786e-19	220	ALDH1A3	P47895	TRUE
ENSG00000288271	3.63071	-1.53599	0.556252	-2.76132	0.0057569	0.0326021	NA			TRUE
ENSG00000105707	26.0725	-1.53097	0.177287	-8.63558	5.84297e-18	6.35923e-16	3249	HPN	P05981	TRUE
ENSG00000278921	5.38144	-1.52113	0.500512	-3.03915	0.0023725	0.016114	54508	EPB41L4A-DT		TRUE
ENSG00000268964	18.5641	-1.51747	0.271459	-5.59005	2.27004e-08	6.32894e-07	100271846	ERVV-2	M9QSX5	TRUE
ENSG00000163171	29.9215	-1.51527	0.265054	-5.71686	1.08513e-08	3.24078e-07	10602	CDC42EP3	Q9UKI2	TRUE
ENSG00000174099	683.224	-1.51185	0.213108	-7.09427	1.30035e-12	7.30477e-11	253827	MSRB3	F5H4C9	TRUE
ENSG00000151778	16.108	-1.51045	0.419823	-3.59782	0.0003209	0.00307305	387923	SERP2	Q8N6R1	TRUE
ENSG00000132026	26.365	-1.50798	0.361599	-4.17032	3.04177e-05	0.000414837	83546	RTBDN	K7ESL8	TRUE
ENSG00000213949	11.9546	-1.50606	0.340023	-4.42929	9.45437e-06	0.000150465	3672	ITGA1	P56199	TRUE
ENSG00000160801	6.79429	-1.49722	0.351031	-4.26519	1.99729e-05	0.000290662	5745	PTH1R	H7C0Q3	TRUE
ENSG00000203685	3.31932	-1.49669	0.6346	-2.35848	0.01835	0.0801196	375057	STUM	F8WD64	TRUE
ENSG00000288062	8.53765	-1.49635	0.435099	-3.43909	0.000583664	0.00505352	101929748			TRUE
ENSG00000155961	131.881	-1.49423	0.199358	-7.49519	6.62024e-14	4.56047e-12	116442	RAB39B	Q96DA2	TRUE
ENSG00000254039	19.386	-1.49274	0.24906	-5.99348	2.05399e-09	7.10056e-08	NA			TRUE
ENSG00000067113	40.3688	-1.49261	0.291097	-5.12755	2.93538e-07	6.59587e-06	8611	PLPP1	A0A024QZS3	TRUE
ENSG00000166979	52.3533	-1.4887	0.253427	-5.87428	4.24692e-09	1.3797e-07	59271	EVA1C	B5MC74	TRUE
ENSG00000253865	4.13639	-1.48808	0.542828	-2.74135	0.00611869	0.0341303	NA			TRUE
ENSG00000256894	9.01701	-1.48138	0.603655	-2.45402	0.0141271	0.0654833	NA			TRUE
ENSG00000050165	13.5146	-1.47974	0.355776	-4.15919	3.19379e-05	0.000430899	27122	DKK3	F6SYF8	TRUE
ENSG00000105928	230.295	-1.47895	0.25343	-5.83573	5.35546e-09	1.68623e-07	1687	GSDME	H7C0L2	TRUE
ENSG00000164161	14.4675	-1.47715	0.379331	-3.8941	9.85637e-05	0.00113646	64399	HHIP	Q96QV1	TRUE
ENSG00000234593	4.96683	-1.47627	0.530252	-2.7841	0.00536769	0.0309359	NA	KAZN-AS1		TRUE
ENSG00000110324	8.46806	-1.47618	0.343864	-4.29294	1.76325e-05	0.0002596	3587	IL10RA	E9PKU2	TRUE
ENSG00000174059	133.428	-1.46937	0.158611	-9.264	1.96921e-20	2.75325e-18	947	CD34	Q5JTA5	TRUE
ENSG00000081052	70.8194	-1.468	0.19647	-7.47188	7.90557e-14	5.40644e-12	1286	COL4A4	A0A804HLF6	TRUE
ENSG00000261963	4.23452	-1.4633	0.447619	-3.26908	0.00107897	0.00844284	NA	NA	NA	TRUE
ENSG00000110811	186.437	-1.46327	0.29227	-5.00657	5.54092e-07	1.17511e-05	10536	P3H3	Q8IVL6	TRUE
ENSG00000147852	10.44	-1.45485	0.382057	-3.80794	0.00014013	0.00152096	7436	VLDLR	A0A7P0T8F7	TRUE
ENSG00000156510	4.02854	-1.44729	0.61349	-2.35911	0.0183189	0.080002	80201	HKDC1	Q2TB90	TRUE
ENSG00000165443	78.1883	-1.44479	0.165612	-8.72398	2.68586e-18	3.01759e-16	84457	PHYHIPL	Q96FC7	TRUE
ENSG00000157654	60.558	-1.4422	0.210375	-6.85538	7.11229e-12	3.67793e-10	445815	PALM2AKAP2	B1ALY0	TRUE
ENSG00000180815	14.4699	-1.44158	0.253984	-5.67587	1.37984e-08	4.02541e-07	389840	MAP3K15	Q6ZN16	TRUE
ENSG00000135636	261.81	-1.43775	0.197629	-7.275	3.46412e-13	2.15083e-11	8291	DYSF	A0A8V8TLV7	TRUE
ENSG00000267795	9.99613	-1.43624	0.338089	-4.2481	2.15591e-05	0.000310229	440335	SMIM22	K7EJ46	TRUE
ENSG00000270001	10.0874	-1.43342	0.374952	-3.82294	0.000131868	0.00144626	NA			TRUE
ENSG00000271576	3.54001	-1.43099	0.504298	-2.83758	0.00454569	0.0272121	NA	PRKACB-DT		TRUE
ENSG00000265158	7.66981	-1.42192	0.340038	-4.18166	2.89393e-05	0.000397726	NA	LRRC37A7P		TRUE
ENSG00000184194	89.692	-1.42138	0.198056	-7.17667	7.14306e-13	4.21329e-11	54328	GPR173	Q9NS66	TRUE
ENSG00000135362	55.5011	-1.41933	0.128482	-11.0469	2.26882e-28	6.20636e-26	79899	PRR5L	E9PLJ6	TRUE
ENSG00000168779	43.6356	-1.41848	0.238537	-5.9466	2.73771e-09	9.24405e-08	6474	SHOX2	O60902	TRUE
ENSG00000006283	9.8898	-1.41543	0.327545	-4.32131	1.55103e-05	0.000232144	8913	CACNA1G	O43497	TRUE
ENSG00000188343	99.403	-1.41441	0.10424	-13.5687	6.13603e-42	4.45452e-39	137392	CIBAR1	E5RID3	TRUE
ENSG00000103241	115.745	-1.41207	0.127034	-11.1157	1.0525e-28	2.96507e-26	2294	FOXF1	Q12946	TRUE
ENSG00000283959	18.282	-1.4099	0.285865	-4.93206	8.13649e-07	1.6567e-05	101927245			TRUE
ENSG00000272031	116.221	-1.40798	0.156167	-9.0159	1.95255e-19	2.45695e-17	284615	ANKRD34A	Q69YU3	TRUE
ENSG00000189350	9.31618	-1.40626	0.427423	-3.29008	0.00100159	0.00791997	165186	TOGARAM2	C9JJW1	TRUE
ENSG00000226067	4.99407	-1.40577	0.566222	-2.48271	0.0130386	0.0615786	NA	LINC00623		TRUE
ENSG00000169184	9.34945	-1.39809	0.430749	-3.24571	0.00117159	0.00903337	4330	MN1	Q10571	TRUE
ENSG00000232815	5.44853	-1.397	0.391143	-3.57159	0.000354822	0.00333696	NA	DUX4L50		TRUE
ENSG00000101298	5.34149	-1.3924	0.553974	-2.51347	0.0119551	0.057741	9751	SNPH	O15079	TRUE
ENSG00000257052	5.8505	-1.39215	0.457286	-3.04437	0.00233171	0.015877	NA	PRPF19-DT		TRUE
ENSG00000163531	184.671	-1.38938	0.260183	-5.34002	9.29377e-08	2.3021e-06	23114	NFASC	A0A7P0Z4R6	TRUE
ENSG00000128512	29.3796	-1.38682	0.236038	-5.87539	4.21836e-09	1.37279e-07	9732	DOCK4	C9JDB3	TRUE
ENSG00000171533	32.4862	-1.38604	0.330886	-4.18887	2.80352e-05	0.00038852	4135	MAP6	Q96JE9	TRUE
ENSG00000154134	265.684	-1.38412	0.0895374	-15.4586	6.60124e-54	8.89988e-51	64221	ROBO3	Q96MS0	TRUE
ENSG00000029534	15.8021	-1.38216	0.270018	-5.11878	3.07512e-07	6.86898e-06	286	ANK1	P16157	TRUE
ENSG00000229332	10.6731	-1.38188	0.463606	-2.98073	0.00287565	0.0188203	NA	PGBD4P8		TRUE
ENSG00000258702	8.62197	-1.38086	0.316646	-4.3609	1.29527e-05	0.000199138	NA			TRUE
ENSG00000234745	609.832	-1.3737	0.181918	-7.55122	4.31192e-14	3.04822e-12	3106	HLA-B	D5H3J5	TRUE
ENSG00000048540	64.1508	-1.37333	0.22736	-6.04032	1.53806e-09	5.46721e-08	55885	LMO3	F5H3S4	TRUE
ENSG00000111860	30.2561	-1.37201	0.407495	-3.36695	0.000760056	0.00629489	387119	CEP85L	Q5SZL2	TRUE
ENSG00000164099	5.99776	-1.37171	0.47873	-2.86532	0.00416587	0.0254057	8492	PRSS12	P56730	TRUE
ENSG00000204049	4.22802	-1.37052	0.462518	-2.96317	0.00304492	0.0197631	NA			TRUE
ENSG00000171517	38.7614	-1.36928	0.257049	-5.32693	9.98879e-08	2.43905e-06	23566	LPAR3	Q9UBY5	TRUE
ENSG00000183570	54.611	-1.36871	0.177404	-7.7152	1.20789e-14	9.01147e-13	54039	PCBP3	P57721	TRUE
ENSG00000164398	11.6468	-1.36669	0.370293	-3.69084	0.000223514	0.0022609	23305	ACSL6	A0A494C0B6	TRUE
ENSG00000131044	10.4914	-1.36465	0.295892	-4.612	3.98813e-06	6.92511e-05	164395	TTLL9	A0A2R8Y6A5	TRUE
ENSG00000237515	138.224	-1.3625	0.323694	-4.20921	2.5626e-05	0.000358024	729993	SHISA9	B4DS77	TRUE
ENSG00000101443	21.2885	-1.36235	0.324153	-4.2028	2.63633e-05	0.000367428	10406	WFDC2	A0A384MTN6	TRUE
ENSG00000227209	10.3793	-1.35598	0.321053	-4.22353	2.40503e-05	0.000339022	NA	WARS2P1		TRUE
ENSG00000260910	77.9976	-1.35527	0.189246	-7.16142	7.98431e-13	4.66575e-11	NA	SWINGN		TRUE
ENSG00000185904	134.582	-1.35505	0.189958	-7.1334	9.79178e-13	5.65198e-11	84856	LINC00839		TRUE
ENSG00000121653	891.073	-1.35444	0.0935141	-14.4838	1.53469e-47	1.44837e-44	9479	MAPK8IP1	Q9UQF2	TRUE
ENSG00000171246	76.9812	-1.3539	0.187754	-7.21101	5.55396e-13	3.34923e-11	4884	NPTX1	Q15818	TRUE
ENSG00000011201	35.2897	-1.35234	0.365882	-3.69612	0.000218922	0.00222758	3730	ANOS1	P23352	TRUE
ENSG00000164082	12.6579	-1.3507	0.31477	-4.29106	1.77822e-05	0.000261198	2912	GRM2	C9JL63	TRUE
ENSG00000269997	4.6018	-1.34582	0.46481	-2.89542	0.00378647	0.0235096	NA			TRUE
ENSG00000137691	86.4905	-1.34369	0.145072	-9.26225	2.00164e-20	2.77802e-18	85016	CFAP300	E9PM77	TRUE
ENSG00000188783	4.10758	-1.34088	0.544163	-2.46412	0.0137349	0.0640116	5549	PRELP	P51888	TRUE
ENSG00000223872	3.81263	-1.34062	0.567752	-2.36128	0.018212	0.0796461	NA			TRUE
ENSG00000143028	43.0648	-1.33886	0.212372	-6.3043	2.89508e-10	1.16762e-08	284612	SYPL2	Q5VXT5	TRUE
ENSG00000265107	14.0219	-1.33861	0.445076	-3.0076	0.00263316	0.0175312	2702	GJA5	P36382	TRUE
ENSG00000164440	11.1275	-1.3338	0.284857	-4.68235	2.83609e-06	5.05966e-05	167838	TXLNB	Q8N3L3	TRUE
ENSG00000188517	5.11578	-1.33244	0.575248	-2.31629	0.0205424	0.0870666	84570	COL25A1	Q9BXS0	TRUE
ENSG00000088386	321.683	-1.33193	0.410543	-3.24431	0.00117734	0.00906662	6564	SLC15A1	P46059	TRUE
ENSG00000133392	8.15159	-1.32754	0.362146	-3.66576	0.000246607	0.00245501	4629	MYH11	P35749	TRUE
ENSG00000267799	4.18833	-1.32721	0.443113	-2.9952	0.00274261	0.018075	NA	MAN1A2P1		TRUE
ENSG00000172164	255.899	-1.32679	0.174735	-7.59317	3.12179e-14	2.249e-12	6641	SNTB1	Q13884	TRUE
ENSG00000278041	16.074	-1.3253	0.249386	-5.31427	1.07087e-07	2.59471e-06	NA			TRUE
ENSG00000286403	27.1652	-1.32527	0.325725	-4.06869	4.72791e-05	0.000607897	NA			TRUE
ENSG00000185015	20.1626	-1.32356	0.230751	-5.73586	9.70201e-09	2.92066e-07	377677	CA13	Q8N1Q1	TRUE
ENSG00000135363	8.36006	-1.31995	0.337199	-3.91444	9.06142e-05	0.00105904	4005	LMO2	P25791	TRUE
ENSG00000235501	6.13395	-1.31729	0.361956	-3.63936	0.000273313	0.00267801	NA	CNN3-DT		TRUE
ENSG00000171488	30.1552	-1.31261	0.204235	-6.42698	1.30167e-10	5.53358e-09	84230	LRRC8C	E9PHY6	TRUE
ENSG00000130513	20.4963	-1.31196	0.370738	-3.53879	0.00040197	0.00369625	9518	GDF15	Q99988	TRUE
ENSG00000129675	204.002	-1.31116	0.320803	-4.08713	4.36747e-05	0.000566478	9459	ARHGEF6	Q15052	TRUE
ENSG00000132031	35.2713	-1.30976	0.232158	-5.64166	1.68414e-08	4.83103e-07	4148	MATN3	O15232	TRUE
ENSG00000156076	3.77811	-1.30961	0.512601	-2.55483	0.0106241	0.0526739	11197	WIF1	F5H8A3	TRUE
ENSG00000117971	12.0667	-1.30521	0.302845	-4.30982	1.63388e-05	0.0002425	1143	CHRNB4	P30926	TRUE
ENSG00000171759	12.5844	-1.30062	0.365553	-3.55794	0.000373779	0.00348571	5053	PAH	F8W0A0	TRUE
ENSG00000008277	68.8768	-1.29995	0.185523	-7.00697	2.43531e-12	1.31709e-10	53616	ADAM22	F8WAD8	TRUE
ENSG00000185247	42.4991	-1.29942	0.167014	-7.78032	7.23394e-15	5.59624e-13	4110	MAGEA11	P43364	TRUE
ENSG00000226650	3.77909	-1.29928	0.514165	-2.52697	0.0115053	0.0561402	285643	KIF4B	Q2VIQ3	TRUE
ENSG00000180422	18.0665	-1.29622	0.270501	-4.79192	1.6519e-06	3.12735e-05	283860	LINC00304		TRUE
ENSG00000163430	204.644	-1.29492	0.326672	-3.96398	7.3709e-05	0.000888982	11167	FSTL1	Q12841	TRUE
ENSG00000177875	9.90625	-1.29051	0.369502	-3.49258	0.000478382	0.00428953	387856	CCDC184	Q52MB2	TRUE
ENSG00000119782	41.6526	-1.28938	0.33563	-3.84168	0.000122196	0.00135747	2281	FKBP1B	P68106	TRUE
ENSG00000155974	321.277	-1.28908	0.416416	-3.09566	0.00196377	0.0137872	23426	GRIP1	A0A2R8Y6S7	TRUE
ENSG00000172867	10.8691	-1.28804	0.293658	-4.38618	1.15359e-05	0.000178769	3849	KRT2	P35908	TRUE
ENSG00000175189	4.42637	-1.28676	0.490892	-2.62127	0.00876016	0.045363	3626	INHBC	P55103	TRUE
ENSG00000274020	8.01503	-1.28665	0.514025	-2.50309	0.0123113	0.0589936	NA	LINC01138		TRUE
ENSG00000110881	181.61	-1.2847	0.231996	-5.53761	3.06634e-08	8.29874e-07	41	ASIC1	P78348	TRUE
ENSG00000116141	5.68115	-1.28385	0.379469	-3.38328	0.000716246	0.00598192	4139	MARK1	B4DIB3	TRUE
ENSG00000267260	16.763	-1.28157	0.270335	-4.74067	2.13014e-06	3.92258e-05	728485			TRUE
ENSG00000166750	11.2391	-1.28093	0.293104	-4.37023	1.24113e-05	0.000191392	162394	SLFN5	Q08AF3	TRUE
ENSG00000278771	10.1097	-1.28003	0.314012	-4.07637	4.57437e-05	0.000590569	378707	RN7SL3		TRUE
ENSG00000168502	72.4489	-1.27718	0.126244	-10.1168	4.65615e-24	8.87725e-22	23255	MTCL1	A0A8Q3SIW6	TRUE
ENSG00000237984	4.48546	-1.27429	0.459306	-2.77438	0.00553063	0.0316719	NA	PTENP1		TRUE
ENSG00000117115	1804.98	-1.27398	0.174978	-7.28076	3.31955e-13	2.08161e-11	11240	PADI2	Q9Y2J8	TRUE
ENSG00000131459	30.4503	-1.27336	0.279049	-4.56319	5.03818e-06	8.50587e-05	9945	GFPT2	A0A0S2Z4X9	TRUE
ENSG00000149557	6.04923	-1.26959	0.367924	-3.45067	0.000559191	0.00487517	105369550	FEZ1	E9PNH2	TRUE
ENSG00000153404	176.942	-1.26914	0.248822	-5.10059	3.38592e-07	7.5276e-06	153478	PLEKHG4B	Q96PX9	TRUE
ENSG00000138311	4.80377	-1.26728	0.509633	-2.48666	0.0128949	0.060985	22891	ZNF365	Q70YC5	TRUE
ENSG00000271795	3.87059	-1.26728	0.502811	-2.5204	0.0117223	0.0569325	NA			TRUE
ENSG00000142549	4.56071	-1.26712	0.549224	-2.30711	0.0210489	0.0886896	402665	IGLON5	A6NGN9	TRUE
ENSG00000134202	4701.29	-1.26136	0.537562	-2.34645	0.018953	0.082246	2947	GSTM3	P21266	TRUE
ENSG00000149970	10.4547	-1.26006	0.347184	-3.62937	0.000284117	0.00277	22866	CNKSR2	A0A2R8YE27	TRUE
ENSG00000164188	24.786	-1.25881	0.227289	-5.53835	3.05336e-08	8.28048e-07	202151	RANBP3L	D6RCM9	TRUE
ENSG00000204681	116.136	-1.25081	0.113808	-10.9905	4.24571e-28	1.14482e-25	2550	GABBR1	F8WF38	TRUE
ENSG00000165125	102.467	-1.24742	0.155834	-8.00479	1.19668e-15	1.00388e-13	55503	TRPV6	C9J9W0	TRUE
ENSG00000004848	23.522	-1.24629	0.336791	-3.70048	0.000215193	0.00219555	170302	ARX	Q96QS3	TRUE
ENSG00000232721	3.62785	-1.24603	0.513289	-2.42754	0.0152017	0.0693742	NA			TRUE
ENSG00000229425	4.0842	-1.24582	0.514073	-2.42342	0.015375	0.069861	105369302			TRUE
ENSG00000129595	238.605	-1.24382	0.246923	-5.03727	4.72226e-07	1.02216e-05	64097	EPB41L4A	Q9HCS5	TRUE
ENSG00000196092	9.30806	-1.24325	0.336759	-3.69182	0.000222653	0.00225523	5079	PAX5	C0KTE2	TRUE
ENSG00000061918	16.7819	-1.24244	0.291467	-4.2627	2.01973e-05	0.000293476	2983	GUCY1B1	D6RC99	TRUE
ENSG00000068366	242.123	-1.24101	0.176527	-7.03016	2.06304e-12	1.13197e-10	2182	ACSL4	A0A804HI36	TRUE
ENSG00000101203	85.6191	-1.23916	0.120859	-10.253	1.14755e-24	2.38022e-22	57642	COL20A1	Q9P218	TRUE
ENSG00000108759	173.093	-1.23759	0.0868288	-14.2533	4.27884e-46	3.84586e-43	3882	KRT32	Q14532	TRUE
ENSG00000234917	3.18434	-1.237	0.542624	-2.27967	0.0226274	0.0933741	NA			TRUE
ENSG00000121898	11.325	-1.23469	0.292467	-4.22163	2.42541e-05	0.000341383	119587	CPXM2	Q8N436	TRUE
ENSG00000106123	4.58538	-1.23283	0.498471	-2.47321	0.0133904	0.0628558	2051	EPHB6	A0A0G2JNH7	TRUE
ENSG00000144290	49.5619	-1.23178	0.489773	-2.51501	0.0119029	0.0575629	57282	SLC4A10	Q6U841	TRUE
ENSG00000155980	22.4462	-1.23106	0.248642	-4.95116	7.37742e-07	1.52184e-05	3798	KIF5A	A0A6Q8PH72	TRUE
ENSG00000122863	7.69087	-1.2286	0.483631	-2.54036	0.0110739	0.0545457	9469	CHST3	Q7LGC8	TRUE
ENSG00000155622	11.2282	-1.22285	0.438977	-2.78568	0.00534163	0.0308422	9502	XAGE2	Q96GT9	TRUE
ENSG00000070087	1529.89	-1.22268	0.374241	-3.26709	0.00108661	0.00848211	5217	PFN2	C9JQ45	TRUE
ENSG00000165495	13.1918	-1.2215	0.432723	-2.82282	0.00476032	0.0282462	63876	PKNOX2	H0YLX0	TRUE
ENSG00000288107	3.50311	-1.22062	0.51303	-2.37923	0.0173489	0.0767784	NA			TRUE
ENSG00000101180	35.1767	-1.21872	0.331422	-3.67725	0.000235763	0.00236829	11255	HRH3	A0A0A0MR48	TRUE
ENSG00000164742	70.0064	-1.21799	0.435691	-2.79553	0.00518139	0.0301197	107	ADCY1	Q08828	TRUE
ENSG00000166173	15.0183	-1.21763	0.244421	-4.9817	6.3027e-07	1.31888e-05	55323	LARP6	Q9BRS8	TRUE
ENSG00000139182	66.7348	-1.21526	0.154986	-7.84109	4.46646e-15	3.52738e-13	9746	CLSTN3	F5H5C6	TRUE
ENSG00000073910	239.278	-1.21488	0.132278	-9.18426	4.14369e-20	5.58659e-18	10129	FRY	A0A2R8YCY2	TRUE
ENSG00000154639	22.4965	-1.21463	0.287036	-4.23162	2.32011e-05	0.000329264	1525	CXADR	P78310	TRUE
ENSG00000019186	183.463	-1.21224	0.182022	-6.65984	2.74123e-11	1.29352e-09	1591	CYP24A1	Q07973	TRUE
ENSG00000175868	6.50011	-1.20744	0.536519	-2.25051	0.0244167	0.0986019	797	CALCB	E7ESF5	TRUE
ENSG00000169989	13.6321	-1.20665	0.328858	-3.66922	0.000243291	0.00243098	201798	TIGD4	Q8IY51	TRUE
ENSG00000133101	36.403	-1.20594	0.292054	-4.12916	3.64088e-05	0.000484979	8900	CCNA1		TRUE
ENSG00000122694	30.7174	-1.20434	0.192256	-6.26423	3.74661e-10	1.47021e-08	152007	GLIPR2	A0A087WUM5	TRUE
ENSG00000121297	18.5357	-1.1999	0.337521	-3.55505	0.00037791	0.00351555	57616	TSHZ3	Q63HK5	TRUE
ENSG00000175175	408.788	-1.19802	0.0571484	-20.9633	1.41946e-97	5.35846e-94	22843	PPM1E	Q8WY54	TRUE
ENSG00000180044	59.4418	-1.19401	0.244786	-4.87777	1.07291e-06	2.12947e-05	401097	C3orf80	F5H4A9	TRUE
ENSG00000009724	32.0542	-1.19197	0.265018	-4.49771	6.86898e-06	0.000112741	10747	MASP2	A0A8V8TPA2	TRUE
ENSG00000105889	4.47368	-1.19187	0.528878	-2.25358	0.0242226	0.0980477	401312	STEAP1B	Q6NZ63	TRUE
ENSG00000248485	14.9875	-1.18704	0.309238	-3.83859	0.000123743	0.00137149	654790	PCP4L1	A6NKN8	TRUE
ENSG00000153291	55.4217	-1.18654	0.449521	-2.63956	0.00830149	0.0435979	9481	SLC25A27	Q5VTS8	TRUE
ENSG00000132821	65.0361	-1.18642	0.150126	-7.90282	2.72669e-15	2.18077e-13	128434	VSTM2L	Q96N03	TRUE
ENSG00000164841	6.26498	-1.18606	0.409282	-2.89791	0.00375653	0.02337	157753	TMEM74	Q96NL1	TRUE
ENSG00000105255	73.2096	-1.1851	0.122621	-9.66473	4.25749e-22	6.75295e-20	79187	FSD1	M0R1R0	TRUE
ENSG00000198945	135.101	-1.18479	0.313045	-3.78473	0.000153877	0.00165589	84456	L3MBTL3	Q96JM7	TRUE
ENSG00000172159	442.382	-1.18452	0.221369	-5.35089	8.75235e-08	2.17943e-06	257019	FRMD3	Q5JV61	TRUE
ENSG00000118515	18.7535	-1.18388	0.322111	-3.67536	0.000237512	0.00238333	6446	SGK1	O00141	TRUE
ENSG00000154118	22.2962	-1.18326	0.400765	-2.9525	0.00315216	0.0203175	57338	JPH3	Q8WXH2	TRUE
ENSG00000126562	49.7265	-1.18246	0.183346	-6.44934	1.12335e-10	4.80797e-09	65266	WNK4	K7ENT7	TRUE
ENSG00000213171	7.3412	-1.18144	0.363312	-3.25187	0.00114649	0.00886519	339398	LINGO4	Q6UY18	TRUE
ENSG00000272808	185.566	-1.17667	0.215635	-5.45678	4.84858e-08	1.26056e-06	105369201	GCAWKR		TRUE
ENSG00000139625	393.22	-1.16339	0.216537	-5.37273	7.75543e-08	1.94143e-06	7786	MAP3K12	Q12852	TRUE
ENSG00000141756	51.6471	-1.16307	0.17678	-6.57924	4.72868e-11	2.14621e-09	60681	FKBP10	A0A024R1W3	TRUE
ENSG00000196381	8.19954	-1.15767	0.509511	-2.27213	0.0230789	0.0947606	NA	ZNF781		TRUE
ENSG00000118402	198.359	-1.15603	0.123842	-9.33476	1.01218e-20	1.43645e-18	6785	ELOVL4	Q9GZR5	TRUE
ENSG00000169836	24.2849	-1.1553	0.296554	-3.89575	9.78971e-05	0.00113154	6870	TACR3	P29371	TRUE
ENSG00000267053	5.34329	-1.15456	0.490153	-2.35552	0.0184968	0.0806274	NA			TRUE
ENSG00000171004	33.913	-1.154	0.430206	-2.68243	0.00730897	0.0393488	90161	HS6ST2	Q96MM7	TRUE
ENSG00000139515	7.88354	-1.15151	0.367926	-3.12974	0.00174963	0.0125383	3651	PDX1	P52945	TRUE
ENSG00000177181	224.376	-1.15103	0.242409	-4.74831	2.05128e-06	3.78845e-05	284716	RIMKLA	Q8IXN7	TRUE
ENSG00000143512	102.612	-1.14792	0.310896	-3.6923	0.000222234	0.0022546	79802	HHIPL2	Q6UWX4	TRUE
ENSG00000067445	43.8169	-1.14685	0.406037	-2.82449	0.00473564	0.0281351	7216	TRO	A0A087X070	TRUE
ENSG00000171444	99.1641	-1.14665	0.296255	-3.87048	0.000108623	0.00122991	4163	MCC	D6REY2	TRUE
ENSG00000125730	12.4484	-1.13971	0.327414	-3.48096	0.000499617	0.00444405	718	C3	A0A8Q3SI05	TRUE
ENSG00000271601	9.293	-1.13869	0.392782	-2.89905	0.00374293	0.0233007	128077	LIX1L	Q8IVB5	TRUE
ENSG00000040731	120.37	-1.13864	0.4603	-2.47369	0.0133726	0.0627878	1008	CDH10	X5D8X5	TRUE
ENSG00000256280	6.63324	-1.13831	0.350406	-3.24856	0.0011599	0.00895788	NA	ATP5MGP1		TRUE
ENSG00000169906	4.34837	-1.13607	0.461384	-2.4623	0.0138049	0.0642581	795	S100G	P29377	TRUE
ENSG00000277459	4.85269	-1.13598	0.43211	-2.62892	0.00856571	0.0446994	NA			TRUE
ENSG00000026025	6.13308	-1.13492	0.368121	-3.08301	0.00204916	0.0142723	7431	VIM	V9HWE1	TRUE
ENSG00000204970	9.80302	-1.13391	0.431506	-2.6278	0.00859389	0.0447846	56147	PCDHA1	Q9Y5I3	TRUE
ENSG00000166407	65.6045	-1.13016	0.352897	-3.20253	0.00136228	0.0102192	4004	LMO1	P25800	TRUE
ENSG00000128564	193.444	-1.12666	0.154578	-7.28857	3.13268e-13	1.97757e-11	7425	VGF	O15240	TRUE
ENSG00000153898	73.2336	-1.12636	0.199154	-5.65575	1.55166e-08	4.50578e-07	255231	MCOLN2	Q8IZK6	TRUE
ENSG00000126010	2490.58	-1.12545	0.0823959	-13.6591	1.78202e-42	1.40148e-39	2925	GRPR	P30550	TRUE
ENSG00000153823	110.444	-1.12215	0.130735	-8.58337	9.21329e-18	9.82491e-16	55022	PID1	Q7Z2X4	TRUE
ENSG00000164647	16.0614	-1.12096	0.300474	-3.73065	0.00019099	0.00197964	26872	STEAP1	Q9UHE8	TRUE
ENSG00000235072	12.3922	-1.12068	0.385526	-2.90689	0.00365041	0.0228151	NA	ARNILA		TRUE
ENSG00000094796	6.05131	-1.11795	0.398873	-2.80278	0.00506641	0.0296247	3881	KRT31	Q15323	TRUE
ENSG00000166869	11.5285	-1.11671	0.304339	-3.6693	0.000243215	0.00243098	63928	CHP2	O43745	TRUE
ENSG00000088538	52.6205	-1.11607	0.197384	-5.6543	1.56482e-08	4.53701e-07	1795	DOCK3	Q8IZD9	TRUE
ENSG00000101096	139.782	-1.11507	0.12477	-8.937	3.99886e-19	4.80755e-17	4773	NFATC2	Q13469	TRUE
ENSG00000113749	8.07089	-1.11452	0.418264	-2.66462	0.00770749	0.0410756	3274	HRH2	A0A1B0GTK7	TRUE
ENSG00000251485	12.846	-1.11338	0.435286	-2.55781	0.0105332	0.0523196	NA	NRBF2P6		TRUE
ENSG00000179431	693.725	-1.11286	0.362024	-3.07399	0.00211215	0.0146244	24147	FJX1	Q86VR8	TRUE
ENSG00000041515	8.73633	-1.11151	0.334496	-3.32295	0.000890693	0.00718454	23026	MYO16	F8W883	TRUE
ENSG00000286190	6.15879	-1.10963	0.395609	-2.80486	0.0050338	0.0294705	124900388		A0A494C1I1	TRUE
ENSG00000174370	17.7557	-1.10753	0.296364	-3.73706	0.000186188	0.00193732	219833	KCNJ5-AS1		TRUE
ENSG00000131409	11.2368	-1.10604	0.317086	-3.48815	0.000486367	0.00433861	94030	LRRC4B	Q9NT99	TRUE
ENSG00000131015	17.044	-1.10596	0.310999	-3.55614	0.000376344	0.00350617	80328	ULBP2	Q9BZM5	TRUE
ENSG00000089558	33.69	-1.10539	0.200659	-5.5088	3.61284e-08	9.60456e-07	23415	KCNH4	Q9UQ05	TRUE
ENSG00000273320	7.52689	-1.10073	0.340276	-3.23482	0.00121718	0.00930471	NA	NAMPT-AS1		TRUE
ENSG00000119508	15.7969	-1.10027	0.331657	-3.3175	0.000908255	0.00730747	8013	NR4A3	A0A024R168	TRUE
ENSG00000242068	5.24444	-1.10017	0.449562	-2.44719	0.0143973	0.0664586	NA	RNF13P1		TRUE
ENSG00000181458	10.3057	-1.098	0.339828	-3.23103	0.00123345	0.0093801	55076	TMEM45A	Q9NWC5	TRUE
ENSG00000270574	11.2759	-1.0963	0.287795	-3.80932	0.000139349	0.0015151	NA			TRUE
ENSG00000170703	15.5032	-1.09626	0.389018	-2.81803	0.00483193	0.0285633	284076	TTLL6	F6QD81	TRUE
ENSG00000280311	8.91124	-1.09559	0.375398	-2.91848	0.00351743	0.0221654	NA			TRUE
ENSG00000114279	54.8377	-1.09501	0.142442	-7.68742	1.50137e-14	1.11131e-12	2257	FGF12	C9JIN3	TRUE
ENSG00000159753	68.0864	-1.09395	0.151838	-7.20472	5.81624e-13	3.48513e-11	146206	CARMIL2	Q6F5E8	TRUE
ENSG00000128872	429.267	-1.09367	0.243061	-4.49955	6.8096e-06	0.000112059	29767	TMOD2	Q9NZR1	TRUE
ENSG00000163449	66.3465	-1.09228	0.181821	-6.00744	1.88475e-09	6.57573e-08	92691	TMEM169	Q96HH4	TRUE
ENSG00000115461	100084	-1.09122	0.376746	-2.89643	0.0037744	0.0234497	3488	IGFBP5	C9JXX4	TRUE
ENSG00000197889	10.9905	-1.09087	0.268775	-4.05867	4.93529e-05	0.000631121	644890	MEIG1	Q5JSS6	TRUE
ENSG00000134369	57.8296	-1.08968	0.219464	-4.9652	6.86313e-07	1.4251e-05	89796	NAV1	Q8NEY1	TRUE
ENSG00000230074	6.98328	-1.08477	0.36972	-2.93403	0.00334596	0.0212858	NA			TRUE
ENSG00000234134	6.82196	-1.08469	0.440043	-2.46497	0.0137025	0.063892	NA			TRUE
ENSG00000165121	14.5204	-1.08464	0.30435	-3.56378	0.000365557	0.00342087	NA			TRUE
ENSG00000242732	24.3915	-1.08069	0.267958	-4.03305	5.50566e-05	0.000694647	340526	RTL5	Q5HYW3	TRUE
ENSG00000250056	5.78618	-1.0777	0.431984	-2.49477	0.0126038	0.0599536	NA	LINC01018		TRUE
ENSG00000115963	17.3367	-1.07734	0.385879	-2.79192	0.0052397	0.0303932	390	RND3	P61587	TRUE
ENSG00000108417	12.3353	-1.07634	0.391926	-2.74629	0.00602739	0.0337387	8688	KRT37	O76014	TRUE
ENSG00000198780	95.6242	-1.07484	0.223323	-4.81293	1.48733e-06	2.85009e-05	26049	FAM169A	D6RB01	TRUE
ENSG00000166828	53.1411	-1.06942	0.315103	-3.39388	0.000689091	0.00579875	6340	SCNN1G	P51170	TRUE
ENSG00000233585	5.14484	-1.06896	0.428108	-2.49694	0.0125272	0.0596884	NA	ACAA2P1		TRUE
ENSG00000243232	8.36744	-1.06803	0.330046	-3.23602	0.00121211	0.00927383	56134	PCDHAC2	Q9Y5I4	TRUE
ENSG00000154721	23.8248	-1.06467	0.253832	-4.1944	2.73598e-05	0.000380277	58494	JAM2	P57087	TRUE
ENSG00000287234	5.75667	-1.0646	0.392386	-2.71313	0.00666503	0.0366024	NA			TRUE
ENSG00000149599	24.0074	-1.06333	0.200515	-5.30301	1.13906e-07	2.74583e-06	128853	DUSP15	Q9H1R2	TRUE
ENSG00000100302	18.638	-1.06084	0.287165	-3.69419	0.000220586	0.00224088	23551	RASD2	Q96D21	TRUE
ENSG00000214376	31.8859	-1.05741	0.311339	-3.39632	0.000682973	0.00575496	387804	VSTM5	A8MXK1	TRUE
ENSG00000265055	11.1676	-1.05578	0.301073	-3.50672	0.000453662	0.00410448	124904048			TRUE
ENSG00000112378	1103.38	-1.0557	0.145051	-7.27813	3.38483e-13	2.10854e-11	64065	PERP	Q96FX8	TRUE
ENSG00000144407	7.54506	-1.05257	0.324096	-3.2477	0.00116343	0.00898148	5746	PTH2R	P49190	TRUE
ENSG00000101470	4.99829	-1.05246	0.450103	-2.33826	0.0193738	0.0835652	7125	TNNC2	P02585	TRUE
ENSG00000168280	493.962	-1.05181	0.189325	-5.55558	2.76694e-08	7.55803e-07	3800	KIF5C	A0A7I2V3N5	TRUE
ENSG00000159164	84.238	-1.05112	0.209339	-5.02113	5.13675e-07	1.10052e-05	9900	SV2A	Q7L0J3	TRUE
ENSG00000181378	18.2949	-1.05011	0.274206	-3.82962	0.000128343	0.00141447	255101	CFAP65	Q49A14	TRUE
ENSG00000143502	313.318	-1.04806	0.232267	-4.51231	6.41252e-06	0.000106221	55061	SUSD4	A0A7P0Z457	TRUE
ENSG00000151882	531.429	-1.0479	0.374034	-2.80162	0.00508468	0.0296943	56477	CCL28	Q9NRJ3	TRUE
ENSG00000185519	35.1259	-1.047	0.20397	-5.13311	2.84988e-07	6.42448e-06	348487	FAM131C	Q96AQ9	TRUE
ENSG00000169894	14.1566	-1.04642	0.275619	-3.79661	0.00014669	0.00158669	4584	MUC3A	Q02505	TRUE
ENSG00000135916	1066.31	-1.04289	0.160422	-6.50088	7.98512e-11	3.48887e-09	81618	ITM2C	Q9NQX7	TRUE
ENSG00000246731	6.92941	-1.04197	0.377912	-2.75716	0.00583056	0.0329299	85001			TRUE
ENSG00000151640	48.1605	-1.04053	0.194551	-5.34837	8.8751e-08	2.20708e-06	10570	DPYSL4	Q5T0Q6	TRUE
ENSG00000271387	7.9346	-1.04023	0.382249	-2.72136	0.00650148	0.0358398	118827814	C1orf21-DT		TRUE
ENSG00000006071	122.87	-1.03989	0.300203	-3.46395	0.000532314	0.00468411	6833	ABCC8	A0A2R8YGQ6	TRUE
ENSG00000232803	14.3727	-1.03882	0.288015	-3.60682	0.000309967	0.00299418	100127888	SLCO4A1-AS1		TRUE
ENSG00000168243	18.9888	-1.0375	0.218138	-4.75615	1.97324e-06	3.65504e-05	2786	GNG4	P50150	TRUE
ENSG00000125931	14.493	-1.03695	0.346931	-2.98891	0.00279978	0.0183944	4435	CITED1	Q99966	TRUE
ENSG00000255521	16.5545	-1.03667	0.251181	-4.12717	3.6726e-05	0.000487828	100507144	CD44-DT		TRUE
ENSG00000286689	5.15427	-1.03401	0.435881	-2.37224	0.0176805	0.0779174	NA			TRUE
ENSG00000149260	267.846	-1.0338	0.165674	-6.23997	4.3766e-10	1.68933e-08	726	CAPN5	O15484	TRUE
ENSG00000114854	32.5297	-1.03295	0.31476	-3.2817	0.00103184	0.00812514	7134	TNNC1	P63316	TRUE
ENSG00000255197	14.012	-1.03198	0.354222	-2.91338	0.00357544	0.022457	127138868	SLC39A13-AS1		TRUE
ENSG00000274286	32.1321	-1.03095	0.2558	-4.03031	5.57044e-05	0.000702083	151	ADRA2B	P18089	TRUE
ENSG00000121690	17.9526	-1.02987	0.237322	-4.33953	1.42786e-05	0.000215952	91614	DEPDC7	Q96QD5	TRUE
ENSG00000145730	211.712	-1.02961	0.107258	-9.5994	8.04077e-22	1.2339e-19	5066	PAM	A0A804HIQ0	TRUE
ENSG00000221866	496.382	-1.02848	0.311143	-3.30548	0.000948124	0.00755736	91584	PLXNA4	A0A024R7A6	TRUE
ENSG00000161509	102.474	-1.02801	0.277228	-3.70818	0.000208753	0.00213794	2905	GRIN2C	A0A8D9PH81	TRUE
ENSG00000159450	9.88631	-1.02787	0.453899	-2.26454	0.0235412	0.0959697	7062	TCHH	Q07283	TRUE
ENSG00000137261	38.6183	-1.02749	0.171152	-6.00335	1.9329e-09	6.71889e-08	9856	KIAA0319	Q5VV43	TRUE
ENSG00000095303	10.3559	-1.02592	0.391403	-2.62112	0.00876403	0.0453705	5742	PTGS1	A0A087X296	TRUE
ENSG00000145192	8.13777	-1.025	0.445304	-2.30179	0.0213472	0.0895451	197	AHSG	C9JV77	TRUE
ENSG00000238062	25.1984	-1.02459	0.242904	-4.2181	2.46375e-05	0.000345749	348761	SPATA3-AS1		TRUE
ENSG00000105388	37.2837	-1.0242	0.200076	-5.11906	3.07059e-07	6.86699e-06	1048	CEACAM5	P06731	TRUE
ENSG00000254966	20.734	-1.02314	0.228051	-4.48644	7.24219e-06	0.000118352	NA	IGSF22-AS1		TRUE
ENSG00000157021	5.66548	-1.02101	0.449503	-2.27141	0.023122	0.0948136	NA	CIBAR1P1		TRUE
ENSG00000109107	164.926	-1.01883	0.126276	-8.06826	7.13073e-16	6.26011e-14	230	ALDOC	C9J8F3	TRUE
ENSG00000147251	125.409	-1.01817	0.228842	-4.44922	8.61813e-06	0.000138205	139818	DOCK11	Q5JSL3	TRUE
ENSG00000255498	9.35921	-1.0162	0.309281	-3.28569	0.00101735	0.00802776	NA			TRUE
ENSG00000120820	26.9407	-1.01488	0.259184	-3.91566	9.0158e-05	0.00105698	83468	GLT8D2	Q9H1C3	TRUE
ENSG00000270006	11.3201	-1.01414	0.303398	-3.34261	0.000829935	0.0067814	101928659	C16orf95-DT		TRUE
ENSG00000179023	89.5534	-1.01282	0.24231	-4.17984	2.91716e-05	0.000400156	127707	KLHDC7A	Q5VTJ3	TRUE
ENSG00000168447	555.323	-1.01278	0.404536	-2.50356	0.0122951	0.0589458	6338	SCNN1B	H3BRM4	TRUE
ENSG00000147119	64.8211	-1.01266	0.125707	-8.05575	7.89906e-16	6.87073e-14	56548	CHST7	Q9NS84	TRUE
ENSG00000102003	130.606	-1.0121	0.0910395	-11.1171	1.03576e-28	2.96213e-26	6855	SYP	P08247	TRUE
ENSG00000116667	1037.32	-1.0115	0.450648	-2.24456	0.0247967	0.0995631	81563	C1orf21	A0A3B3ITU3	TRUE
ENSG00000198502	37.7559	-1.0114	0.331234	-3.05342	0.00226246	0.015476	3127	HLA-DRB5	A0A2Z4LKS3	TRUE
ENSG00000131096	31.0544	-1.01081	0.230277	-4.38953	1.13596e-05	0.000176287	5697	PYY	P10082	TRUE
ENSG00000235411	5.84073	-1.0065	0.403479	-2.49455	0.0126116	0.0599608	NA	DRG1P1		TRUE
ENSG00000255458	12.0963	-1.0059	0.330115	-3.0471	0.00231058	0.0157616	105374419	SMIM14-DT		TRUE
ENSG00000109255	130.984	-1.00476	0.237437	-4.23169	2.31938e-05	0.000329264	10874	NMU	P48645	TRUE
ENSG00000085662	516.204	-1.00389	0.0831283	-12.0764	1.40729e-33	6.17734e-31	231	AKR1B1	P15121	TRUE
ENSG00000065882	156.037	-1.00357	0.313489	-3.20129	0.00136812	0.0102514	23216	TBC1D1	B9A6J6	TRUE
ENSG00000169783	68.5728	-1.00336	0.26906	-3.72914	0.000192136	0.00198902	84894	LINGO1	H3BN48	TRUE
ENSG00000138772	40.7629	-1.00291	0.213269	-4.70256	2.56922e-06	4.6273e-05	306	ANXA3	D6RA82	TRUE
ENSG00000173083	36.1812	-1.00164	0.243316	-4.11664	3.84443e-05	0.000506375	10855	HPSE	D6RHG4	TRUE
ENSG00000156453	565.801	-1.0015	0.38342	-2.61202	0.0090009	0.0463047	5097	PCDH1	Q08174	TRUE
ENSG00000261538	18.1526	-1.0002	0.42934	-2.32962	0.0198264	0.0850229	NA			TRUE
ENSG00000066382	793.339	-0.999732	0.197091	-5.07245	3.92729e-07	8.5995e-06	744	MPPED2	Q15777	TRUE
ENSG00000138821	466.762	-0.997541	0.170059	-5.86584	4.46856e-09	1.43932e-07	64116	SLC39A8	Q9C0K1	TRUE
ENSG00000146281	22.178	-0.996863	0.318382	-3.13103	0.00174193	0.0124967	135293	PM20D2	Q8IYS1	TRUE
ENSG00000179542	242.298	-0.996123	0.423165	-2.35398	0.0185736	0.0808754	139065	SLITRK4	Q8IW52	TRUE
ENSG00000145569	16.2381	-0.996039	0.29027	-3.43142	0.000600426	0.0051749	54491	OTULINL	Q9NUU6	TRUE
ENSG00000157734	205.007	-0.995877	0.0940746	-10.586	3.45913e-26	7.77275e-24	79856	SNX22	Q96L94	TRUE
ENSG00000128917	6.87903	-0.995595	0.387281	-2.57073	0.0101485	0.0509447	54567	DLL4	Q9NR61	TRUE
ENSG00000136866	69.6774	-0.995092	0.211223	-4.71111	2.46373e-06	4.44154e-05	7539	ZFP37	Q9Y6Q3	TRUE
ENSG00000058085	99.2826	-0.994296	0.222633	-4.46608	7.96677e-06	0.000128524	3918	LAMC2	Q13753	TRUE
ENSG00000108387	125.009	-0.991376	0.272169	-3.6425	0.00027	0.00265292	5414	SEPTIN4	J3KS26	TRUE
ENSG00000198794	300.118	-0.989552	0.165297	-5.98651	2.14396e-09	7.38455e-08	192683	SCAMP5	Q8TAC9	TRUE
ENSG00000100867	2386.9	-0.985192	0.10827	-9.0994	9.08346e-20	1.18242e-17	10202	DHRS2	C9JZP6	TRUE
ENSG00000196668	79.9552	-0.983435	0.12964	-7.58587	3.30272e-14	2.3703e-12	100287569	LINC00173		TRUE
ENSG00000187957	11.0663	-0.981119	0.37888	-2.58953	0.00961084	0.0488435	92737	DNER	Q8NFT8	TRUE
ENSG00000120318	24.46	-0.972397	0.248365	-3.9152	9.03295e-05	0.00105728	64411	ARAP3	Q8WWN8	TRUE
ENSG00000153982	73.9553	-0.971598	0.185551	-5.23629	1.6384e-07	3.85596e-06	284161	GDPD1	J3QQN7	TRUE
ENSG00000277639	9.4275	-0.971297	0.354133	-2.74275	0.00609272	0.0340539	105371267	CHD9NB	A0A1B0GV96	TRUE
ENSG00000105613	54.2859	-0.967955	0.259538	-3.72953	0.00019184	0.00198737	22983	MAST1	Q9Y2H9	TRUE
ENSG00000187098	8.29132	-0.967518	0.350383	-2.76131	0.00575697	0.0326021	4286	MITF	O75030	TRUE
ENSG00000229719	7.81507	-0.966883	0.368334	-2.62502	0.00866444	0.0450279	NA	MIR194-2HG		TRUE
ENSG00000158748	85.776	-0.966218	0.165621	-5.8339	5.41457e-09	1.69768e-07	3362	HTR6	P50406	TRUE
ENSG00000169495	12.1033	-0.966148	0.377244	-2.56107	0.0104351	0.0519415	203100	HTRA4	P83105	TRUE
ENSG00000197106	470.99	-0.965831	0.164724	-5.86335	4.5363e-09	1.45865e-07	388662	SLC6A17	Q9H1V8	TRUE
ENSG00000112561	78.4178	-0.962774	0.290964	-3.30892	0.000936579	0.00749061	7942	TFEB	P19484	TRUE
ENSG00000260625	7.40917	-0.961463	0.410295	-2.34334	0.0191118	0.0827376	NA	RUSF1-DT		TRUE
ENSG00000269186	113.495	-0.960264	0.127254	-7.54604	4.48685e-14	3.1483e-12	100506542	LINC01082		TRUE
ENSG00000057252	221.691	-0.958954	0.171515	-5.59107	2.2568e-08	6.30135e-07	6646	SOAT1	P35610	TRUE
ENSG00000231528	25.7626	-0.957409	0.235992	-4.05696	4.97161e-05	0.000635336	286333	FAM225A		TRUE
ENSG00000249992	10.175	-0.956994	0.303213	-3.15618	0.00159852	0.0116495	25907	TMEM158	Q8WZ71	TRUE
ENSG00000243422	5.30585	-0.956492	0.422776	-2.26241	0.0236724	0.0963589	NA	RPL23AP49		TRUE
ENSG00000279806	7.97162	-0.95628	0.339236	-2.81892	0.00481856	0.0285111	NA			TRUE
ENSG00000167191	34.4488	-0.956133	0.27029	-3.53744	0.000404028	0.00371277	51704	GPRC5B	H3BN33	TRUE
ENSG00000275367	5.6841	-0.955971	0.413165	-2.31378	0.0206798	0.0874902	NA			TRUE
ENSG00000225972	8.61241	-0.955226	0.3812	-2.50584	0.0122162	0.0586867	NA	MTND1P23		TRUE
ENSG00000198156	7.36734	-0.954387	0.349364	-2.73179	0.00629921	0.0349185	728741	NPIPB6	E9PJ23	TRUE
ENSG00000105971	229.514	-0.954288	0.155665	-6.1304	8.76561e-10	3.24414e-08	858	CAV2	P51636	TRUE
ENSG00000105290	1269.85	-0.953699	0.122736	-7.77033	7.82847e-15	5.98228e-13	333	APLP1	K7ELK0	TRUE
ENSG00000166963	81.6346	-0.949271	0.215036	-4.41447	1.01259e-05	0.000160072	4130	MAP1A	E9PGC8	TRUE
ENSG00000118276	18.5047	-0.946469	0.291045	-3.25197	0.00114608	0.00886519	9331	B4GALT6	Q9UBX8	TRUE
ENSG00000169855	906.552	-0.945681	0.357614	-2.64442	0.0081832	0.0430725	6091	ROBO1	A0A0A0MSX4	TRUE
ENSG00000154127	25.2217	-0.942805	0.273561	-3.44641	0.000568082	0.00494126	84959	UBASH3B	Q8TF42	TRUE
ENSG00000107551	24.9405	-0.93833	0.238799	-3.92937	8.51673e-05	0.0010084	83937	RASSF4	Q5T737	TRUE
ENSG00000171346	1007.94	-0.937254	0.100903	-9.28869	1.56202e-20	2.20023e-18	3866	KRT15	P19012	TRUE
ENSG00000074370	1988.54	-0.934844	0.129701	-7.2077	5.69053e-13	3.42066e-11	489	ATP2A3	Q93084	TRUE
ENSG00000151229	198.908	-0.933265	0.0757566	-12.3193	7.13423e-35	3.45278e-32	114134	SLC2A13	Q96QE2	TRUE
ENSG00000182795	53.9085	-0.933264	0.198046	-4.71237	2.44854e-06	4.42396e-05	79098	C1orf116	Q9BW04	TRUE
ENSG00000119699	396.393	-0.932708	0.227479	-4.1002	4.12793e-05	0.000539575	7043	TGFB3	P10600	TRUE
ENSG00000087258	87.8739	-0.931122	0.141829	-6.5651	5.19974e-11	2.33679e-09	2775	GNAO1	A0A1W2PRJ7	TRUE
ENSG00000099904	75.8381	-0.930934	0.347038	-2.68251	0.00730719	0.0393488	29801	ZDHHC8	C9JVM2	TRUE
ENSG00000172551	56.2931	-0.930497	0.237543	-3.91717	8.95952e-05	0.00105168	118430	MUCL1	Q96DR8	TRUE
ENSG00000169218	8.69311	-0.929496	0.34797	-2.6712	0.00755814	0.040448	284654	RSPO1	Q2MKA7	TRUE
ENSG00000060982	82.6194	-0.929295	0.128561	-7.22841	4.88685e-13	2.96589e-11	586	BCAT1	P54687	TRUE
ENSG00000165685	7.56783	-0.929204	0.390166	-2.38156	0.0172396	0.0764021	120939	TMEM52B	Q4KMG9	TRUE
ENSG00000167081	413.009	-0.92854	0.208017	-4.46376	8.05346e-06	0.000129701	5090	PBX3	P40426	TRUE
ENSG00000280798	559.58	-0.926981	0.0895329	-10.3535	4.03319e-25	8.65074e-23	283267	LINC00294		TRUE
ENSG00000225614	99.431	-0.926887	0.185062	-5.00853	5.48475e-07	1.16582e-05	84627	ZNF469	H3BS19	TRUE
ENSG00000119698	6.15944	-0.926824	0.391569	-2.36695	0.0179355	0.0787328	57718	PPP4R4	G3V516	TRUE
ENSG00000155265	739.807	-0.926008	0.0650882	-14.227	6.23127e-46	5.34615e-43	401647	GOLGA7B	Q2TAP0	TRUE
ENSG00000164867	5.60562	-0.925971	0.396066	-2.33792	0.0193914	0.0836214	4846	NOS3	E7ESA7	TRUE
ENSG00000216753	13.3756	-0.92539	0.302859	-3.05552	0.00224672	0.0153927	NA	HMGA1P7		TRUE
ENSG00000175183	23.1105	-0.924758	0.200196	-4.61926	3.85119e-06	6.73067e-05	1466	CSRP2	A0A024RBB5	TRUE
ENSG00000144935	106.49	-0.922944	0.158425	-5.82575	5.68557e-09	1.77088e-07	7220	TRPC1	P48995	TRUE
ENSG00000026103	129.229	-0.922265	0.135127	-6.82517	8.78242e-12	4.48022e-10	355	FAS	A0A087WTM9	TRUE
ENSG00000111879	155.242	-0.921682	0.157659	-5.84604	5.03402e-09	1.59961e-07	79632	FAM184A	H0YBC0	TRUE
ENSG00000082175	4029.02	-0.921612	0.282973	-3.25689	0.00112638	0.00873983	5241	PGR	Q8NG44	TRUE
ENSG00000094755	8.65395	-0.917829	0.392067	-2.341	0.0192321	0.0831247	2568	GABRP	E5RHF6	TRUE
ENSG00000171596	20.8476	-0.917771	0.371195	-2.47248	0.0134181	0.0629701	10316	NMUR1	Q9HB89	TRUE
ENSG00000166068	19.7806	-0.917161	0.26379	-3.47686	0.000507323	0.0045041	161742	SPRED1	Q7Z699	TRUE
ENSG00000242516	25.6905	-0.916849	0.263619	-3.47793	0.000505297	0.00448823	401074	LINC00960		TRUE
ENSG00000128596	51.6815	-0.916694	0.153873	-5.95747	2.56179e-09	8.66556e-08	64753	CCDC136	C9JAD8	TRUE
ENSG00000188906	222.728	-0.916398	0.12156	-7.53862	4.74979e-14	3.30821e-12	120892	LRRK2	Q5S007	TRUE
ENSG00000113196	13.3689	-0.915969	0.354103	-2.58673	0.00968917	0.0491357	9421	HAND1	O96004	TRUE
ENSG00000103723	149.749	-0.915719	0.107812	-8.49365	2.00246e-17	2.07673e-15	8120	AP3B2	A0A590UJE5	TRUE
ENSG00000152076	84.7519	-0.91421	0.158454	-5.76958	7.94696e-09	2.41934e-07	91409	CCDC74B	B8ZZB0	TRUE
ENSG00000205143	124.273	-0.913323	0.152004	-6.00856	1.87176e-09	6.54251e-08	138715	ARID3C	A0A8I5QL24	TRUE
ENSG00000236409	23.9335	-0.912292	0.236397	-3.85916	0.000113779	0.0012768	NA	NRADDP		TRUE
ENSG00000103184	11.5358	-0.9117	0.307688	-2.96307	0.00304587	0.0197631	9717	SEC14L5	O43304	TRUE
ENSG00000138193	1697.92	-0.911184	0.257836	-3.53397	0.000409367	0.00375635	51196	PLCE1	Q9P212	TRUE
ENSG00000115596	8.59828	-0.90975	0.307928	-2.95442	0.00313256	0.0202213	7475	WNT6	Q9Y6F9	TRUE
ENSG00000247675	7.17892	-0.905906	0.374333	-2.42005	0.0155182	0.0704269	100507401	LRP4-AS1		TRUE
ENSG00000080298	30.8604	-0.905361	0.232194	-3.89916	9.65263e-05	0.00111775	5991	RFX3	F6XM74	TRUE
ENSG00000134824	519.498	-0.904737	0.154111	-5.87069	4.33979e-09	1.40263e-07	9415	FADS2	O95864	TRUE
ENSG00000101282	40.7855	-0.904383	0.22713	-3.98178	6.84021e-05	0.000835657	343637	RSPO4	Q2I0M5	TRUE
ENSG00000272512	211.485	-0.903515	0.178982	-5.04809	4.46255e-07	9.73642e-06	NA			TRUE
ENSG00000260360	7.04275	-0.900646	0.36505	-2.46719	0.013618	0.0636078	NA			TRUE
ENSG00000104953	76.9034	-0.899547	0.199896	-4.50008	6.79278e-06	0.000111919	79816	TLE6	Q9H808	TRUE
ENSG00000126603	46.6611	-0.899317	0.16429	-5.47397	4.40075e-08	1.15047e-06	84662	GLIS2	Q9BZE0	TRUE
ENSG00000180777	14.7898	-0.895057	0.27228	-3.28727	0.00101165	0.00798618	374860	ANKRD30B	Q9BXX2	TRUE
ENSG00000154065	88.0826	-0.893264	0.161223	-5.54054	3.01536e-08	8.1892e-07	147463	ANKRD29	Q8N6D5	TRUE
ENSG00000158966	15.2595	-0.891431	0.352777	-2.52689	0.0115076	0.0561402	57685	CACHD1	A0A3B3ISH2	TRUE
ENSG00000008735	1108.26	-0.889946	0.108234	-8.22246	1.99363e-16	1.88149e-14	23542	MAPK8IP2	Q13387	TRUE
ENSG00000116544	22.3809	-0.888375	0.260479	-3.41054	0.000648338	0.00550985	58512	DLGAP3	O95886	TRUE
ENSG00000113924	1078.35	-0.887081	0.235234	-3.77106	0.000162555	0.00173542	3081	HGD	H7C5G7	TRUE
ENSG00000175352	1670.62	-0.886585	0.287477	-3.08402	0.00204223	0.0142414	56675	NRIP3	H0YCM9	TRUE
ENSG00000151967	8.69814	-0.886477	0.339215	-2.61331	0.00896687	0.04618	29970	SCHIP1	F8WDG0	TRUE
ENSG00000158163	8.63428	-0.886281	0.378479	-2.34169	0.0191966	0.0830476	199221	DZIP1L	Q8IYY4	TRUE
ENSG00000156218	17.9116	-0.886153	0.225012	-3.93826	8.20761e-05	0.000976856	57188	ADAMTSL3	P82987	TRUE
ENSG00000267259	10.8282	-0.88595	0.288102	-3.07513	0.00210413	0.0145848	NA	ERVE-1		TRUE
ENSG00000173852	99.0475	-0.885927	0.158191	-5.60037	2.13894e-08	5.99887e-07	23333	DPY19L1	A0A1B0GW05	TRUE
ENSG00000182798	48.8211	-0.885786	0.226254	-3.915	9.04027e-05	0.00105728	645864	MAGEB17	A8MXT2	TRUE
ENSG00000086159	6.32305	-0.882679	0.370655	-2.3814	0.0172468	0.0764162	363	AQP6	Q13520	TRUE
ENSG00000153246	109.531	-0.882421	0.146061	-6.04144	1.52745e-09	5.43975e-08	22925	PLA2R1	Q13018	TRUE
ENSG00000110318	140.65	-0.880491	0.10722	-8.212	2.17531e-16	2.03262e-14	57562	CEP126	A0A590UJH0	TRUE
ENSG00000185303	46.7322	-0.879846	0.176308	-4.9904	6.0253e-07	1.26645e-05	729238	SFTPA2	R4GMN3	TRUE
ENSG00000184497	20.9437	-0.879442	0.241829	-3.63663	0.000276233	0.0027029	348013	TMEM255B	Q8WV15	TRUE
ENSG00000235527	8.28994	-0.878375	0.333245	-2.63583	0.00839329	0.0439699	101928846	HIPK1-AS1		TRUE
ENSG00000248498	7.20298	-0.875263	0.360468	-2.42813	0.015177	0.0693204	NA	ASNSP1		TRUE
ENSG00000063180	258.833	-0.873439	0.132992	-6.56762	5.11247e-11	2.30305e-09	770	CA11	O75493	TRUE
ENSG00000186854	43.5855	-0.872638	0.312857	-2.78926	0.00528287	0.0306248	105374836	TRABD2A	Q86V40	TRUE
ENSG00000095917	15.6014	-0.871953	0.353602	-2.46592	0.0136663	0.0637549	23430	TPSD1	Q9BZJ3	TRUE
ENSG00000236824	14.2906	-0.869313	0.252362	-3.4447	0.00057169	0.00497036	618	BCYRN1		TRUE
ENSG00000082014	339.435	-0.869273	0.190021	-4.57462	4.77088e-06	8.12729e-05	6604	SMARCD3	Q6STE5	TRUE
ENSG00000074317	117.438	-0.867698	0.303923	-2.85499	0.0043038	0.0260701	6620	SNCB	G4Y816	TRUE
ENSG00000170382	78.1041	-0.865054	0.135767	-6.37161	1.87057e-10	7.82859e-09	10446	LRRN2	O75325	TRUE
ENSG00000140600	13.5475	-0.864989	0.291983	-2.96246	0.00305193	0.0197888	6457	SH3GL3	Q99963	TRUE
ENSG00000260196	67.2294	-0.86492	0.189815	-4.55666	5.19743e-06	8.74345e-05	NA			TRUE
ENSG00000249661	10.7973	-0.864593	0.331123	-2.61109	0.00902546	0.0464184	NA	TNRC18P1		TRUE
ENSG00000233237	21.6364	-0.862154	0.349831	-2.46449	0.0137208	0.0639615	79940	LINC00472		TRUE
ENSG00000055732	195.729	-0.861971	0.0767328	-11.2334	2.79456e-29	8.79122e-27	55283	MCOLN3	Q8TDD5	TRUE
ENSG00000269235	20.5166	-0.861667	0.2298	-3.74964	0.000177087	0.00186805	101669766	ZNF350-AS1		TRUE
ENSG00000122591	96.351	-0.861533	0.140995	-6.11038	9.93959e-10	3.64999e-08	84668	HYCC1	A0A7P0Z4L0	TRUE
ENSG00000215910	126.1	-0.858717	0.381315	-2.25199	0.0243229	0.0983282	284498	C1orf167	A0A8I5KXP5	TRUE
ENSG00000047617	129.407	-0.857308	0.114018	-7.51906	5.5172e-14	3.81455e-12	57101	ANO2	A0A804HIY3	TRUE
ENSG00000280081	56.2728	-0.856494	0.215574	-3.97309	7.0945e-05	0.000862258	NA	LINC01667		TRUE
ENSG00000188211	363.021	-0.854453	0.178727	-4.78076	1.74634e-06	3.28963e-05	374383	NCR3LG1	Q68D85	TRUE
ENSG00000105499	52.9153	-0.852028	0.328949	-2.59015	0.00959342	0.0487681	8605	PLA2G4C	M0R1B4	TRUE
ENSG00000280758	22.6902	-0.850136	0.210097	-4.0464	5.20117e-05	0.000660202	NA			TRUE
ENSG00000275202	16.2449	-0.849881	0.28719	-2.9593	0.00308339	0.0199517	NA			TRUE
ENSG00000259033	10.3005	-0.849463	0.356361	-2.38372	0.0171388	0.0761343	NA			TRUE
ENSG00000050555	18.2665	-0.849011	0.329526	-2.57646	0.00998171	0.0502681	10319	LAMC3	Q9Y6N6	TRUE
ENSG00000269892	14.2554	-0.846435	0.275446	-3.07296	0.00211947	0.0146539	NA			TRUE
ENSG00000143869	16.6061	-0.846208	0.242024	-3.49638	0.000471621	0.00423494	151449	GDF7	Q7Z4P5	TRUE
ENSG00000128268	378.844	-0.844555	0.215549	-3.91816	8.92266e-05	0.00104801	4248	MGAT3	Q09327	TRUE
ENSG00000225511	19.4066	-0.844465	0.316379	-2.66916	0.00760411	0.0406363	NA	LINC00475		TRUE
ENSG00000151033	29.0125	-0.843641	0.254283	-3.31772	0.00090754	0.00730482	119180	LYZL2	Q7Z4W2	TRUE
ENSG00000144218	564.703	-0.84268	0.286914	-2.93704	0.00331357	0.0211224	3899	AFF3	C9JZ66	TRUE
ENSG00000250616	10.2016	-0.842021	0.334296	-2.51879	0.0117759	0.0570509	101928595	YPEL3-DT		TRUE
ENSG00000007237	19.4767	-0.841936	0.248192	-3.39228	0.000693134	0.00582498	8522	GAS7	J3KS47	TRUE
ENSG00000287329	8.25157	-0.841528	0.349756	-2.40605	0.0161262	0.0725227	NA			TRUE
ENSG00000134955	48.7031	-0.840346	0.325926	-2.57833	0.00992778	0.0500766	219855	SLC37A2	Q8TED4	TRUE
ENSG00000005243	122.342	-0.840113	0.104447	-8.0434	8.73778e-16	7.5654e-14	51226	COPZ2	J3QL73	TRUE
ENSG00000233155	12.1172	-0.838231	0.358988	-2.33499	0.0195441	0.0841074	NA	HMGA1P8		TRUE
ENSG00000073670	202.454	-0.83687	0.112882	-7.41369	1.22831e-13	8.22137e-12	4185	ADAM11	H7BY08	TRUE
ENSG00000055118	156.639	-0.836252	0.302281	-2.76647	0.00566663	0.0322356	3757	KCNH2	Q12809	TRUE
ENSG00000143001	43.3346	-0.835967	0.168717	-4.95484	7.23907e-07	1.49494e-05	199964	TMEM61	Q8N0U2	TRUE
ENSG00000279792	41.2199	-0.835392	0.185715	-4.49825	6.85136e-06	0.00011255	NA			TRUE
ENSG00000253266	18.7412	-0.833643	0.305723	-2.72679	0.0063954	0.0353273	NA			TRUE
ENSG00000069702	130.457	-0.833264	0.0903977	-9.21776	3.03383e-20	4.17982e-18	7049	TGFBR3	Q03167	TRUE
ENSG00000260577	28.6662	-0.832739	0.274328	-3.03557	0.00240085	0.0162598	NA	CDH3-AS1		TRUE
ENSG00000253948	48.3926	-0.831353	0.153016	-5.43311	5.53817e-08	1.4261e-06	124900254	VPS13B-DT		TRUE
ENSG00000248671	16.0426	-0.829171	0.22947	-3.61342	0.000302185	0.00293101	NA	NA	NA	TRUE
ENSG00000168918	29.8159	-0.826791	0.198774	-4.15945	3.19012e-05	0.000430899	3635	INPP5D	H7C403	TRUE
ENSG00000229891	6.6298	-0.825675	0.34909	-2.36522	0.0180194	0.0790232	102723775	LINC01315		TRUE
ENSG00000078018	72.23	-0.822335	0.197493	-4.16387	3.12902e-05	0.000424588	4133	MAP2	A0A669KB77	TRUE
ENSG00000173267	162.789	-0.821697	0.252301	-3.25681	0.0011267	0.00873983	6623	SNCG	O76070	TRUE
ENSG00000259940	16.7564	-0.820585	0.253377	-3.2386	0.00120119	0.00921268	NA			TRUE
ENSG00000180720	10.7532	-0.815155	0.340291	-2.39546	0.0165995	0.074157	1132	CHRM4	P08173	TRUE
ENSG00000147027	17.0308	-0.815083	0.290754	-2.80334	0.00505759	0.0295914	83604	TMEM47	Q9BQJ4	TRUE
ENSG00000182687	26.1018	-0.814703	0.298733	-2.7272	0.00638745	0.035304	8811	GALR2	O43603	TRUE
ENSG00000168734	57.78	-0.813047	0.208986	-3.89044	0.000100061	0.00115092	11142	PKIG	Q9Y2B9	TRUE
ENSG00000133661	155.228	-0.812501	0.196852	-4.12746	3.66789e-05	0.000487545	6441	SFTPD	Q5T0M2	TRUE
ENSG00000165434	38.8369	-0.811945	0.263992	-3.07564	0.00210052	0.0145655	283209	PGM2L1	Q6PCE3	TRUE
ENSG00000143365	195.548	-0.808991	0.255801	-3.16257	0.00156381	0.0114584	6097	RORC	P51449	TRUE
ENSG00000075651	48.0679	-0.806208	0.161447	-4.99363	5.92549e-07	1.24686e-05	5337	PLD1	Q13393	TRUE
ENSG00000108309	30.3474	-0.804744	0.206894	-3.88964	0.000100394	0.00115334	10900	RUNDC3A	Q59EK9	TRUE
ENSG00000260852	148.699	-0.802993	0.147006	-5.4623	4.7001e-08	1.22703e-06	283932	FBXL19-AS1		TRUE
ENSG00000071242	90.0083	-0.802806	0.122992	-6.52731	6.69605e-11	2.9599e-09	6196	RPS6KA2	D6R910	TRUE
ENSG00000260641	20.4078	-0.800963	0.261821	-3.0592	0.00221926	0.0152267	NA	TSPAN5-DT		TRUE
ENSG00000262714	40.7857	-0.800027	0.222878	-3.58953	0.000331269	0.00315156	NA			TRUE
ENSG00000230185	7.27311	-0.799989	0.350012	-2.2856	0.0222775	0.0923343	NA	HSDL2-AS1		TRUE
ENSG00000132122	68.2462	-0.79945	0.158593	-5.04089	4.63383e-07	1.00417e-05	54558	SPATA6	Q9NWH7	TRUE
ENSG00000287729	18.4463	-0.798421	0.312027	-2.55882	0.0105029	0.0521965	NA			TRUE
ENSG00000149485	688.681	-0.798266	0.183339	-4.35405	1.33647e-05	0.000204755	3992	FADS1	F5GWE3	TRUE
ENSG00000248727	51.5083	-0.797982	0.194294	-4.10708	4.00689e-05	0.000524844	102467147	LINC01948		TRUE
ENSG00000112773	85.7028	-0.795836	0.194642	-4.08872	4.33763e-05	0.000563862	55603	TENT5A	Q96IP4	TRUE
ENSG00000132563	79.7783	-0.795675	0.214318	-3.71259	0.000205147	0.00210786	51308	REEP2	B4DE60	TRUE
ENSG00000267834	12.6961	-0.794622	0.271402	-2.92784	0.00341321	0.0216117	NA			TRUE
ENSG00000260948	18.3239	-0.79171	0.242871	-3.25979	0.00111495	0.00867466	NA			TRUE
ENSG00000166220	24.2652	-0.790897	0.211587	-3.73794	0.000185537	0.00193268	219793	TBATA	Q96M53	TRUE
ENSG00000139318	19.1899	-0.790889	0.27695	-2.85571	0.00429409	0.0260195	1848	DUSP6	Q16828	TRUE
ENSG00000130711	15.814	-0.78984	0.27733	-2.84802	0.00439927	0.0265631	59335	PRDM12	A0A6Q8PH01	TRUE
ENSG00000286753	14.3507	-0.788617	0.281902	-2.79749	0.00515012	0.0299949	101929200			TRUE
ENSG00000232233	38.68	-0.787479	0.16242	-4.84841	1.24456e-06	2.43179e-05	102724699	LINC02043		TRUE
ENSG00000162641	10.2499	-0.78682	0.295308	-2.66441	0.00771243	0.0410756	254268	AKNAD1	Q5T1N1	TRUE
ENSG00000260552	34.963	-0.786514	0.175031	-4.49356	7.00418e-06	0.00011486	101927809	COSMOC		TRUE
ENSG00000133805	43.8685	-0.786461	0.297004	-2.64798	0.00809752	0.0427049	272	AMPD3	Q01432	TRUE
ENSG00000119946	112.334	-0.785813	0.210175	-3.73885	0.000184862	0.00192931	26507	CNNM1	Q9NRU3	TRUE
ENSG00000237926	10.5776	-0.78538	0.349388	-2.24787	0.0245842	0.0989867	NA			TRUE
ENSG00000261118	14.5329	-0.7831	0.344892	-2.27056	0.0231735	0.0949423	NA			TRUE
ENSG00000180354	551.458	-0.783008	0.148615	-5.26869	1.37401e-07	3.26219e-06	222166	MTURN	Q8N3F0	TRUE
ENSG00000245573	38.0695	-0.77943	0.228228	-3.41514	0.000637488	0.00543477	497258	BDNF-AS		TRUE
ENSG00000105409	51.7989	-0.778543	0.2424	-3.21181	0.00131902	0.00994269	478	ATP1A3	P13637	TRUE
ENSG00000099256	35.4916	-0.777375	0.310097	-2.50687	0.0121804	0.0585652	56952	PRTFDC1	Q9NRG1	TRUE
ENSG00000272841	46.3233	-0.776522	0.158118	-4.91101	9.06063e-07	1.82518e-05	117981787	MAP3K4-AS1		TRUE
ENSG00000043591	171.756	-0.776072	0.0939998	-8.2561	1.50506e-16	1.45682e-14	153	ADRB1		TRUE
ENSG00000142973	925.264	-0.775914	0.185335	-4.18654	2.83233e-05	0.00039165	1580	CYP4B1	E9PL36	TRUE
ENSG00000133256	38.0106	-0.775317	0.249504	-3.10743	0.0018872	0.0133662	5158	PDE6B	P35913	TRUE
ENSG00000180176	40.3563	-0.773618	0.328293	-2.35648	0.0184488	0.0804871	7054	TH	F8W8M5	TRUE
ENSG00000149564	80.6636	-0.773541	0.154047	-5.02148	5.12755e-07	1.0998e-05	90952	ESAM	C9JIE7	TRUE
ENSG00000212719	91.0088	-0.770882	0.338718	-2.27588	0.022853	0.0940377	339263	LINC02693		TRUE
ENSG00000100626	46.1847	-0.770505	0.330567	-2.33086	0.0197607	0.0848267	57452	GALNT16	Q68VJ8	TRUE
ENSG00000156853	567.375	-0.770455	0.0970351	-7.93997	2.02235e-15	1.64534e-13	115509	ZNF689	Q96CS4	TRUE
ENSG00000134668	241.928	-0.768507	0.283497	-2.71081	0.00671199	0.036796	90853	SPOCD1	E9PMX0	TRUE
ENSG00000163040	212.832	-0.766559	0.155409	-4.93253	8.11711e-07	1.65504e-05	90557	CCDC74A	Q96AQ1	TRUE
ENSG00000184221	13.3299	-0.766212	0.337309	-2.27155	0.0231139	0.0948011	116448	OLIG1	Q8TAK6	TRUE
ENSG00000286570	15.8114	-0.763203	0.2458	-3.10497	0.00190296	0.0134475	NA			TRUE
ENSG00000175264	18.5668	-0.761902	0.248886	-3.06124	0.00220419	0.0151366	8534	CHST1	O43916	TRUE
ENSG00000196632	49.287	-0.76181	0.224801	-3.38882	0.000701938	0.00588586	65267	WNK3	Q9BYP7	TRUE
ENSG00000165948	54.344	-0.761357	0.193332	-3.93809	8.21336e-05	0.000976856	122509	IFI27L1	G3V4A1	TRUE
ENSG00000076641	627.026	-0.761139	0.106789	-7.1275	1.02205e-12	5.86359e-11	55824	PAG1	Q9NWQ8	TRUE
ENSG00000183036	54.3275	-0.76106	0.209124	-3.63928	0.000273406	0.00267801	5121	PCP4	F6SSA2	TRUE
ENSG00000284308	43.972	-0.760403	0.190097	-4.00007	6.33246e-05	0.000787072	388963	C2orf81	A0A804HJ35	TRUE
ENSG00000285816	10.2547	-0.760226	0.337705	-2.25115	0.0243758	0.0984997	NA			TRUE
ENSG00000250770	24.4739	-0.760148	0.204454	-3.71794	0.000200853	0.00206825	NA			TRUE
ENSG00000155629	9.64174	-0.759156	0.315778	-2.40408	0.0162133	0.0728287	118788	PIK3AP1	Q6ZUJ8	TRUE
ENSG00000184599	17.0344	-0.757698	0.229712	-3.29847	0.00097213	0.00772587	284467	TAFA3	Q7Z5A8	TRUE
ENSG00000145198	353.52	-0.757607	0.126217	-6.00244	1.94372e-09	6.74406e-08	90113	VWA5B2	Q8N398	TRUE
ENSG00000229951	15.5477	-0.755462	0.255887	-2.95232	0.00315393	0.0203175	403150	FOSL2-AS1		TRUE
ENSG00000173991	55.5871	-0.753974	0.190463	-3.95863	7.53797e-05	0.000906124	8557	TCAP	O15273	TRUE
ENSG00000124215	36.0502	-0.752949	0.22756	-3.3088	0.000936971	0.00749061	60437	CDH26	Q9NTY2	TRUE
ENSG00000100490	19.3831	-0.75286	0.257598	-2.92261	0.00347108	0.0219119	8814	CDKL1	A0A5H1ZRP5	TRUE
ENSG00000170209	19.747	-0.751677	0.299815	-2.50713	0.0121715	0.0585466	255239	ANKK1	Q8NFD2	TRUE
ENSG00000285103	15.0306	-0.748971	0.301174	-2.48684	0.0128883	0.060985	NA	EMICERI		TRUE
ENSG00000231672	49.5577	-0.748268	0.146763	-5.09849	3.42368e-07	7.60259e-06	NA	DIRC3		TRUE
ENSG00000155085	176.355	-0.747805	0.10612	-7.04679	1.83091e-12	1.01048e-10	221264	AK9	J3KP89	TRUE
ENSG00000165923	18.5435	-0.746003	0.223213	-3.34211	0.000831439	0.00679075	79841	AGBL2	E9PI49	TRUE
ENSG00000110042	458.872	-0.745843	0.269017	-2.77248	0.00556309	0.0318142	23220	DTX4	Q9Y2E6	TRUE
ENSG00000167371	480.693	-0.74513	0.2298	-3.24251	0.00118482	0.00910935	112476	PRRT2	A0A1B0GUW9	TRUE
ENSG00000140284	20.7743	-0.745053	0.33203	-2.24394	0.0248365	0.0996365	11001	SLC27A2	O14975	TRUE
ENSG00000118503	15.4638	-0.743697	0.310163	-2.39776	0.0164955	0.0738063	7128	TNFAIP3	P21580	TRUE
ENSG00000231721	36.1166	-0.742665	0.192992	-3.84816	0.000119008	0.00132837	378805	LINC-PINT		TRUE
ENSG00000119714	515.728	-0.739029	0.104814	-7.05084	1.77844e-12	9.84402e-11	8111	GPR68	E9PNU7	TRUE
ENSG00000273203	12.8944	-0.737138	0.286767	-2.57051	0.0101548	0.050963	NA			TRUE
ENSG00000267640	45.6128	-0.737024	0.316405	-2.32937	0.0198395	0.0850229	NA			TRUE
ENSG00000168765	389.729	-0.73598	0.221082	-3.32899	0.000871622	0.00706999	2948	GSTM4	Q03013	TRUE
ENSG00000168993	38.2332	-0.734876	0.242125	-3.0351	0.00240452	0.0162788	10815	CPLX1	O14810	TRUE
ENSG00000091947	93.4875	-0.732039	0.261157	-2.80306	0.00506199	0.029608	84336	TMEM101	K7ERS4	TRUE
ENSG00000135643	758.314	-0.730854	0.225065	-3.2473	0.00116507	0.00899045	27345	KCNMB4	Q86W47	TRUE
ENSG00000108370	459.21	-0.729768	0.0667331	-10.9356	7.78716e-28	2.01346e-25	8787	RGS9	A0A1B0GVU3	TRUE
ENSG00000272906	20.6481	-0.729374	0.243391	-2.99672	0.00272904	0.0180107	NA			TRUE
ENSG00000145040	17.1234	-0.727862	0.234076	-3.10951	0.00187396	0.0133074	90226	UCN2	Q96RP3	TRUE
ENSG00000159200	966.8	-0.727643	0.171629	-4.23963	2.23893e-05	0.000319665	1827	RCAN1	P53805	TRUE
ENSG00000092295	22.5357	-0.726019	0.281729	-2.57701	0.0099659	0.0502438	7051	TGM1	H0YKI6	TRUE
ENSG00000117519	1836.28	-0.725542	0.109269	-6.63995	3.13786e-11	1.4666e-09	1266	CNN3	Q15417	TRUE
ENSG00000224420	54.6611	-0.725346	0.16525	-4.3894	1.13664e-05	0.000176287	199800	ADM5	C9JUS6	TRUE
ENSG00000106236	56.3062	-0.724989	0.212458	-3.41239	0.000643968	0.00547765	4885	NPTX2	P47972	TRUE
ENSG00000131746	199.025	-0.72479	0.186722	-3.88166	0.000103745	0.00118463	84951	TNS4	Q8IZW8	TRUE
ENSG00000270885	28.7673	-0.723688	0.197825	-3.65822	0.000253968	0.00252032	91608	RASL10B	Q96S79	TRUE
ENSG00000126583	18.998	-0.723297	0.233455	-3.09823	0.00194681	0.013701	5582	PRKCG	A0A804HHY0	TRUE
ENSG00000167925	598.029	-0.723045	0.0892014	-8.10575	5.24195e-16	4.66707e-14	84514	GHDC	K7ESN3	TRUE
ENSG00000102302	692.665	-0.722966	0.0542754	-13.3203	1.76355e-40	1.18882e-37	2245	FGD1	P98174	TRUE
ENSG00000156113	1430.2	-0.722649	0.167208	-4.32186	1.5472e-05	0.000231772	3778	KCNMA1	A0A1W2PNW6	TRUE
ENSG00000131094	192.509	-0.719604	0.121737	-5.91112	3.39788e-09	1.12715e-07	10882	C1QL1	O75973	TRUE
ENSG00000176148	770.202	-0.717766	0.0705137	-10.1791	2.45817e-24	4.83941e-22	55346	TCP11L1	E9PJ55	TRUE
ENSG00000169902	89.6919	-0.717619	0.186232	-3.85335	0.000116511	0.00130359	8460	TPST1	A0A024RDK9	TRUE
ENSG00000217648	11.2789	-0.717133	0.299754	-2.39241	0.0167381	0.0746885	NA	PARLP2		TRUE
ENSG00000089505	40.7647	-0.716296	0.238029	-3.00927	0.00261873	0.0174721	113540	CMTM1	E9PAX0	TRUE
ENSG00000135406	263.047	-0.715883	0.263836	-2.71337	0.00666035	0.0365874	5630	PRPH	P41219	TRUE
ENSG00000262587	18.8015	-0.715266	0.290414	-2.46292	0.0137812	0.0641953	NA			TRUE
ENSG00000083720	542.564	-0.715165	0.187087	-3.82262	0.000132039	0.00144729	5019	OXCT1	A0A024R040	TRUE
ENSG00000205269	267.013	-0.715057	0.12205	-5.85874	4.66392e-09	1.49459e-07	100113407	TMEM170B	Q5T4T1	TRUE
ENSG00000254602	57.4208	-0.713982	0.13639	-5.23486	1.65108e-07	3.88095e-06	NA	MIR130AHG		TRUE
ENSG00000237438	89.3983	-0.713748	0.144994	-4.92261	8.53954e-07	1.7313e-05	NA	CECR7		TRUE
ENSG00000268798	19.7939	-0.713268	0.2239	-3.18565	0.0014443	0.0107243	NA			TRUE
ENSG00000261342	108.48	-0.712059	0.130043	-5.47556	4.36139e-08	1.14318e-06	NA			TRUE
ENSG00000165449	162.342	-0.710475	0.241476	-2.94222	0.00325871	0.0208643	220963	SLC16A9	Q7RTY1	TRUE
ENSG00000165138	537.676	-0.709178	0.161284	-4.39707	1.09724e-05	0.000171302	203286	ANKS6	Q68DC2	TRUE
ENSG00000056998	108.977	-0.70915	0.153373	-4.6237	3.76948e-06	6.60009e-05	8908	GYG2	E5RIC9	TRUE
ENSG00000177570	367.346	-0.709145	0.300281	-2.36161	0.018196	0.0796311	401474	SAMD12	Q8N8I0	TRUE
ENSG00000186523	21.9906	-0.706946	0.273719	-2.58275	0.00980176	0.0495602	85002	FAM86B1	E9PLC7	TRUE
ENSG00000136010	25.7472	-0.706256	0.203701	-3.46713	0.000526053	0.0046355	160428	ALDH1L2	Q3SY69	TRUE
ENSG00000267801	11.8943	-0.706215	0.29497	-2.39419	0.0166572	0.0743623	NA			TRUE
ENSG00000091536	24.3099	-0.705292	0.196081	-3.59695	0.000321973	0.00308177	51168	MYO15A	K7EL45	TRUE
ENSG00000163596	22.7696	-0.705028	0.280305	-2.51522	0.0118958	0.0575564	130026	ICA1L	C9JRB6	TRUE
ENSG00000138400	24.7184	-0.704248	0.205792	-3.42214	0.00062131	0.00531979	130752	MDH1B	B4DY40	TRUE
ENSG00000132535	172.088	-0.702681	0.141367	-4.97063	6.67345e-07	1.3903e-05	1742	DLG4	K7EKU8	TRUE
ENSG00000095587	9.40377	-0.701188	0.300826	-2.33088	0.0197598	0.0848267	7093	TLL2	Q9Y6L7	TRUE
ENSG00000120708	27.4952	-0.700788	0.234481	-2.98868	0.00280184	0.0184011	7045	TGFBI	Q15582	TRUE
ENSG00000196741	87.2446	-0.700617	0.278001	-2.52019	0.011729	0.0569325	NA	LINC01560		TRUE
ENSG00000170893	47.4163	-0.700113	0.158593	-4.41454	1.01227e-05	0.000160072	7200	TRH	P20396	TRUE
ENSG00000102109	1114.44	-0.699025	0.0898416	-7.78064	7.21576e-15	5.59624e-13	27344	PCSK1N	Q9UHG2	TRUE
ENSG00000158457	277.815	-0.698596	0.155217	-4.50077	6.77083e-06	0.000111713	340348	TSPAN33	Q86UF1	TRUE
ENSG00000182218	81.446	-0.696731	0.231805	-3.00567	0.00264997	0.0176074	84439	HHIPL1	F1T0G3	TRUE
ENSG00000169427	16.6051	-0.696551	0.302962	-2.29914	0.0214972	0.0899489	51305	KCNK9	A0A024R9H3	TRUE
ENSG00000103316	17.2639	-0.695811	0.258554	-2.69116	0.0071204	0.0385646	1428	CRYM	Q14894	TRUE
ENSG00000248508	55.7775	-0.695332	0.163038	-4.26484	2.0005e-05	0.000290904	100131089	SRP14-DT		TRUE
ENSG00000131238	8524.58	-0.693645	0.130669	-5.30843	1.10576e-07	2.67236e-06	5538	PPT1	A0A286YFF7	TRUE
ENSG00000163577	290.985	-0.692661	0.18564	-3.73121	0.000190566	0.00197633	56648	EIF5A2	F8WCJ1	TRUE
ENSG00000163590	169.959	-0.692292	0.0865977	-7.99434	1.30269e-15	1.08318e-13	151742	PPM1L	Q5SGD2	TRUE
ENSG00000144893	248.514	-0.691839	0.291706	-2.3717	0.0177065	0.0779772	116931	MED12L	A0A8I5KY35	TRUE
ENSG00000180096	117.769	-0.691392	0.176601	-3.91499	9.04083e-05	0.00105728	1731	SEPTIN1	I3L2M1	TRUE
ENSG00000270765	10.251	-0.690447	0.290398	-2.37759	0.0174263	0.0770488	246176	GAS2L2	Q8NHY3	TRUE
ENSG00000100167	1101.68	-0.690421	0.071451	-9.66286	4.33587e-22	6.81997e-20	55964	SEPTIN3	B1AHR2	TRUE
ENSG00000186567	30.5796	-0.689544	0.176116	-3.91529	9.0296e-05	0.00105728	56971	CEACAM19	Q7Z692	TRUE
ENSG00000174498	288.028	-0.688781	0.253754	-2.71437	0.00664028	0.0364983	9543	IGDCC3	H0YNQ1	TRUE
ENSG00000150977	162.889	-0.686565	0.21473	-3.19734	0.001387	0.01036	196383	RILPL2	Q969X0	TRUE
ENSG00000198003	62.8931	-0.684812	0.155737	-4.39724	1.09638e-05	0.000171302	115948	ODAD3	K7EPK8	TRUE
ENSG00000227141	22.9827	-0.684272	0.235068	-2.91095	0.00360335	0.0225909	NA			TRUE
ENSG00000181790	134.274	-0.683834	0.242965	-2.81454	0.00488476	0.0288035	575	ADGRB1	E5RG74	TRUE
ENSG00000164181	513.262	-0.683447	0.164347	-4.15857	3.20252e-05	0.000431768	79993	ELOVL7	D6RBM2	TRUE
ENSG00000174808	25.7984	-0.68188	0.221116	-3.08381	0.00204369	0.0142437	685	BTC	P35070	TRUE
ENSG00000221994	188.304	-0.680407	0.206086	-3.30157	0.000961455	0.00765393	57232	ZNF630	A0A087WXA8	TRUE
ENSG00000066468	2048.37	-0.680145	0.125556	-5.41706	6.05868e-08	1.54746e-06	2263	FGFR2	A0A141AXF1	TRUE
ENSG00000156463	78.6976	-0.679494	0.264116	-2.57271	0.0100906	0.0507081	153769	SH3RF2	Q8TEC5	TRUE
ENSG00000179148	173.18	-0.678975	0.116156	-5.84538	5.05419e-09	1.60333e-07	59344	ALOXE3	Q9BYJ1	TRUE
ENSG00000279348	26.5581	-0.677911	0.195371	-3.46986	0.000520728	0.00459501	NA			TRUE
ENSG00000260009	29.6532	-0.677412	0.223739	-3.02768	0.00246438	0.0165711	105447648	LINC02130		TRUE
ENSG00000259146	33.5325	-0.676746	0.196167	-3.44985	0.0005609	0.00488781	NA	SIPA1L1-AS1		TRUE
ENSG00000138623	24.9955	-0.676337	0.243258	-2.78033	0.00543038	0.0312019	8482	SEMA7A	O75326	TRUE
ENSG00000267750	239.952	-0.67631	0.0983704	-6.87514	6.19286e-12	3.22012e-10	NA	RUNDC3A-AS1		TRUE
ENSG00000173805	48.6141	-0.674993	0.170395	-3.96134	7.45314e-05	0.000897939	9001	HAP1	H7C295	TRUE
ENSG00000224090	28.3291	-0.6741	0.269541	-2.50092	0.0123872	0.0592069	100129175			TRUE
ENSG00000224505	14.1818	-0.674095	0.295429	-2.28175	0.0225041	0.0929871	NA	HEXIM2-AS1		TRUE
ENSG00000227953	21.0842	-0.673831	0.256633	-2.62566	0.00864823	0.044956	NA	LINC01341		TRUE
ENSG00000165905	474.089	-0.673257	0.0796635	-8.45125	2.88197e-17	2.94039e-15	120071	LARGE2	Q8N3Y3	TRUE
ENSG00000154146	645.069	-0.672998	0.0946377	-7.11132	1.1494e-12	6.515e-11	4900	NRGN	A0A024R3M7	TRUE
ENSG00000204642	20.8407	-0.672786	0.230227	-2.92227	0.00347487	0.021928	3134	HLA-F	A0A0D9SFW8	TRUE
ENSG00000177614	52.7086	-0.672647	0.238945	-2.81507	0.0048766	0.0287733	79605	PGBD5	Q8N414	TRUE
ENSG00000284727	30.7673	-0.672593	0.249968	-2.69071	0.00712995	0.0386052	NA			TRUE
ENSG00000274698	10.8243	-0.672489	0.298332	-2.25416	0.024186	0.0979636	NA			TRUE
ENSG00000176485	1817.08	-0.672197	0.106999	-6.28229	3.33614e-10	1.32012e-08	11145	PLAAT3	P53816	TRUE
ENSG00000134716	322.583	-0.671579	0.160234	-4.19123	2.77447e-05	0.00038506	1573	CYP2J2	P51589	TRUE
ENSG00000231431	23.123	-0.671512	0.291972	-2.29992	0.0214527	0.0898226	NA	FAR2P4		TRUE
ENSG00000070669	30.8027	-0.671354	0.177641	-3.77927	0.000157291	0.00168781	440	ASNS	F8WEJ5	TRUE
ENSG00000259877	98.5023	-0.671334	0.109676	-6.12108	9.29404e-10	3.42627e-08	NA	ZNF778-DT		TRUE
ENSG00000135697	67.4936	-0.671022	0.12249	-5.47818	4.2972e-08	1.12966e-06	53630	BCO1	Q9HAY6	TRUE
ENSG00000174788	48.4264	-0.669583	0.198677	-3.3702	0.000751131	0.00623739	126006	PCP2	Q8IVA1	TRUE
ENSG00000155367	318.392	-0.669446	0.0806569	-8.29993	1.04172e-16	1.02409e-14	333926	PPM1J	Q5JR12	TRUE
ENSG00000013016	386.647	-0.669229	0.166574	-4.01761	5.87924e-05	0.000736857	30845	EHD3	Q9NZN3	TRUE
ENSG00000147257	31.8248	-0.669146	0.235682	-2.83919	0.00452276	0.0270921	2719	GPC3	A0A8I5KYY0	TRUE
ENSG00000172031	78.7002	-0.668278	0.281009	-2.37814	0.0174005	0.0769706	253152	EPHX4	Q8IUS5	TRUE
ENSG00000167549	45.8046	-0.667716	0.141561	-4.7168	2.39579e-06	4.33979e-05	84940	CORO6	J3QRV4	TRUE
ENSG00000131773	146.257	-0.665908	0.242676	-2.74402	0.00606925	0.0339428	10656	KHDRBS3	O75525	TRUE
ENSG00000188886	16.7084	-0.664603	0.253088	-2.62597	0.00864018	0.0449266	431705	ASTL	Q6HA08	TRUE
ENSG00000111012	243.166	-0.664072	0.128204	-5.17981	2.22112e-07	5.08783e-06	1594	CYP27B1	O15528	TRUE
ENSG00000158683	47.23	-0.662958	0.258751	-2.56215	0.0104028	0.051856	168507	PKD1L1	A0A8I5KWV8	TRUE
ENSG00000167037	38.442	-0.661616	0.168717	-3.92145	8.80165e-05	0.00103508	129049	SGSM1	Q2NKQ1	TRUE
ENSG00000231064	16.4703	-0.661386	0.241251	-2.74148	0.0061163	0.0341303	105371450	THBS3-AS1		TRUE
ENSG00000246465	40.111	-0.661362	0.287416	-2.30106	0.021388	0.0896571	124903670			TRUE
ENSG00000248712	16.4728	-0.660739	0.25546	-2.58647	0.00969644	0.0491593	283152	CCDC153	Q494R4	TRUE
ENSG00000164620	222.528	-0.660611	0.0992264	-6.65761	2.7832e-11	1.31005e-09	285613	RELL2	Q8NC24	TRUE
ENSG00000162520	86.3529	-0.660147	0.175302	-3.76578	0.000166033	0.00176755	81493	SYNC	Q9H7C4	TRUE
ENSG00000224778	26.6579	-0.659337	0.268026	-2.45997	0.0138947	0.0645864	NA	CENPIP1		TRUE
ENSG00000069482	104.062	-0.658759	0.203653	-3.23472	0.00121762	0.00930471	51083	GAL	P22466	TRUE
ENSG00000235162	899.265	-0.657928	0.0937652	-7.01676	2.27072e-12	1.23515e-10	387882	C12orf75	F8W1S6	TRUE
ENSG00000002726	3194.85	-0.657904	0.185671	-3.54338	0.00039503	0.00364785	26	AOC1	P19801	TRUE
ENSG00000065413	85.7197	-0.655409	0.281778	-2.32598	0.0200198	0.0854723	91526	ANKRD44	Q8N8A2	TRUE
ENSG00000102312	151.958	-0.654292	0.206671	-3.16586	0.00154626	0.0113591	64840	PORCN	Q9H237	TRUE
ENSG00000287760	12.2007	-0.654008	0.286149	-2.28555	0.0222804	0.0923343	NA			TRUE
ENSG00000106066	38.2149	-0.652423	0.273853	-2.38238	0.017201	0.0763149	54504	CPVL	C9JZ94	TRUE
ENSG00000279227	20.0702	-0.651902	0.244085	-2.6708	0.00756697	0.0404837	NA			TRUE
ENSG00000227373	11.4972	-0.651687	0.28166	-2.31373	0.0206824	0.0874902	102724601	RABGAP1L-DT		TRUE
ENSG00000137941	287.135	-0.651625	0.109885	-5.93007	3.02811e-09	1.0152e-07	79739	TTLL7	F2Z2X2	TRUE
ENSG00000229422	32.7394	-0.651284	0.208222	-3.12784	0.00176094	0.0126044	NA			TRUE
ENSG00000234494	48.0594	-0.649609	0.177051	-3.66904	0.00024346	0.00243138	NA	SP2-AS1		TRUE
ENSG00000113966	89.1852	-0.64767	0.134713	-4.80778	1.52617e-06	2.91859e-05	84100	ARL6	Q9H0F7	TRUE
ENSG00000233396	13.6628	-0.647254	0.280309	-2.30907	0.0209396	0.0883403	NA	LINC01719		TRUE
ENSG00000113389	48.8284	-0.645193	0.260764	-2.47424	0.0133519	0.0627333	4883	NPR3	P17342	TRUE
ENSG00000278535	72.2398	-0.643628	0.151689	-4.24307	2.20487e-05	0.000315758	79154	DHRS11	A0A087WYV4	TRUE
ENSG00000267077	12.8437	-0.643121	0.276799	-2.32342	0.0201567	0.0858626	NA			TRUE
ENSG00000273391	22.0828	-0.641993	0.286023	-2.24455	0.0247971	0.0995631	NA			TRUE
ENSG00000187105	80.2	-0.64128	0.142121	-4.51221	6.41547e-06	0.000106221	399671	HEATR4	H3BSP2	TRUE
ENSG00000078081	72.3299	-0.640939	0.170236	-3.76501	0.000166544	0.00177	27074	LAMP3	Q9UQV4	TRUE
ENSG00000260804	62.4109	-0.63795	0.23	-2.7737	0.00554236	0.031721	150967	LINC01963		TRUE
ENSG00000180336	88.7029	-0.636717	0.134763	-4.72471	2.30445e-06	4.1985e-05	284071	MEIOC	C9JC06	TRUE
ENSG00000238123	12.6831	-0.63608	0.281653	-2.25838	0.0239217	0.0971432	NA	MID1IP1-AS1		TRUE
ENSG00000198689	21.6145	-0.633859	0.231551	-2.73744	0.0061919	0.0344451	10479	SLC9A6	A0A6Q8PGY5	TRUE
ENSG00000163749	30.013	-0.632419	0.181978	-3.47525	0.000510381	0.00452699	339965	CCDC158	Q5M9N0	TRUE
ENSG00000126821	25.2843	-0.632346	0.248697	-2.54263	0.0110021	0.0542206	81537	SGPP1	Q9BX95	TRUE
ENSG00000255129	117.52	-0.631741	0.102625	-6.15583	7.46855e-10	2.78595e-08	NA	TTC12-DT		TRUE
ENSG00000231482	30.497	-0.631317	0.200021	-3.15625	0.0015981	0.0116495	NA			TRUE
ENSG00000187391	109.714	-0.630725	0.198414	-3.17883	0.0014787	0.0109196	9863	MAGI2	A0A0U1RRH4	TRUE
ENSG00000205090	47.5269	-0.629668	0.175124	-3.59555	0.000323711	0.00309526	339453	TMEM240	Q5SV17	TRUE
ENSG00000103269	316.274	-0.627428	0.172635	-3.63442	0.000278603	0.00272327	9028	RHBDL1	H3BQ51	TRUE
ENSG00000261067	25.6025	-0.626998	0.190486	-3.29158	0.000996264	0.0078911	NA			TRUE
ENSG00000139289	755.347	-0.626219	0.236536	-2.64746	0.00810979	0.0427457	22822	PHLDA1	Q8WV24	TRUE
ENSG00000242358	22.4339	-0.62507	0.207694	-3.00957	0.00261621	0.0174614	NA	RPS21P4		TRUE
ENSG00000146192	57.6185	-0.623421	0.183525	-3.39693	0.000681454	0.00574729	221472	FGD2	Q7Z6J4	TRUE
ENSG00000159263	136.386	-0.622684	0.22465	-2.77179	0.00557493	0.031858	6493	SIM2	Q14190	TRUE
ENSG00000234776	23.5474	-0.621109	0.251509	-2.46953	0.0135291	0.0633339	143678	FREY1	C9JXX5	TRUE
ENSG00000113396	227.793	-0.620671	0.15647	-3.96671	7.28725e-05	0.000881145	28965	SLC27A6	Q9Y2P4	TRUE
ENSG00000108846	147.571	-0.619274	0.216032	-2.86658	0.00414934	0.0253459	8714	ABCC3	H0Y8T5	TRUE
ENSG00000262691	33.113	-0.618773	0.259977	-2.38011	0.0173075	0.0766313	NA			TRUE
ENSG00000152766	129.928	-0.616041	0.182725	-3.37142	0.000747826	0.00621269	118932	ANKRD22	Q5VYY1	TRUE
ENSG00000263235	44.7264	-0.615586	0.171872	-3.58165	0.000341425	0.00323352	NA			TRUE
ENSG00000154917	228.002	-0.614844	0.206835	-2.97263	0.00295258	0.0192837	51560	RAB6B	C9J0I2	TRUE
ENSG00000287625	20.1612	-0.613898	0.27061	-2.26857	0.0232942	0.0953128	NA			TRUE
ENSG00000261804	50.1651	-0.613654	0.240443	-2.55218	0.0107051	0.05302	NA			TRUE
ENSG00000228623	35.4865	-0.613611	0.198063	-3.09807	0.00194788	0.0137034	169834	ZNF883	P0CG24	TRUE
ENSG00000204516	231.198	-0.613539	0.0743421	-8.25292	1.5457e-16	1.48852e-14	4277	MICB	A0A0G2JH58	TRUE
ENSG00000185055	20.5128	-0.613311	0.242297	-2.53124	0.011366	0.0556075	100130771	EFCAB10	A0A2R8Y6P2	TRUE
ENSG00000157851	711.011	-0.611921	0.0744529	-8.2189	2.05384e-16	1.92866e-14	56896	DPYSL5	E7EWB4	TRUE
ENSG00000162881	50.5259	-0.611554	0.189629	-3.22501	0.0012597	0.0095336	165140	OXER1		TRUE
ENSG00000247081	242.199	-0.610557	0.0918772	-6.64535	3.02489e-11	1.42027e-09	105369147	BAALC-AS1		TRUE
ENSG00000140848	972.421	-0.608929	0.149489	-4.0734	4.63326e-05	0.000597355	221184	CPNE2	Q96FN4	TRUE
ENSG00000174950	51.1399	-0.608283	0.222585	-2.73281	0.00627963	0.0348612	388611	CD164L2	Q6UWJ8	TRUE
ENSG00000283078	23.9123	-0.607687	0.237823	-2.55521	0.0106125	0.0526441	NA			TRUE
ENSG00000064195	213.128	-0.607626	0.186675	-3.255	0.00113393	0.00878246	1747	DLX3	F8VXG1	TRUE
ENSG00000075461	10787.6	-0.607216	0.0518501	-11.711	1.1196e-31	4.2265e-29	27092	CACNG4	Q9UBN1	TRUE
ENSG00000232442	371.185	-0.607075	0.0684153	-8.87338	7.09603e-19	8.47707e-17	100505771	MHENCR		TRUE
ENSG00000253368	571.41	-0.606795	0.0916854	-6.61823	3.6352e-11	1.67762e-09	388610	TRNP1	Q6NT89	TRUE
ENSG00000198113	245.989	-0.606772	0.0992303	-6.11478	9.66908e-10	3.55758e-08	54863	TOR4A	Q9NXH8	TRUE
ENSG00000154265	682.492	-0.606552	0.121626	-4.98701	6.13215e-07	1.28748e-05	23461	ABCA5	A0A075B778	TRUE
ENSG00000250899	623.503	-0.606397	0.214411	-2.8282	0.00468105	0.0278634	NA			TRUE
ENSG00000258655	44.7511	-0.606158	0.179453	-3.37781	0.000730649	0.00608606	NA	ARHGAP5-AS1		TRUE
ENSG00000124140	76.3642	-0.603782	0.262366	-2.30129	0.021375	0.0896364	57468	SLC12A5	Q9H2X9	TRUE
ENSG00000131171	417.231	-0.603098	0.22996	-2.62263	0.00872552	0.0452705	6451	SH3BGRL	V9HW48	TRUE
ENSG00000157350	481.026	-0.601451	0.120397	-4.99555	5.86671e-07	1.23725e-05	6483	ST3GAL2	Q16842	TRUE
ENSG00000136842	162.73	-0.600939	0.113644	-5.28793	1.2371e-07	2.96699e-06	7111	TMOD1	P28289	TRUE
ENSG00000276399	115.156	-0.599267	0.159892	-3.74795	0.000178282	0.00187783	284124			TRUE
ENSG00000065923	1118.06	-0.598736	0.238809	-2.50718	0.0121699	0.0585466	84679	SLC9A7	Q96T83	TRUE
ENSG00000253669	59.0393	-0.598163	0.181757	-3.291	0.000998324	0.00790078	NA	GASAL1		TRUE
ENSG00000267309	30.9593	-0.598021	0.191043	-3.1303	0.0017463	0.0125233	728752	ZNF566-AS1		TRUE
ENSG00000278341	29.5476	-0.597682	0.184818	-3.23389	0.00122117	0.00932802	NA			TRUE
ENSG00000197779	295.865	-0.597645	0.202638	-2.94931	0.0031848	0.0204814	347344	ZNF81	B1AJV1	TRUE
ENSG00000106070	1604.54	-0.596408	0.168378	-3.54209	0.000396971	0.00365688	2887	GRB10	A0A2R8Y6Q4	TRUE
ENSG00000138798	108.76	-0.596009	0.133403	-4.46773	7.90527e-06	0.000127859	1950	EGF	A0A494C018	TRUE
ENSG00000187595	200.491	-0.595309	0.123978	-4.80174	1.57292e-06	2.9892e-05	201181	ZNF385C	C9J6X6	TRUE
ENSG00000149489	183.801	-0.594729	0.142167	-4.18332	2.87277e-05	0.000395504	6094	ROM1	Q03395	TRUE
ENSG00000102243	723.927	-0.594641	0.195978	-3.03423	0.00241153	0.0163204	51442	VGLL1	Q99990	TRUE
ENSG00000143554	47.2492	-0.594082	0.201508	-2.94818	0.00319649	0.0205356	11000	SLC27A3	Q5K4L6	TRUE
ENSG00000271614	32.4148	-0.592612	0.261355	-2.26746	0.0233623	0.0954675	NA	ATP2B1-AS1		TRUE
ENSG00000100346	299.243	-0.592457	0.220937	-2.68156	0.00732791	0.0394058	8911	CACNA1I	Q9P0X4	TRUE
ENSG00000143882	264.269	-0.592095	0.172992	-3.42268	0.000620078	0.00531274	245973	ATP6V1C2	Q8NEY4	TRUE
ENSG00000143653	879.725	-0.590731	0.0509368	-11.5973	4.25082e-31	1.51385e-28	51097	SCCPDH	Q8NBX0	TRUE
ENSG00000121281	116.094	-0.590375	0.123996	-4.76126	1.92389e-06	3.57416e-05	113	ADCY7	H3BQ93	TRUE
ENSG00000162746	20.1369	-0.590323	0.229762	-2.56928	0.0101909	0.0510896	127943	FCRLB	Q6BAA4	TRUE
ENSG00000091490	129.529	-0.588859	0.152168	-3.8698	0.000108923	0.00123183	23231	SEL1L3	H0Y9M6	TRUE
ENSG00000276529	119.906	-0.588244	0.100354	-5.86167	4.58239e-09	1.47096e-07	NA			TRUE
ENSG00000065534	58.432	-0.587461	0.159528	-3.68249	0.000230966	0.00232506	4638	MYLK	A0A8I5KUP2	TRUE
ENSG00000135272	1005.15	-0.587425	0.0404386	-14.5263	8.25369e-48	8.19939e-45	29969	MDFIC	H7C4B9	TRUE
ENSG00000267270	32.3741	-0.587075	0.175344	-3.34812	0.000813604	0.00666816	100130522	PARD6G-AS1		TRUE
ENSG00000263004	57.3534	-0.587006	0.137758	-4.26115	2.0338e-05	0.000295065	NA	AKAP1-DT		TRUE
ENSG00000240280	94.6572	-0.586686	0.148797	-3.94286	8.05149e-05	0.000961126	NA	TCAM1P		TRUE
ENSG00000183971	15.8966	-0.586266	0.251212	-2.33375	0.0196088	0.0843473	283869	NPW	Q8N729	TRUE
ENSG00000205078	34.5979	-0.585455	0.243601	-2.40334	0.0162462	0.0729419	100130958	SYCE1L	A8MT33	TRUE
ENSG00000230532	40.3236	-0.583722	0.186175	-3.13535	0.00171652	0.012352	NA			TRUE
ENSG00000148541	768.775	-0.583309	0.073745	-7.90981	2.57772e-15	2.07925e-13	220965	FAM13C	D6RIX4	TRUE
ENSG00000105519	750.644	-0.582725	0.118111	-4.93369	8.06902e-07	1.6483e-05	828	CAPS	A0A384NYV7	TRUE
ENSG00000119686	68.9445	-0.581502	0.18398	-3.16067	0.00157405	0.0115156	55640	FLVCR2	G3V391	TRUE
ENSG00000228526	50.8645	-0.581142	0.169094	-3.43679	0.000588646	0.00509198	106614088	MIR34AHG		TRUE
ENSG00000229267	29.036	-0.580706	0.206034	-2.81849	0.00482503	0.0285404	NA	SNHG31		TRUE
ENSG00000126016	245.462	-0.580687	0.223363	-2.59975	0.00932918	0.0476172	154796	AMOT	E7ERM3	TRUE
ENSG00000276846	30.1557	-0.580457	0.178799	-3.24643	0.00116863	0.00901424	NA			TRUE
ENSG00000179344	41.9489	-0.57991	0.237183	-2.44499	0.0144856	0.0667843	3119	HLA-DQB1	A0A140T9T0	TRUE
ENSG00000287331	33.3462	-0.579362	0.209691	-2.76293	0.00572845	0.0325187	105374367			TRUE
ENSG00000174992	80.9874	-0.578402	0.248468	-2.32787	0.0199189	0.0852458	653808	ZG16	O60844	TRUE
ENSG00000188322	691.371	-0.578093	0.180843	-3.19665	0.00139034	0.0103808	388228	SBK1	Q52WX2	TRUE
ENSG00000106025	408.869	-0.576021	0.255004	-2.25887	0.0238918	0.097058	23554	TSPAN12	A0A024R740	TRUE
ENSG00000131018	360.668	-0.575649	0.181554	-3.17067	0.00152089	0.0111917	23345	SYNE1	F5GZ83	TRUE
ENSG00000287710	25.6709	-0.575402	0.254289	-2.26279	0.0236487	0.0963039	NA			TRUE
ENSG00000124302	88.1687	-0.575377	0.154061	-3.73473	0.000187917	0.00195101	64377	CHST8	Q9H2A9	TRUE
ENSG00000273702	49.9477	-0.57503	0.188319	-3.0535	0.00226192	0.015476	NA			TRUE
ENSG00000006740	159.562	-0.575023	0.14696	-3.91278	9.12398e-05	0.00106569	9912	ARHGAP44	F5H6L3	TRUE
ENSG00000187951	24.2432	-0.574546	0.237063	-2.4236	0.0153675	0.0698459	100288637			TRUE
ENSG00000255346	51.7701	-0.574377	0.146973	-3.90805	9.30428e-05	0.00108139	79400	NOX5	Q96PH1	TRUE
ENSG00000170523	32.4149	-0.573315	0.223974	-2.55973	0.0104752	0.0520727	3889	KRT83	P78385	TRUE
ENSG00000259291	114.666	-0.573267	0.112715	-5.086	3.657e-07	8.05437e-06	109729181	ZNF710-AS1		TRUE
ENSG00000154640	101.122	-0.572485	0.11026	-5.19216	2.07867e-07	4.78475e-06	10950	BTG3	Q14201	TRUE
ENSG00000106688	179.389	-0.572061	0.192456	-2.97243	0.00295449	0.0192864	6505	SLC1A1	P43005	TRUE
ENSG00000162545	1157.1	-0.57127	0.205867	-2.77495	0.00552106	0.0316363	55450	CAMK2N1	Q7Z7J9	TRUE
ENSG00000010030	55.6097	-0.570467	0.192111	-2.96946	0.00298324	0.0194369	51513	ETV7	Q9Y603	TRUE
ENSG00000271858	30.5232	-0.568642	0.2057	-2.76443	0.00570229	0.0324091	101928965			TRUE
ENSG00000103154	204.476	-0.56764	0.252548	-2.24765	0.0245983	0.0990174	54550	NECAB2	Q7Z6G3	TRUE
ENSG00000144535	952.117	-0.565669	0.135685	-4.16899	3.0595e-05	0.000416653	129563	DIS3L2	Q8IYB7	TRUE
ENSG00000124507	1446.12	-0.565631	0.0752086	-7.52084	5.44273e-14	3.77689e-12	29993	PACSIN1	Q5TZC3	TRUE
ENSG00000161653	75.5595	-0.565611	0.237022	-2.38632	0.0170178	0.0756858	162417	NAGS	K7EK11	TRUE
ENSG00000154309	62.5653	-0.564925	0.169976	-3.32356	0.00088877	0.00717517	84976	DISP1	A0A6Q8PG23	TRUE
ENSG00000166974	71.0898	-0.564626	0.199555	-2.82942	0.00466324	0.0277837	10982	MAPRE2	K7ERD8	TRUE
ENSG00000232386	31.005	-0.563849	0.215296	-2.61895	0.00882022	0.0455918	NA			TRUE
ENSG00000170100	1825.38	-0.562391	0.18664	-3.01324	0.00258473	0.0172819	197320	ZNF778	A0A0A0MSW5	TRUE
ENSG00000286733	74.6261	-0.561625	0.2079	-2.70142	0.00690433	0.0376863	101927505	LINC02348		TRUE
ENSG00000253438	58.2706	-0.561612	0.138369	-4.05879	4.93267e-05	0.000631121	100750225	PCAT1		TRUE
ENSG00000212864	402.128	-0.559792	0.170644	-3.28046	0.00103637	0.0081506	727800	RNF208	Q9H0X6	TRUE
ENSG00000135917	105.059	-0.559625	0.139783	-4.00353	6.24033e-05	0.000776441	80704	SLC19A3	A0A2R8Y655	TRUE
ENSG00000174938	2843.87	-0.559613	0.14245	-3.9285	8.5478e-05	0.0010109	26470	SEZ6L2	Q6UXD5	TRUE
ENSG00000275131	54.9038	-0.558848	0.178304	-3.13424	0.001723	0.0123873	NA	PDE4DIPP2		TRUE
ENSG00000214595	102.912	-0.557894	0.216193	-2.58054	0.00986473	0.0497719	400954	EML6	A0A669KBD4	TRUE
ENSG00000127824	547.791	-0.556857	0.104752	-5.31594	1.06108e-07	2.57892e-06	7277	TUBA4A	P68366	TRUE
ENSG00000189283	77.1158	-0.556152	0.14696	-3.78439	0.000154088	0.00165722	2272	FHIT	E9PBZ0	TRUE
ENSG00000005059	736.85	-0.555944	0.121182	-4.58769	4.48186e-06	7.69747e-05	55013	MCUB	Q9NWR8	TRUE
ENSG00000157833	69.3522	-0.555103	0.191164	-2.90381	0.00368646	0.0229947	150946	GAREM2	Q75VX8	TRUE
ENSG00000173947	27.7492	-0.554737	0.200725	-2.76367	0.00571557	0.0324553	128344	CIMAP3	Q8TCI5	TRUE
ENSG00000239521	407.544	-0.553807	0.0937179	-5.9093	3.43567e-09	1.13769e-07	NA	CASTOR3P		TRUE
ENSG00000169129	143.516	-0.552676	0.178214	-3.1012	0.00192739	0.0135958	84632	AFAP1L2	Q8N4X5	TRUE
ENSG00000277782	21.2722	-0.551752	0.213722	-2.58163	0.00983342	0.0496538	NA			TRUE
ENSG00000052795	277.112	-0.55106	0.088927	-6.19676	5.76365e-10	2.17578e-08	57600	FNIP2	Q9P278	TRUE
ENSG00000081479	55.0332	-0.550322	0.176754	-3.11349	0.00184891	0.0131493	4036	LRP2	P98164	TRUE
ENSG00000129680	313.367	-0.550034	0.121516	-4.52643	5.99878e-06	9.99355e-05	79649	MAP7D3	A0A0A0MRP0	TRUE
ENSG00000181908	19.2998	-0.548944	0.244508	-2.2451	0.0247617	0.0994781	100996455	LINC02724		TRUE
ENSG00000237172	192.691	-0.548901	0.127716	-4.29783	1.72476e-05	0.000254733	84752	B3GNT9	Q6UX72	TRUE
ENSG00000236432	28.206	-0.548491	0.177252	-3.09442	0.00197201	0.0138268	NA	MFF-DT		TRUE
ENSG00000214226	90.0699	-0.547204	0.174372	-3.13815	0.0017002	0.0122533	339210	C17orf67	Q0P5P2	TRUE
ENSG00000274712	196.309	-0.546981	0.118664	-4.6095	4.0364e-06	7.00248e-05	NA			TRUE
ENSG00000198832	221.461	-0.54686	0.0914035	-5.98292	2.19179e-09	7.50816e-08	140606	SELENOM	Q8WWX9	TRUE
ENSG00000088992	63.0066	-0.546705	0.233108	-2.34528	0.0190126	0.0824214	54997	TESC	Q96BS2	TRUE
ENSG00000162409	262.214	-0.546673	0.075951	-7.1977	6.1238e-13	3.65781e-11	5563	PRKAA2	P54646	TRUE
ENSG00000115525	115.257	-0.546469	0.241341	-2.2643	0.0235555	0.0960073	8869	ST3GAL5	A0A1W2PQH5	TRUE
ENSG00000235257	73.3841	-0.546186	0.164949	-3.31124	0.000928838	0.0074445	101928153	ITGA9-AS1		TRUE
ENSG00000230615	20.3521	-0.545519	0.239099	-2.28156	0.0225152	0.0929924	107984948			TRUE
ENSG00000148842	416.471	-0.543706	0.0923339	-5.88847	3.89788e-09	1.27952e-07	54805	CNNM2	Q9H8M5	TRUE
ENSG00000069424	446.032	-0.543437	0.1301	-4.17707	2.95287e-05	0.000404466	8514	KCNAB2	Q13303	TRUE
ENSG00000268204	24.2042	-0.542703	0.236131	-2.29832	0.0215438	0.0900243	NA			TRUE
ENSG00000102924	211.922	-0.542655	0.0948041	-5.72396	1.04068e-08	3.1179e-07	869	CBLN1	P23435	TRUE
ENSG00000162723	28.22	-0.541361	0.238932	-2.26575	0.0234668	0.0957491	89886	SLAMF9	Q96A28	TRUE
ENSG00000179361	30.6272	-0.540992	0.212534	-2.54544	0.0109141	0.0538433	10620	ARID3B	Q8IVW6	TRUE
ENSG00000102038	251.444	-0.540623	0.188799	-2.86348	0.00419013	0.0255125	6594	SMARCA1	P28370	TRUE
ENSG00000099994	6984.79	-0.539892	0.0533789	-10.1143	4.7727e-24	9.00848e-22	56241	SUSD2	A0A140VJW3	TRUE
ENSG00000227487	44.3258	-0.53947	0.16401	-3.28925	0.00100455	0.00793677	NA	NCAM1-AS1		TRUE
ENSG00000272899	51.004	-0.538613	0.239123	-2.25245	0.0242939	0.0982531	100130705	SPMIP1	A0A1B0GUX0	TRUE
ENSG00000117016	681.288	-0.538576	0.0910389	-5.91588	3.30104e-09	1.09889e-07	9783	RIMS3	Q9UJD0	TRUE
ENSG00000112592	427.546	-0.536698	0.0694668	-7.72597	1.11005e-14	8.3144e-13	6908	TBP	P20226	TRUE
ENSG00000197153	21.5817	-0.536544	0.228584	-2.34725	0.0189126	0.082101	8356	H3C12	P68431	TRUE
ENSG00000279140	29.0761	-0.536529	0.189037	-2.83823	0.00453647	0.0271656	NA			TRUE
ENSG00000165698	314.611	-0.536073	0.0992232	-5.4027	6.56466e-08	1.66543e-06	11092	SPACA9	Q96E40	TRUE
ENSG00000128965	45.2555	-0.535433	0.224935	-2.3804	0.017294	0.0766076	79094	CHAC1	Q9BUX1	TRUE
ENSG00000287104	24.2877	-0.535185	0.212255	-2.52143	0.011688	0.0568147	NA			TRUE
ENSG00000182518	511.745	-0.535	0.139165	-3.84436	0.000120865	0.00134592	90736	FAM104B	A0A8I5KUH0	TRUE
ENSG00000203635	210.155	-0.534256	0.150298	-3.55465	0.000378485	0.00351917	NA			TRUE
ENSG00000138640	223.536	-0.533625	0.161693	-3.30024	0.000966017	0.007687	10144	FAM13A	D6RGE4	TRUE
ENSG00000122707	72.2208	-0.53322	0.163646	-3.25837	0.00112056	0.00870349	8434	RECK	O95980	TRUE
ENSG00000204128	1084.15	-0.533094	0.212767	-2.50552	0.012227	0.0587167	257407	C2orf72	A6NCS6	TRUE
ENSG00000229619	84.19	-0.532845	0.137533	-3.87431	0.000106926	0.00121361	401093	MBNL1-AS1		TRUE
ENSG00000253301	66.623	-0.5302	0.184982	-2.86623	0.00415391	0.025358	NA	LINC01606		TRUE
ENSG00000234028	49.9284	-0.529968	0.138703	-3.82089	0.000132971	0.00145582	NA	EIF2AK3-DT		TRUE
ENSG00000279246	32.7681	-0.529899	0.219716	-2.41175	0.0158762	0.0716897	NA			TRUE
ENSG00000179546	28.1425	-0.529178	0.214979	-2.46153	0.0138345	0.0643493	3352	HTR1D	P28221	TRUE
ENSG00000213918	735.014	-0.528865	0.125315	-4.22028	2.43996e-05	0.000343109	1773	DNASE1	I3L4B8	TRUE
ENSG00000142227	55.2049	-0.528404	0.145144	-3.64055	0.00027206	0.0026676	2014	EMP3	M0QZ66	TRUE
ENSG00000248015	78.8926	-0.528205	0.21937	-2.40783	0.0160475	0.0722872	NA			TRUE
ENSG00000071246	128.527	-0.52758	0.11397	-4.62912	3.67226e-06	6.45381e-05	22846	VASH1	Q7L8A9	TRUE
ENSG00000278997	33.793	-0.527566	0.192959	-2.73409	0.00625529	0.0347465	NA			TRUE
ENSG00000068120	2249.94	-0.526763	0.159157	-3.30971	0.000933915	0.00747674	80347	COASY	K7ES73	TRUE
ENSG00000162444	233.375	-0.525886	0.206697	-2.54424	0.0109515	0.0539993	116362	RBP7	Q96R05	TRUE
ENSG00000236753	43.7956	-0.52556	0.186397	-2.81957	0.00480877	0.0284799	100506881	MKLN1-AS		TRUE
ENSG00000141540	532.889	-0.525212	0.110481	-4.75386	1.99568e-06	3.69299e-05	94015	TTYH2	B4DKD1	TRUE
ENSG00000284740	22.5203	-0.524931	0.233015	-2.25278	0.0242729	0.0981891	NA			TRUE
ENSG00000109099	102.621	-0.524484	0.126688	-4.13997	3.47356e-05	0.000464659	5376	PMP22	J3KT36	TRUE
ENSG00000183317	154.923	-0.524424	0.183699	-2.85479	0.00430651	0.0260781	284656	EPHA10	J3KQG3	TRUE
ENSG00000110436	1547.99	-0.522599	0.123273	-4.23936	2.24162e-05	0.000319808	6506	SLC1A2	H0YEK4	TRUE
ENSG00000250986	100.436	-0.521801	0.155036	-3.36568	0.000763548	0.0063171	NA	LINC02600		TRUE
ENSG00000174871	119.885	-0.521701	0.132774	-3.92924	8.52132e-05	0.0010084	254263	CNIH2	E9PJQ8	TRUE
ENSG00000138735	87.2035	-0.521594	0.130398	-4.00001	6.33411e-05	0.000787072	8654	PDE5A	C9JGT3	TRUE
ENSG00000183722	890.511	-0.517726	0.217351	-2.38198	0.0172198	0.0763504	10186	LHFPL6	Q9Y693	TRUE
ENSG00000178297	17.9952	-0.51564	0.228427	-2.25736	0.0239859	0.0972865	360200	TMPRSS9	Q7Z410	TRUE
ENSG00000197847	213.607	-0.513868	0.183014	-2.80781	0.00498792	0.0292837	NA	SLC22A20P		TRUE
ENSG00000186907	412.389	-0.513075	0.124574	-4.11865	3.81102e-05	0.000502414	349667	RTN4RL2	G3V1D7	TRUE
ENSG00000250462	67.9335	-0.512796	0.138984	-3.68959	0.000224613	0.00226958	NA	LRRC37BP1		TRUE
ENSG00000172878	156.816	-0.512117	0.145812	-3.51217	0.000444458	0.00403906	254042	METAP1D	Q6UB28	TRUE
ENSG00000144857	2025.64	-0.511988	0.179419	-2.85359	0.00432281	0.0261516	91653	BOC	C9J9M5	TRUE
ENSG00000259426	47.1651	-0.511848	0.16808	-3.04528	0.00232468	0.0158405	145694	KIF23-AS1		TRUE
ENSG00000140057	84.6413	-0.511828	0.165273	-3.09686	0.00195581	0.0137438	122481	AK7	G3V365	TRUE
ENSG00000163083	2204.51	-0.511383	0.155728	-3.28381	0.00102413	0.00807455	3625	INHBB	P09529	TRUE
ENSG00000145860	682.458	-0.510575	0.107928	-4.73071	2.23734e-06	4.09158e-05	153830	RNF145	Q96MT1	TRUE
ENSG00000111110	2008.73	-0.510258	0.0823333	-6.19747	5.73782e-10	2.17037e-08	57460	PPM1H	Q9ULR3	TRUE
ENSG00000101210	12259.7	-0.509769	0.191624	-2.66026	0.00780807	0.0414914	1917	EEF1A2	Q05639	TRUE
ENSG00000157470	101.099	-0.509542	0.181868	-2.80172	0.00508311	0.0296943	145773	FAM81A	H0YN94	TRUE
ENSG00000135678	151.66	-0.509319	0.14271	-3.56891	0.000358476	0.00336461	1368	CPM	F8VVI6	TRUE
ENSG00000129990	1060.67	-0.508992	0.0710465	-7.16422	7.82319e-13	4.5858e-11	6861	SYT5	A0A024R4N8	TRUE
ENSG00000126803	82.4732	-0.50861	0.14322	-3.55126	0.000383391	0.00355677	3306	HSPA2	P54652	TRUE
ENSG00000155380	72.3117	-0.507959	0.13289	-3.82241	0.000132152	0.00144769	6566	SLC16A1	Q5T8R5	TRUE
ENSG00000044459	440.926	-0.505847	0.0696298	-7.26481	3.7356e-13	2.30423e-11	54875	CNTLN		TRUE
ENSG00000065989	118.844	-0.505562	0.151839	-3.32958	0.000869758	0.0070579	5141	PDE4A	K7EKV1	TRUE
ENSG00000177721	83.2152	-0.505543	0.143496	-3.52304	0.000426621	0.00389761	389289	ANXA2R	Q3ZCQ2	TRUE
ENSG00000175147	41.4626	-0.505426	0.169032	-2.99012	0.00278868	0.0183402	200197	TMEM51-AS1		TRUE
ENSG00000258986	60.5045	-0.505132	0.144814	-3.48815	0.000486384	0.00433861	388021	TMEM179	A0A087X0S3	TRUE
ENSG00000273066	117.055	-0.50499	0.147936	-3.41357	0.000641177	0.00545636	NA			TRUE
ENSG00000171126	38.3013	-0.504651	0.153976	-3.27747	0.00104742	0.00823069	170850	KCNG3	Q8TAE7	TRUE
ENSG00000226711	61.6973	-0.504579	0.154773	-3.26012	0.00111364	0.00866802	NA	FAM66C		TRUE
ENSG00000148143	230.933	-0.503972	0.154255	-3.26713	0.00108643	0.00848211	58499	ZNF462	U3KQU3	TRUE
ENSG00000260442	53.6782	-0.503087	0.135491	-3.71307	0.000204758	0.00210502	100289092	ATP2A1-AS1		TRUE
ENSG00000102897	896.211	-0.502973	0.0519089	-9.68954	3.34041e-22	5.38891e-20	57149	LYRM1	O43325	TRUE
ENSG00000115457	16584.1	-0.501851	0.200507	-2.50291	0.0123177	0.0590095	3485	IGFBP2	C9JW52	TRUE
ENSG00000243279	95.1649	-0.500981	0.155208	-3.22781	0.00124741	0.00946332	11230	PRAF2	O60831	TRUE
ENSG00000162552	1871.17	-0.500204	0.0479918	-10.4227	1.95335e-25	4.23788e-23	54361	WNT4	P56705	TRUE
ENSG00000111981	44.6133	-0.496276	0.221213	-2.24343	0.0248691	0.0997246	80329	ULBP1	Q9BZM6	TRUE
ENSG00000035115	940.093	-0.496189	0.0757153	-6.55335	5.62607e-11	2.51045e-09	26751	SH3YL1	C9JJI3	TRUE
ENSG00000196141	199.519	-0.496158	0.0933356	-5.31585	1.06163e-07	2.57892e-06	26010	SPATS2L	F8WAV0	TRUE
ENSG00000084731	405.369	-0.495559	0.0982826	-5.04218	4.6025e-07	9.9968e-06	3797	KIF3C	O14782	TRUE
ENSG00000132356	1078.53	-0.494724	0.0928365	-5.32898	9.8764e-08	2.41877e-06	5562	PRKAA1	Q13131	TRUE
ENSG00000062282	453.181	-0.494581	0.182624	-2.70819	0.00676509	0.0370549	84649	DGAT2	S4R3Z3	TRUE
ENSG00000118804	24.1968	-0.494138	0.212828	-2.32177	0.0202455	0.0861582	8987	STBD1	O95210	TRUE
ENSG00000271826	20.8417	-0.493122	0.214624	-2.29761	0.0215842	0.090153	101927352	PLS3-AS1		TRUE
ENSG00000224616	39.8141	-0.492847	0.168216	-2.92985	0.00339126	0.0215088	NA	RTCA-AS1		TRUE
ENSG00000222014	82.7013	-0.490903	0.169281	-2.89993	0.00373249	0.0232511	84084	RAB6C	Q9H0N0	TRUE
ENSG00000224652	185.713	-0.49066	0.0745202	-6.58426	4.57165e-11	2.09951e-09	401109	LINC00885		TRUE
ENSG00000269318	22.0935	-0.490543	0.21275	-2.30573	0.0211259	0.0888683	NA			TRUE
ENSG00000153132	39.7836	-0.490326	0.204119	-2.40216	0.0162988	0.0730736	1047	CLGN	O14967	TRUE
ENSG00000197283	89.4263	-0.489833	0.170362	-2.87525	0.00403701	0.024772	8831	SYNGAP1	A0A2R8Y6T2	TRUE
ENSG00000231889	19.8689	-0.489488	0.217669	-2.24877	0.0245272	0.098882	643749	TRAF3IP2-AS1		TRUE
ENSG00000249993	283.062	-0.488455	0.145825	-3.3496	0.000809278	0.00664425	85003	BFSP2-AS1		TRUE
ENSG00000005448	845.477	-0.486926	0.115044	-4.23252	2.31089e-05	0.000328449	84058	WDR54	Q9H977	TRUE
ENSG00000269416	100.154	-0.485704	0.192449	-2.52381	0.0116092	0.056519	104472717	LINC01224		TRUE
ENSG00000152078	558.3	-0.483307	0.18361	-2.63224	0.00848236	0.0443503	148534	TLCD4	Q96MV1	TRUE
ENSG00000273027	40.9327	-0.483215	0.163578	-2.95402	0.00313659	0.0202404	NA			TRUE
ENSG00000026508	11502.4	-0.481793	0.0989727	-4.86793	1.1277e-06	2.22651e-05	960	CD44	H0YCV9	TRUE
ENSG00000282164	338.293	-0.479699	0.184379	-2.6017	0.00927636	0.047386	NA	PEG13		TRUE
ENSG00000114656	107.877	-0.478915	0.138702	-3.45284	0.000554726	0.00484743	57501	CFAP92	Q9ULG3	TRUE
ENSG00000165695	127.196	-0.477381	0.0961171	-4.96666	6.81153e-07	1.4175e-05	158067	AK8	Q96MA6	TRUE
ENSG00000102057	191.572	-0.477096	0.159623	-2.9889	0.00279985	0.0183944	3750	KCND1	Q9NSA2	TRUE
ENSG00000169895	7589.2	-0.475893	0.0501659	-9.48639	2.39176e-21	3.55468e-19	94056	SYAP1	Q96A49	TRUE
ENSG00000196911	88.7616	-0.475203	0.130229	-3.64899	0.000263274	0.00259494	3841	KPNA5	A0A8V8TMV2	TRUE
ENSG00000272568	58.9577	-0.475144	0.172986	-2.74672	0.00601945	0.0337243	100506497	CPVL-AS2		TRUE
ENSG00000153113	3304.27	-0.47514	0.0688507	-6.90101	5.1633e-12	2.70715e-10	831	CAST	E7EQA0	TRUE
ENSG00000110002	37.8511	-0.474803	0.193606	-2.45242	0.0141898	0.065685	4013	VWA5A	O00534	TRUE
ENSG00000276101	24.7831	-0.47459	0.205814	-2.30592	0.0211153	0.0888434	NA			TRUE
ENSG00000261087	65.8849	-0.473649	0.200284	-2.36489	0.0180354	0.0790569	NA	ZNNT1		TRUE
ENSG00000236617	24.0063	-0.473464	0.195781	-2.41833	0.015592	0.0707108	101928530	CHFR-DT		TRUE
ENSG00000263412	29.9891	-0.473089	0.210626	-2.2461	0.0246973	0.0993102	116435298	NFE2L1-DT		TRUE
ENSG00000267288	43.5427	-0.472441	0.164793	-2.86687	0.00414548	0.0253305	105371795			TRUE
ENSG00000256673	46.018	-0.472431	0.193168	-2.44571	0.0144568	0.0666845	NA			TRUE
ENSG00000213145	32.5178	-0.472211	0.204195	-2.31255	0.0207472	0.0877334	1396	CRIP1	P50238	TRUE
ENSG00000008018	3085.31	-0.472167	0.0432491	-10.9174	9.51945e-28	2.39573e-25	5689	PSMB1	P20618	TRUE
ENSG00000143153	418.453	-0.472107	0.138095	-3.41872	0.000629166	0.00537597	481	ATP1B1	P05026	TRUE
ENSG00000106665	256.39	-0.470763	0.0765624	-6.14875	7.80967e-10	2.90172e-08	7461	CLIP2	Q9UDT6	TRUE
ENSG00000275223	60.5678	-0.470253	0.206108	-2.28158	0.0225139	0.0929924	NA			TRUE
ENSG00000137821	52.4654	-0.469893	0.157443	-2.98453	0.00284015	0.0186074	54839	LRRC49	H3BNA9	TRUE
ENSG00000100577	845.329	-0.469875	0.0544139	-8.6352	5.86228e-18	6.35923e-16	2954	GSTZ1	G3V267	TRUE
ENSG00000229299	244.286	-0.469698	0.0884801	-5.30851	1.10526e-07	2.67236e-06	NA	ZBTB46-AS2		TRUE
ENSG00000049769	313.443	-0.468923	0.155883	-3.00818	0.0026282	0.0175167	89801	PPP1R3F	Q6ZSY5	TRUE
ENSG00000075643	264.036	-0.468669	0.11992	-3.9082	9.29876e-05	0.00108139	55034	MOCOS	Q96EN8	TRUE
ENSG00000166313	276.578	-0.467254	0.140416	-3.32764	0.000875834	0.00709805	322	APBB1	A0A075B7G8	TRUE
ENSG00000025434	506.783	-0.466676	0.0768488	-6.07265	1.25814e-09	4.53195e-08	10062	NR1H3	F1D8N1	TRUE
ENSG00000114805	810.125	-0.466618	0.0698771	-6.67769	2.42739e-11	1.16287e-09	23007	PLCH1	Q4KWH8	TRUE
ENSG00000102981	123.671	-0.466074	0.168344	-2.76858	0.00563016	0.0320862	50855	PARD6A	Q9NPB6	TRUE
ENSG00000101160	1261.96	-0.465872	0.206135	-2.26004	0.0238189	0.0968262	1522	CTSZ	A0A7P0TB41	TRUE
ENSG00000261167	36.5764	-0.4658	0.193696	-2.4048	0.0161813	0.0727021	NA			TRUE
ENSG00000196458	514.935	-0.465465	0.100657	-4.62425	3.75951e-06	6.59406e-05	100289635	ZNF605	Q86T29	TRUE
ENSG00000146072	313.957	-0.464636	0.119441	-3.8901	0.000100202	0.00115184	27242	TNFRSF21	A0A024RD71	TRUE
ENSG00000131781	41.4501	-0.464472	0.193402	-2.40159	0.0163239	0.0731687	2330	FMO5	E9PJF3	TRUE
ENSG00000240771	66.1246	-0.464431	0.142249	-3.2649	0.00109501	0.00854063	115557	ARHGEF25	Q86VW2	TRUE
ENSG00000148225	421.641	-0.462909	0.0569575	-8.12727	4.39077e-16	3.94647e-14	114987	WDR31	C9JWF1	TRUE
ENSG00000102226	3222.38	-0.461958	0.156683	-2.94835	0.00319471	0.0205312	8237	USP11	G5E9A6	TRUE
ENSG00000233822	126.214	-0.461866	0.102673	-4.49842	6.84618e-06	0.00011255	8341	H2BC15	Q99877	TRUE
ENSG00000167861	6740.44	-0.460984	0.109004	-4.22907	2.34655e-05	0.000332516	283987	HID1	E9PIM7	TRUE
ENSG00000285693	101.739	-0.460631	0.104585	-4.40436	1.06098e-05	0.000166191	NA			TRUE
ENSG00000089692	114.414	-0.460445	0.111018	-4.14749	3.36135e-05	0.000451247	3902	LAG3	P18627	TRUE
ENSG00000167733	70.9487	-0.459513	0.139243	-3.30008	0.000966562	0.0076881	374875	HSD11B1L	J3KRL3	TRUE
ENSG00000115041	210.19	-0.459376	0.0960682	-4.78177	1.73761e-06	3.27646e-05	30818	KCNIP3	Q9Y2W7	TRUE
ENSG00000205084	187.493	-0.458548	0.0961022	-4.77146	1.82897e-06	3.42139e-05	79583	TMEM231	A0A8I5KU61	TRUE
ENSG00000135740	285.558	-0.457628	0.0959002	-4.77192	1.82479e-06	3.41696e-05	6553	SLC9A5	Q14940	TRUE
ENSG00000079739	782.866	-0.457549	0.0572677	-7.98965	1.35323e-15	1.12027e-13	5236	PGM1	P36871	TRUE
ENSG00000160188	148.93	-0.456256	0.130423	-3.49828	0.000468273	0.00420888	89765	RSPH1	Q8WYR4	TRUE
ENSG00000110711	2497.95	-0.456235	0.0673366	-6.77544	1.24028e-11	6.1932e-10	9049	AIP	O00170	TRUE
ENSG00000229644	84.0811	-0.456108	0.13768	-3.3128	0.000923679	0.0074131	NA	NAMPTP1		TRUE
ENSG00000272767	40.8951	-0.455726	0.169903	-2.68227	0.00731251	0.0393539	84989	JMJD1C-AS1		TRUE
ENSG00000149212	808.392	-0.455005	0.179648	-2.53276	0.0113168	0.0554384	143686	SESN3	P58005	TRUE
ENSG00000164983	2146.94	-0.45443	0.113693	-3.99699	6.4153e-05	0.000794546	157378	TMEM65	A0A994J794	TRUE
ENSG00000135437	45.4184	-0.453993	0.19909	-2.28034	0.0225875	0.0932705	5959	RDH5	F8VVC7	TRUE
ENSG00000166402	325.298	-0.453842	0.120779	-3.75764	0.000171526	0.00181783	7275	TUB	P50607	TRUE
ENSG00000144061	54.1285	-0.453778	0.145041	-3.12861	0.00175635	0.0125763	4867	NPHP1	A0A6Q8PGI7	TRUE
ENSG00000229980	113.062	-0.45363	0.134398	-3.37526	0.000737448	0.00613456	400604	TOB1-AS1		TRUE
ENSG00000273619	135.688	-0.453271	0.109967	-4.12188	3.758e-05	0.000497771	NA	RPS21-DT		TRUE
ENSG00000147364	450.793	-0.453096	0.0728448	-6.22002	4.97089e-10	1.89164e-08	26260	FBXO25	E5RFH9	TRUE
ENSG00000037965	135.691	-0.452806	0.102272	-4.42748	9.53382e-06	0.000151601	3224	HOXC8	P31273	TRUE
ENSG00000176894	327.988	-0.452252	0.0829782	-5.45025	5.0299e-08	1.30411e-06	5827	PXMP2	A0A087X249	TRUE
ENSG00000004139	80.397	-0.452049	0.15361	-2.94284	0.00325216	0.0208295	23098	SARM1	Q6SZW1	TRUE
ENSG00000267002	230.258	-0.452045	0.183929	-2.45771	0.0139825	0.0649251	NA			TRUE
ENSG00000247121	33.4969	-0.452016	0.175891	-2.56986	0.0101739	0.0510316	NA			TRUE
ENSG00000114779	1125.32	-0.451864	0.104313	-4.33179	1.47901e-05	0.000222974	84836	ABHD14B	F8W9U3	TRUE
ENSG00000124225	3093.73	-0.451095	0.0773897	-5.82887	5.58042e-09	1.741e-07	56937	PMEPA1	Q969W9	TRUE
ENSG00000142632	284.614	-0.451049	0.106726	-4.22625	2.37614e-05	0.000335858	128272	ARHGEF19	Q8IW93	TRUE
ENSG00000137343	76.4467	-0.450551	0.165166	-2.72786	0.00637461	0.0352433	79969	ATAT1	Q5SQI0	TRUE
ENSG00000103034	798.194	-0.450142	0.0646639	-6.96126	3.37247e-12	1.80839e-10	65009	NDRG4	A0A024R6V8	TRUE
ENSG00000261664	240.127	-0.449581	0.0941422	-4.77556	1.79211e-06	3.36914e-05	NA	TTC39A-AS1		TRUE
ENSG00000204323	165.581	-0.449356	0.128323	-3.50176	0.000462193	0.00416415	643008	SMIM5	Q71RC9	TRUE
ENSG00000272695	42.1627	-0.449307	0.197922	-2.27012	0.0232003	0.0950111	100506394	GAS6-DT		TRUE
ENSG00000236699	212.328	-0.448897	0.14718	-3.04998	0.00228859	0.0156228	54848	ARHGEF38	Q9NXL2	TRUE
ENSG00000020577	545.215	-0.448135	0.0857784	-5.22433	1.74785e-07	4.08807e-06	23034	SAMD4A	Q9UPU9	TRUE
ENSG00000154153	401.765	-0.448113	0.134384	-3.33457	0.000854324	0.00695359	54463	RETREG1	A0A804HHX5	TRUE
ENSG00000171703	2598.26	-0.44781	0.0401161	-11.1629	6.19597e-29	1.88627e-26	6919	TCEA2	A0A0A0MT58	TRUE
ENSG00000151575	227.935	-0.447538	0.0719555	-6.21965	4.9826e-10	1.89228e-08	374618	TEX9	H0YLZ3	TRUE
ENSG00000148357	112.85	-0.447533	0.145472	-3.07642	0.00209502	0.0145327	256158	HMCN2	A0A804HLC3	TRUE
ENSG00000105639	215.06	-0.447398	0.092785	-4.82188	1.42212e-06	2.73624e-05	3718	JAK3	A0A024R7M7	TRUE
ENSG00000069493	77.8467	-0.447328	0.118444	-3.77671	0.000158914	0.00170136	29121	CLEC2D	Q9UHP7	TRUE
ENSG00000198417	334.871	-0.446981	0.0914837	-4.8859	1.02955e-06	2.0542e-05	4494	MT1F	H3BRY8	TRUE
ENSG00000254531	48.2633	-0.44659	0.141593	-3.15404	0.0016103	0.0117127	90024			TRUE
ENSG00000225449	56.9916	-0.44644	0.163404	-2.73213	0.00629272	0.034903	NA	RAB6C-AS1		TRUE
ENSG00000177465	739.248	-0.44579	0.0982627	-4.53672	5.71366e-06	9.53539e-05	122970	ACOT4	Q8N9L9	TRUE
ENSG00000211451	46.458	-0.445352	0.15152	-2.93924	0.00329022	0.021002	NA	GNRHR2		TRUE
ENSG00000188760	218.723	-0.444881	0.10314	-4.31336	1.60796e-05	0.000239355	130612	TMEM198	A0A024R483	TRUE
ENSG00000105784	45.3922	-0.444736	0.191819	-2.31852	0.020421	0.086734	154661	RUNDC3B	Q96NL0	TRUE
ENSG00000275734	32.1954	-0.444432	0.17215	-2.58165	0.00983283	0.0496538	NA			TRUE
ENSG00000132481	1089.7	-0.444236	0.0603854	-7.35668	1.8854e-13	1.22714e-11	91107	TRIM47	K7EJ63	TRUE
ENSG00000130956	629.895	-0.44329	0.0772971	-5.73488	9.75831e-09	2.92827e-07	22927	HABP4	Q5JVS0	TRUE
ENSG00000141449	299.265	-0.442701	0.10886	-4.06669	4.76856e-05	0.000612237	80000	GREB1L	J3QQW0	TRUE
ENSG00000170075	662.789	-0.442582	0.159362	-2.77721	0.00548284	0.0314269	9283	GPR37L1	O60883	TRUE
ENSG00000153363	195.58	-0.44204	0.100353	-4.40485	1.05857e-05	0.000165952	NA	LINC00467		TRUE
ENSG00000180891	4275.51	-0.440541	0.12254	-3.59509	0.000324285	0.00309918	404093	CUEDC1	J3KT42	TRUE
ENSG00000176244	625.921	-0.439878	0.173292	-2.53837	0.0111371	0.0547713	414149	ACBD7	Q8N6N7	TRUE
ENSG00000132386	418.581	-0.43986	0.0851222	-5.1674	2.37377e-07	5.4047e-06	5176	SERPINF1	I3L4Z0	TRUE
ENSG00000170629	142.015	-0.43977	0.138931	-3.16539	0.00154873	0.0113656	NA	DPY19L2P2		TRUE
ENSG00000166321	116.94	-0.437923	0.118424	-3.69794	0.000217355	0.00221522	25961	NUDT13	Q86X67	TRUE
ENSG00000130475	1052.24	-0.437794	0.0783462	-5.58794	2.29775e-08	6.39676e-07	23149	FCHO1	M0QXW2	TRUE
ENSG00000025423	104.24	-0.437544	0.143115	-3.05729	0.00223346	0.0153101	8630	HSD17B6	A0A024RB43	TRUE
ENSG00000130294	737.281	-0.437419	0.110049	-3.97476	7.04488e-05	0.000857332	547	KIF1A	H7C3Y8	TRUE
ENSG00000264920	98.5183	-0.436441	0.111648	-3.90907	9.26536e-05	0.00107886	102724532	SP2-DT		TRUE
ENSG00000198720	753.838	-0.435366	0.129513	-3.36156	0.000775038	0.00639932	124930	ANKRD13B	Q86YJ7	TRUE
ENSG00000233642	45.0871	-0.435363	0.155689	-2.79637	0.005168	0.0300511	100128811	GPR158-AS1		TRUE
ENSG00000240137	37.8721	-0.434971	0.177346	-2.45267	0.01418	0.0656803	101928085	ERICH6-AS1		TRUE
ENSG00000198873	80.3241	-0.434414	0.153957	-2.82165	0.00477771	0.0283316	2869	GRK5	P34947	TRUE
ENSG00000013392	127.161	-0.434339	0.174155	-2.49398	0.0126319	0.0600421	112611	RWDD2A	Q9UIY3	TRUE
ENSG00000239523	39.8314	-0.433839	0.167303	-2.59313	0.00951077	0.0484	100506826	MYLK-AS1		TRUE
ENSG00000152219	708.365	-0.431973	0.063646	-6.78711	1.14399e-11	5.77349e-10	120534	ARL14EP	Q8N8R7	TRUE
ENSG00000119655	1615.05	-0.431588	0.0787914	-5.47761	4.31116e-08	1.13175e-06	10577	NPC2	E7EMS2	TRUE
ENSG00000109089	2605.83	-0.431462	0.125809	-3.4295	0.000604691	0.00520216	30850	CDR2L	Q86X02	TRUE
ENSG00000245680	129.454	-0.430433	0.187598	-2.29444	0.0217652	0.0907685	92285	ZNF585B	F2Z3L4	TRUE
ENSG00000075891	211.995	-0.4299	0.0995822	-4.31704	1.58139e-05	0.000235958	5076	PAX2	Q02962	TRUE
ENSG00000181652	52.7673	-0.429135	0.154112	-2.78457	0.00535984	0.030919	285973	ATG9B	Q674R7	TRUE
ENSG00000198915	474.585	-0.428932	0.162682	-2.63663	0.00837343	0.0438902	221002	RASGEF1A	Q8N9B8	TRUE
ENSG00000278238	48.0217	-0.428065	0.141704	-3.02085	0.00252068	0.0169016	NA	CKAP2-DT		TRUE
ENSG00000099365	97.1139	-0.427894	0.164012	-2.60892	0.00908274	0.046632	112755	STX1B	P61266	TRUE
ENSG00000104324	779.634	-0.427841	0.0667714	-6.40755	1.47873e-10	6.23205e-09	10404	CPQ	E5RJP8	TRUE
ENSG00000079819	581.927	-0.427704	0.181556	-2.35578	0.0184841	0.080593	2037	EPB41L2	E9PK52	TRUE
ENSG00000122778	738.961	-0.427475	0.0793542	-5.38692	7.16758e-08	1.80384e-06	57670	KIAA1549	Q9HCM3	TRUE
ENSG00000206417	158.774	-0.427431	0.100736	-4.24308	2.20468e-05	0.000315758	NA	H1-10-AS1		TRUE
ENSG00000162415	379.92	-0.427257	0.103256	-4.13784	3.50597e-05	0.000468663	57643	ZSWIM5	Q9P217	TRUE
ENSG00000171130	3731.24	-0.42679	0.0607362	-7.02695	2.11099e-12	1.15493e-10	155066	ATP6V0E2	Q8NHE4	TRUE
ENSG00000110442	2185.75	-0.42634	0.0453184	-9.40766	5.07298e-21	7.30935e-19	29099	COMMD9	E9PJ95	TRUE
ENSG00000188825	150.555	-0.425732	0.131391	-3.2402	0.00119447	0.00916858	NA	LINC00910		TRUE
ENSG00000186648	31.4	-0.425571	0.18513	-2.29876	0.0215184	0.0900178	90668	CARMIL3	Q8ND23	TRUE
ENSG00000256092	65.3656	-0.424968	0.121298	-3.50351	0.000459172	0.00414088	112268105	SBNO1-AS1		TRUE
ENSG00000106078	1368.9	-0.424712	0.172205	-2.46631	0.0136511	0.0637154	23242	COBL	O75128	TRUE
ENSG00000119242	79.659	-0.424185	0.122643	-3.45871	0.000542774	0.00476457	80212	CCDC92	F5H285	TRUE
ENSG00000182220	7328.98	-0.423247	0.183577	-2.30555	0.0211356	0.0888893	10159	ATP6AP2	A0A1B0GVC7	TRUE
ENSG00000176092	262.819	-0.423182	0.117959	-3.58754	0.000333817	0.00317101	55057	CRYBG2	Q8N1P7	TRUE
ENSG00000108797	433.704	-0.422728	0.10881	-3.88503	0.000102318	0.00117401	8506	CNTNAP1	P78357	TRUE
ENSG00000072201	156.379	-0.421266	0.141765	-2.97157	0.00296277	0.0193235	84708	LNX1	Q8TBB1	TRUE
ENSG00000146054	36.3411	-0.421156	0.174898	-2.40801	0.0160399	0.0722733	81786	TRIM7	Q9C029	TRUE
ENSG00000163913	3616.07	-0.420899	0.0938075	-4.48684	7.22877e-06	0.000118235	55764	IFT122	A0A8I5KR03	TRUE
ENSG00000149084	2629.86	-0.420696	0.0449469	-9.35985	7.98513e-21	1.14181e-18	51144	HSD17B12	A0A1B0GVY6	TRUE
ENSG00000165113	109.298	-0.420255	0.117104	-3.58873	0.000332295	0.00315814	80318	GKAP1	C9J9D2	TRUE
ENSG00000167994	234.397	-0.419381	0.0915724	-4.57978	4.65464e-06	7.96521e-05	5866	RAB3IL1	E9PK89	TRUE
ENSG00000187775	36.7986	-0.419146	0.178008	-2.35465	0.0185403	0.0807635	8632	DNAH17	Q9UFH2	TRUE
ENSG00000148950	448.623	-0.41814	0.0867997	-4.81729	1.45518e-06	2.79415e-05	196294	IMMP1L	E9PR99	TRUE
ENSG00000165512	811.357	-0.418014	0.0497259	-8.40637	4.22902e-17	4.2686e-15	7570	ZNF22	P17026	TRUE
ENSG00000144026	541.318	-0.417934	0.11572	-3.61161	0.000304302	0.00294549	84874	ZNF514	Q96K75	TRUE
ENSG00000186493	570.898	-0.417385	0.0474318	-8.79967	1.37218e-18	1.57927e-16	NA	IRX2-DT		TRUE
ENSG00000235919	45.7864	-0.41667	0.152034	-2.74063	0.00613213	0.0341629	645676	ASH1L-AS1		TRUE
ENSG00000116793	227.171	-0.416628	0.140896	-2.95699	0.00310663	0.0200676	10745	PHTF1	Q5TCQ5	TRUE
ENSG00000268119	236.437	-0.416072	0.184913	-2.2501	0.0244427	0.0986646	NA			TRUE
ENSG00000146409	89.6567	-0.415929	0.154331	-2.69505	0.00703775	0.0382156	116843	SLC18B1	Q6NT16	TRUE
ENSG00000182287	1601.61	-0.415816	0.06206	-6.70022	2.081e-11	1.00861e-09	8905	AP1S2	H7BZG6	TRUE
ENSG00000137561	150.661	-0.415623	0.096193	-4.32072	1.55519e-05	0.000232417	7274	TTPA	P49638	TRUE
ENSG00000152990	527.756	-0.415567	0.0998731	-4.16094	3.16933e-05	0.000429133	166647	ADGRA3	Q8IWK6	TRUE
ENSG00000169684	410.703	-0.415294	0.0846923	-4.90356	9.41158e-07	1.89184e-05	1138	CHRNA5	H0YM98	TRUE
ENSG00000115325	282.289	-0.414825	0.143182	-2.89719	0.00376525	0.0234088	1796	DOK1	Q99704	TRUE
ENSG00000185753	973.362	-0.413136	0.182288	-2.26639	0.0234275	0.0956301	159013	CXorf38	Q8TB03	TRUE
ENSG00000225828	179.55	-0.412505	0.143535	-2.8739	0.0040544	0.0248545	100128071	FAM229A	H3BQW9	TRUE
ENSG00000213199	468.063	-0.412026	0.0987691	-4.17161	3.02454e-05	0.000413084	9311	ASIC3	Q9UHC3	TRUE
ENSG00000118762	166.076	-0.411631	0.125858	-3.2706	0.00107318	0.00841208	5311	PKD2	B4DFN3	TRUE
ENSG00000103852	85.2476	-0.411613	0.162971	-2.52569	0.0115473	0.05629	64927	TTC23	H0YN45	TRUE
ENSG00000145882	513.901	-0.411543	0.147634	-2.78759	0.00531018	0.0307076	78991	PCYOX1L	D6R9J0	TRUE
ENSG00000226887	109.248	-0.410741	0.132886	-3.09093	0.00199528	0.0139588	100288413	ERVMER34-1	Q9H9K5	TRUE
ENSG00000102886	298.177	-0.409447	0.137905	-2.96905	0.00298721	0.019456	79153	GDPD3	Q7L5L3	TRUE
ENSG00000023892	735.024	-0.408092	0.120268	-3.39318	0.000690864	0.00580849	50619	DEF6	H0Y7V7	TRUE
ENSG00000005238	217.854	-0.408016	0.10485	-3.89142	9.96577e-05	0.00114806	80256	ATOSB	Q7L5A3	TRUE
ENSG00000135537	117.364	-0.407776	0.137668	-2.96201	0.00305635	0.0198106	246269	AFG1L	Q8WV93	TRUE
ENSG00000141424	4376.44	-0.407774	0.0836135	-4.87689	1.07772e-06	2.13676e-05	25800	SLC39A6	Q13433	TRUE
ENSG00000230882	197.254	-0.407064	0.158726	-2.56458	0.0103302	0.0515836	NA			TRUE
ENSG00000067191	148.193	-0.406973	0.101011	-4.02901	5.60122e-05	0.00070529	782	CACNB1	Q02641	TRUE
ENSG00000197415	1885.06	-0.406254	0.0661098	-6.14514	7.98925e-10	2.96261e-08	79674	VEPH1	C9JRT0	TRUE
ENSG00000204248	95.2321	-0.406093	0.108625	-3.73849	0.000185127	0.00192947	1302	COL11A2	A2AAS7	TRUE
ENSG00000100036	61.0935	-0.405916	0.165218	-2.45685	0.014016	0.0650327	339665	SLC35E4	Q6ICL7	TRUE
ENSG00000197860	237.535	-0.405574	0.125478	-3.23223	0.00122829	0.00935591	54557	SGTB	Q96EQ0	TRUE
ENSG00000105835	1269.38	-0.405318	0.0637561	-6.35733	2.0529e-10	8.53491e-09	10135	NAMPT	A0A7P0T9I9	TRUE
ENSG00000179241	3262.17	-0.404542	0.100499	-4.02533	5.68948e-05	0.000714972	143458	LDLRAD3	Q86YD5	TRUE
ENSG00000153094	1644.95	-0.404201	0.161751	-2.4989	0.0124579	0.0594681	10018	BCL2L11	O43521	TRUE
ENSG00000225882	40.8904	-0.404152	0.160318	-2.52093	0.0117044	0.0568795	105373144	LINC01456		TRUE
ENSG00000178053	808.965	-0.404053	0.047634	-8.48245	2.205e-17	2.27428e-15	4291	MLF1	C9K0D4	TRUE
ENSG00000152778	232.752	-0.404037	0.159872	-2.52725	0.011496	0.0561268	24138	IFIT5	A0A7P0TBP9	TRUE
ENSG00000143036	129.326	-0.403519	0.142102	-2.83965	0.00451637	0.0270624	126969	SLC44A3	E9PIC5	TRUE
ENSG00000105520	1444.25	-0.403284	0.0908717	-4.43795	9.08195e-06	0.000144904	64748	PLPPR2	A0A024R7E2	TRUE
ENSG00000090932	46.9761	-0.403281	0.153192	-2.63252	0.00847534	0.0443259	10683	DLL3	Q9NYJ7	TRUE
ENSG00000141179	859.102	-0.403256	0.112722	-3.57745	0.000346957	0.00327605	58488	PCTP	I3L4Z8	TRUE
ENSG00000124343	771.123	-0.40171	0.137698	-2.91733	0.00353044	0.0222271	7499	XG	E5RH28	TRUE
ENSG00000272398	4208.64	-0.401452	0.155465	-2.58226	0.00981544	0.0495982	100133941	CD24	P25063	TRUE
ENSG00000179862	1376.96	-0.40144	0.0499173	-8.04209	8.83165e-16	7.61176e-14	163732	CITED4	Q96RK1	TRUE
ENSG00000165943	47.2519	-0.400846	0.154331	-2.59731	0.00939573	0.0478921	64112	MOAP1	Q96BY2	TRUE
ENSG00000140280	301.809	-0.400822	0.0897845	-4.46427	8.03437e-06	0.000129504	256586	LYSMD2	H0YK98	TRUE
ENSG00000181104	167.968	-0.400654	0.132219	-3.03022	0.00244372	0.0164674	2149	F2R	G3XAL6	TRUE
ENSG00000127578	223.525	-0.400567	0.109983	-3.64209	0.000270438	0.00265583	117166	WFIKKN1	Q96NZ8	TRUE
ENSG00000168899	319.514	-0.400542	0.137245	-2.91845	0.00351776	0.0221654	10791	VAMP5	O95183	TRUE
ENSG00000115112	611.571	-0.399857	0.106856	-3.74202	0.000182545	0.001911	29842	TFCP2L1	Q9NZI6	TRUE
ENSG00000110799	71.4055	-0.399668	0.158552	-2.52074	0.0117108	0.0568963	7450	VWF	P04275	TRUE
ENSG00000224848	63.8828	-0.399093	0.135261	-2.95053	0.00317226	0.0204148	NA			TRUE
ENSG00000170846	1656.92	-0.398725	0.0575857	-6.92402	4.38995e-12	2.32754e-10	93622	MRFAP1L2		TRUE
ENSG00000164932	96.7602	-0.396299	0.143547	-2.76077	0.00576649	0.0326364	115908	CTHRC1	Q96CG8	TRUE
ENSG00000175697	219.791	-0.396272	0.101189	-3.91614	8.99777e-05	0.00105552	165829	GPR156	F8WAW3	TRUE
ENSG00000119326	1263.83	-0.396036	0.119608	-3.31111	0.000929262	0.00744475	8727	CTNNAL1	Q5JTQ6	TRUE
ENSG00000215769	90.1378	-0.393836	0.131274	-3.0001	0.00269894	0.0178558	109286553	ARHGAP27P1-BPTFP1-KPNA2P3		TRUE
ENSG00000278730	2508.76	-0.393719	0.0831618	-4.73438	2.19725e-06	4.02651e-05	NA			TRUE
ENSG00000205133	1669.99	-0.393307	0.0400644	-9.81686	9.52693e-23	1.64973e-20	286144	TRIQK	Q629K1	TRUE
ENSG00000268858	437.328	-0.39312	0.0881165	-4.46137	8.14383e-06	0.000130961	112268269			TRUE
ENSG00000179331	112.603	-0.393109	0.106631	-3.68664	0.000227235	0.00228994	54734	RAB39A	Q14964	TRUE
ENSG00000163001	1276.7	-0.391656	0.0431907	-9.06806	1.21158e-19	1.54518e-17	112942	CFAP36	Q96G28	TRUE
ENSG00000204856	237.945	-0.390822	0.171703	-2.27615	0.0228368	0.0940118	29902	FAM216A	Q8WUB2	TRUE
ENSG00000166578	135.737	-0.390303	0.165213	-2.36242	0.0181559	0.0794744	115811	IQCD	Q96DY2	TRUE
ENSG00000111490	1192.66	-0.389482	0.106147	-3.66927	0.00024324	0.00243098	23329	TBC1D30	Q9Y2I9	TRUE
ENSG00000140391	1356.59	-0.389445	0.128086	-3.0405	0.00236182	0.0160531	10099	TSPAN3	H0YMH8	TRUE
ENSG00000076864	735.194	-0.389056	0.15993	-2.43266	0.0149884	0.0686333	5909	RAP1GAP	Q5T3T0	TRUE
ENSG00000099204	4822.32	-0.388507	0.0399388	-9.72757	2.30013e-22	3.77521e-20	3983	ABLIM1	O14639	TRUE
ENSG00000178623	114.05	-0.38787	0.135018	-2.87274	0.00406934	0.0249379	2859	GPR35	Q9HC97	TRUE
ENSG00000242028	95.3821	-0.387601	0.137861	-2.81154	0.00493052	0.029028	25764	HYPK	Q9NX55	TRUE
ENSG00000075826	222.705	-0.387406	0.107512	-3.60338	0.000314106	0.00302132	25956	SEC31B	Q9NQW1	TRUE
ENSG00000187240	633.526	-0.386118	0.0896877	-4.30515	1.66876e-05	0.000247236	79659	DYNC2H1	A0A3B3ISP9	TRUE
ENSG00000239911	225.005	-0.385888	0.0844471	-4.56958	4.88698e-06	8.31007e-05	NA	PRKAG2-AS1		TRUE
ENSG00000176903	2992	-0.38573	0.0699998	-5.51044	3.57943e-08	9.52916e-07	9240	PNMA1	Q8ND90	TRUE
ENSG00000085063	10936.2	-0.385721	0.038968	-9.89841	4.22948e-23	7.46088e-21	966	CD59	A0A499FJN7	TRUE
ENSG00000116717	182.895	-0.385375	0.143535	-2.68489	0.00725544	0.0391887	1647	GADD45A	A0A3B3ITF9	TRUE
ENSG00000123240	1775.04	-0.385232	0.0570185	-6.75626	1.41596e-11	6.99642e-10	10133	OPTN	A0A087X2G2	TRUE
ENSG00000078061	5567.17	-0.385132	0.153928	-2.50202	0.0123487	0.0591224	369	ARAF	P10398	TRUE
ENSG00000159461	13424.9	-0.385043	0.0249357	-15.4415	8.61223e-54	1.08371e-50	267	AMFR	Q9UKV5	TRUE
ENSG00000123143	1897.92	-0.384281	0.0692981	-5.54532	2.9341e-08	7.98e-07	5585	PKN1	K7EL10	TRUE
ENSG00000157578	90.6718	-0.384179	0.138236	-2.77916	0.00545004	0.0312863	150082	LCA5L	O95447	TRUE
ENSG00000066248	444.431	-0.383514	0.118853	-3.2268	0.00125184	0.00948175	25791	NGEF	H7BZ39	TRUE
ENSG00000205795	57.5049	-0.383416	0.167127	-2.29417	0.021781	0.0908143	192668	CYS1	Q717R9	TRUE
ENSG00000164953	521.533	-0.383364	0.0696863	-5.50128	3.77053e-08	1.00097e-06	91147	TMEM67	E5RG10	TRUE
ENSG00000108187	538.179	-0.382897	0.0789566	-4.84946	1.23799e-06	2.42397e-05	64081	PBLD	P30039	TRUE
ENSG00000136153	589.599	-0.38261	0.137326	-2.78615	0.00533388	0.0308069	4008	LMO7	E9PMT2	TRUE
ENSG00000180340	87.3557	-0.381884	0.15207	-2.51124	0.0120307	0.0580321	2535	FZD2	Q14332	TRUE
ENSG00000121064	766.712	-0.380731	0.134291	-2.83511	0.00458101	0.0273888	59342	SCPEP1	I3L4Z3	TRUE
ENSG00000116791	702.577	-0.380691	0.108264	-3.51631	0.000437589	0.00397856	1429	CRYZ	Q08257	TRUE
ENSG00000235123	5404.73	-0.380034	0.137637	-2.76113	0.00576013	0.0326102	100506492	DSCAM-AS1		TRUE
ENSG00000138101	862.08	-0.379886	0.0980178	-3.87568	0.000106326	0.00120897	1838	DTNB	F8W9U0	TRUE
ENSG00000037042	412.864	-0.379808	0.131897	-2.87959	0.00398198	0.0244695	27175	TUBG2	Q9NRH3	TRUE
ENSG00000125879	323.05	-0.379687	0.125992	-3.01358	0.00258182	0.0172686	56914	OTOR	Q9NRC9	TRUE
ENSG00000169955	99.8551	-0.379472	0.145021	-2.61666	0.00887943	0.0458297	65988	ZNF747	A0A024QZG5	TRUE
ENSG00000186792	356.978	-0.379111	0.0775213	-4.89041	1.00627e-06	2.01201e-05	8372	HYAL3	O43820	TRUE
ENSG00000108960	569.493	-0.377705	0.141599	-2.66744	0.00764326	0.0408109	23531	MMD	Q15546	TRUE
ENSG00000267254	82.9735	-0.377497	0.136903	-2.75741	0.00582618	0.032915	284408	ZNF790-AS1		TRUE
ENSG00000260563	69.3949	-0.377355	0.124585	-3.02889	0.00245451	0.0165215	NA			TRUE
ENSG00000171943	153.645	-0.376528	0.121243	-3.10556	0.0018992	0.013426	653464	SRGAP2C	P0DJJ0	TRUE
ENSG00000081760	2799.46	-0.376281	0.111069	-3.38782	0.000704514	0.00590484	65985	AACS	E7EW25	TRUE
ENSG00000276728	37.6478	-0.376239	0.163086	-2.30699	0.0210553	0.0886896	NA			TRUE
ENSG00000065615	234.982	-0.375785	0.0912906	-4.11636	3.84895e-05	0.000506618	123956252	CYB5R4	Q7L1T6	TRUE
ENSG00000141519	196.007	-0.374768	0.143367	-2.61405	0.00894766	0.0460997	55036	CCDC40	Q4G0X9	TRUE
ENSG00000205763	82.8362	-0.373889	0.119314	-3.13365	0.00172646	0.0124046	NA	RP9P		TRUE
ENSG00000147202	142.577	-0.373853	0.145708	-2.56578	0.0102946	0.0514784	1730	DIAPH2	O60879	TRUE
ENSG00000108821	1726.41	-0.373713	0.0769886	-4.85413	1.20916e-06	2.37207e-05	1277	COL1A1	I3L3H7	TRUE
ENSG00000258311	45.0656	-0.373188	0.161424	-2.31186	0.0207855	0.0878081	NA			TRUE
ENSG00000188610	125.276	-0.373137	0.0884447	-4.21887	2.4553e-05	0.00034482	653820	FAM72B	A0A087X1Y7	TRUE
ENSG00000182575	1019.76	-0.372917	0.106387	-3.50528	0.000456125	0.00412128	11248	NXPH3	O95157	TRUE
ENSG00000137841	108.859	-0.372892	0.13617	-2.73844	0.00617321	0.0343614	5330	PLCB2	Q00722	TRUE
ENSG00000151117	240.425	-0.372607	0.132633	-2.80932	0.00496467	0.0291744	144110	TMEM86A	Q8N2M4	TRUE
ENSG00000280670	122.925	-0.372327	0.107224	-3.47241	0.000515799	0.00456433	126661	CCDC163	A0A0D9SF12	TRUE
ENSG00000167100	81.816	-0.37226	0.139344	-2.67152	0.00755084	0.0404203	201191	SAMD14	J3KN99	TRUE
ENSG00000187634	465.649	-0.371644	0.126343	-2.94156	0.00326564	0.0209016	148398	SAMD11	A0A087WX24	TRUE
ENSG00000213888	105.943	-0.371282	0.111692	-3.32416	0.000886865	0.00716819	NA	LINC01521		TRUE
ENSG00000117533	389.883	-0.370861	0.0797472	-4.65046	3.31194e-06	5.84232e-05	8674	VAMP4	Q6IAZ3	TRUE
ENSG00000100629	452.917	-0.370834	0.0556648	-6.66191	2.70299e-11	1.27867e-09	145508	CEP128	G3V3F4	TRUE
ENSG00000149927	468.303	-0.370789	0.139649	-2.65515	0.00792729	0.0419494	8448	DOC2A	I3L194	TRUE
ENSG00000165914	903.601	-0.37041	0.0809549	-4.57551	4.75072e-06	8.10026e-05	145567	TTC7B	G3V3H1	TRUE
ENSG00000165475	357.327	-0.370389	0.0897852	-4.12527	3.70296e-05	0.000491514	51084	CRYL1	A0A2R8Y7B4	TRUE
ENSG00000260805	84.6024	-0.37027	0.156415	-2.36723	0.017922	0.078722	NA			TRUE
ENSG00000146267	166.093	-0.370234	0.0884831	-4.18423	2.86131e-05	0.000394445	84553	FAXC	Q5TGI0	TRUE
ENSG00000100196	487.499	-0.369426	0.0658648	-5.60886	2.03669e-08	5.7377e-07	11015	KDELR3	A0A024R1R0	TRUE
ENSG00000228395	47.7468	-0.368496	0.156769	-2.35056	0.0187451	0.0814969	NA			TRUE
ENSG00000214029	292.966	-0.366024	0.151013	-2.42379	0.0153594	0.0698459	101060200	ZNF891	A8MT65	TRUE
ENSG00000165752	1040.96	-0.365978	0.0627564	-5.83172	5.48601e-09	1.71722e-07	282974	STK32C	Q86UX6	TRUE
ENSG00000127328	1152.36	-0.365256	0.0451966	-8.08151	6.39698e-16	5.64219e-14	117177	RAB3IP	Q96QF0	TRUE
ENSG00000182158	2145.58	-0.364706	0.0507192	-7.19069	6.44651e-13	3.82635e-11	64764	CREB3L2	C9JPH0	TRUE
ENSG00000186314	145.191	-0.364612	0.120504	-3.02572	0.00248043	0.0166672	153768	PRELID2	D6RAB6	TRUE
ENSG00000204348	64.305	-0.364261	0.137191	-2.65514	0.00792759	0.0419494	1797	DXO	A0A024RCW8	TRUE
ENSG00000072609	1616.23	-0.364033	0.0786168	-4.63047	3.64832e-06	6.4177e-05	55743	CHFR	A0A087WUN4	TRUE
ENSG00000113638	401.431	-0.363948	0.130993	-2.77838	0.00546312	0.0313424	23548	TTC33	Q6PID6	TRUE
ENSG00000100097	4919.16	-0.363576	0.11122	-3.26898	0.00107934	0.00844284	3956	LGALS1	P09382	TRUE
ENSG00000203739	56.6106	-0.363519	0.131396	-2.7666	0.00566439	0.0322326	101928673	PRDX6-AS1		TRUE
ENSG00000253210	127.571	-0.363442	0.150484	-2.41515	0.0157288	0.0712457	NA	DENND3-AS1		TRUE
ENSG00000174628	182.355	-0.362606	0.0880191	-4.11963	3.79474e-05	0.00050158	124152	IQCK	Q8N0W5	TRUE
ENSG00000163462	122.727	-0.362367	0.141258	-2.56529	0.0103089	0.0515114	80128	TRIM46	Q7Z4K8	TRUE
ENSG00000131462	3835.61	-0.362118	0.061197	-5.91726	3.27346e-09	1.09163e-07	7283	TUBG1	P23258	TRUE
ENSG00000231113	44.0291	-0.361752	0.152653	-2.36976	0.0177997	0.0783147	NA	LINC02976		TRUE
ENSG00000260018	78.2595	-0.361624	0.155758	-2.3217	0.0202489	0.0861582	NA	MBTPS1-DT		TRUE
ENSG00000204682	723.883	-0.36108	0.0936897	-3.85399	0.000116206	0.00130095	399726	MIR1915HG		TRUE
ENSG00000196793	291.351	-0.360424	0.142515	-2.52902	0.0114381	0.0559023	8187	ZNF239	Q16600	TRUE
ENSG00000168268	2963.56	-0.360423	0.0501009	-7.19394	6.29471e-13	3.74804e-11	64943	NT5DC2	Q9H857	TRUE
ENSG00000217555	157.395	-0.359356	0.105432	-3.4084	0.000653439	0.00554814	51192	CKLF	Q9UBR5	TRUE
ENSG00000154274	1169.51	-0.359144	0.0697235	-5.15097	2.59143e-07	5.85788e-06	55286	C4orf19	A1MMX6	TRUE
ENSG00000141384	248.324	-0.35851	0.107698	-3.32886	0.000872025	0.00707022	6875	TAF4B	Q92750	TRUE
ENSG00000169891	513.95	-0.35829	0.129635	-2.76383	0.00571268	0.0324539	9185	REPS2	Q8NFH8	TRUE
ENSG00000169439	5843	-0.357841	0.102012	-3.50785	0.00045175	0.00409351	6383	SDC2	E9PBI9	TRUE
ENSG00000113719	9311.65	-0.357261	0.157706	-2.26536	0.0234904	0.0958041	57222	ERGIC1	A0A8I5KS17	TRUE
ENSG00000232859	74.5582	-0.356824	0.124411	-2.86811	0.0041293	0.0252562	201229	LYRM9	A8MSI8	TRUE
ENSG00000158220	87.6415	-0.355545	0.135954	-2.61519	0.00891784	0.0459651	83850	ESYT3	A0FGR9	TRUE
ENSG00000140025	297.631	-0.354984	0.0794842	-4.46609	7.96629e-06	0.000128524	90141	EFCAB11	Q9BUY7	TRUE
ENSG00000163683	1832.75	-0.354347	0.12358	-2.86735	0.00413919	0.0253084	201895	SMIM14	A0A024R9U4	TRUE
ENSG00000104899	1815.96	-0.353531	0.067844	-5.21094	1.87887e-07	4.35137e-06	268	AMH	P03971	TRUE
ENSG00000100558	359.834	-0.35337	0.149321	-2.36651	0.0179566	0.0788026	26499	PLEK2	H0YJD0	TRUE
ENSG00000257698	63.1723	-0.353246	0.125738	-2.80939	0.00496358	0.0291744	NA	GIHCG		TRUE
ENSG00000092621	4831.36	-0.353175	0.104701	-3.37318	0.000743048	0.00617843	26227	PHGDH	A0A2C9F2M7	TRUE
ENSG00000146094	324.274	-0.353067	0.108058	-3.26739	0.00108546	0.00848015	79930	DOK3	D6RAZ9	TRUE
ENSG00000187268	1383.93	-0.351876	0.101016	-3.48336	0.000495166	0.00441265	171484	FAM9C	Q8IZT9	TRUE
ENSG00000164576	1274.15	-0.351644	0.0609115	-5.77303	7.78575e-09	2.37956e-07	79685	SAP30L	Q9HAJ7	TRUE
ENSG00000229320	236.547	-0.351413	0.0769859	-4.56464	5.00341e-06	8.46989e-05	NA	KRT8P12		TRUE
ENSG00000115977	558.63	-0.350601	0.111302	-3.15001	0.00163264	0.0118387	22848	AAK1	Q2M2I8	TRUE
ENSG00000228106	77.2395	-0.350443	0.124117	-2.82348	0.00475047	0.0281966	NA	NA	NA	TRUE
ENSG00000139266	1143.03	-0.349685	0.0979293	-3.57079	0.00035591	0.00334442	92979	MARCHF9	Q86YJ5	TRUE
ENSG00000166326	10142.2	-0.34933	0.041925	-8.33226	7.93166e-17	7.87948e-15	54765	TRIM44	Q96DX7	TRUE
ENSG00000073060	3636.11	-0.349051	0.0882937	-3.9533	7.7082e-05	0.000923174	949	SCARB1	F5H4X0	TRUE
ENSG00000170085	231.304	-0.348926	0.113257	-3.08082	0.00206431	0.0143566	375484	SIMC1	Q8NDZ2	TRUE
ENSG00000138769	124.151	-0.348707	0.095979	-3.63316	0.00027997	0.00273379	8999	CDKL2	D6RBJ5	TRUE
ENSG00000179743	139.989	-0.347993	0.0922546	-3.7721	0.000161882	0.0017302	729614	SPEN-AS1		TRUE
ENSG00000143797	965.297	-0.347991	0.141289	-2.46298	0.0137789	0.0641953	129642	MBOAT2	Q6ZWT7	TRUE
ENSG00000119661	315.721	-0.347951	0.103007	-3.37794	0.000730304	0.00608587	83544	DNAL1	G3V389	TRUE
ENSG00000136867	493.085	-0.347073	0.0670321	-5.17772	2.24615e-07	5.13892e-06	1318	SLC31A2	F2Z3D2	TRUE
ENSG00000169884	97.8098	-0.346902	0.128449	-2.70069	0.00691949	0.0377363	7480	WNT10B	O00744	TRUE
ENSG00000166831	51.9409	-0.346369	0.142916	-2.42359	0.0153679	0.0698459	348093	RBPMS2	Q6ZRY4	TRUE
ENSG00000138613	285.047	-0.346125	0.127166	-2.72184	0.00649201	0.0358085	83464	APH1B	Q4R1J8	TRUE
ENSG00000241839	293.644	-0.343867	0.110009	-3.12582	0.00177311	0.012677	80301	PLEKHO2	Q8TD55	TRUE
ENSG00000283341	59.5537	-0.343657	0.147688	-2.32691	0.0199699	0.0853349	NA			TRUE
ENSG00000151881	812.654	-0.343354	0.0584127	-5.87807	4.15077e-09	1.35546e-07	64417	TMEM267	Q0VDI3	TRUE
ENSG00000242779	150.111	-0.343194	0.100139	-3.42718	0.000609889	0.0052421	NA	ZNF702P		TRUE
ENSG00000185818	297.39	-0.3421	0.118776	-2.88022	0.00397393	0.0244485	339983	NAT8L	Q8N9F0	TRUE
ENSG00000128266	390.662	-0.342053	0.0657098	-5.20551	1.93462e-07	4.46951e-06	2781	GNAZ	P19086	TRUE
ENSG00000221944	253.267	-0.342012	0.132312	-2.58488	0.00974125	0.0493468	200765	TIGD1	Q96MW7	TRUE
ENSG00000135439	450.05	-0.341656	0.102527	-3.33234	0.000861193	0.00699442	116986	AGAP2	H0YHB1	TRUE
ENSG00000114405	1089.38	-0.341501	0.113821	-3.00032	0.00269693	0.0178487	57415	CEP15	Q9HBI5	TRUE
ENSG00000112992	1217.55	-0.341365	0.052063	-6.55677	5.49868e-11	2.46526e-09	23530	NNT	A0A590UJM7	TRUE
ENSG00000137070	383.157	-0.341147	0.100953	-3.37927	0.000726773	0.00606384	3590	IL11RA	G3V3V2	TRUE
ENSG00000259803	65.0214	-0.340969	0.133148	-2.56084	0.010442	0.0519621	146429	SLC22A31	A0A804HL90	TRUE
ENSG00000118898	1054.95	-0.340954	0.0764817	-4.45798	8.27361e-06	0.000132906	5493	PPL	K7EKI8	TRUE
ENSG00000168591	1283.27	-0.340154	0.0812197	-4.18808	2.81326e-05	0.000389298	79089	TMUB2	Q71RG4	TRUE
ENSG00000250722	1270.53	-0.340045	0.0907751	-3.74602	0.000179665	0.00188609	6414	SELENOP	P49908	TRUE
ENSG00000111261	110.044	-0.339025	0.131794	-2.57239	0.0100998	0.0507276	54682	MANSC1	F5H3M3	TRUE
ENSG00000255135	175.807	-0.337491	0.0865293	-3.90031	9.6071e-05	0.00111398	124902718	EMSY-DT		TRUE
ENSG00000185924	584.594	-0.3374	0.0913314	-3.69424	0.000220546	0.00224088	146760	RTN4RL1	Q86UN2	TRUE
ENSG00000135549	1167.69	-0.336873	0.114796	-2.93455	0.00334033	0.0212643	5570	PKIB	Q9C010	TRUE
ENSG00000213722	661.251	-0.336301	0.0907913	-3.70411	0.000212133	0.00217019	23564	DDAH2	O95865	TRUE
ENSG00000159199	3579.48	-0.335766	0.076628	-4.38177	1.1772e-05	0.000182088	516	ATP5MC1	Q6FIH7	TRUE
ENSG00000180071	166.775	-0.334317	0.148893	-2.24536	0.0247452	0.0994601	100289137	ANKRD18A	Q8IVF6	TRUE
ENSG00000109911	858.847	-0.333634	0.0725753	-4.59707	4.28472e-06	7.39251e-05	26610	ELP4	A0A1X7SBS0	TRUE
ENSG00000115129	144.947	-0.332949	0.132263	-2.51732	0.0118253	0.0572606	9540	TP53I3	Q53FA7	TRUE
ENSG00000152256	288.958	-0.332836	0.115293	-2.88686	0.00389105	0.0240562	5163	PDK1	Q15118	TRUE
ENSG00000068489	3839.3	-0.332491	0.105304	-3.15744	0.00159163	0.0116127	55771	PRR11	Q96HE9	TRUE
ENSG00000108639	10654.8	-0.332439	0.0838305	-3.96561	7.32075e-05	0.00088427	9144	SYNGR2	K7ENG9	TRUE
ENSG00000149591	763.244	-0.332084	0.0660589	-5.02708	4.98003e-07	1.07059e-05	6876	TAGLN	Q5U0D2	TRUE
ENSG00000147234	303.881	-0.331068	0.125849	-2.63069	0.00852125	0.044529	84443	FRMPD3	A0A0A0MSP7	TRUE
ENSG00000143198	1983.31	-0.330522	0.0446828	-7.39709	1.39206e-13	9.21937e-12	4259	MGST3	O14880	TRUE
ENSG00000050030	204.416	-0.33014	0.127318	-2.59303	0.00951332	0.0484	340533	NEXMIF	Q5QGS0	TRUE
ENSG00000166562	279.245	-0.330093	0.0783047	-4.21549	2.49231e-05	0.000349238	90701	SEC11C	B4DI03	TRUE
ENSG00000150867	1223.75	-0.329921	0.131174	-2.51514	0.0118985	0.0575564	5305	PIP4K2A	S4R320	TRUE
ENSG00000256806	64.8914	-0.328874	0.142661	-2.30529	0.0211506	0.0889322	388327	C17orf100	A8MU93	TRUE
ENSG00000223478	145.04	-0.328414	0.106214	-3.09199	0.00198823	0.0139301	100506100	ZDHHC12-DT		TRUE
ENSG00000122507	257.218	-0.328306	0.109652	-2.99408	0.00275273	0.0181227	27241	BBS9	A0A5F9ZHE7	TRUE
ENSG00000064300	1346.27	-0.328256	0.137965	-2.37926	0.0173473	0.0767784	4804	NGFR	P08138	TRUE
ENSG00000170049	106.494	-0.327699	0.113182	-2.89532	0.00378769	0.0235096	9196	KCNAB3	O43448	TRUE
ENSG00000234420	526.202	-0.327388	0.0956066	-3.42432	0.000616336	0.00529029	NA	ZNF37BP		TRUE
ENSG00000226950	1187.12	-0.326867	0.069274	-4.71846	2.37637e-06	4.31287e-05	57291	DANCR		TRUE
ENSG00000146955	128.135	-0.326792	0.10773	-3.03344	0.00241781	0.0163453	401409	RAB19	A4D1S5	TRUE
ENSG00000248275	117.135	-0.325594	0.118678	-2.74351	0.00607858	0.0339849	100507602	TRIM52-AS1		TRUE
ENSG00000169715	2679.24	-0.325013	0.11678	-2.78312	0.00538384	0.0310101	4493	MT1E	P04732	TRUE
ENSG00000168394	346.994	-0.324268	0.0743877	-4.35916	1.30562e-05	0.000200518	6890	TAP1	X5CKB3	TRUE
ENSG00000183826	485.81	-0.324176	0.0962626	-3.36762	0.00075819	0.00628495	114781	BTBD9	C9JVC1	TRUE
ENSG00000111906	892.682	-0.323622	0.06077	-5.32536	1.00756e-07	2.45706e-06	51020	HDDC2	V9GZ04	TRUE
ENSG00000243479	138.924	-0.323615	0.0951163	-3.40231	0.000668196	0.00564809	645249	MNX1-AS1		TRUE
ENSG00000185344	593.801	-0.323444	0.0754435	-4.28724	1.8091e-05	0.000264909	23545	ATP6V0A2	F5H5F3	TRUE
ENSG00000102007	4958.29	-0.322949	0.124064	-2.60309	0.00923883	0.0472583	5355	PLP2	Q04941	TRUE
ENSG00000204386	246.182	-0.322578	0.0920709	-3.50358	0.000459055	0.00414088	4758	NEU1	Q99519	TRUE
ENSG00000107798	2047.22	-0.322415	0.0845677	-3.81251	0.000137565	0.00150002	3988	LIPA	Q5T073	TRUE
ENSG00000156858	1593.93	-0.322155	0.106488	-3.02527	0.00248408	0.0166798	78994	PRR14	H3BQL8	TRUE
ENSG00000147687	1639.27	-0.321258	0.0675865	-4.75329	2.00132e-06	3.6998e-05	83940	TATDN1	Q6P1N9	TRUE
ENSG00000129195	864.865	-0.321255	0.100203	-3.20603	0.0013458	0.0101089	54478	PIMREG	I3L427	TRUE
ENSG00000119673	463.172	-0.321128	0.060727	-5.28806	1.23623e-07	2.96699e-06	10965	ACOT2	P49753	TRUE
ENSG00000188185	203.751	-0.320527	0.122941	-2.60715	0.00912985	0.0468277	NA	LINC00265		TRUE
ENSG00000125457	1294.75	-0.320451	0.0411874	-7.78032	7.23434e-15	5.59624e-13	57409	MIF4GD	J3QKW3	TRUE
ENSG00000133985	1837.44	-0.319954	0.0704777	-4.53979	5.63096e-06	9.41403e-05	23508	TTC9	Q92623	TRUE
ENSG00000255198	158.95	-0.319951	0.0947624	-3.37635	0.00073454	0.00611577	NA	SNHG9		TRUE
ENSG00000056972	1313.92	-0.319444	0.116247	-2.74797	0.00599651	0.0336257	10758	TRAF3IP2	O43734	TRUE
ENSG00000176678	97.4229	-0.318176	0.133023	-2.39188	0.0167621	0.0747777	2300	FOXL1	Q12952	TRUE
ENSG00000136933	645.609	-0.318046	0.0651517	-4.88163	1.05215e-06	2.09265e-05	10244	RABEPK	Q5T1S4	TRUE
ENSG00000144749	1592.3	-0.317098	0.0959058	-3.30635	0.000945195	0.00754419	26018	LRIG1	Q96JA1	TRUE
ENSG00000171552	2990.95	-0.316773	0.0879679	-3.60101	0.000316984	0.00304172	598	BCL2L1	Q07817	TRUE
ENSG00000137474	157.909	-0.315807	0.114645	-2.75465	0.00587541	0.0330864	4647	MYO7A	H7C4D8	TRUE
ENSG00000178695	159.65	-0.315129	0.117727	-2.67678	0.00743337	0.039882	115207	KCTD12	Q96CX2	TRUE
ENSG00000108395	3780.08	-0.314782	0.102435	-3.07301	0.00211914	0.0146539	4591	TRIM37	J3QRK3	TRUE
ENSG00000128881	225.475	-0.314602	0.0887858	-3.54339	0.000395022	0.00364785	146057	TTBK2	H3BMY7	TRUE
ENSG00000185684	104.42	-0.314081	0.109947	-2.85667	0.00428117	0.0259663	NA	EP400P1		TRUE
ENSG00000159685	450.024	-0.313992	0.0537248	-5.84445	5.08256e-09	1.60926e-07	84303	CHCHD6	Q9BRQ6	TRUE
ENSG00000285589	120.133	-0.313984	0.117848	-2.66431	0.0077146	0.0410756	NA			TRUE
ENSG00000101166	7644.06	-0.313735	0.0234128	-13.4001	6.03457e-41	4.21861e-38	51012	PRELID3B	Q9Y3B1	TRUE
ENSG00000196704	3213.72	-0.313492	0.0849076	-3.69215	0.000222367	0.0022546	51321	AMZ2	J3KS38	TRUE
ENSG00000182197	1933.52	-0.313174	0.0801774	-3.90601	9.38341e-05	0.00108925	2131	EXT1	F8WF54	TRUE
ENSG00000165915	2102.9	-0.31263	0.0661754	-4.72425	2.30961e-06	4.20385e-05	91252	SLC39A13	Q96H72	TRUE
ENSG00000204520	219.322	-0.312616	0.106576	-2.93325	0.0033543	0.0213173	100507436	MICA	A0A1W2PRA6	TRUE
ENSG00000114270	1486.65	-0.312433	0.0592153	-5.27622	1.31873e-07	3.15076e-06	1294	COL7A1	Q02388	TRUE
ENSG00000163069	417.203	-0.312017	0.0779099	-4.00485	6.20566e-05	0.000773148	6443	SGCB	Q16585	TRUE
ENSG00000189067	7649.87	-0.311576	0.0433961	-7.1798	6.98119e-13	4.13072e-11	9516	LITAF	Q99732	TRUE
ENSG00000105926	935.868	-0.311522	0.0851468	-3.65864	0.000253557	0.00251756	51678	PALS2	B8ZZG1	TRUE
ENSG00000148671	4515.28	-0.311491	0.0770779	-4.04125	5.31664e-05	0.000673049	10974	ADIRF	Q15847	TRUE
ENSG00000153558	123.854	-0.311274	0.118894	-2.61809	0.00884226	0.0456878	25827	FBXL2	F8WCQ8	TRUE
ENSG00000170946	559.022	-0.310962	0.0728959	-4.26584	1.99154e-05	0.000290049	120526	DNAJC24	E9PID3	TRUE
ENSG00000152240	731.599	-0.310763	0.115299	-2.69527	0.00703315	0.0382126	115106	HAUS1	K7EJA9	TRUE
ENSG00000141698	1506.13	-0.310495	0.102514	-3.0288	0.00245524	0.0165215	115024	NT5C3B	Q969T7	TRUE
ENSG00000112514	967.871	-0.309966	0.092518	-3.35033	0.000807141	0.00662958	51596	CUTA	C9IZG4	TRUE
ENSG00000139323	1893.58	-0.308869	0.0374357	-8.25066	1.57527e-16	1.5093e-14	282809	POC1B	F8VV91	TRUE
ENSG00000107960	823.731	-0.308775	0.0720625	-4.28482	1.8289e-05	0.000267493	79991	STN1	A0A8V8TN12	TRUE
ENSG00000237854	310.55	-0.308211	0.122607	-2.51382	0.0119431	0.0576979	NA	LINC00674		TRUE
ENSG00000140854	1979.74	-0.30789	0.0430041	-7.15955	8.09412e-13	4.71533e-11	10300	KATNB1	Q9BVA0	TRUE
ENSG00000163617	129.375	-0.30744	0.111717	-2.75194	0.00592438	0.0333073	57577	CCDC191	F8WCI8	TRUE
ENSG00000197296	1054.81	-0.307169	0.0862878	-3.55982	0.000371111	0.00346425	128486	FITM2	Q8N6M3	TRUE
ENSG00000168071	109.324	-0.306541	0.108296	-2.83058	0.00464642	0.027713	283234	CCDC88B	A6NC98	TRUE
ENSG00000154654	1406.06	-0.30649	0.0354389	-8.6484	5.22271e-18	5.73132e-16	4685	NCAM2	O15394	TRUE
ENSG00000102362	1061.8	-0.305659	0.131472	-2.3249	0.0200775	0.0856218	94121	SYTL4	Q96C24	TRUE
ENSG00000186687	1200.38	-0.305047	0.0717785	-4.24984	2.13923e-05	0.000308229	90624	LYRM7	Q5U5X0	TRUE
ENSG00000150510	75.4736	-0.30457	0.120717	-2.52302	0.0116352	0.0566165	220108	FAM124A	Q86V42	TRUE
ENSG00000243660	88.8565	-0.303884	0.132341	-2.29621	0.0216636	0.0904248	642819	ZNF487	A0A494C0H0	TRUE
ENSG00000129219	894.089	-0.302839	0.0791872	-3.82434	0.000131123	0.00143892	5338	PLD2	O14939	TRUE
ENSG00000221821	94.1133	-0.302833	0.125594	-2.4112	0.0159	0.0717249	441150	C6orf226	Q5I0X4	TRUE
ENSG00000156172	569.87	-0.302704	0.0928912	-3.2587	0.00111925	0.0087009	157657	CFAP418	Q96NL8	TRUE
ENSG00000088727	113.254	-0.302438	0.119686	-2.52692	0.0115067	0.0561402	64147	KIF9	Q9HAQ2	TRUE
ENSG00000060642	327.709	-0.301994	0.0955355	-3.16106	0.00157196	0.0115048	55650	PIGV	A0A8I5KRV8	TRUE
ENSG00000198833	1138.79	-0.301713	0.0640394	-4.71137	2.46062e-06	4.44017e-05	51465	UBE2J1	Q9Y385	TRUE
ENSG00000133328	111.773	-0.300847	0.131355	-2.29034	0.0220014	0.0914706	54979	PLAAT2	Q9NWW9	TRUE
ENSG00000103479	3028.14	-0.300841	0.0378539	-7.94744	1.90409e-15	1.55583e-13	5934	RBL2	Q08999	TRUE
ENSG00000072506	5789.27	-0.300353	0.105654	-2.84279	0.00447205	0.0268907	3028	HSD17B10	Q5H928	TRUE
ENSG00000166352	332.575	-0.299823	0.126672	-2.36693	0.0179365	0.0787328	119710	IFTAP	A0A7I2V4J5	TRUE
ENSG00000143570	131.33	-0.299814	0.124001	-2.41784	0.0156131	0.0707554	27173	SLC39A1	A0A0A0MTL8	TRUE
ENSG00000108406	2171.78	-0.299568	0.112601	-2.66044	0.00780384	0.0414914	79665	DHX40	J3KS08	TRUE
ENSG00000107175	1189.94	-0.298827	0.0704395	-4.24232	2.21223e-05	0.000316572	10488	CREB3	O43889	TRUE
ENSG00000006007	2421.28	-0.29869	0.0801447	-3.72688	0.000193867	0.00200287	51573	GDE1	H3BRL5	TRUE
ENSG00000108384	1295.22	-0.298569	0.129017	-2.31419	0.0206575	0.0874239	5889	RAD51C	A0A8V8TL64	TRUE
ENSG00000243667	201.293	-0.298477	0.117967	-2.53017	0.0114008	0.0557344	116143	DNAAF10	Q96MX6	TRUE
ENSG00000270344	146.593	-0.298473	0.123255	-2.42158	0.0154531	0.0701485	NA	POC1B-AS1		TRUE
ENSG00000179085	616.339	-0.298008	0.0615301	-4.84329	1.27704e-06	2.48679e-05	54344	DPM3	Q9P2X0	TRUE
ENSG00000167703	138.498	-0.297857	0.119616	-2.4901	0.0127707	0.0605056	124935	SLC43A2	Q8N370	TRUE
ENSG00000081087	404.447	-0.297809	0.0809331	-3.67969	0.000233519	0.00234826	28962	OSTM1	A0A8V8TPT2	TRUE
ENSG00000214176	693.619	-0.297708	0.121179	-2.45677	0.0140193	0.0650327	NA	PLEKHM1P1		TRUE
ENSG00000204568	622.612	-0.297045	0.115018	-2.58258	0.00980639	0.0495703	28973	MRPS18B	Q9Y676	TRUE
ENSG00000179965	392.831	-0.296808	0.0832841	-3.5638	0.000365525	0.00342087	51333	ZNF771	Q7L3S4	TRUE
ENSG00000230091	404.804	-0.296062	0.0616075	-4.80562	1.5427e-06	2.94142e-05	NA	TMEM254-AS1		TRUE
ENSG00000204344	129.694	-0.296056	0.105508	-2.80601	0.00501588	0.0294116	8859	STK19	A0A140T8X5	TRUE
ENSG00000141401	1340.86	-0.295865	0.0545723	-5.42151	5.90966e-08	1.5135e-06	3613	IMPA2	K7EL65	TRUE
ENSG00000131067	413.52	-0.295642	0.118924	-2.48596	0.0129201	0.0610737	2686	GGT7	Q9UJ14	TRUE
ENSG00000131788	1306.41	-0.295641	0.0359538	-8.2228	1.98798e-16	1.88149e-14	10401	PIAS3	Q9Y6X2	TRUE
ENSG00000135119	336.047	-0.295352	0.0855221	-3.45351	0.000553334	0.00483751	84900	RNFT2	A0A7I2V5U1	TRUE
ENSG00000267100	267.955	-0.295322	0.10081	-2.92949	0.00339516	0.0215263	147727	ILF3-DT		TRUE
ENSG00000182240	2028.1	-0.29514	0.0567453	-5.20113	1.98079e-07	4.57059e-06	25825	BACE2	Q9Y5Z0	TRUE
ENSG00000183696	168.109	-0.295082	0.112308	-2.62744	0.00860289	0.044804	7378	UPP1	C9K0J2	TRUE
ENSG00000273117	125.352	-0.294814	0.117501	-2.50903	0.0121065	0.0582783	NA	INSIG1-DT		TRUE
ENSG00000257365	135.71	-0.294608	0.122175	-2.41137	0.0158928	0.0717249	100529261	FNTB	P49356	TRUE
ENSG00000110536	559.994	-0.293599	0.0732444	-4.00848	6.11098e-05	0.000763872	114971	PTPMT1	E9PQM0	TRUE
ENSG00000179195	12476.5	-0.293385	0.052335	-5.6059	2.07172e-08	5.81901e-07	144348	ZNF664	Q8N3J9	TRUE
ENSG00000107537	677.506	-0.293187	0.0479927	-6.10899	1.00263e-09	3.67469e-08	5264	PHYH	C9IYS5	TRUE
ENSG00000164989	62.4518	-0.293151	0.128891	-2.27441	0.0229411	0.0943592	203238	CCDC171	Q6TFL3	TRUE
ENSG00000261455	182.561	-0.292962	0.0931621	-3.14465	0.00166286	0.0120117	NA	LINC01003		TRUE
ENSG00000181029	75.1835	-0.292547	0.114722	-2.55006	0.0107705	0.0532824	126003	TRAPPC5	Q8IUR0	TRUE
ENSG00000134278	1150.88	-0.292516	0.0526324	-5.55771	2.73335e-08	7.48795e-07	56907	SPIRE1	Q08AE8	TRUE
ENSG00000204237	885.925	-0.292501	0.0609863	-4.79617	1.61726e-06	3.06792e-05	339229	OXLD1	Q5BKU9	TRUE
ENSG00000215068	200.991	-0.291565	0.105452	-2.7649	0.005694	0.0323815	153684	ANXA2R-AS1		TRUE
ENSG00000139793	672.934	-0.2914	0.114129	-2.55326	0.010672	0.0528838	10150	MBNL2	A0A994J506	TRUE
ENSG00000110435	3775.21	-0.291089	0.0500527	-5.81565	6.0397e-09	1.87808e-07	8050	PDHX	E9PLU0	TRUE
ENSG00000164253	1136.85	-0.291035	0.049772	-5.84736	4.99432e-09	1.59236e-07	55255	WDR41	D6RBY6	TRUE
ENSG00000163689	190.172	-0.290415	0.101595	-2.85855	0.00425581	0.0258291	200844	CFAP20DC	F8WF72	TRUE
ENSG00000214413	335.456	-0.289983	0.0689271	-4.2071	2.58666e-05	0.000361118	92482	BBIP1	A8MTZ0	TRUE
ENSG00000242193	122.092	-0.289951	0.0963774	-3.0085	0.00262543	0.0175044	NA	CRYZL2P		TRUE
ENSG00000251350	83.8034	-0.289569	0.11991	-2.41489	0.0157402	0.0712802	100506827	LINC02475		TRUE
ENSG00000167740	228.326	-0.289516	0.0847476	-3.41621	0.00063499	0.00542327	124936	CYB5D2	Q8WUJ1	TRUE
ENSG00000213025	103.197	-0.289398	0.0986326	-2.9341	0.00334518	0.0212858	NA	COX20P1		TRUE
ENSG00000137100	3011.15	-0.289374	0.0316054	-9.15582	5.39443e-20	7.12027e-18	11258	DCTN3	A0A0A0MRV8	TRUE
ENSG00000011105	3661.6	-0.289001	0.0948821	-3.04589	0.00231991	0.0158195	10867	TSPAN9	O75954	TRUE
ENSG00000173890	2736.71	-0.288372	0.0665149	-4.33544	1.45469e-05	0.000219658	26996	GPR160	C9JBW1	TRUE
ENSG00000147684	9117.51	-0.288352	0.0689581	-4.18155	2.89524e-05	0.000397726	4715	NDUFB9	Q9Y6M9	TRUE
ENSG00000114738	1581.92	-0.2878	0.0353446	-8.14268	3.86636e-16	3.50854e-14	7867	MAPKAPK3	A0A024R2W7	TRUE
ENSG00000180423	244.921	-0.287138	0.120095	-2.39094	0.0168055	0.0749312	283254	HARBI1	E9PK24	TRUE
ENSG00000204310	351.477	-0.28662	0.0766625	-3.73873	0.000184956	0.00192931	10554	AGPAT1	Q99943	TRUE
ENSG00000130962	258.636	-0.286596	0.0953432	-3.00594	0.00264759	0.0176024	5638	PRRG1	O14668	TRUE
ENSG00000065600	286.371	-0.286525	0.074798	-3.83065	0.000127804	0.00140987	55248	PACC1	Q9H813	TRUE
ENSG00000136463	1610.93	-0.28638	0.0746144	-3.83813	0.000123976	0.00137314	51204	TACO1	Q9BSH4	TRUE
ENSG00000123643	904.848	-0.286026	0.0442543	-6.46323	1.02492e-10	4.4067e-09	206358	SLC36A1	E5RHG5	TRUE
ENSG00000168672	7901.97	-0.285823	0.0893538	-3.19878	0.00138009	0.0103247	157638	LRATD2	Q96KN1	TRUE
ENSG00000140941	1636.24	-0.285706	0.0445893	-6.40751	1.47918e-10	6.23205e-09	81631	MAP1LC3B	Q9GZQ8	TRUE
ENSG00000186577	509.276	-0.285249	0.110369	-2.58451	0.00975175	0.0493735	221491	SMIM29	Q86T20	TRUE
ENSG00000237424	214.187	-0.285231	0.0797412	-3.57696	0.000347618	0.003279	84793	FOXD2-AS1		TRUE
ENSG00000166347	576.378	-0.285053	0.124517	-2.28928	0.0220633	0.0916877	1528	CYB5A	P00167	TRUE
ENSG00000133619	262.306	-0.284334	0.108192	-2.62805	0.00858753	0.0447697	84626	KRBA1	A5PL33	TRUE
ENSG00000008282	5532.08	-0.283235	0.0323838	-8.74619	2.20668e-18	2.49408e-16	6856	SYPL1	C9JYN0	TRUE
ENSG00000072840	250.891	-0.282686	0.0967382	-2.92218	0.00347595	0.021928	2121	EVC	E9PCN4	TRUE
ENSG00000135736	314.641	-0.282614	0.113446	-2.49118	0.0127319	0.0604262	92922	CCDC102A	Q96A19	TRUE
ENSG00000177731	3649.66	-0.282582	0.0331328	-8.52875	1.47935e-17	1.54269e-15	2314	FLII	A0A1W2PR04	TRUE
ENSG00000182628	5549.55	-0.282134	0.10449	-2.70011	0.00693171	0.0377702	348235	SKA2	J3KTC5	TRUE
ENSG00000047662	964.955	-0.282123	0.0694969	-4.0595	4.91778e-05	0.000629735	27146	FAM184B	Q9ULE4	TRUE
ENSG00000280789	1162.35	-0.281946	0.103961	-2.71204	0.00668708	0.0367021	79447	PAGR1	Q9BTK6	TRUE
ENSG00000188026	652.808	-0.281748	0.0898066	-3.13727	0.00170529	0.0122852	353116	RILPL1	A0A1B0GVV3	TRUE
ENSG00000172992	1700.87	-0.281744	0.0764193	-3.68682	0.000227078	0.00228958	79877	DCAKD	A0A8J9G8Q5	TRUE
ENSG00000123080	871.124	-0.281564	0.0453511	-6.20853	5.34808e-10	2.02701e-08	1031	CDKN2C	P42773	TRUE
ENSG00000081320	634.611	-0.2806	0.0504873	-5.55783	2.73145e-08	7.48795e-07	9262	STK17B	O94768	TRUE
ENSG00000156958	495.881	-0.280546	0.0609024	-4.60648	4.09533e-06	7.09168e-05	2585	GALK2	H0YLL8	TRUE
ENSG00000160753	2981.16	-0.280259	0.0907213	-3.08923	0.00200674	0.0140256	23623	RUSC1	Q68CX2	TRUE
ENSG00000196074	10079	-0.277389	0.0859225	-3.22836	0.001245	0.0094565	10388	SYCP2	Q9BX26	TRUE
ENSG00000162623	682.307	-0.277334	0.0520274	-5.33055	9.79182e-08	2.40498e-06	127253	TYW3	V9GY40	TRUE
ENSG00000070886	659.128	-0.277317	0.0742414	-3.73534	0.00018746	0.00194841	2046	EPHA8	P29322	TRUE
ENSG00000231607	314.753	-0.276937	0.0965979	-2.8669	0.00414509	0.0253305	8847	DLEU2		TRUE
ENSG00000251493	269.511	-0.276538	0.0748999	-3.6921	0.000222414	0.0022546	2297	FOXD1	Q16676	TRUE
ENSG00000139998	1844.77	-0.276357	0.107923	-2.56069	0.0104465	0.051971	376267	RAB15	A0A2R8YDI9	TRUE
ENSG00000139168	1511.67	-0.276265	0.0437141	-6.3198	2.61898e-10	1.06537e-08	85437	ZCRB1	G3V1V1	TRUE
ENSG00000006025	773.929	-0.276244	0.087638	-3.1521	0.00162101	0.011777	114881	OSBPL7	J3QLK7	TRUE
ENSG00000273466	82.2602	-0.275815	0.118908	-2.31956	0.0203645	0.0865525	NA	NA	NA	TRUE
ENSG00000152422	167.044	-0.275724	0.0966884	-2.85168	0.00434895	0.0262845	7518	XRCC4	A0A024RAL0	TRUE
ENSG00000183137	112.167	-0.275299	0.120364	-2.28722	0.0221828	0.092103	285753	CEP57L1	E5RJG4	TRUE
ENSG00000146416	559.159	-0.274879	0.0878492	-3.12899	0.00175408	0.0125648	51390	AIG1	Q9NVV5	TRUE
ENSG00000117215	409.478	-0.274751	0.071092	-3.86473	0.000111214	0.00125398	26279	PLA2G2D	Q9UNK4	TRUE
ENSG00000110429	3515.02	-0.274642	0.0307145	-8.94175	3.83045e-19	4.6346e-17	26273	FBXO3	E9PL46	TRUE
ENSG00000205309	99.1024	-0.274529	0.118787	-2.3111	0.0208275	0.0879266	56953	NT5M	J3QLR5	TRUE
ENSG00000183248	436.336	-0.273749	0.0857428	-3.19268	0.0014096	0.0104997	80164	PRR36	Q9H6K5	TRUE
ENSG00000106804	399.408	-0.273374	0.0819117	-3.33742	0.000845591	0.00689142	727	C5	A0A8V8TN26	TRUE
ENSG00000108829	15274.5	-0.273331	0.0947693	-2.88418	0.0039244	0.0241911	55379	LRRC59	Q96AG4	TRUE
ENSG00000141527	287.624	-0.272854	0.0949029	-2.87508	0.00403922	0.0247774	79092	CARD14	A0A494C199	TRUE
ENSG00000145545	759.911	-0.272744	0.105962	-2.57398	0.0100536	0.0505895	6715	SRD5A1	P18405	TRUE
ENSG00000235954	160.132	-0.272384	0.100173	-2.71914	0.00654509	0.0360592	284900	TTC28-AS1		TRUE
ENSG00000101444	6062.38	-0.272214	0.066606	-4.08693	4.37118e-05	0.000566478	191	AHCY	P23526	TRUE
ENSG00000285053	134.229	-0.272114	0.104827	-2.59583	0.00943638	0.0480733	NA		A0A2R8YF12	TRUE
ENSG00000100307	773.283	-0.271498	0.0675732	-4.01783	5.87357e-05	0.000736635	23492	CBX7	O95931	TRUE
ENSG00000097021	1877.94	-0.27124	0.0353955	-7.66313	1.8146e-14	1.33791e-12	11332	ACOT7	O00154	TRUE
ENSG00000266865	90.6474	-0.271099	0.115198	-2.35333	0.0186059	0.0809805	NA			TRUE
ENSG00000133195	3568.54	-0.270917	0.0773272	-3.50351	0.000459171	0.00414088	201266	SLC39A11	Q8N1S5	TRUE
ENSG00000171160	394.73	-0.270536	0.0983631	-2.75038	0.00595259	0.0334268	118812	MORN4	Q8NDC4	TRUE
ENSG00000254682	168.135	-0.269128	0.116207	-2.31593	0.020562	0.0870976	NA	DHCR7-DT		TRUE
ENSG00000047230	2666.33	-0.268234	0.0309412	-8.66914	4.35383e-18	4.80576e-16	56474	CTPS2	Q9NRF8	TRUE
ENSG00000158079	497.696	-0.268166	0.0623083	-4.30386	1.67846e-05	0.000248478	138639	PTPDC1	A2A3K4	TRUE
ENSG00000164182	320.951	-0.268149	0.059563	-4.50194	6.73347e-06	0.000111194	91942	NDUFAF2	A0A7I2V3X5	TRUE
ENSG00000255408	128.292	-0.268125	0.105271	-2.547	0.0108653	0.0536306	56145	PCDHA3	Q9Y5H8	TRUE
ENSG00000138449	10431.4	-0.267977	0.0640801	-4.18191	2.89073e-05	0.000397686	30061	SLC40A1	Q9NP59	TRUE
ENSG00000170425	123.959	-0.267686	0.0911812	-2.93575	0.00332738	0.0212033	136	ADORA2B	P29275	TRUE
ENSG00000114268	370.566	-0.267544	0.0933534	-2.86593	0.00415784	0.0253732	5210	PFKFB4	C9JX77	TRUE
ENSG00000204619	201.904	-0.266714	0.0823749	-3.23781	0.00120453	0.00922704	6992	PPP1R11	Q5SRK2	TRUE
ENSG00000144161	449.378	-0.266583	0.0726164	-3.67111	0.000241496	0.00241688	84524	ZC3H8	Q8N5P1	TRUE
ENSG00000163743	601.558	-0.266369	0.0617599	-4.31298	1.61071e-05	0.000239576	25898	RCHY1	Q96PM5	TRUE
ENSG00000197385	179.607	-0.266359	0.103376	-2.5766	0.0099777	0.0502613	344787	ZNF860	A6NHJ4	TRUE
ENSG00000248049	254.263	-0.266329	0.10159	-2.62161	0.0087515	0.0453306	NA	UBA6-DT		TRUE
ENSG00000196705	962.922	-0.266301	0.0583999	-4.55996	5.11632e-06	8.61468e-05	170959	ZNF431	M0QXY3	TRUE
ENSG00000102977	1582.9	-0.26608	0.0725523	-3.66743	0.000245001	0.00244182	65057	ACD	A0A8Q3WKP5	TRUE
ENSG00000129657	2366.76	-0.265944	0.0518459	-5.12952	2.90489e-07	6.53514e-06	6397	SEC14L1	Q92503	TRUE
ENSG00000215105	288.2	-0.265558	0.112979	-2.35051	0.0187475	0.0814969	NA	TTC3P1		TRUE
ENSG00000184307	610.605	-0.265121	0.0853627	-3.10581	0.00189757	0.0134195	254887	ZDHHC23	A0A1W2PRJ8	TRUE
ENSG00000141198	5145.64	-0.265092	0.104079	-2.54704	0.0108642	0.0536306	10040	TOM1L1	O75674	TRUE
ENSG00000198937	482.147	-0.26501	0.0675694	-3.92204	8.78037e-05	0.00103323	154467	CCDC167	Q9P0B6	TRUE
ENSG00000130347	160.919	-0.264963	0.102541	-2.58397	0.00976696	0.0494372	84816	RTN4IP1	G3V1R2	TRUE
ENSG00000247679	111.111	-0.26489	0.11636	-2.27648	0.0228172	0.0939518	NA			TRUE
ENSG00000149100	5508.84	-0.264863	0.0485781	-5.4523	4.97211e-08	1.2909e-06	10480	EIF3M	E9PRY0	TRUE
ENSG00000213186	833.396	-0.264296	0.0537227	-4.91963	8.67069e-07	1.75412e-05	286827	TRIM59	C9J614	TRUE
ENSG00000215252	271.334	-0.264084	0.0908039	-2.90829	0.00363414	0.022736	440270	GOLGA8B	C9J1B5	TRUE
ENSG00000213523	644.259	-0.263917	0.0590294	-4.47094	7.78767e-06	0.000126065	10011	SRA1	Q9HD15	TRUE
ENSG00000135749	811.998	-0.263786	0.0911607	-2.89363	0.00380814	0.0236055	80003	PCNX2	E7EVZ6	TRUE
ENSG00000107262	1576.17	-0.262639	0.114868	-2.28644	0.0222285	0.0922117	573	BAG1	Q99933	TRUE
ENSG00000156671	1285.43	-0.26205	0.106984	-2.44943	0.0143083	0.0661124	142891	SAMD8	Q96LT4	TRUE
ENSG00000120162	1119.81	-0.26187	0.0934582	-2.802	0.00507867	0.029678	79817	MOB3B	Q86TA1	TRUE
ENSG00000109881	1590.6	-0.261628	0.116448	-2.24674	0.0246564	0.0991667	91057	CCDC34	Q96HJ3	TRUE
ENSG00000135596	285.597	-0.261199	0.105012	-2.48732	0.0128708	0.060932	64780	MICAL1	Q8TDZ2	TRUE
ENSG00000215915	171.161	-0.260959	0.0904131	-2.88629	0.0038981	0.0240919	219293	ATAD3C	Q5T2N8	TRUE
ENSG00000103021	522.732	-0.260765	0.0765191	-3.40784	0.000654782	0.00555461	29070	CCDC113	H3BQS9	TRUE
ENSG00000197905	2203.79	-0.260609	0.109829	-2.37286	0.0176512	0.0778244	7004	TEAD4	H0YFK0	TRUE
ENSG00000163624	1392.6	-0.260522	0.0456182	-5.71094	1.12357e-08	3.33974e-07	1040	CDS1	A0A024RDG8	TRUE
ENSG00000134258	3399.44	-0.260507	0.0801349	-3.25085	0.00115061	0.00889345	79679	VTCN1	Q5T2L0	TRUE
ENSG00000237190	1019.58	-0.260249	0.0374955	-6.94081	3.8985e-12	2.07279e-10	91368	CDKN2AIPNL	Q96HQ2	TRUE
ENSG00000196189	825.753	-0.259675	0.0444112	-5.84705	5.00362e-09	1.59264e-07	64218	SEMA4A	Q9H3S1	TRUE
ENSG00000072135	2331.23	-0.259258	0.0690645	-3.75385	0.000174141	0.00184347	26469	PTPN18	Q99952	TRUE
ENSG00000085117	8453.29	-0.25923	0.0340258	-7.61863	2.56374e-14	1.86117e-12	3732	CD82	E9PJC7	TRUE
ENSG00000130024	1210.53	-0.258795	0.038216	-6.77189	1.27108e-11	6.33027e-10	55274	PHF10	Q8WUB8	TRUE
ENSG00000120756	880.544	-0.25852	0.0457733	-5.64783	1.62489e-08	4.67236e-07	5357	PLS1	C9JYI1	TRUE
ENSG00000163818	375.231	-0.258325	0.107223	-2.40924	0.0159859	0.0720473	54585	LZTFL1	Q9NQ48	TRUE
ENSG00000239672	3411.54	-0.257485	0.0987899	-2.60639	0.00915028	0.046907	4830	NME1	P15531	TRUE
ENSG00000156787	1199.8	-0.257362	0.0684573	-3.75946	0.00017028	0.00180665	93594	TBC1D31	E7ERK7	TRUE
ENSG00000213445	441.633	-0.25702	0.0704349	-3.64904	0.000263222	0.00259494	6494	SIPA1	Q96FS4	TRUE
ENSG00000141696	922.154	-0.256957	0.0713295	-3.60239	0.000315304	0.00302868	10609	P3H4	Q92791	TRUE
ENSG00000174721	179.736	-0.256791	0.0854052	-3.00674	0.00264066	0.0175687	143282	FGFBP3	Q8TAT2	TRUE
ENSG00000148219	529.546	-0.255866	0.111249	-2.29994	0.0214515	0.0898226	23245	ASTN2	O75129	TRUE
ENSG00000011347	5505.51	-0.2557	0.08126	-3.14669	0.0016513	0.01195	9066	SYT7	O43581	TRUE
ENSG00000143164	3403.77	-0.255118	0.10575	-2.41246	0.0158451	0.0716008	55827	DCAF6	F2Z305	TRUE
ENSG00000156345	342.69	-0.25504	0.0727311	-3.50662	0.00045383	0.00410448	23552	CDK20	Q8IZL9	TRUE
ENSG00000062716	3960.31	-0.255025	0.100084	-2.5481	0.0108312	0.0535041	81671	VMP1	K7EL93	TRUE
ENSG00000143156	364.684	-0.254813	0.0638364	-3.99166	6.56119e-05	0.000809957	29922	NME7	Q9Y5B8	TRUE
ENSG00000255517	112.733	-0.254237	0.107387	-2.36748	0.0179098	0.0787074	101928069	DPP3-DT		TRUE
ENSG00000149179	1431.37	-0.254077	0.0621591	-4.08753	4.36e-05	0.00056599	79096	CSTPP1	E9PI28	TRUE
ENSG00000103942	1561.36	-0.254047	0.0528338	-4.80842	1.5213e-06	2.91223e-05	9455	HOMER2	H0YNR9	TRUE
ENSG00000124615	190.052	-0.253813	0.10461	-2.42628	0.0152543	0.0695252	4337	MOCS1	Q9NZB8	TRUE
ENSG00000117013	206.694	-0.253655	0.0782221	-3.24275	0.00118382	0.00910911	9132	KCNQ4	P56696	TRUE
ENSG00000171295	240.545	-0.253503	0.08571	-2.95769	0.00309957	0.0200426	126070	ZNF440	K7EJ55	TRUE
ENSG00000110911	1629.32	-0.253368	0.03738	-6.77817	1.21707e-11	6.10962e-10	4891	SLC11A2	A0A2R8Y5L1	TRUE
ENSG00000075142	1032.28	-0.252692	0.0801345	-3.15335	0.00161408	0.0117357	6717	SRI	P30626	TRUE
ENSG00000165476	2351.56	-0.252594	0.0914395	-2.76242	0.0057375	0.0325407	221035	REEP3	Q6NUK4	TRUE
ENSG00000137337	527.209	-0.252156	0.0662096	-3.80845	0.00013984	0.00151956	9656	MDC1	Q14676	TRUE
ENSG00000148943	1171.02	-0.252062	0.0488422	-5.16073	2.45983e-07	5.58717e-06	55327	LIN7C	Q9NUP9	TRUE
ENSG00000127838	1250.17	-0.251991	0.0892929	-2.82207	0.00477144	0.0283033	25953	PNKD	A0A8I5KXK0	TRUE
ENSG00000128694	302.049	-0.251942	0.0905957	-2.78095	0.00542005	0.0311616	64172	OSGEPL1	E7EVL7	TRUE
ENSG00000065357	423.378	-0.251607	0.107914	-2.33156	0.0197238	0.084759	1606	DGKA	C9JM35	TRUE
ENSG00000125821	529.031	-0.250959	0.0784358	-3.19955	0.00137643	0.0103055	92675	DTD1	A0A2R8YCT7	TRUE
ENSG00000121691	4735.46	-0.250767	0.0603213	-4.15718	3.22195e-05	0.000434079	847	CAT	P04040	TRUE
ENSG00000069974	724.036	-0.250733	0.10752	-2.33197	0.0197022	0.0847106	5873	RAB27A	H3BU81	TRUE
ENSG00000119403	1914.01	-0.250404	0.0558328	-4.48489	7.29529e-06	0.000118911	26147	PHF19	X6RER8	TRUE
ENSG00000143375	2022.07	-0.250261	0.0634739	-3.94274	8.05564e-05	0.000961126	57530	CGN	Q9P2M7	TRUE
ENSG00000147889	883.727	-0.250148	0.0795209	-3.14568	0.001657	0.0119785	1029	CDKN2A	Q8N726	TRUE
ENSG00000164251	307.44	-0.249563	0.0930507	-2.68201	0.00731816	0.0393646	2150	F2RL1	D6RJH3	TRUE
ENSG00000112031	150.728	-0.249498	0.0857687	-2.90896	0.00362631	0.0227096	54516	MTRF1L	Q5TF45	TRUE
ENSG00000166411	1224.25	-0.249177	0.0367511	-6.78012	1.20079e-11	6.04398e-10	3419	IDH3A	H0YMU3	TRUE
ENSG00000101347	380.625	-0.249042	0.0565606	-4.4031	1.06714e-05	0.000167018	25939	SAMHD1	A0A2R8Y7R5	TRUE
ENSG00000143158	2833.06	-0.248901	0.0709269	-3.50927	0.000449343	0.00407953	25874	MPC2	O95563	TRUE
ENSG00000175104	1243.73	-0.248691	0.0838708	-2.96516	0.00302521	0.0196696	7189	TRAF6	Q9Y4K3	TRUE
ENSG00000122873	1629.2	-0.248631	0.0329282	-7.55071	4.32904e-14	3.04891e-12	55847	CISD1	Q9NZ45	TRUE
ENSG00000168785	2050.43	-0.24845	0.0395802	-6.27714	3.44865e-10	1.36179e-08	10098	TSPAN5	D6R9N6	TRUE
ENSG00000156795	1445.85	-0.248387	0.0931878	-2.66544	0.00768875	0.0409958	55093	NTAQ1	A0A3B3ITI2	TRUE
ENSG00000138621	213.889	-0.248242	0.0941105	-2.63777	0.00834528	0.043783	60490	PPCDC	H3BRQ0	TRUE
ENSG00000134352	3785.53	-0.248228	0.110698	-2.24238	0.0249366	0.0998905	3572	IL6ST	A0A0A0N0L2	TRUE
ENSG00000259943	143.614	-0.247786	0.095396	-2.59745	0.00939181	0.047885	NA	ZMPSTE24-DT		TRUE
ENSG00000137312	1081.31	-0.246867	0.109143	-2.26188	0.0237051	0.0964615	10211	FLOT1	A2AB10	TRUE
ENSG00000129355	559.567	-0.246738	0.0498436	-4.95025	7.41164e-07	1.52723e-05	1032	CDKN2D	P55273	TRUE
ENSG00000169131	256.508	-0.246291	0.0740701	-3.3251	0.000883871	0.00715049	6940	ZNF354A	O60765	TRUE
ENSG00000104549	12712.9	-0.245845	0.108214	-2.27185	0.0230955	0.0947674	6713	SQLE	H0YBN7	TRUE
ENSG00000138443	3471.42	-0.245787	0.0748678	-3.28294	0.00102729	0.00809359	10152	ABI2	E9PEZ7	TRUE
ENSG00000204525	3133.43	-0.245741	0.0373426	-6.58071	4.68201e-11	2.13978e-09	3107	HLA-C	A0A140T912	TRUE
ENSG00000124074	649.753	-0.244751	0.0645899	-3.7893	0.000151074	0.00162851	84080	ENKD1	Q9H0I2	TRUE
ENSG00000147894	147.143	-0.244592	0.0900936	-2.71486	0.0066304	0.0364547	203228	C9orf72	A0A2R8Y5K2	TRUE
ENSG00000137106	3031.34	-0.243186	0.040503	-6.00415	1.92334e-09	6.69798e-08	9380	GRHPR	U3KQ56	TRUE
ENSG00000108786	1928.9	-0.243055	0.0804327	-3.02184	0.0025124	0.016858	3292	HSD17B1	A0A0A0MQS7	TRUE
ENSG00000179152	304.401	-0.242979	0.0781726	-3.10825	0.00188202	0.0133395	285343	TCAIM	A0A0U1RQT4	TRUE
ENSG00000172380	938.751	-0.242332	0.064519	-3.75598	0.000172663	0.00182886	55970	GNG12	Q9UBI6	TRUE
ENSG00000255624	114.662	-0.242261	0.106536	-2.27397	0.0229676	0.0944453	NA	C10orf88B		TRUE
ENSG00000144115	1730.36	-0.241905	0.0970561	-2.49243	0.0126874	0.0602376	55258	THNSL2	Q86YJ6	TRUE
ENSG00000103502	3977.73	-0.241724	0.0697701	-3.46458	0.000531052	0.00467519	10423	CDIPT	O14735	TRUE
ENSG00000143776	1660.15	-0.241238	0.0605771	-3.98233	6.82439e-05	0.000834804	8476	CDC42BPA	Q5VT25	TRUE
ENSG00000083799	1673.72	-0.241164	0.0757157	-3.18513	0.00144689	0.0107351	1540	CYLD	J3KRR7	TRUE
ENSG00000139579	2534.99	-0.240779	0.0585815	-4.11016	3.95391e-05	0.000518625	79035	NABP2	C9JMP5	TRUE
ENSG00000132613	5941.94	-0.239608	0.0308358	-7.77043	7.82172e-15	5.98228e-13	92154	MTSS2	Q765P7	TRUE
ENSG00000151651	384.624	-0.239373	0.0957744	-2.49934	0.0124423	0.0594253	101	ADAM8	H0YMT6	TRUE
ENSG00000166557	3785.77	-0.239239	0.0423362	-5.65094	1.5957e-08	4.61946e-07	23423	TMED3	Q9Y3Q3	TRUE
ENSG00000197448	2739.23	-0.238699	0.0557878	-4.2787	1.8799e-05	0.000274424	373156	GSTK1	C9JNT3	TRUE
ENSG00000124164	8929.29	-0.238448	0.0618499	-3.85526	0.000115604	0.00129574	9217	VAPB	O95292	TRUE
ENSG00000214654	179.322	-0.238032	0.104436	-2.27922	0.0226542	0.0934141	100288842	B3GALT9	A0A2R8YCE0	TRUE
ENSG00000184209	487.905	-0.237893	0.0594004	-4.00491	6.20421e-05	0.000773148	11066	SNRNP35	Q16560	TRUE
ENSG00000164961	7136.53	-0.237641	0.0969686	-2.4507	0.0142579	0.0659116	9897	WASHC5	E7EQI7	TRUE
ENSG00000117643	322.977	-0.237537	0.104462	-2.2739	0.0229721	0.0944453	57134	MAN1C1	Q9NR34	TRUE
ENSG00000100418	1013.38	-0.237222	0.0650046	-3.64932	0.000262939	0.00259434	27351	DESI1	Q6ICB0	TRUE
ENSG00000107968	146.957	-0.237027	0.101949	-2.32497	0.0200738	0.0856218	1326	MAP3K8	Q5T857	TRUE
ENSG00000099377	1428.51	-0.236271	0.0954867	-2.47439	0.0133465	0.0627279	80270	HSD3B7	I3L2H6	TRUE
ENSG00000234771	472.742	-0.23625	0.103941	-2.27293	0.0230305	0.0946443	NA	SLC25A25-AS1		TRUE
ENSG00000213160	419.482	-0.236146	0.0552118	-4.27708	1.89357e-05	0.000275993	100526832	KLHL23	Q8NBE8	TRUE
ENSG00000186665	2150.63	-0.236141	0.0646402	-3.65316	0.000259032	0.00256518	284018	C17orf58	A0A8J8YVE6	TRUE
ENSG00000109814	397.267	-0.236088	0.0728021	-3.24287	0.00118331	0.00910887	7358	UGDH	E7ER95	TRUE
ENSG00000130675	229.026	-0.235518	0.0848803	-2.77471	0.00552512	0.03165	3110	MNX1	P50219	TRUE
ENSG00000204356	1099.4	-0.234451	0.0453921	-5.16503	2.40402e-07	5.46697e-06	7936	NELFE	P18615	TRUE
ENSG00000138744	565.507	-0.234413	0.0941264	-2.49041	0.0127597	0.0604889	27163	NAAA	Q02083	TRUE
ENSG00000151835	475.655	-0.234171	0.1011	-2.31622	0.0205464	0.0870666	26278	SACS	A0A804HIG5	TRUE
ENSG00000237638	138.971	-0.233923	0.0855309	-2.73495	0.00623891	0.0346861	400958	LINC02245		TRUE
ENSG00000149089	2735.03	-0.233461	0.0721495	-3.2358	0.00121302	0.00927708	51074	APIP	Q96GX9	TRUE
ENSG00000068885	563.964	-0.23345	0.0549546	-4.24805	2.1564e-05	0.000310229	57560	IFT80	C9J627	TRUE
ENSG00000152952	2075.92	-0.233409	0.0736301	-3.17003	0.00152424	0.0112121	5352	PLOD2	A0A994J3M7	TRUE
ENSG00000107104	180.732	-0.233082	0.102238	-2.27979	0.0226204	0.0933655	23189	KANK1	A0A8I5KP85	TRUE
ENSG00000152413	552.343	-0.232921	0.0710888	-3.27647	0.00105112	0.00825286	9456	HOMER1	Q86YM7	TRUE
ENSG00000175395	203.268	-0.232879	0.0795997	-2.92562	0.00343767	0.0217446	219749	ZNF25	P17030	TRUE
ENSG00000136936	284.933	-0.23283	0.0687583	-3.3862	0.000708666	0.00593173	7507	XPA	F2Z2T2	TRUE
ENSG00000183087	1544.97	-0.232509	0.0892244	-2.60589	0.00916368	0.0469629	2621	GAS6	Q14393	TRUE
ENSG00000165609	4978.77	-0.232381	0.0262203	-8.86263	7.81501e-19	9.27726e-17	11164	NUDT5	A6NFX8	TRUE
ENSG00000087884	322.249	-0.231801	0.0787137	-2.94486	0.003231	0.020701	28971	AAMDC	Q9H7C9	TRUE
ENSG00000101132	1413.68	-0.23151	0.0665217	-3.48021	0.000501018	0.00445441	5203	PFDN4	E9PQY2	TRUE
ENSG00000065665	724.042	-0.231326	0.0993319	-2.32881	0.0198689	0.0850784	55176	SEC61A2	F2Z2C7	TRUE
ENSG00000132341	13702.3	-0.230513	0.0589395	-3.91101	9.19107e-05	0.00107286	5901	RAN	A0A087X0W0	TRUE
ENSG00000175573	1168.17	-0.229858	0.0597392	-3.84769	0.000119235	0.00133012	83638	C11orf68	Q9H3H3	TRUE
ENSG00000115365	2374.23	-0.229737	0.0756456	-3.03702	0.00238932	0.0161992	10314	LANCL1	Q53TN2	TRUE
ENSG00000111358	1496.51	-0.229681	0.0588884	-3.90028	9.60822e-05	0.00111398	2967	GTF2H3	F5GX35	TRUE
ENSG00000197008	356.217	-0.229182	0.0959262	-2.38914	0.0168877	0.0752313	7697	ZNF138	J3QSS9	TRUE
ENSG00000174238	2993.83	-0.228994	0.046526	-4.92185	8.57295e-07	1.73621e-05	5306	PITPNA	Q00169	TRUE
ENSG00000226332	148.459	-0.228969	0.0951691	-2.40592	0.0161319	0.0725227	NA			TRUE
ENSG00000127445	1509.74	-0.228951	0.0446041	-5.13295	2.8523e-07	6.42448e-06	5300	PIN1	K7EMU7	TRUE
ENSG00000155189	163.024	-0.228874	0.0889524	-2.573	0.0100821	0.0506926	55326	AGPAT5	Q9NUQ2	TRUE
ENSG00000106330	718.561	-0.228382	0.0791501	-2.88543	0.00390876	0.0241262	64598	MOSPD3	O75425	TRUE
ENSG00000087995	1067.19	-0.228211	0.0852637	-2.67653	0.00743888	0.0399002	339175	METTL2A	Q96IZ6	TRUE
ENSG00000117676	587.511	-0.228137	0.0703754	-3.24172	0.00118811	0.00912351	6195	RPS6KA1	Q15418	TRUE
ENSG00000076043	756.932	-0.227582	0.0782675	-2.90774	0.0036405	0.0227682	25996	REXO2	F5GYG5	TRUE
ENSG00000249859	1998.43	-0.227256	0.0587704	-3.86684	0.000110255	0.00124447	NA	PVT1		TRUE
ENSG00000120063	5999.42	-0.226768	0.070184	-3.23105	0.00123337	0.0093801	10672	GNA13	A0A024R8M0	TRUE
ENSG00000121957	3009.88	-0.22571	0.0294799	-7.6564	1.91222e-14	1.4044e-12	29899	GPSM2	A0A6Q8PF02	TRUE
ENSG00000136451	4132.84	-0.225603	0.0704873	-3.20063	0.00137129	0.0102711	7716	VEZF1	J3QSH4	TRUE
ENSG00000171823	979.425	-0.225202	0.0637513	-3.53251	0.000411628	0.00377526	144699	FBXL14	Q8N1E6	TRUE
ENSG00000154920	875.581	-0.225101	0.0707965	-3.17956	0.00147501	0.0108966	146956	EME1	D6RIT8	TRUE
ENSG00000133935	1660.89	-0.225053	0.0383545	-5.8677	4.41884e-09	1.42574e-07	11161	ERG28	Q6FII3	TRUE
ENSG00000173818	1228.18	-0.224178	0.0811727	-2.76174	0.00574935	0.0325883	284131	ENDOV	E5RHX4	TRUE
ENSG00000124172	9082.05	-0.223193	0.0427554	-5.22024	1.78688e-07	4.15874e-06	514	ATP5F1E	P56381	TRUE
ENSG00000135211	381.23	-0.222962	0.0623308	-3.57707	0.000347467	0.003279	85025	TMEM60	Q9H2L4	TRUE
ENSG00000134480	668.027	-0.2226	0.0618403	-3.59959	0.000318717	0.0030568	902	CCNH	P51946	TRUE
ENSG00000197535	3306.78	-0.222454	0.0648117	-3.43232	0.00059845	0.00516378	4644	MYO5A	A0A8I5KXP8	TRUE
ENSG00000221990	175.957	-0.222445	0.0868525	-2.56119	0.0104316	0.0519377	NA	EXOC3-AS1		TRUE
ENSG00000178826	1314.22	-0.221952	0.0782609	-2.83605	0.00456754	0.0273256	135932	TMEM139	Q8IV31	TRUE
ENSG00000101079	2632.93	-0.221945	0.039462	-5.62428	1.86281e-08	5.29111e-07	57446	NDRG3	F8WBF9	TRUE
ENSG00000126088	1167.41	-0.221843	0.0584087	-3.79811	0.000145802	0.0015798	7389	UROD	A0A494C007	TRUE
ENSG00000198393	739.296	-0.221812	0.0687186	-3.22783	0.00124734	0.00946332	7574	ZNF26	F5H2P7	TRUE
ENSG00000060749	3797.86	-0.221606	0.0648813	-3.41556	0.00063652	0.00542969	79832	QSER1	A0A3B3IRW6	TRUE
ENSG00000020129	1885.71	-0.221552	0.0852873	-2.59772	0.0093845	0.0478607	23154	NCDN	Q9UBB6	TRUE
ENSG00000278828	539.524	-0.221362	0.0754213	-2.93501	0.00333537	0.0212471	8357	H3C10	P68431	TRUE
ENSG00000146063	1412.19	-0.221275	0.0657977	-3.36296	0.000771105	0.00636963	90933	TRIM41	D6REK2	TRUE
ENSG00000239779	466.653	-0.221157	0.0770174	-2.87152	0.00408502	0.0250259	23559	WBP1	Q96G27	TRUE
ENSG00000166228	2991.39	-0.220896	0.0572071	-3.86134	0.000112769	0.00126697	5092	PCBD1	P61457	TRUE
ENSG00000272325	1787.42	-0.220482	0.068427	-3.22215	0.00127232	0.00961756	11165	NUDT3	O95989	TRUE
ENSG00000167920	458.705	-0.220257	0.075865	-2.90328	0.00369273	0.0230262	147184	KRT10-AS1		TRUE
ENSG00000109861	643.204	-0.220086	0.0555928	-3.95889	7.52983e-05	0.000905835	1075	CTSC	A0A7I2V3A6	TRUE
ENSG00000182185	171.968	-0.21991	0.089073	-2.46888	0.0135538	0.0634337	5890	RAD51B	C9J5S9	TRUE
ENSG00000092445	850.804	-0.219652	0.0742818	-2.95701	0.00310637	0.0200676	7301	TYRO3	Q06418	TRUE
ENSG00000131089	793.449	-0.219533	0.0638247	-3.43963	0.000582513	0.0050505	23229	ARHGEF9	A0A0A6YYF8	TRUE
ENSG00000188554	4599.9	-0.219319	0.0778239	-2.81815	0.0048301	0.0285615	4077	NBR1	Q14596	TRUE
ENSG00000135622	448.301	-0.218636	0.0823884	-2.65373	0.00796082	0.0421134	10505	SEMA4F	C9K0A1	TRUE
ENSG00000180773	624.958	-0.218157	0.0647386	-3.36981	0.000752202	0.00624079	120103	SLC36A4	E9PID7	TRUE
ENSG00000092931	828.949	-0.218002	0.059375	-3.67162	0.000241022	0.00241469	79157	MFSD11	A0A024R8U7	TRUE
ENSG00000106852	495.348	-0.217991	0.0848419	-2.56938	0.0101882	0.0510896	26468	LHX6	Q9UPM6	TRUE
ENSG00000144848	1685.28	-0.217729	0.0385394	-5.64952	1.60901e-08	4.65085e-07	64422	ATG3	Q9NT62	TRUE
ENSG00000133597	1543.32	-0.217155	0.0659294	-3.29374	0.000988626	0.00784113	90956	ADCK2	Q7Z695	TRUE
ENSG00000004142	3323.44	-0.216971	0.0534165	-4.06187	4.86808e-05	0.000623795	26073	POLDIP2	B4DEM9	TRUE
ENSG00000119509	503.576	-0.21689	0.0921384	-2.35396	0.0185746	0.0808754	27130	INVS	Q9Y283	TRUE
ENSG00000009830	1222.5	-0.216705	0.0731236	-2.96355	0.00304112	0.0197526	29954	POMT2	A0A804HIE7	TRUE
ENSG00000113163	1281.05	-0.216614	0.0620904	-3.48868	0.000485404	0.00433861	10087	CERT1	A0A2R8YEA4	TRUE
[truncated: 2,918 more rows]

## Sheet: DE_parent_v_A_hcc1428
Differentially expressed (DE) genes between HCC1428 Parent cells and Res Cl A. Genes are considered differentially expressed if the adjusted p value is ≤ 0.01
[truncated: 8,459 more rows]

[truncated: 2 more sheets: DE_parent_v_B_hcc1428, DE_parent_v_C_hcc1428]
