# Supplementary material for: Multi-omics Characterization of Acquired Olaparib Resistance in BRCA1 and BRCA2 Mutant Breast Cancer Cell Lines
Source: Mol Cell Proteomics. 2025 Jul 14;24(8):101034. doi: 10.1016/j.mcpro.2025.101034 (PMC12355081; doi:10.1016/j.mcpro.2025.101034)
Supplement: Supplemental Table 4 — List of phosphorylation sites identified in this study (related to Fig. 7). [file mmc4.xlsx]

## Sheet: phospho_3vv_mb436
						Log2 transformed median-normalized MSMS intensities
ProteinName_AminoAcidPosition_multiplicity	PG.Genes	PG.Organisms	PG.ProteinDescriptions	PG.ProteinGroups	PG.ProteinNames	Parent_01	Parent_02	Parent_03	Parent_04	Parent_H2O2_01	Parent_H2O2_02	Parent_H2O2_03	Parent_H2O2_04	Parent_OlaH2O2_01	Parent_OlaH2O2_02	Parent_OlaH2O2_03	Parent_OlaH2O2_04	Res_Cl_A1_01	Res_Cl_A1_02	Res_Cl_A1_03	Res_Cl_A1_04	Res_Cl_A1_H2O2_01	Res_Cl_A1_H2O2_02	Res_Cl_A1_H2O2_03	Res_Cl_A1_H2O2_04	Res_Cl_A1_OlaH2O2_01	Res_Cl_A1_OlaH2O2_02	Res_Cl_A1_OlaH2O2_03	Res_Cl_A1_OlaH2O2_04	Res_Cl_A2_01	Res_Cl_A2_02	Res_Cl_A2_03	Res_Cl_A2_04	Res_Cl_A2_H2O2_01	Res_Cl_A2_H2O2_02	Res_Cl_A2_H2O2_03	Res_Cl_A2_H2O2_04	Res_Cl_A2_OlaH2O2_01	Res_Cl_A2_OlaH2O2_02	Res_Cl_A2_OlaH2O2_03	Res_Cl_A2_OlaH2O2_04	Res_Cl_A3_01	Res_Cl_A3_02	Res_Cl_A3_03	Res_Cl_A3_04	Res_Cl_A3_H2O2_01	Res_Cl_A3_H2O2_02	Res_Cl_A3_H2O2_04	Res_Cl_A3_OlaH2O2_01
AAAS_S495_M1	AAAS	Homo sapiens	Aladin	Q9NRG9	AAAS_HUMAN	17.6925	18.1713	18.0548	17.7916	17.2203	17.8896	17.7162	18.2789	18.0207	16.9641	16.9927	15.9486	18.3466	17.1411	16.6401	18.4121	16.6097	17.5058	17.6289	16.5124	16.9346	16.3368	17.5607	16.7573	17.2936	17.6983	NA	17.0692	17.3503	17.737	17.1934	15.5284	16.8348	16.8347	15.9622	15.1078	18.0346	16.176	17.8939	16.4172	16.0085	17.4008	16.7643	16.291
AAGAB_S310_M2	AAGAB	Homo sapiens	Alpha- and gamma-adaptin-binding protein p34	Q6PD74	AAGAB_HUMAN	NA	NA	NA	NA	NA	NA	NA	NA	11.5374	12.9871	11.0111	13.5718	NA	11.8987	NA	NA	12.9254	9.59911	NA	NA	NA	12.3407	13.055	NA	NA	10.8803	NA	NA	NA	NA	NA	NA	11.1776	12.5365	NA	NA	NA	11.6529	NA	NA	NA	NA	NA	NA
AAGAB_S311_M2	AAGAB	Homo sapiens	Alpha- and gamma-adaptin-binding protein p34	Q6PD74	AAGAB_HUMAN	NA	NA	NA	NA	NA	NA	NA	NA	11.5374	12.9871	11.0111	13.5718	NA	11.8987	NA	NA	12.9254	9.59911	NA	NA	NA	12.3407	13.055	NA	NA	10.8803	NA	NA	NA	NA	NA	NA	11.1776	12.5365	NA	NA	NA	11.6529	NA	NA	NA	NA	NA	NA
AAK1_S623_M2	AAK1	Homo sapiens	AP2-associated protein kinase 1	Q2M2I8	AAK1_HUMAN	18.3228	17.9609	18.0243	18.1083	18.3836	19.2646	18.3527	19.7672	20.4023	18.3037	20.3596	19.9627	17.5566	19.1999	17.3959	19.1431	18.0814	NA	17.5091	19.3471	19.4782	20.7899	NA	19.6643	16.6575	NA	NA	17.7431	17.1821	17.079	17.9866	19.2294	NA	20.3486	19.1126	19.0673	NA	17.657	NA	17.9427	17.5978	17.8858	19.7073	20.3062
AAK1_S637_M1	AAK1	Homo sapiens	AP2-associated protein kinase 1	Q2M2I8	AAK1_HUMAN	16.4577	16.5466	16.6799	16.6006	19.3773	19.1444	18.4244	18.519	18.3111	17.7134	18.6768	17.6194	17.3307	17.0152	16.4562	17.1421	18.3134	18.5371	18.8113	18.8501	18.6428	18.1873	18.2401	17.8231	16.5573	16.9243	16.5563	16.4998	18.5206	18.2717	18.2005	19.0065	18.1937	18.4423	17.4885	18.3703	17.333	16.495	17.1057	17.0459	18.5415	18.5618	18.2954	18.6044
AAK1_S731_M1	AAK1	Homo sapiens	AP2-associated protein kinase 1	Q2M2I8	AAK1_HUMAN	13.8368	NA	NA	NA	14.1026	14.1944	NA	14.2644	13.9171	15.0118	13.6022	14.9422	NA	14.2245	NA	NA	NA	NA	14.4507	14.283	NA	NA	14.2755	NA	NA	NA	NA	NA	NA	NA	NA	14.5942	NA	NA	14.3307	NA	NA	NA	NA	NA	NA	NA	14.5748	14.0028
AAK1_T606_M1	AAK1	Homo sapiens	AP2-associated protein kinase 1	Q2M2I8	AAK1_HUMAN	NA	NA	14.6861	15.449	15.8594	NA	15.9141	17.0624	NA	NA	16.1069	15.1375	NA	14.9166	NA	14.9034	NA	NA	NA	NA	15.6308	NA	NA	NA	NA	NA	NA	NA	NA	NA	NA	NA	NA	NA	NA	15.4116	NA	NA	NA	NA	NA	NA	NA	NA
AAK1_T620_M2	AAK1	Homo sapiens	AP2-associated protein kinase 1	Q2M2I8	AAK1_HUMAN	19.7411	19.2288	19.292	19.3732	19.8337	20.4592	19.6262	20.9869	21.4318	19.7219	21.4352	20.7572	18.83	20.6181	18.8142	20.4228	19.3518	NA	18.7786	20.436	21.0014	21.7454	NA	20.7532	18.0758	20.9452	NA	19.1368	18.6003	18.4973	19.0755	20.1768	NA	21.4375	20.3284	20.3704	NA	18.9265	NA	19.361	19.0161	19.3156	20.8855	21.3058
AARS_S732_M1	AARS	Homo sapiens	Alanine--tRNA ligase, cytoplasmic	P49588	SYAC_HUMAN	NA	NA	NA	NA	NA	NA	NA	NA	NA	NA	NA	NA	NA	NA	NA	NA	NA	NA	NA	NA	NA	NA	NA	NA	NA	NA	NA	NA	NA	NA	NA	NA	NA	NA	NA	13.2858	NA	NA	NA	NA	NA	NA	NA	13.607
AASDH_S649_M1	AASDH	Homo sapiens	Beta-alanine-activating enzyme	Q4L235	ACSF4_HUMAN	12.4052	16.9567	16.9774	16.828	13.5809	14.0323	14.0133	15.8716	16.1839	16.2694	16.1419	15.5316	NA	16.2798	15.2285	NA	14.4708	12.5274	NA	15.5472	16.2488	15.5859	15.0469	15.1304	NA	NA	14.3121	NA	NA	15.1053	14.8907	14.8905	14.8928	15.0688	15.0674	16.7751	16.5503	15.6246	16.3865	14.905	12.8464	12.2867	16.2412	16.4516
AASDH_S724_M1	AASDH	Homo sapiens	Beta-alanine-activating enzyme	Q4L235	ACSF4_HUMAN	12.6178	12.4014	12.5182	NA	12.6899	12.599	12.9632	13.0806	11.1221	12.8789	12.8489	13.0639	NA	12.0016	11.861	11.9033	11.67	11.9951	11.7208	NA	11.775	11.2116	12.1785	11.801	NA	11.6771	11.7806	NA	11.9192	12.0542	11.8939	11.629	11.2611	11.6464	12.4723	12.945	11.983	11.5006	12.2823	11.4996	12.0135	11.6349	12.1277	12.3506
ABCC4_T646_M1	ABCC4	Homo sapiens	Multidrug resistance-associated protein 4	O15439	MRP4_HUMAN	17.1788	17.079	17.6668	17.4237	17.2507	17.3468	17.3247	17.2634	16.2092	16.8693	17.4132	16.793	17.4475	17.5096	16.5286	16.8919	16.1256	16.8438	17.1294	16.7771	16.6996	16.7051	16.7042	16.7253	16.5793	17.076	16.3658	16.3088	16.9845	16.561	17.0595	16.4489	16.235	16.4257	16.7165	17.5077	17.3547	16.237	16.6699	16.6679	16.5123	16.7448	17.1946	17.2357
ABCC4_T648_M1	ABCC4	Homo sapiens	Multidrug resistance-associated protein 4	O15439	MRP4_HUMAN	12.0181	NA	12.2642	NA	12.4473	11.7112	NA	12.6101	NA	NA	NA	NA	NA	NA	NA	NA	NA	NA	10.8931	NA	NA	NA	NA	NA	NA	NA	NA	NA	NA	NA	NA	NA	NA	NA	NA	NA	NA	NA	NA	NA	NA	NA	NA	NA
ABCC5_S509_M2	ABCC5	Homo sapiens	Multidrug resistance-associated protein 5	O15440	MRP5_HUMAN	NA	NA	14.731	NA	NA	NA	15.8	NA	15.3864	NA	15.3955	NA	16.1967	NA	14.5942	NA	16.7641	NA	15.6887	NA	15.5789	NA	NA	NA	NA	15.6927	NA	15.3287	NA	16.0769	16.6469	15.6161	NA	15.6147	NA	NA	15.3229	15.2946	NA	15.379	NA	15.5402	15.5412	NA
ABCC5_T513_M1	ABCC5	Homo sapiens	Multidrug resistance-associated protein 5	O15440	MRP5_HUMAN	15.641	NA	15.8228	15.5623	NA	NA	15.9233	NA	15.4254	15.6211	15.6022	NA	15.3068	NA	NA	15.441	15.2859	15.6133	15.5647	NA	15.6398	NA	NA	15.6002	NA	NA	15.373	NA	15.7584	NA	NA	14.9021	NA	15.4511	15.2137	15.1929	15.5956	NA	NA	NA	NA	NA	NA	NA
ABCC5_T513_M2	ABCC5	Homo sapiens	Multidrug resistance-associated protein 5	O15440	MRP5_HUMAN	NA	NA	14.731	NA	NA	NA	15.8	NA	15.3864	NA	15.3955	NA	16.1967	NA	14.5942	NA	16.7641	NA	15.6887	NA	15.5789	NA	NA	NA	NA	15.6927	NA	15.3287	NA	16.0769	16.6469	15.6161	NA	15.6147	NA	NA	15.3229	15.2946	NA	15.379	NA	15.5402	15.5412	NA
ABCF1_S105_M1	ABCF1	Homo sapiens	ATP-binding cassette sub-family F member 1	Q8NE71	ABCF1_HUMAN	NA	NA	NA	NA	13.8244	13.4166	NA	14.6501	13.3515	NA	14.3229	NA	NA	NA	NA	NA	NA	NA	NA	14.566	NA	NA	13.8543	NA	NA	NA	NA	NA	NA	NA	NA	NA	NA	NA	13.8745	14.1267	NA	NA	NA	NA	NA	NA	14.0055	NA
ABCF1_S105_M3	ABCF1	Homo sapiens	ATP-binding cassette sub-family F member 1	Q8NE71	ABCF1_HUMAN	17.9962	14.301	15.7209	13.9301	13.9271	14.6956	15.9711	12.619	16.5344	16.9531	18.1534	17.5224	13.0524	16.574	NA	15.6121	13.909	15.6732	14.2629	14.9743	17.0361	15.797	16.9131	15.054	NA	15.4031	NA	13.3957	NA	NA	NA	14.2203	13.5894	14.7688	12.2804	14.3903	15.3258	13.9813	13.5104	15.1527	15.7864	13.8153	15.2372	15.2678
ABCF1_S109_M1	ABCF1	Homo sapiens	ATP-binding cassette sub-family F member 1	Q8NE71	ABCF1_HUMAN	NA	NA	20.4033	NA	20.0209	19.9635	19.6234	20.0042	19.5193	19.2086	20.2989	19.552	NA	20.4682	NA	20.0841	NA	NA	NA	19.422	19.8977	19.5033	19.4546	NA	NA	19.8236	NA	NA	NA	NA	NA	19.1762	18.911	19.1471	19.6592	20.1183	NA	NA	NA	NA	NA	NA	19.6983	19.7837
ABCF1_S109_M2	ABCF1	Homo sapiens	ATP-binding cassette sub-family F member 1	Q8NE71	ABCF1_HUMAN	20.5738	19.2396	20.0781	19.6506	19.7822	19.618	19.3691	19.149	19.8909	19.8187	20.5021	19.8998	NA	20.165	NA	19.296	NA	18.8049	NA	19.3307	19.4818	19.3926	19.4987	NA	NA	19.8142	NA	NA	NA	NA	NA	19.4003	NA	19.4039	NA	18.5314	19.2059	NA	NA	NA	NA	NA	20.1405	20.0026
ABCF1_S109_M3	ABCF1	Homo sapiens	ATP-binding cassette sub-family F member 1	Q8NE71	ABCF1_HUMAN	17.9962	14.301	15.7209	13.9301	13.9271	14.6956	15.9711	12.619	16.5344	16.9531	18.1534	17.5224	13.0524	16.574	NA	15.6121	13.909	15.6732	14.2629	14.9743	17.0361	15.797	16.9131	15.054	NA	15.4031	NA	13.3957	NA	NA	NA	14.2203	13.5894	14.7688	12.2804	14.3903	15.3258	13.9813	13.5104	15.1527	15.7864	13.8153	15.2372	15.2678
ABCF1_S22_M1	ABCF1	Homo sapiens	ATP-binding cassette sub-family F member 1	Q8NE71	ABCF1_HUMAN	17.0414	16.9385	16.9286	16.5114	17.2329	16.7392	17.0528	18.0811	18.8026	17.7916	16.6108	17.5896	16.1154	16.3818	17.0394	NA	17.328	16.8162	NA	NA	NA	NA	NA	NA	16.6924	16.7413	NA	16.2154	16.8562	16.8279	NA	16.9325	16.2176	NA	17.2945	16.9199	NA	16.3528	16.2209	16.4545	16.7859	16.9942	NA	NA
ABCF1_S228_M1	ABCF1	Homo sapiens	ATP-binding cassette sub-family F member 1	Q8NE71	ABCF1_HUMAN	17.0368	15.2484	16.2922	15.2522	16.1677	14.8707	15.846	15.8259	16.7284	17.921	17.3066	17.6854	12.7681	16.5211	15.5895	15.5207	16.8103	15.2602	15.9082	16.3627	17.1179	17.2129	16.3989	15.2085	15.6549	16.3782	14.5746	14.8829	13.7738	14.291	16.3625	15.56	15.4468	16.5929	16.0908	13.708	14.734	16.0322	16.0781	15.8405	15.1716	16.3336	15.7996	16.2457
ABCF1_S24_M1	ABCF1	Homo sapiens	ATP-binding cassette sub-family F member 1	Q8NE71	ABCF1_HUMAN	17.0603	16.9411	17.2083	17.0562	17.479	17.3904	17.6958	NA	19.043	17.1185	18.6274	17.3213	16.5017	17.2727	NA	16.7841	16.53	16.9641	NA	17.0359	17.2642	17.2035	17.0332	NA	16.1353	17.0023	NA	NA	16.232	16.3204	16.8661	16.8632	14.6519	NA	13.9831	17.328	16.2007	NA	NA	16.355	16.6374	16.5185	17.3356	16.6721
ABCF1_T108_M2	ABCF1	Homo sapiens	ATP-binding cassette sub-family F member 1	Q8NE71	ABCF1_HUMAN	20.7663	19.4321	20.2706	19.8415	19.9747	19.8103	19.6847	19.3415	20.0834	20.0128	20.6946	20.0923	NA	20.3586	NA	19.2654	NA	18.9974	NA	19.5232	19.8675	19.4717	19.6912	NA	NA	20.0067	NA	NA	NA	NA	NA	19.5928	NA	19.5964	NA	18.7239	19.3984	17.7816	NA	NA	NA	NA	20.333	20.1951
ABCF1_T108_M3	ABCF1	Homo sapiens	ATP-binding cassette sub-family F member 1	Q8NE71	ABCF1_HUMAN	17.9962	14.301	15.7209	13.9301	13.9271	14.6956	15.9711	12.619	16.5344	16.9531	18.1534	17.5224	13.0524	16.574	NA	15.6121	13.909	15.6732	14.2629	14.9743	17.0361	15.797	16.9131	15.054	NA	15.4031	NA	13.3957	NA	NA	NA	14.2203	13.5894	14.7688	12.2804	14.3903	15.3258	13.9813	13.5104	15.1527	15.7864	13.8153	15.2372	15.2678
ABI1_S183_M1	ABI1	Homo sapiens	Abl interactor 1	Q8IZP0	ABI1_HUMAN	19.2833	19.7634	19.778	19.7945	19.6905	20.1673	19.6363	20.0425	20.1978	19.74	20.5296	18.6681	18.3758	19.9659	NA	20.1744	18.6704	19.6069	NA	19.6801	20.2971	19.4789	19.6433	19.3668	18.7905	19.125	18.6659	18.9239	19.0176	19.0249	19.0526	19.001	19.0583	19.225	18.5679	19.49	19.7133	17.4854	18.9031	NA	18.8249	19.389	19.7452	19.7896
ABI1_S187_M2	ABI1	Homo sapiens	Abl interactor 1	Q8IZP0	ABI1_HUMAN	13.7943	NA	NA	NA	NA	NA	14.5649	NA	13.9448	NA	13.4269	12.9184	NA	15.1799	NA	14.4103	NA	NA	NA	NA	NA	14.0285	14.2928	13.869	NA	NA	NA	NA	NA	NA	NA	NA	12.3701	NA	NA	14.2482	14.1372	NA	NA	NA	NA	NA	15.0489	NA
ABI1_S225_M1	ABI1	Homo sapiens	Abl interactor 1	Q8IZP0	ABI1_HUMAN	NA	NA	17.0394	NA	NA	NA	NA	NA	17.9557	NA	17.61	NA	NA	18.5318	NA	19.1438	NA	NA	NA	NA	18.0881	NA	17.3801	17.5604	NA	17.5166	NA	NA	NA	NA	15.8731	NA	NA	NA	17.2517	17.8495	NA	NA	NA	NA	NA	NA	18.038	18.1545
ABI1_S231_M1	ABI1	Homo sapiens	Abl interactor 1	Q8IZP0	ABI1_HUMAN	NA	NA	NA	NA	15.7168	NA	15.7394	NA	NA	NA	NA	NA	NA	NA	NA	NA	NA	15.6865	15.2354	NA	NA	NA	NA	15.7973	NA	NA	13.1835	NA	NA	NA	15.0249	NA	15.2118	NA	NA	NA	NA	14.1456	15.6176	15.1439	NA	NA	NA	NA
ABI1_S323_M1	ABI1	Homo sapiens	Abl interactor 1	Q8IZP0	ABI1_HUMAN	NA	14.4343	13.7402	14.1273	NA	NA	15.2645	NA	15.3034	14.7221	15.5868	NA	NA	14.2219	NA	14.5412	NA	NA	NA	14.9952	15.2919	NA	NA	14.8731	14.0971	14.7737	NA	NA	NA	NA	13.5121	NA	14.1688	NA	16.8181	15.7077	15.1689	17.206	NA	14.6382	12.268	NA	16.3458	14.9949
ABI1_T178_M1	ABI1	Homo sapiens	Abl interactor 1	Q8IZP0	ABI1_HUMAN	NA	17.2711	16.6723	NA	16.0229	17.5999	17.5482	NA	NA	NA	NA	NA	14.7414	17.9665	15.1529	17.0373	15.4911	15.8031	NA	15.825	NA	16.5094	16.4686	16.6293	15.8744	NA	NA	15.6195	15.7102	NA	16.0847	17.3896	15.8653	14.8472	17.0695	17.4385	16.9271	NA	15.3535	15.4359	15.2378	15.6342	NA	17.4621
ABI1_T191_M1	ABI1	Homo sapiens	Abl interactor 1	Q8IZP0	ABI1_HUMAN	NA	NA	NA	17.0838	NA	NA	NA	17.2732	NA	15.3308	17.2247	14.9134	NA	NA	15.5307	NA	NA	NA	NA	NA	NA	NA	16.3075	NA	NA	NA	NA	NA	NA	NA	NA	15.443	NA	15.5456	14.6146	15.266	NA	NA	NA	16.5258	NA	NA	15.9901	15.8447
ABI1_T191_M2	ABI1	Homo sapiens	Abl interactor 1	Q8IZP0	ABI1_HUMAN	13.7943	NA	NA	NA	NA	NA	14.5649	NA	13.9448	NA	13.4269	12.9184	NA	15.1799	NA	14.4103	NA	NA	NA	NA	NA	14.0285	14.2928	13.869	NA	NA	NA	NA	NA	NA	NA	NA	12.3701	NA	NA	14.2482	14.1372	NA	NA	NA	NA	NA	15.0489	NA
ABI2_S183_M1	ABI2	Homo sapiens	Abl interactor 2	Q9NYB9	ABI2_HUMAN	17.0116	17.5812	NA	NA	15.3168	15.6665	NA	17.1621	17.6665	NA	17.3013	NA	NA	NA	NA	NA	NA	NA	NA	NA	NA	NA	NA	16.3541	NA	16.9521	NA	NA	NA	NA	NA	NA	NA	18.3531	NA	NA	NA	16.2911	NA	NA	NA	NA	NA	NA
ABI2_S227_M1	ABI2	Homo sapiens	Abl interactor 2	Q9NYB9	ABI2_HUMAN	16.878	16.6995	17.0441	17.2036	16.8444	16.8341	16.4425	15.7277	16.67	NA	17.0367	14.8492	16.0698	17.1032	15.5907	17.0933	15.7407	16.1953	15.7072	NA	16.355	NA	15.6711	16.2602	NA	17.3747	NA	15.9145	15.4997	15.341	15.8179	NA	15.733	NA	15.0139	15.2329	17.2667	15.8282	NA	16.216	15.309	15.9986	NA	16.2942
ABI2_T231_M1	ABI2	Homo sapiens	Abl interactor 2	Q9NYB9	ABI2_HUMAN	11.7591	NA	NA	NA	NA	NA	NA	NA	NA	11.9304	NA	NA	12.4276	13.5721	11.7936	NA	11.7527	12.1318	11.3796	12.637	NA	NA	NA	NA	12.0927	13.6758	NA	11.5253	11.7192	11.5658	11.9303	NA	NA	12.0195	NA	12.3137	NA	12.1825	12.6149	NA	NA	12.0922	NA	NA
ABL1_S569_M1	ABL1	Homo sapiens	Tyrosine-protein kinase ABL1	P00519	ABL1_HUMAN	NA	NA	NA	NA	NA	NA	NA	11.3085	10.654	12.2405	12.2955	NA	NA	NA	NA	NA	NA	NA	NA	NA	NA	NA	NA	NA	NA	NA	NA	NA	NA	NA	NA	NA	NA	NA	12.3944	13.2186	NA	NA	NA	NA	NA	NA	12.5447	NA
ABL1_S917_M1	ABL1	Homo sapiens	Tyrosine-protein kinase ABL1	P00519	ABL1_HUMAN	13.363	NA	13.4517	12.8087	12.7409	NA	13.4134	13.347	12.7953	NA	NA	NA	NA	NA	NA	NA	NA	12.8881	NA	NA	NA	NA	NA	NA	NA	NA	NA	12.8642	12.7722	12.9569	NA	12.7725	12.6652	12.9905	NA	13.5034	NA	NA	NA	NA	12.9979	13.2205	NA	NA
ABL1_T735_M1	ABL1	Homo sapiens	Tyrosine-protein kinase ABL1	P00519	ABL1_HUMAN	NA	NA	NA	NA	NA	13.1739	14.1467	13.9341	13.2034	NA	13.8614	NA	NA	NA	NA	NA	NA	NA	NA	NA	NA	NA	NA	NA	NA	NA	NA	NA	NA	NA	NA	NA	NA	NA	NA	NA	NA	NA	NA	NA	NA	NA	NA	13.6094
ABL2_S620_M1	ABL2	Homo sapiens	Tyrosine-protein kinase ABL2	P42684	ABL2_HUMAN	NA	NA	13.5982	NA	NA	NA	NA	13.2265	14.2438	14.5123	14.7637	13.4886	NA	NA	NA	NA	NA	NA	NA	NA	15.1373	NA	NA	13.7856	NA	NA	NA	NA	NA	NA	NA	NA	NA	NA	14.7729	15.0668	NA	NA	NA	NA	NA	NA	15.183	14.8496
ABL2_S631_M1	ABL2	Homo sapiens	Tyrosine-protein kinase ABL2	P42684	ABL2_HUMAN	NA	NA	NA	13.9601	NA	14.9527	NA	14.7346	15.5866	14.823	14.9234	15.7252	NA	15.0732	NA	14.917	NA	NA	NA	NA	NA	14.8308	NA	NA	NA	14.3605	NA	NA	NA	NA	NA	NA	NA	NA	NA	14.2301	NA	NA	NA	NA	NA	NA	14.4797	NA
ABL2_S655_M1	ABL2	Homo sapiens	Tyrosine-protein kinase ABL2	P42684	ABL2_HUMAN	11.0079	NA	NA	11.1078	11.6988	11.8893	NA	11.6213	11.383	NA	11.7166	11.3452	NA	NA	NA	NA	NA	NA	NA	NA	NA	NA	NA	NA	NA	NA	NA	NA	NA	NA	NA	NA	NA	NA	NA	10.8109	NA	NA	NA	NA	NA	NA	11.2629	10.8438
ABL2_T938_M1	ABL2	Homo sapiens	Tyrosine-protein kinase ABL2	P42684	ABL2_HUMAN	NA	14.3094	14.0922	NA	13.6891	13.6851	NA	13.8325	12.371	NA	12.5203	12.0657	NA	NA	NA	NA	NA	NA	NA	NA	NA	NA	12.7413	NA	NA	NA	NA	15.6988	NA	13.6862	NA	NA	NA	NA	NA	13.7996	NA	NA	NA	NA	NA	NA	NA	NA
ABLIM1_S655_M1	ABLIM1	Homo sapiens	Actin-binding LIM protein 1	O14639	ABLM1_HUMAN	15.4822	NA	NA	15.3935	15.5237	16.0562	15.9064	15.6909	15.9865	15.5946	16.183	15.0704	NA	15.5581	NA	14.6755	NA	NA	NA	14.1171	14.8764	14.715	14.4767	14.2642	NA	NA	NA	NA	NA	NA	13.9057	NA	NA	NA	14.6004	NA	NA	NA	NA	NA	NA	NA	14.9952	14.7251
ABLIM1_S706_M1	ABLIM1	Homo sapiens	Actin-binding LIM protein 1	O14639	ABLM1_HUMAN	13.7221	13.6526	13.186	13.9837	13.8594	13.726	12.7618	NA	12.1599	12.5516	11.8616	NA	12.7999	12.9122	NA	12.3149	12.1113	NA	NA	NA	NA	NA	NA	NA	NA	12.7034	NA	NA	NA	NA	NA	NA	NA	NA	NA	NA	13.1296	NA	NA	NA	NA	NA	11.6415	NA
ABRAXAS1_T408_M1	ABRAXAS1	Homo sapiens	BRCA1-A complex subunit Abraxas 1	Q6UWZ7	ABRX1_HUMAN	NA	NA	NA	NA	NA	NA	15.392	15.3126	NA	15.0341	15.259	NA	NA	NA	NA	13.7455	NA	14.6306	NA	15.5083	NA	14.1257	14.4179	NA	15.439	NA	NA	15.7625	15.109	NA	NA	14.4056	13.9015	NA	NA	15.1956	15.4011	NA	NA	15.018	NA	NA	NA	14.3536
ABRAXAS1_Y403_M1	ABRAXAS1	Homo sapiens	BRCA1-A complex subunit Abraxas 1	Q6UWZ7	ABRX1_HUMAN	NA	NA	NA	NA	NA	NA	NA	7.51864	11.586	10.9401	10.8725	12.0675	NA	NA	NA	NA	NA	NA	NA	NA	NA	10.0819	NA	NA	NA	NA	NA	NA	NA	NA	NA	NA	NA	NA	NA	11.0352	NA	NA	NA	NA	NA	NA	NA	NA
ACACA_S23_M1	ACACA	Homo sapiens	Acetyl-CoA carboxylase 1	Q13085	ACACA_HUMAN	NA	NA	NA	NA	NA	NA	NA	NA	25.7569	13.0793	NA	12.4686	NA	NA	NA	NA	NA	NA	13.528	NA	NA	12.8214	12.6484	NA	NA	13.6524	NA	NA	NA	NA	12.4211	12.5817	12.6772	NA	12.6507	12.4813	NA	NA	NA	NA	NA	NA	12.9596	12.791
ACACA_S25_M1	ACACA	Homo sapiens	Acetyl-CoA carboxylase 1	Q13085	ACACA_HUMAN	NA	NA	NA	14.4132	NA	NA	NA	NA	NA	NA	14.3215	NA	NA	NA	NA	NA	NA	NA	NA	14.5061	NA	NA	NA	NA	NA	NA	NA	NA	NA	NA	NA	NA	14.429	NA	NA	NA	15.2703	NA	NA	NA	NA	NA	NA	NA
ACACA_S34_M1	ACACA	Homo sapiens	Acetyl-CoA carboxylase 1	Q13085	ACACA_HUMAN	NA	NA	13.6464	NA	NA	NA	NA	NA	NA	NA	NA	NA	NA	NA	NA	NA	12.8422	NA	NA	NA	NA	NA	NA	NA	NA	NA	NA	NA	NA	NA	12.4207	NA	NA	NA	NA	NA	11.952	NA	12.6423	13.474	NA	NA	NA	NA
ACACA_S5_M1	ACACA	Homo sapiens	Acetyl-CoA carboxylase 1	Q13085	ACACA_HUMAN	NA	14.8689	14.693	14.4446	14.8123	15.2827	13.3579	13.7302	NA	NA	15.0037	13.826	15.5968	14.1775	15.9844	14.6009	15.8548	14.5052	15.3075	13.4039	NA	13.8278	14.1659	14.0376	14.811	14.9248	15.7155	NA	NA	15.2783	14.8786	14.8286	13.7329	14.4031	NA	14.1757	15.0359	15.0688	14.8274	14.9829	15.1448	15.3062	14.4006	13.9881
ACACA_S78_M1	ACACA	Homo sapiens	Acetyl-CoA carboxylase 1	Q13085	ACACA_HUMAN	13.3488	NA	13.9533	14.4926	NA	NA	NA	NA	14.5636	NA	NA	NA	NA	NA	NA	15.0468	NA	NA	NA	NA	NA	NA	NA	15.6452	NA	15.4856	NA	NA	NA	NA	NA	14.8211	NA	15.0381	NA	NA	NA	NA	NA	NA	15.1785	NA	13.82	15.1155
ACACA_S80_M1	ACACA	Homo sapiens	Acetyl-CoA carboxylase 1	Q13085	ACACA_HUMAN	18.1656	18.4923	18.6162	18.5081	19.384	19.4827	18.6937	19.1289	18.8473	17.7046	18.52	17.5163	17.5513	18.071	17.1746	18.3422	18.2755	18.69	18.4185	18.7792	18.8196	18.4299	18.6324	18.172	16.7931	17.8172	17.1306	16.7243	18.1691	18.1868	18.0083	18.6686	18.5733	18.8416	18.0348	18.6102	17.9272	17.0469	17.2114	17.2936	17.911	18.461	18.3017	18.8519
ACACA_Y1209_M1	ACACA	Homo sapiens	Acetyl-CoA carboxylase 1	Q13085	ACACA_HUMAN	NA	NA	NA	NA	13.6807	14.0379	NA	12.6587	12.6018	12.7894	NA	NA	NA	NA	NA	NA	13.6299	13.2721	NA	NA	NA	NA	NA	NA	NA	NA	NA	NA	13.7922	NA	13.2588	NA	NA	NA	13.4575	12.4876	NA	NA	NA	NA	NA	NA	13.434	NA
ACACA_Y1577_M1	ACACA	Homo sapiens	Acetyl-CoA carboxylase 1	Q13085	ACACA_HUMAN	13.6006	14.1743	13.8657	14.2357	14.2558	13.5514	14.1982	13.4635	13.6328	NA	12.9439	NA	14.2762	NA	NA	NA	14.1009	NA	NA	NA	13.7711	NA	NA	NA	14.9403	14.1681	14.5274	14.5462	NA	NA	NA	NA	NA	13.951	13.7875	13.4359	NA	14.5515	NA	14.0543	14.0689	NA	14.636	13.8354
ACACB_S222_M1	ACACB	Homo sapiens	Acetyl-CoA carboxylase 2	O00763	ACACB_HUMAN	14.5292	NA	15.3616	15.6843	16.5469	17.004	16.2003	17.103	17.4658	16.5651	17.4205	15.9297	14.8727	14.725	NA	15.5857	13.9612	NA	16.5344	NA	17.7593	17.3833	17.352	16.6156	13.9937	15.1909	NA	14.3536	16.2131	16.1844	16.1908	17.4242	17.2273	17.5505	16.7576	17.3041	14.3444	14.1425	14.5548	14.2086	15.5683	16.7497	16.439	17.452
ACAP2_S540_M1	ACAP2	Homo sapiens	Arf-GAP with coiled-coil, ANK repeat and PH domain-containing protein 2	Q15057	ACAP2_HUMAN	15.8235	16.0304	15.9585	16.5297	16.5999	16.48	15.6971	NA	15.2449	14.7596	15.3433	15.1496	16.1122	14.9741	15.1436	15.9165	14.9448	16.0323	15.7793	16.84	16.2534	15.8088	16.1856	15.7361	15.4558	15.7367	15.0898	15.043	15.8351	15.228	15.327	15.7134	15.6143	16.1047	14.7798	14.897	16.3628	15.1057	15.8164	15.5596	16.5122	16.0546	15.4178	16.2035
ACBD5_S196_M2	ACBD5	Homo sapiens	Acyl-CoA-binding domain-containing protein 5	Q5T8D3	ACBD5_HUMAN	NA	NA	NA	NA	NA	NA	NA	NA	13.388	13.5712	13.2505	13.5708	NA	12.8462	NA	NA	NA	NA	NA	NA	13.5057	NA	NA	NA	NA	NA	NA	NA	NA	NA	NA	12.9109	NA	NA	NA	NA	NA	NA	NA	NA	NA	NA	13.2844	NA
ACBD5_S200_M2	ACBD5	Homo sapiens	Acyl-CoA-binding domain-containing protein 5	Q5T8D3	ACBD5_HUMAN	NA	NA	NA	NA	NA	NA	NA	NA	13.388	13.5712	13.2505	13.5708	NA	12.8462	NA	NA	NA	NA	NA	NA	13.5057	NA	NA	NA	NA	NA	NA	NA	NA	NA	NA	12.9109	NA	NA	NA	NA	NA	NA	NA	NA	NA	NA	13.2844	NA
ACIN1_S1004_M1	ACIN1	Homo sapiens	Apoptotic chromatin condensation inducer in the nucleus	Q9UKV3	ACINU_HUMAN	22.711	22.7175	22.5813	21.6846	22.5159	22.5017	22.6415	22.8328	21.8773	22.1944	22.1766	22.0955	22.0314	21.5829	21.2202	21.7589	21.1813	21.7988	21.7652	21.6008	21.7128	20.7267	20.8994	20.6313	21.2573	21.2921	21.0385	20.8171	21.7225	21.6344	21.5232	20.9737	20.4101	20.6565	20.8404	21.959	22.0463	21.0404	21.7908	21.5404	21.6704	21.5203	21.3705	21.1296
ACIN1_S132_M1	ACIN1	Homo sapiens	Apoptotic chromatin condensation inducer in the nucleus	Q9UKV3	ACINU_HUMAN	NA	NA	NA	NA	15.8326	15.8897	16.3389	16.5573	14.8291	15.9963	15.2851	16.3261	NA	NA	NA	NA	15.2844	NA	NA	15.7037	14.8497	15.1022	15.2391	NA	NA	NA	NA	NA	NA	15.7864	15.8529	15.8923	NA	14.548	15.5441	NA	NA	NA	NA	NA	16.0652	15.6546	16.5575	NA
ACIN1_S216_M1	ACIN1	Homo sapiens	Apoptotic chromatin condensation inducer in the nucleus	Q9UKV3	ACINU_HUMAN	15.5421	13.5088	13.7694	13.3344	14.1272	14.2029	14.7225	14.6884	15.5897	16.8746	16.1397	15.9979	NA	15.8653	13.1653	14.5105	13.9948	13.3621	13.153	13.142	15.4534	14.6753	14.3396	13.7836	13.427	14.8832	NA	13.8209	13.294	12.7359	13.7344	12.3656	12.7054	13.7991	16.1785	16.9354	13.632	12.7164	12.5316	14.3121	12.8828	12.8258	16.1014	15.5093
ACIN1_S240_M1	ACIN1	Homo sapiens	Apoptotic chromatin condensation inducer in the nucleus	Q9UKV3	ACINU_HUMAN	15.1099	15.0546	15.933	15.1726	NA	15.8327	NA	14.7776	16.9957	14.5869	16.6963	14.5199	14.5396	14.6844	NA	15.0091	NA	NA	NA	15.2965	16.5808	16.7118	16.1103	16.2724	NA	15.4737	NA	15.1023	NA	NA	14.8887	14.4952	16.5573	16.9919	14.7995	NA	15.3457	14.802	14.4153	NA	NA	NA	15.5392	16.8104
ACIN1_S240_M2	ACIN1	Homo sapiens	Apoptotic chromatin condensation inducer in the nucleus	Q9UKV3	ACINU_HUMAN	14.7387	NA	15.0793	14.5715	14.9597	15.1045	14.5719	NA	17.205	16.0979	16.5165	16.0359	NA	15.3717	NA	15.0494	15.0719	14.2952	13.9124	14.9421	16.7816	16.7201	16.6155	16.5052	NA	15.271	13.8503	13.8775	NA	NA	14.6795	14.9042	16.7387	17.2069	15.4523	14.7764	14.8004	NA	NA	NA	NA	NA	14.7068	17.1046
ACIN1_S243_M1	ACIN1	Homo sapiens	Apoptotic chromatin condensation inducer in the nucleus	Q9UKV3	ACINU_HUMAN	14.7453	NA	14.6782	15.1509	16.1165	14.8496	15.5285	15.9825	16.7741	17.8328	17.0682	16.8793	NA	16.0253	NA	14.7436	NA	NA	NA	NA	16.4529	16.6665	15.7932	15.4768	NA	16.5551	NA	NA	12.7086	NA	NA	NA	16.9249	16.3922	16.9227	17.8917	NA	NA	NA	NA	NA	NA	16.7691	16.7795
ACIN1_S243_M2	ACIN1	Homo sapiens	Apoptotic chromatin condensation inducer in the nucleus	Q9UKV3	ACINU_HUMAN	14.7387	NA	15.0793	14.5715	14.9597	15.1045	14.5719	NA	17.205	16.0979	16.5165	16.0359	NA	15.3717	NA	15.0494	15.0719	14.2952	13.9124	14.9421	16.7816	16.7201	16.6155	16.5052	NA	15.271	13.8503	13.8775	NA	NA	14.6795	14.9042	16.7387	17.2069	15.4523	14.7764	14.8004	NA	NA	NA	NA	NA	14.7068	17.1046
ACIN1_S386_M2	ACIN1	Homo sapiens	Apoptotic chromatin condensation inducer in the nucleus	Q9UKV3	ACINU_HUMAN	20.5539	19.5185	20.1068	19.605	19.6459	19.5283	19.9662	20.6774	20.8696	20.9549	21.1596	20.6502	NA	20.033	17.6657	19.2221	18.8855	18.7086	NA	19.9889	20.0313	19.3518	19.3972	18.3418	18.5816	19.4584	17.889	18.3385	18.3432	16.0781	18.9565	NA	19.0204	19.631	19.9159	19.593	18.8053	18.2208	18.651	17.7987	NA	18.882	20.4721	20.4432
ACIN1_S388_M2	ACIN1	Homo sapiens	Apoptotic chromatin condensation inducer in the nucleus	Q9UKV3	ACINU_HUMAN	19.1099	18.07	18.6946	18.161	18.2019	18.1399	18.5222	19.2178	19.4474	19.5519	19.7467	19.2345	NA	18.584	16.2216	17.7553	17.4047	17.2312	NA	18.5449	18.5873	17.9483	17.9532	16.8978	17.1376	18.0144	16.4449	16.8945	16.8992	NA	17.4986	NA	17.5661	18.187	18.4718	18.1785	17.3613	16.7768	17.1621	16.3547	NA	17.3951	19.0381	18.9992
ACIN1_S478_M1	ACIN1	Homo sapiens	Apoptotic chromatin condensation inducer in the nucleus	Q9UKV3	ACINU_HUMAN	13.5867	NA	13.8133	13.7438	13.0862	12.7222	13.6928	12.9604	13.749	13.882	13.5537	13.4691	NA	13.7584	NA	NA	NA	NA	NA	NA	NA	13.0583	13.4826	NA	NA	NA	NA	NA	NA	NA	13.5034	NA	NA	NA	13.8831	15.4837	NA	NA	NA	NA	14.7106	NA	14.5143	NA
ACIN1_S490_M1	ACIN1	Homo sapiens	Apoptotic chromatin condensation inducer in the nucleus	Q9UKV3	ACINU_HUMAN	17.9761	17.8883	18.3978	18.5532	18.2796	18.8794	18.7008	19.3672	19.0625	19.5306	19.1149	19.2292	17.6535	17.3392	17.3182	17.1982	17.7226	16.9467	17.3977	17.5369	17.9334	17.0818	17.467	16.4827	16.9242	16.9136	NA	NA	17.1145	17.3192	17.6938	17.6598	16.5619	17.0596	17.9267	18.5924	16.9138	16.253	16.8726	16.6235	17.0975	17.5215	18.2419	17.4981
ACIN1_S499_M1	ACIN1	Homo sapiens	Apoptotic chromatin condensation inducer in the nucleus	Q9UKV3	ACINU_HUMAN	NA	NA	NA	NA	NA	NA	NA	NA	NA	NA	NA	18.1937	17.1966	17.0725	17.0049	17.0255	NA	17.4004	NA	NA	NA	16.7613	NA	16.6279	16.4127	16.6585	16.7185	16.4164	17.0638	17.4409	NA	16.7966	16.5752	16.7997	NA	NA	17.1846	16.6431	17.3065	17.0592	17.308	NA	NA	16.906
ACIN1_S710_M1	ACIN1	Homo sapiens	Apoptotic chromatin condensation inducer in the nucleus	Q9UKV3	ACINU_HUMAN	17.3028	16.6677	17.1601	17.8226	16.819	17.235	16.4255	17.0121	18.1442	16.5098	17.6612	16.892	16.3724	17.0133	16.319	17.2381	16.7122	16.6379	16.8344	17.5556	18.1645	18.1234	17.8866	17.9734	16.5098	16.9201	16.2493	16.5628	16.937	16.7609	16.584	16.8147	17.4521	17.7929	17.5154	17.7509	16.8566	15.8243	16.1068	16.3413	16.587	16.8787	16.8211	17.7441
ACIN1_S729_M1	ACIN1	Homo sapiens	Apoptotic chromatin condensation inducer in the nucleus	Q9UKV3	ACINU_HUMAN	18.56	18.2042	18.572	17.9364	17.9685	18.7875	18.706	18.9087	19.3488	19.764	18.7685	19.076	16.5854	17.0119	NA	16.1682	17.5424	17.0399	17.0679	17.4212	17.9136	16.1728	16.2178	15.4256	16.4835	16.4965	15.9038	15.2088	16.383	17.1713	17.1195	16.7122	16.1296	16.981	17.4795	17.7157	NA	16.1951	16.8966	17.0017	16.5389	16.9343	NA	16.6429
ACIN1_S825_M1	ACIN1	Homo sapiens	Apoptotic chromatin condensation inducer in the nucleus	Q9UKV3	ACINU_HUMAN	11.7453	12.2886	13.3117	14.1975	11.4421	12.7846	11.5902	10.6933	13.6205	NA	12.1868	NA	12.4062	13.6894	11.7351	13.7682	11.515	11.1747	11.2659	13.6778	13.1085	13.296	12.9793	11.9587	11.8034	13.2061	11.9355	11.2959	9.92802	11.7163	NA	NA	12.5667	NA	12.5311	13.9364	12.7238	NA	12.063	NA	13.3013	12.1703	14.0141	14.1407
ACIN1_S838_M1	ACIN1	Homo sapiens	Apoptotic chromatin condensation inducer in the nucleus	Q9UKV3	ACINU_HUMAN	14.2513	14.0817	14.6724	15.0499	13.9299	15.7438	14.3461	15.8092	17.1377	16.4022	16.7693	15.7409	NA	15.5719	14.6924	NA	13.9806	NA	13.0465	NA	14.263	15.1121	11.531	NA	14.7838	NA	NA	NA	NA	NA	13.6257	13.8198	14.7473	NA	NA	15.8231	NA	NA	NA	NA	NA	14.5543	15.4991	15.1636
ACIN1_S863_M1	ACIN1	Homo sapiens	Apoptotic chromatin condensation inducer in the nucleus	Q9UKV3	ACINU_HUMAN	NA	NA	NA	NA	16.3923	NA	NA	NA	NA	NA	12.5492	NA	NA	NA	NA	NA	NA	15.7416	14.6967	NA	NA	NA	NA	NA	NA	NA	NA	NA	NA	NA	NA	12.7272	13.0136	NA	NA	NA	NA	NA	NA	NA	NA	NA	NA	12.409
ACIN1_T393_M1	ACIN1	Homo sapiens	Apoptotic chromatin condensation inducer in the nucleus	Q9UKV3	ACINU_HUMAN	14.4853	NA	NA	NA	14.6916	NA	NA	15.7929	NA	NA	NA	NA	NA	NA	NA	NA	NA	NA	NA	NA	16.1566	14.8656	NA	NA	NA	NA	NA	NA	NA	NA	NA	NA	NA	NA	NA	NA	NA	NA	NA	NA	NA	NA	NA	NA
ACIN1_T414_M1	ACIN1	Homo sapiens	Apoptotic chromatin condensation inducer in the nucleus	Q9UKV3	ACINU_HUMAN	NA	16.3474	16.3188	NA	NA	16.9303	NA	NA	NA	17.8705	15.0324	NA	16.927	16.0972	16.155	15.7242	16.5273	NA	16.3977	NA	16.3045	16.1573	NA	15.1008	15.0456	NA	16.6988	NA	16.5359	NA	NA	17.061	15.3705	NA	16.7262	17.2883	NA	16.3612	16.3215	NA	NA	16.0305	NA	16.5195
ACIN1_T420_M1	ACIN1	Homo sapiens	Apoptotic chromatin condensation inducer in the nucleus	Q9UKV3	ACINU_HUMAN	NA	NA	NA	NA	NA	NA	NA	NA	NA	NA	15.0215	NA	16.0611	15.5448	NA	NA	NA	16.1625	NA	NA	15.8674	NA	NA	16.5024	15.993	NA	NA	15.7869	NA	NA	15.7954	NA	NA	NA	NA	15.3417	16.219	NA	15.5396	15.7424	16.288	15.5637	NA	NA
ACIN1_T840_M1	ACIN1	Homo sapiens	Apoptotic chromatin condensation inducer in the nucleus	Q9UKV3	ACINU_HUMAN	NA	NA	NA	NA	NA	NA	NA	17.6367	18.0282	17.9933	18.6424	NA	NA	18.4356	NA	17.3598	NA	NA	NA	NA	NA	NA	NA	NA	NA	NA	NA	NA	NA	NA	NA	NA	NA	NA	NA	NA	NA	NA	NA	NA	NA	NA	NA	NA
ACLY_S455_M1	ACLY	Homo sapiens	ATP-citrate synthase	P53396	ACLY_HUMAN	20.4543	19.9254	20.2509	20.737	19.9467	19.9889	19.9799	20.438	20.9765	20.6991	21.5872	20.0794	19.633	21.0796	18.6667	20.3715	18.4476	19.5183	19.2351	19.5721	21.3442	19.4177	19.8629	19.1343	19.2343	20.7417	18.6948	18.6297	18.7488	18.5636	19.178	18.5639	18.9206	19.3174	20.3705	21.2592	19.7715	18.9105	19.1157	19.3058	19.0621	18.8385	21.2106	20.863
ACLY_S481_M1	ACLY	Homo sapiens	ATP-citrate synthase	P53396	ACLY_HUMAN	18.1086	18.4312	18.4748	17.5397	17.9016	17.9768	17.1782	17.7172	17.1367	17.052	17.762	16.5912	17.8878	17.784	16.4705	17.3724	17.0069	16.9482	17.6087	17.4922	17.208	16.9861	17.2235	16.2929	17.0079	17.6824	16.5858	17.3133	15.8946	16.8545	16.3872	16.8909	16.4819	16.9373	NA	18.0168	18.6043	17.8249	17.2317	18.3603	17.4768	17.0514	17.8355	17.5022
ACSS2_S12_M1	ACSS2	Homo sapiens	Acetyl-coenzyme A synthetase, cytoplasmic	Q9NR19	ACSA_HUMAN	15.1234	15.0095	15.1057	14.9702	NA	15.7661	NA	NA	15.8989	NA	NA	NA	16.0285	15.9733	16.3687	16.0334	16.5663	15.692	15.9203	16.1284	15.5625	16.4641	16.4358	16.2941	16.0304	16.687	15.7193	16.4157	15.4895	15.5882	15.7721	15.9069	16.0128	17.2059	15.3333	14.8403	16.3725	16.0868	15.7318	16.157	16.0624	15.9228	NA	16.1743
ACSS2_S267_M1	ACSS2	Homo sapiens	Acetyl-coenzyme A synthetase, cytoplasmic	Q9NR19	ACSA_HUMAN	16.75	16.6113	16.8105	16.4591	16.4441	16.6894	15.421	15.7701	16.3681	14.121	15.6888	14.5491	16.8311	17.2469	16.4925	16.6216	16.2228	17.1087	16.8099	16.732	15.0949	15.7615	15.9069	15.3633	16.8524	17.004	15.9909	15.966	16.6622	16.8686	16.4979	16.1226	15.7044	15.9299	13.005	17.0874	16.7101	16.6124	16.7997	16.7288	17.1342	16.9581	16.1278	16.2902
ACSS2_S28_M1	ACSS2	Homo sapiens	Acetyl-coenzyme A synthetase, cytoplasmic	Q9NR19	ACSA_HUMAN	18.4742	NA	NA	18.5219	18.6342	19.397	17.6696	17.659	18.2921	16.5925	18.1544	16.5949	19.8778	18.9395	NA	19.5218	NA	19.7378	NA	NA	19.0845	19.3125	18.5021	NA	19.924	NA	19.7212	19.6122	20.5902	NA	19.0462	NA	19.5168	NA	NA	18.3564	19.2003	NA	20.0538	20.7224	NA	NA	NA	NA
ACSS2_S30_M1	ACSS2	Homo sapiens	Acetyl-coenzyme A synthetase, cytoplasmic	Q9NR19	ACSA_HUMAN	19.8807	19.2666	20.1846	19.8713	19.4053	19.9693	18.7349	18.7977	18.9424	18.2204	18.9661	18.2031	20.4165	19.049	20.5848	20.2973	20.2401	19.973	20.0634	19.9479	19.1274	19.6648	19.4111	19.1597	19.932	19.729	20.1508	19.9371	20.4601	20.543	19.542	20.3651	19.895	20.024	18.429	18.9303	20.1905	20.041	20.0457	20.55	20.4098	20.696	19.5783	19.2489
ACTA2_T105_M1	ACTA2;ACTG2	Homo sapiens	Actin, aortic smooth muscle;Actin, gamma-enteric smooth muscle	P62736;P63267	ACTA_HUMAN;ACTH_HUMAN	NA	NA	14.7994	15.0536	15.0407	NA	15.5652	15.9963	NA	NA	13.4521	13.4402	NA	NA	13.893	NA	14.1359	14.7554	NA	NA	15.648	NA	NA	NA	13.9494	NA	14.0121	NA	NA	NA	NA	NA	NA	NA	NA	15.0563	NA	NA	14.2072	13.6387	14.5355	NA	NA	NA
ACTA2_T68_M1	ACTA2;ACTG2	Homo sapiens	Actin, aortic smooth muscle;Actin, gamma-enteric smooth muscle	P62736;P63267	ACTA_HUMAN;ACTH_HUMAN	12.89	12.9792	12.8387	13.6749	13.4827	13.8623	13.3979	13.2717	11.8963	NA	11.0624	NA	12.4988	NA	10.632	NA	NA	NA	NA	NA	NA	NA	NA	NA	NA	NA	NA	NA	NA	NA	NA	NA	NA	NA	NA	NA	NA	NA	NA	NA	10.9708	NA	NA	NA
ACTA2_Y220_M1	ACTA2;ACTG2	Homo sapiens	Actin, aortic smooth muscle;Actin, gamma-enteric smooth muscle	P62736;P63267	ACTA_HUMAN;ACTH_HUMAN	12.925	14.5627	14.4357	13.6263	13.66	13.6463	15.062	14.157	NA	NA	13.8436	NA	14.0636	13.3511	13.7357	14.3704	13.3077	15.2057	13.9603	NA	14.7929	13.1403	13.4018	13.7454	14.0981	NA	13.7296	14.4524	14.8133	15.0452	NA	13.1991	13.272	12.552	NA	12.8793	14.3109	13.2844	13.9183	13.4294	15.2956	13.917	13.444	NA
ACTA2_Y242_M1	ACTA2;ACTG2	Homo sapiens	Actin, aortic smooth muscle;Actin, gamma-enteric smooth muscle	P62736;P63267	ACTA_HUMAN;ACTH_HUMAN	NA	NA	NA	17.6134	17.5707	15.7634	18.158	NA	NA	NA	14.6994	13.8863	NA	14.8254	NA	NA	NA	NA	NA	NA	16.6349	NA	NA	16.3843	15.6267	NA	NA	NA	17.5762	17.5575	14.4012	14.4979	NA	NA	15.0991	NA	NA	14.5038	NA	NA	NA	15.0268	14.9626	NA
ACTA2_Y71_M1	ACTA2;ACTG2	Homo sapiens	Actin, aortic smooth muscle;Actin, gamma-enteric smooth muscle	P62736;P63267	ACTA_HUMAN;ACTH_HUMAN	15.9576	15.3307	15.6538	15.952	16.0176	15.4998	15.6047	15.9061	12.9799	13.942	14.191	13.468	15.1025	13.259	NA	13.6542	13.4815	NA	NA	NA	NA	12.421	NA	NA	13.3933	NA	NA	NA	14.0976	13.7851	NA	12.196	NA	10.7667	NA	14.1067	14.2294	13.3128	13.938	12.8878	13.6671	13.2037	13.6138	13.1263
ACTB_S239_M2	ACTB	Homo sapiens	Actin, cytoplasmic 1	P60709	ACTB_HUMAN	12.1438	13.3814	12.8232	11.2419	11.6636	11.6064	12.6327	NA	10.5425	NA	11.5312	NA	12.4756	11.8711	NA	14.1539	NA	14.3794	13.5889	12.9523	13.1201	12.1733	11.8402	13.8398	15.148	12.3259	NA	15.2646	14.3274	13.9067	12.1729	NA	NA	NA	12.451	11.4961	14.7906	13.6329	14.251	13.4829	15.0239	12.0073	NA	NA
ACTB_Y218_M1	ACTB	Homo sapiens	Actin, cytoplasmic 1	P60709	ACTB_HUMAN	14.5942	NA	14.5367	14.957	14.8092	14.0689	15.2662	14.5153	14.568	NA	14.5205	NA	14.2599	14.3585	NA	NA	13.8584	15.7861	14.5428	14.4035	15.5891	14.4204	14.6659	15.6002	NA	NA	14.2676	15.6464	15.8641	NA	NA	NA	15.118	13.9197	15.0087	14.9653	15.685	NA	15.0384	NA	15.8388	NA	14.6921	14.2312
ACTB_Y240_M2	ACTB	Homo sapiens	Actin, cytoplasmic 1	P60709	ACTB_HUMAN	12.1438	13.3814	12.8232	11.2419	11.6636	11.6064	12.6327	NA	10.5425	NA	11.5312	NA	12.4756	11.8711	NA	14.1539	NA	14.3794	13.5889	12.9523	13.1201	12.1733	11.8402	13.8398	15.148	12.3259	NA	15.2646	14.3274	13.9067	12.1729	NA	NA	NA	12.451	11.4961	14.7906	13.6329	14.251	13.4829	15.0239	12.0073	NA	NA
ACTL6A_S233_M1	ACTL6A	Homo sapiens	Actin-like protein 6A	O96019	ACL6A_HUMAN	16.7777	16.2058	16.5402	16.523	16.3664	16.6533	16.6866	17.4229	16.7116	17.2442	17.567	16.8336	16.8468	16.256	NA	16.2175	15.7744	15.5161	NA	15.9161	16.4052	15.9449	15.3954	15.4643	15.5853	15.6101	15.3657	NA	NA	15.7509	15.4898	15.6619	14.7685	15.8726	15.7137	16.5827	15.5109	15.62	15.8833	15.7969	15.5094	15.5621	16.3989	16.0386
ADAM17_T735_M1	ADAM17	Homo sapiens	Disintegrin and metalloproteinase domain-containing protein 17	P78536	ADA17_HUMAN	NA	NA	NA	NA	NA	NA	NA	NA	10.3413	11.3452	12.2322	NA	NA	NA	NA	NA	NA	NA	NA	NA	12.0429	10.1295	NA	NA	NA	NA	NA	NA	NA	NA	NA	NA	NA	10.6772	11.5114	12.1863	NA	NA	NA	NA	NA	NA	10.7347	9.77015
ADAM9_S758_M1	ADAM9	Homo sapiens	Disintegrin and metalloproteinase domain-containing protein 9	Q13443	ADAM9_HUMAN	NA	15.1036	16.0102	NA	NA	15.2583	14.9653	15.5373	15.9239	14.3157	16.4851	14.9207	NA	NA	NA	NA	NA	NA	NA	15.9405	NA	NA	15.1998	14.678	NA	NA	NA	NA	NA	NA	NA	NA	NA	NA	NA	15.2732	15.3092	NA	14.8432	NA	NA	NA	15.41	14.9048
ADAM9_T761_M1	ADAM9	Homo sapiens	Disintegrin and metalloproteinase domain-containing protein 9	Q13443	ADAM9_HUMAN	14.1675	14.4899	14.6663	14.0619	14.6894	14.9957	15.4393	15.4776	NA	NA	15.2382	NA	14.2968	14.5667	NA	15.0001	NA	NA	NA	NA	NA	NA	NA	NA	NA	14.2451	NA	NA	NA	NA	NA	NA	NA	NA	NA	NA	NA	NA	NA	NA	NA	NA	13.4493	NA
ADAR_S823_M1	ADAR	Homo sapiens	Double-stranded RNA-specific adenosine deaminase	P55265	DSRAD_HUMAN	19.7712	NA	20.8456	18.9597	19.9158	19.9198	18.4452	19.5276	18.2819	17.6728	19.2109	18.084	18.9833	17.9995	19.2361	18.6293	18.7651	18.8181	19.0138	18.9258	17.6153	17.2514	18.5742	17.6305	18.7677	18.2897	NA	18.7547	18.9589	18.9332	18.242	19.0997	18.3859	NA	NA	17.7506	18.7657	18.6724	18.7363	18.3808	18.7081	18.773	18.4414	17.881
ADAR_S825_M1	ADAR	Homo sapiens	Double-stranded RNA-specific adenosine deaminase	P55265	DSRAD_HUMAN	19.9981	20.0146	20.1353	20.2543	20.4123	20.0703	19.2398	19.3261	19.3096	18.6199	19.2231	18.5025	19.9015	17.8934	18.75	19.1429	19.1495	19.3274	18.946	18.9623	18.1386	18.5357	18.3077	17.5246	18.485	18.3496	18.5661	18.8407	19.3771	19.2707	19.0318	19.2802	18.4618	18.2544	17.7838	18.4778	NA	18.1742	19.2504	18.6053	19.254	19.2073	18.3063	18.5566
ADAR_T601_M1	ADAR	Homo sapiens	Double-stranded RNA-specific adenosine deaminase	P55265	DSRAD_HUMAN	NA	NA	NA	NA	NA	14.2135	NA	NA	14.7939	15.1701	14.9107	14.868	NA	NA	NA	NA	NA	NA	NA	NA	NA	NA	NA	NA	NA	NA	NA	NA	NA	NA	NA	NA	NA	NA	NA	NA	NA	NA	NA	NA	NA	NA	NA	13.444
ADCY6_S576_M1	ADCY6	Homo sapiens	Adenylate cyclase type 6	O43306	ADCY6_HUMAN	15.2693	15.1681	15.1604	15.1074	15.6734	15.4153	14.8342	14.248	14.2279	NA	13.7909	13.7728	14.7607	14.6447	14.6951	14.8686	14.6433	NA	14.4539	14.3452	13.7779	NA	13.7237	14.3524	14.3014	14.8916	14.8512	14.5159	14.3423	14.4146	14.3684	14.7915	NA	13.6867	NA	13.6666	15.0462	14.7107	14.835	14.8389	14.993	14.7376	14.3872	14.3158
ADCY6_T572_M1	ADCY6	Homo sapiens	Adenylate cyclase type 6	O43306	ADCY6_HUMAN	14.8168	NA	NA	NA	NA	NA	13.6798	NA	13.3754	12.6713	NA	NA	NA	NA	NA	NA	NA	14.7553	14.3532	14.3017	NA	13.6312	NA	NA	NA	NA	NA	NA	14.8595	NA	NA	13.7581	13.9375	13.7757	NA	NA	NA	NA	14.5423	NA	14.5359	NA	14.0611	13.5343
ADD1_S12_M1	ADD1	Homo sapiens	Alpha-adducin	P35611	ADDA_HUMAN	18.3254	18.2679	18.2361	18.26	17.5981	18.3745	17.1678	17.4628	19.0364	17.3428	18.7652	NA	17.0029	NA	NA	NA	16.8635	16.525	NA	NA	17.9843	NA	NA	NA	NA	NA	16.1623	NA	16.7018	16.4257	NA	NA	NA	16.5347	NA	18.2537	NA	NA	NA	16.7192	NA	NA	16.763	18.3007
ADD1_S353_M1	ADD1	Homo sapiens	Alpha-adducin	P35611	ADDA_HUMAN	NA	NA	NA	16.3591	NA	16.5398	16.6321	NA	NA	NA	NA	NA	NA	16.0463	NA	NA	NA	NA	NA	NA	NA	NA	NA	NA	NA	NA	NA	NA	NA	NA	NA	15.447	15.361	15.4249	NA	NA	NA	NA	NA	NA	NA	NA	15.8466	15.1598
ADD1_S355_M3	ADD1	Homo sapiens	Alpha-adducin	P35611	ADDA_HUMAN	13.17	13.4887	13.4997	12.785	13.2852	16.9561	15.3474	14.8119	15.1305	14.4603	15.1152	15.1703	16.8223	15.6932	16.3896	16.0977	16.2175	NA	13.54	15.7262	14.236	14.9692	15.6987	15.0018	15.8831	15.5491	16.102	15.6761	NA	NA	16.0578	15.6871	14.8711	14.8891	14.6688	14.9475	NA	15.6761	16.3242	16.3406	12.5766	16.3578	15.3447	15.7963
ADD1_S358_M1	ADD1	Homo sapiens	Alpha-adducin	P35611	ADDA_HUMAN	19.1099	19.5804	19.6371	19.4443	19.5325	19.4661	18.5546	18.6725	18.6817	17.8199	18.4045	18.0939	19.8956	18.7716	19.2907	19.1654	19.1792	18.8947	19.509	19.0528	17.6104	17.7581	18.5191	17.9145	19.1627	18.6118	19.1542	19.0239	19.2465	19.1904	18.8862	18.5908	18.1469	18.4485	17.6009	17.8047	19.0556	19.0269	19.4953	19.555	19.127	19.2625	18.5464	18.914
ADD1_S358_M3	ADD1	Homo sapiens	Alpha-adducin	P35611	ADDA_HUMAN	13.17	13.4887	13.4997	12.785	13.2852	16.9561	15.3474	14.8119	15.1305	14.4603	15.1152	15.1703	16.8223	15.6932	16.3896	16.0977	16.2175	NA	13.54	15.7262	14.236	14.9692	15.6987	15.0018	15.8831	15.5491	16.102	15.6761	NA	NA	16.0578	15.6871	14.8711	14.8891	14.6688	14.9475	NA	15.6761	16.3242	16.3406	12.5766	16.3578	15.3447	15.7963
ADD1_S366_M3	ADD1	Homo sapiens	Alpha-adducin	P35611	ADDA_HUMAN	13.17	13.4887	13.4997	12.785	13.2852	16.9561	15.3474	14.8119	15.1305	14.4603	15.1152	15.1703	16.8223	15.6932	16.3896	16.0977	16.2175	NA	13.54	15.7262	14.236	14.9692	15.6987	15.0018	15.8831	15.5491	16.102	15.6761	NA	NA	16.0578	15.6871	14.8711	14.8891	14.6688	14.9475	NA	15.6761	16.3242	16.3406	12.5766	16.3578	15.3447	15.7963
ADD1_S436_M1	ADD1	Homo sapiens	Alpha-adducin	P35611	ADDA_HUMAN	15.5386	15.7359	15.8834	15.6226	16.1699	16.8914	16.7933	NA	17.406	17.547	17.2065	16.8861	NA	NA	NA	NA	NA	NA	NA	15.3322	NA	NA	NA	NA	NA	NA	NA	NA	NA	NA	NA	NA	NA	NA	NA	NA	NA	NA	NA	NA	15.3026	NA	NA	16.1091
ADD1_S457_M1	ADD1	Homo sapiens	Alpha-adducin	P35611	ADDA_HUMAN	NA	14.388	NA	NA	NA	NA	14.6749	NA	NA	NA	NA	12.8252	NA	NA	NA	NA	NA	NA	NA	NA	NA	NA	NA	NA	NA	15.3642	NA	NA	13.6424	NA	NA	NA	NA	NA	NA	NA	14.5044	NA	13.5216	14.8032	NA	14.7672	NA	NA
ADD1_S465_M1	ADD1	Homo sapiens	Alpha-adducin	P35611	ADDA_HUMAN	18.832	18.0586	18.4632	18.5818	18.4718	18.6552	18.3225	18.2166	18.6728	19.7415	18.5306	19.3475	17.2545	17.6226	17.1051	17.3541	18.1184	17.4821	17.699	18.2577	18.2573	17.7512	17.4975	16.5273	17.1523	17.7561	16.995	16.5915	17.0143	16.9703	17.6859	18.0741	17.827	18.1904	17.5051	17.4105	17.3746	17.3509	17.5302	17.2277	17.383	17.6035	18.1127	18.2172
ADD1_S483_M1	ADD1	Homo sapiens	Alpha-adducin	P35611	ADDA_HUMAN	NA	NA	NA	13.9517	NA	15.8727	14.1772	NA	14.9307	NA	NA	13.898	NA	NA	NA	NA	NA	NA	NA	13.2457	13.9728	NA	12.8271	NA	NA	NA	NA	NA	NA	NA	NA	13.3104	NA	NA	NA	NA	NA	NA	NA	NA	NA	13.2434	NA	NA
ADD1_S586_M1	ADD1	Homo sapiens	Alpha-adducin	P35611	ADDA_HUMAN	13.7023	12.1239	12.992	14.5996	13.6601	13.442	13.5985	11.6526	14.1173	12.4599	9.9447	12.1445	12.2727	10.7024	10.1727	11.2006	11.7178	NA	12.0278	11.2792	NA	NA	NA	NA	NA	10.2127	NA	NA	NA	8.78496	10.7156	11.6728	NA	NA	NA	12.0635	10.7736	11.8814	11.6117	11.2228	11.3794	11.3573	12.494	NA
ADD1_S726_M1	ADD1	Homo sapiens	Alpha-adducin	P35611	ADDA_HUMAN	17.0454	16.3563	16.9285	18.0931	17.443	17.9104	17.3615	18.2382	18.1232	18.2186	18.1132	17.6885	16.2209	15.8965	14.9475	16.2542	15.4144	15.6883	15.3518	17.1835	17.394	15.3629	15.7749	14.7509	15.6975	15.3794	14.9587	14.3607	15.2433	15.6377	15.2882	16.1739	15.7383	15.9602	15.5935	16.1738	16.3402	14.8868	15.307	15.3552	16.1229	15.5958	17.3444	16.2109
ADD1_T11_M1	ADD1	Homo sapiens	Alpha-adducin	P35611	ADDA_HUMAN	NA	16.7925	17.9839	18.4311	NA	NA	17.282	18.2075	18.1678	17.5255	18.0074	17.5548	NA	NA	16.4466	17.3068	NA	16.4022	16.5305	16.4064	NA	17.1784	16.7069	NA	17.7369	17.8376	15.8144	16.5658	NA	14.9666	NA	NA	17.5503	17.871	16.2464	17.7291	NA	15.8158	NA	16.4453	NA	15.7184	NA	18.2486
ADD1_T364_M3	ADD1	Homo sapiens	Alpha-adducin	P35611	ADDA_HUMAN	13.17	13.4887	13.4997	12.785	13.2852	16.9561	15.3474	14.8119	15.1305	14.4603	15.1152	15.1703	16.8223	15.6932	16.3896	16.0977	16.2175	NA	13.54	15.7262	14.236	14.9692	15.6987	15.0018	15.8831	15.5491	16.102	15.6761	NA	NA	16.0578	15.6871	14.8711	14.8891	14.6688	14.9475	NA	15.6761	16.3242	16.3406	12.5766	16.3578	15.3447	15.7963
ADD1_Y419_M1	ADD1	Homo sapiens	Alpha-adducin	P35611	ADDA_HUMAN	15.5302	15.1985	15.5928	15.6712	16.5273	17.2351	NA	16.1631	NA	NA	NA	NA	14.536	14.9763	NA	14.3876	14.4186	14.0599	14.8145	14.9859	16.0634	14.7193	14.9825	14.6017	NA	15.0247	NA	NA	NA	14.5635	14.9365	15.2714	15.0219	15.1835	15.9525	15.9376	14.7715	NA	15.5909	NA	14.3171	14.0077	15.8147	15.639
ADD2_S592_M1	ADD2	Homo sapiens	Beta-adducin	P35612	ADDB_HUMAN	18.1782	17.899	18.1829	17.9837	18.362	18.168	18.4137	18.7312	17.7642	18.9084	18.4111	18.8319	16.332	16.5719	16.4301	16.2718	16.7396	16.7296	NA	16.9777	17.4848	16.8186	16.8517	16.4909	16.304	16.3178	15.8361	NA	16.0801	16.2763	NA	17.0113	16.2359	16.8662	16.9855	17.2888	15.8978	16.4093	16.6669	17.0198	16.4072	16.5457	17.1753	16.8834
ADD2_S592_M3	ADD2	Homo sapiens	Beta-adducin	P35612	ADDB_HUMAN	NA	NA	NA	NA	NA	15.209	15.6067	NA	14.9405	15.2674	14.1789	14.4916	NA	NA	NA	NA	NA	NA	NA	NA	13.3647	NA	NA	NA	NA	NA	NA	NA	NA	NA	NA	NA	NA	12.433	NA	NA	NA	NA	NA	NA	NA	NA	NA	NA
ADD2_S596_M3	ADD2	Homo sapiens	Beta-adducin	P35612	ADDB_HUMAN	NA	NA	NA	NA	NA	15.209	15.6067	NA	14.9405	15.2674	14.1789	14.4916	NA	NA	NA	NA	NA	NA	NA	NA	13.3647	NA	NA	NA	NA	NA	NA	NA	NA	NA	NA	NA	NA	12.433	NA	NA	NA	NA	NA	NA	NA	NA	NA	NA
ADD2_S600_M3	ADD2	Homo sapiens	Beta-adducin	P35612	ADDB_HUMAN	NA	NA	NA	NA	NA	15.209	15.6067	NA	14.9405	15.2674	14.1789	14.4916	NA	NA	NA	NA	NA	NA	NA	NA	13.3647	NA	NA	NA	NA	NA	NA	NA	NA	NA	NA	NA	NA	12.433	NA	NA	NA	NA	NA	NA	NA	NA	NA	NA
ADD2_S701_M1	ADD2	Homo sapiens	Beta-adducin	P35612	ADDB_HUMAN	NA	NA	15.5506	15.4159	15.7425	NA	15.8881	15.5938	16.1246	16.1645	16.2991	15.1185	NA	NA	NA	NA	14.4683	NA	NA	14.6277	14.9576	NA	15.9513	NA	NA	NA	NA	NA	NA	NA	NA	NA	NA	NA	NA	15.372	NA	NA	NA	NA	NA	NA	NA	15.9061
ADD3_S42_M1	ADD3	Homo sapiens	Gamma-adducin	Q9UEY8	ADDG_HUMAN	15.2712	15.3121	15.4571	15.0417	15.2024	15.3518	15.0813	14.3781	13.8406	12.8837	14.1851	13.6571	14.3575	15.2209	NA	15.0244	NA	14.4027	NA	NA	NA	NA	NA	NA	14.6671	15.4645	NA	NA	14.2146	NA	NA	NA	14.1631	NA	13.659	13.843	15.185	NA	14.4049	14.7749	14.7341	14.4146	12.9019	NA
ADD3_S423_M1	ADD3	Homo sapiens	Gamma-adducin	Q9UEY8	ADDG_HUMAN	13.6526	12.3317	13.1399	13.6385	14.1678	NA	14.0947	14.2809	14.1601	12.7537	13.0471	13.3071	13.1816	12.9366	NA	13.2673	12.782	13.2767	13.3096	13.1587	13.3016	NA	12.5271	NA	NA	NA	NA	NA	NA	NA	NA	12.2542	12.8227	NA	13.0317	12.5637	NA	NA	NA	NA	NA	13.1423	NA	13.2446
ADD3_S442_M1	ADD3	Homo sapiens	Gamma-adducin	Q9UEY8	ADDG_HUMAN	13.3815	13.6984	NA	13.5008	13.5629	13.3379	13.8392	13.9272	NA	NA	12.8865	13.6124	NA	NA	NA	NA	12.6855	NA	NA	NA	NA	12.1594	NA	NA	NA	NA	NA	NA	NA	NA	12.7677	NA	NA	NA	NA	NA	NA	13.1576	NA	NA	NA	13.035	NA	11.8846
ADD3_S455_M1	ADD3	Homo sapiens	Gamma-adducin	Q9UEY8	ADDG_HUMAN	NA	NA	16.6164	NA	16.5627	NA	16.4137	16.4364	NA	15.9571	15.7129	15.51	NA	NA	NA	NA	15.7645	NA	NA	15.2664	NA	NA	15.3217	14.9568	15.5167	15.9955	NA	NA	15.6761	15.3906	NA	NA	NA	NA	15.5098	15.6368	15.7352	15.3619	15.654	NA	NA	15.4523	NA	15.941
ADD3_S461_M1	ADD3	Homo sapiens	Gamma-adducin	Q9UEY8	ADDG_HUMAN	19.6159	18.7546	19.5246	18.855	18.9509	19.2982	19.1272	19.844	19.6946	19.3107	19.6409	19.3572	17.5739	17.3557	16.8629	17.4736	18.4014	17.9015	17.767	18.3697	19.2969	18.5528	18.8713	17.134	17.6055	17.8317	17.4666	17.3535	17.3679	17.7227	17.2316	NA	NA	18.4396	18.1267	18.7608	18.3667	17.2553	17.4066	17.4447	17.4308	17.6748	18.2227	18.7828
ADD3_S681_M1	ADD3	Homo sapiens	Gamma-adducin	Q9UEY8	ADDG_HUMAN	17.4438	16.9951	17.5237	17.5222	18.0903	18.4481	18.3478	18.5624	20.2009	19.063	19.1681	18.0002	16.2016	15.815	15.0025	NA	16.7629	16.2151	16.6181	16.2878	18.0952	NA	NA	NA	15.4694	NA	NA	NA	15.7731	16.1406	NA	16.6716	14.285	NA	NA	16.939	15.5647	NA	15.97	15.8682	NA	15.8045	16.8647	NA
ADD3_T12_M1	ADD3	Homo sapiens	Gamma-adducin	Q9UEY8	ADDG_HUMAN	16.8208	17.5293	17.4006	17.5509	17.9955	17.8488	18.1317	17.5227	17.2142	16.7742	17.5893	17.6043	16.1751	15.7585	NA	NA	NA	16.5546	NA	16.4306	17.4501	14.6946	16.1323	NA	16.1238	15.6117	16.6837	16.6662	16.952	16.4818	15.9867	15.9636	NA	15.6951	16.2786	16.689	17.4528	NA	NA	16.4763	17.0195	NA	NA	15.959
ADD3_T464_M1	ADD3	Homo sapiens	Gamma-adducin	Q9UEY8	ADDG_HUMAN	NA	NA	18.1107	NA	NA	NA	NA	NA	NA	NA	NA	19.4692	NA	NA	NA	NA	NA	NA	NA	NA	NA	NA	NA	NA	NA	NA	NA	NA	NA	NA	NA	18.4962	17.9856	NA	NA	NA	NA	NA	NA	NA	NA	NA	NA	17.7862
ADGRG6_S1205_M1	ADGRG6	Homo sapiens	Adhesion G-protein coupled receptor G6	Q86SQ4	AGRG6_HUMAN	NA	NA	11.7227	11.7268	NA	NA	NA	NA	9.77582	12.2568	11.6676	NA	NA	NA	NA	NA	NA	NA	NA	NA	NA	NA	NA	NA	NA	NA	NA	NA	NA	NA	NA	NA	NA	NA	NA	NA	NA	NA	NA	NA	NA	NA	NA	NA
ADNP_S98_M1	ADNP	Homo sapiens	Activity-dependent neuroprotector homeobox protein	Q9H2P0	ADNP_HUMAN	12.4346	NA	NA	NA	NA	13.677	14.4474	13.5753	15.0121	14.381	14.638	13.5959	NA	13.6648	NA	14.92	NA	NA	NA	12.896	14.2056	13.2356	13.9554	NA	NA	13.8624	NA	NA	NA	NA	NA	NA	NA	NA	14.6902	15.5332	NA	NA	NA	NA	NA	NA	15.8135	14.8069
ADSL_S9_M1	ADSL	Homo sapiens	Adenylosuccinate lyase	P30566	PUR8_HUMAN	17.1768	17.1333	17.7013	17.8176	17.401	17.5681	16.9861	16.82	17.2081	16.398	17.6431	16.1581	17.2895	17.3837	17.6396	17.476	17.7147	17.6104	17.6947	17.6307	17.2756	17.6838	17.8221	17.3587	17.0902	17.6586	17.5469	17.3617	17.6466	17.6205	17.4233	17.7978	17.7046	17.7887	16.99	17.1801	17.3956	17.3159	17.2304	17.058	17.243	17.5067	17.1706	17.8313
ADSS_S448_M1	ADSS;ADSSL1	Homo sapiens	Adenylosuccinate synthetase isozyme 2;Adenylosuccinate synthetase isozyme 1	P30520;Q8N142	PURA2_HUMAN;PURA1_HUMAN	NA	NA	NA	NA	11.7736	NA	11.2161	11.9853	NA	11.9509	10.5605	NA	NA	13.325	NA	10.0719	NA	12.3844	12.36	NA	NA	11.817	12.5259	NA	NA	NA	NA	NA	NA	NA	12.4239	NA	12.329	NA	12.2877	13.332	NA	NA	NA	NA	NA	12.9076	13.028	13.2594
AEBP2_S15_M2	AEBP2	Homo sapiens	Zinc finger protein AEBP2	Q6ZN18	AEBP2_HUMAN	NA	NA	NA	NA	NA	NA	NA	NA	NA	NA	NA	15.5114	NA	NA	NA	NA	14.536	NA	15.3043	15.0262	13.4492	NA	14.7687	NA	NA	NA	NA	NA	NA	NA	NA	NA	NA	NA	NA	NA	NA	NA	NA	14.2836	14.0801	NA	NA	NA
AEBP2_S18_M2	AEBP2	Homo sapiens	Zinc finger protein AEBP2	Q6ZN18	AEBP2_HUMAN	15.7841	15.0928	16.2892	NA	16.0509	15.7082	15.7325	16.7898	17.2645	15.8906	15.5601	NA	15.8574	NA	NA	15.609	NA	NA	NA	NA	NA	15.1109	NA	NA	14.1513	NA	NA	NA	NA	NA	NA	NA	14.2391	14.8395	NA	NA	NA	NA	14.7547	NA	NA	NA	14.5608	NA
AEBP2_S206_M1	AEBP2	Homo sapiens	Zinc finger protein AEBP2	Q6ZN18	AEBP2_HUMAN	NA	NA	19.2687	NA	NA	NA	16.8353	15.9701	15.6411	15.5308	15.4929	14.8051	NA	16.7882	NA	NA	NA	NA	NA	NA	15.345	14.9377	14.3705	NA	NA	17.2082	NA	NA	NA	NA	17.6793	NA	NA	NA	NA	16.3711	NA	NA	NA	NA	NA	NA	16.0491	15.1571
AEBP2_S24_M2	AEBP2	Homo sapiens	Zinc finger protein AEBP2	Q6ZN18	AEBP2_HUMAN	15.7841	15.0928	16.2892	NA	16.0509	15.7082	15.7325	16.7898	17.2645	15.8906	15.5601	NA	15.8574	NA	NA	15.609	NA	NA	NA	NA	NA	15.1109	NA	NA	14.1513	NA	NA	NA	NA	NA	NA	NA	14.2391	14.8395	NA	NA	NA	NA	14.7547	NA	NA	NA	14.5608	NA
AES_S196_M1	AES	Homo sapiens	Amino-terminal enhancer of split	Q08117	AES_HUMAN	8.95808	8.21538	8.81204	6.54416	7.76852	8.64868	NA	8.2254	10.5859	11.0772	9.65324	10.4014	NA	9.08199	8.36732	NA	9.19234	NA	NA	8.58347	9.01605	1.202	7.88598	NA	NA	8.75233	NA	NA	NA	NA	7.40696	NA	7.70487	9.20058	10.181	9.08442	7.7063	NA	NA	7.66275	NA	NA	NA	NA
AFAP1_S265_M1	AFAP1	Homo sapiens	Actin filament-associated protein 1	Q8N556	AFAP1_HUMAN	17.973	NA	17.9257	17.6294	17.63	17.8286	18.3779	18.2386	18.098	18.6974	18.0403	18.6678	17.0893	16.6927	16.6434	16.5103	16.7096	17.4659	17.043	17.0833	17.9097	17.1126	17.2711	17.0135	16.7243	NA	15.9254	NA	16.9256	17.2402	16.6896	17.1205	16.5321	16.9496	17.3457	18.5871	16.9596	16.0891	16.8742	NA	17.4041	17.3173	17.3936	17.436
AFAP1_S277_M2	AFAP1	Homo sapiens	Actin filament-associated protein 1	Q8N556	AFAP1_HUMAN	13.349	NA	NA	NA	NA	13.1119	NA	NA	14.14	NA	13.7998	14.2182	NA	NA	NA	NA	NA	13.9348	NA	13.3585	13.8186	NA	NA	13.8662	NA	NA	NA	NA	NA	NA	NA	13.0708	NA	13.0126	NA	NA	NA	NA	NA	NA	NA	NA	NA	12.5835
AFAP1_S278_M1	AFAP1	Homo sapiens	Actin filament-associated protein 1	Q8N556	AFAP1_HUMAN	NA	NA	NA	NA	NA	NA	NA	NA	NA	14.586	NA	14.7146	NA	NA	NA	NA	NA	NA	NA	NA	NA	NA	NA	NA	NA	NA	NA	NA	NA	NA	NA	NA	NA	NA	NA	NA	NA	NA	NA	NA	13.388	NA	NA	NA
AFAP1_S278_M2	AFAP1	Homo sapiens	Actin filament-associated protein 1	Q8N556	AFAP1_HUMAN	13.349	NA	NA	NA	NA	13.1119	NA	NA	14.14	NA	13.7998	14.2182	NA	NA	NA	NA	NA	13.9348	NA	13.3585	13.8186	NA	NA	13.8662	NA	NA	NA	NA	NA	NA	NA	13.0708	NA	13.0126	NA	NA	NA	NA	NA	NA	NA	NA	NA	12.5835
AFAP1_S282_M1	AFAP1	Homo sapiens	Actin filament-associated protein 1	Q8N556	AFAP1_HUMAN	14.7234	NA	14.5999	14.4532	NA	15.2984	15.2222	15.1307	16.4155	NA	NA	NA	NA	NA	NA	NA	15.0945	NA	NA	NA	NA	NA	NA	NA	NA	NA	NA	NA	NA	NA	NA	NA	NA	NA	NA	NA	NA	NA	NA	NA	NA	14.1427	NA	NA
AFAP1_S283_M1	AFAP1	Homo sapiens	Actin filament-associated protein 1	Q8N556	AFAP1_HUMAN	14.3089	14.3081	14.7814	14.952	14.5911	14.3671	14.9991	14.9304	NA	15.2512	14.689	15.0829	NA	14.3342	NA	NA	14.0585	NA	NA	14.4716	NA	13.7322	14.0017	NA	NA	14.3547	NA	13.5675	NA	13.1564	14.2844	15.2207	NA	14.1951	NA	NA	14.502	NA	NA	13.8097	NA	NA	14.7078	14.1103
AFAP1_S342_M2	AFAP1	Homo sapiens	Actin filament-associated protein 1	Q8N556	AFAP1_HUMAN	NA	16.3849	17.0843	16.9183	16.9782	17.2696	17.1639	NA	17.7324	NA	NA	17.3784	15.8136	17.4525	NA	17.0097	NA	15.9309	16.0615	16.3851	16.6437	16.5854	16.6441	16.352	NA	NA	NA	15.3088	14.5715	NA	16.2156	16.3838	16.2829	16.665	15.8992	NA	16.6044	NA	NA	NA	15.6771	NA	17.361	17.3275
AFAP1_S343_M1	AFAP1	Homo sapiens	Actin filament-associated protein 1	Q8N556	AFAP1_HUMAN	14.5069	NA	NA	14.5799	NA	NA	14.5249	14.7665	14.6893	NA	NA	13.7021	13.3929	14.8713	NA	14.5783	NA	NA	NA	NA	NA	NA	NA	NA	NA	14.4725	NA	NA	NA	NA	13.2016	NA	NA	NA	NA	13.5203	NA	NA	NA	NA	NA	NA	NA	14.2541
AFAP1_S343_M2	AFAP1	Homo sapiens	Actin filament-associated protein 1	Q8N556	AFAP1_HUMAN	NA	16.3849	17.0843	16.9183	16.9782	17.2696	17.1639	NA	17.7324	NA	NA	17.3784	15.8136	17.4525	NA	17.0097	NA	15.9309	16.0615	16.3851	16.6437	16.5854	16.6441	16.352	NA	NA	NA	15.3088	14.5715	NA	16.2156	16.3838	16.2829	16.665	15.8992	NA	16.6044	NA	NA	NA	15.6771	NA	17.361	17.3275
AFAP1_S548_M1	AFAP1	Homo sapiens	Actin filament-associated protein 1	Q8N556	AFAP1_HUMAN	18.3589	18.5128	18.6636	NA	17.9276	18.5601	18.4912	19.1797	17.6458	19.1461	18.0095	17.9605	16.104	17.6232	NA	17.6304	NA	17.8654	NA	NA	17.8618	17.5007	18.0626	17.8606	NA	18.2086	NA	17.8619	NA	NA	16.4337	17.3013	NA	18.2516	18.3489	17.6891	17.5236	16.5745	17.1332	NA	NA	17.4065	17.6427	18.1593
AFAP1_S664_M2	AFAP1	Homo sapiens	Actin filament-associated protein 1	Q8N556	AFAP1_HUMAN	NA	NA	NA	NA	13.6163	NA	NA	NA	NA	13.8957	14.8842	14.1261	NA	NA	NA	NA	NA	NA	NA	NA	14.2504	NA	NA	NA	NA	14.0187	NA	NA	NA	NA	NA	NA	NA	NA	NA	NA	NA	NA	NA	NA	NA	NA	NA	14.4099
AFAP1_S668_M1	AFAP1	Homo sapiens	Actin filament-associated protein 1	Q8N556	AFAP1_HUMAN	20.3613	20.1054	20.8174	20.4187	20.2617	20.6436	19.8135	20.48	20.9278	19.7429	20.6334	19.7601	19.4504	19.9086	19.0848	19.7669	19.4678	19.6943	19.6002	19.4088	19.5645	19.5533	19.6218	18.9552	19.1382	19.834	18.7047	19.4187	19.6036	19.199	19.1849	19.6029	19.187	19.6555	19.4642	19.8956	19.7667	18.8531	19.2951	19.7103	19.2082	19.5866	19.656	19.9762
AFAP1_S668_M2	AFAP1	Homo sapiens	Actin filament-associated protein 1	Q8N556	AFAP1_HUMAN	NA	NA	NA	NA	14.0447	NA	NA	13.9106	NA	14.3242	15.3126	14.5545	NA	NA	NA	NA	NA	NA	NA	NA	14.6789	NA	NA	NA	NA	14.4472	15.0058	NA	15.1946	14.5886	NA	NA	NA	NA	NA	NA	NA	NA	NA	NA	15.2095	NA	NA	14.8384
AFAP1_S711_M1	AFAP1	Homo sapiens	Actin filament-associated protein 1	Q8N556	AFAP1_HUMAN	17.9512	17.5639	18.8602	18.5958	18.0141	18.4347	18.3227	18.3655	17.4035	17.4428	17.3637	17.977	17.8513	17.8715	17.8173	17.865	17.3872	17.5843	17.8014	17.5935	16.9632	17.2703	17.2672	NA	NA	17.3497	17.1498	17.0736	17.79	17.8444	17.1801	17.4755	16.5672	17.2735	17.1162	17.8133	17.5835	17.0537	17.9658	17.8393	17.5584	17.3412	17.8703	17.0961
AFAP1_T546_M1	AFAP1	Homo sapiens	Actin filament-associated protein 1	Q8N556	AFAP1_HUMAN	NA	16.8873	18.7423	NA	17.84	20.9627	NA	20.0051	NA	NA	NA	16.9053	NA	NA	15.2671	15.4941	NA	16.1403	NA	14.8918	16.758	NA	15.9282	NA	15.7396	NA	15.2335	15.0087	16.1069	15.4864	NA	15.1408	15.9256	16.5347	NA	17.5281	16.0118	NA	NA	15.8954	16.2225	NA	17.3303	16.1067
AFAP1_T689_M1	AFAP1	Homo sapiens	Actin filament-associated protein 1	Q8N556	AFAP1_HUMAN	17.7697	18.2125	18.2139	18.6959	18.6733	18.83	17.8533	17.9922	17.9384	16.593	17.2649	17.2294	18.4626	17.827	18.2594	18.1156	18.0592	17.9979	18.0627	17.8677	15.4788	17.7851	17.5104	17.122	18.1167	18.2363	18.8067	17.6785	17.9338	17.685	18.0367	18.2252	17.5683	18.3789	16.9892	17.1888	18.1605	17.9261	17.8344	18.1383	17.9784	17.9356	17.039	17.6897
AFAP1L1_S747_M1	AFAP1L1	Homo sapiens	Actin filament-associated protein 1-like 1	Q8TED9	AF1L1_HUMAN	12.7215	NA	NA	NA	NA	13.4821	14.0331	14.2962	14.1951	13.9325	14.5239	13.5333	NA	NA	NA	NA	13.933	14.0647	NA	13.739	13.9194	NA	13.8894	NA	NA	NA	NA	NA	13.993	14.2702	14.2719	13.1792	13.5508	14.3428	14.2654	14.0152	NA	NA	NA	13.5041	14.2937	NA	13.9906	14.0111
AFDN_S1083_M1	AFDN	Homo sapiens	Afadin	P55196	AFAD_HUMAN	14.5358	13.8922	14.6337	15.7806	14.9473	14.8661	14.2499	14.386	13.8653	13.6074	14.4809	13.9859	14.7325	14.6112	13.7401	15.0037	14.379	14.2815	14.0068	14.5186	13.1536	14.0461	14.0861	13.8162	14.1195	14.6094	13.8415	13.3696	13.9752	13.2498	14.3365	14.9031	14.1871	14.3144	14.0171	14.195	14.2626	13.9531	13.9736	14.2988	14.2807	14.4881	14.8582	14.5163
AFDN_S1173_M2	AFDN	Homo sapiens	Afadin	P55196	AFAD_HUMAN	16.0748	16.1116	16.3386	NA	15.9188	NA	16.1869	NA	15.7305	16.6197	15.7732	17.0131	15.9476	16.1795	15.8571	16.1042	16.6636	16.0902	16.0962	16.0791	15.9806	16.3261	16.3716	15.9257	15.9924	16.4327	15.6515	15.0478	NA	NA	16.225	NA	16.233	16.6353	16.1788	16.3393	NA	16.354	16.3176	16.1938	15.8036	15.976	16.4419	16.2184
AFDN_S1182_M1	AFDN	Homo sapiens	Afadin	P55196	AFAD_HUMAN	17.4754	17.1084	17.004	17.3689	17.2189	17.136	17.5369	18.4334	18.0515	18.6372	18.0503	18.8821	16.6513	17.487	17.0211	16.708	17.6174	17.2802	17.1795	17.9835	18.3671	17.9833	17.9649	17.0962	16.728	17.3637	16.8125	16.5126	17.1515	16.8182	17.36	17.6268	17.0714	17.9269	18.1689	18.4313	16.5563	16.7504	16.4119	16.6927	17.0383	17.4393	17.743	17.7734
AFDN_S1182_M2	AFDN	Homo sapiens	Afadin	P55196	AFAD_HUMAN	16.8678	16.6826	16.9096	NA	16.7085	NA	16.7579	NA	16.1168	17.3012	16.3442	17.5841	16.5186	16.7291	16.428	17.6646	17.2346	16.6612	17.1602	17.2232	16.3095	16.8971	17.8054	17.5805	17.2685	17.6985	16.2225	15.6188	NA	NA	16.796	NA	16.7044	17.2063	16.7498	16.9103	NA	16.925	16.8886	17.2831	16.3746	16.547	17.7494	16.7894
AFDN_S1779_M1	AFDN	Homo sapiens	Afadin	P55196	AFAD_HUMAN	NA	NA	15.6056	16.2086	16.3775	16.1939	16.4599	16.6842	16.6152	16.7776	16.2929	16.5284	15.726	15.7801	NA	16.194	16.1708	15.8217	NA	15.7695	16.0519	15.7052	15.9709	15.5074	NA	16.0013	NA	NA	NA	NA	NA	16.1565	15.7564	NA	15.8603	16.0196	NA	NA	15.324	NA	NA	15.5956	16.1603	15.9806
AFDN_S1799_M1	AFDN	Homo sapiens	Afadin	P55196	AFAD_HUMAN	NA	NA	NA	NA	NA	14.8971	NA	NA	16.4519	13.5259	16.0727	NA	15.0265	15.124	NA	15.0691	14.705	15.7609	15.0536	15.7955	16.7411	15.86	16.3577	15.8421	14.8441	15.7455	NA	14.0055	15.4449	NA	15.6798	15.5394	16.0958	16.0405	15.7704	16.4548	15.8074	14.6966	14.5745	15.11	15.8065	15.7479	16.6621	16.6203
AFDN_T1101_M1	AFDN	Homo sapiens	Afadin	P55196	AFAD_HUMAN	NA	14.2182	14.3444	NA	14.5167	NA	13.6791	12.8618	NA	11.6982	12.2781	NA	NA	NA	NA	13.7101	13.3794	NA	13.9464	12.4981	NA	NA	12.1172	11.8805	NA	NA	NA	NA	NA	NA	NA	NA	NA	11.6327	11.508	NA	13.847	13.8891	NA	NA	13.5077	13.7054	12.7964	12.3966
AFDN_T1330_M1	AFDN	Homo sapiens	Afadin	P55196	AFAD_HUMAN	NA	12.34	NA	NA	NA	NA	NA	NA	NA	NA	NA	13.6491	14.0464	NA	13.1467	NA	NA	NA	13.9689	NA	13.7754	13.1348	13.9065	NA	13.7917	NA	NA	NA	14.454	NA	NA	NA	13.3863	NA	13.9442	14.7494	NA	NA	13.8572	NA	14.3012	NA	14.8717	14.0064
AFDN_Y1230_M1	AFDN	Homo sapiens	Afadin	P55196	AFAD_HUMAN	13.0691	12.5425	13.2061	13.5214	13.6962	NA	13.7176	NA	NA	NA	13.2503	NA	13.1186	13.4096	NA	13.7149	12.3044	13.0824	12.3264	12.9314	NA	12.4593	12.2776	12.6357	NA	12.8743	13.0362	NA	13.1143	12.9295	12.6342	12.9585	NA	12.3789	NA	NA	13.1427	NA	NA	12.4302	13.0166	12.2655	NA	13.4586
AFF2_T952_M1	AFF2	Homo sapiens	AF4/FMR2 family member 2	P51816	AFF2_HUMAN	NA	NA	NA	13.4759	13.612	12.1336	NA	12.9015	NA	NA	NA	NA	NA	NA	NA	NA	13.869	13.7539	12.876	NA	NA	12.5139	13.5103	13.4023	NA	NA	NA	NA	NA	13.5668	NA	13.7351	NA	NA	NA	NA	NA	NA	NA	NA	13.3716	NA	13.7256	NA
AFF4_S1043_M1	AFF4	Homo sapiens	AF4/FMR2 family member 4	Q9UHB7	AFF4_HUMAN	16.7021	16.2764	16.0036	16.1234	16.6097	16.4981	16.6714	16.9634	16.3074	16.7423	16.2217	17.154	15.57	15.1357	15.9591	15.6578	16.1262	16.0319	16.0039	16.5156	15.9156	16.6153	16.253	16.175	15.3461	15.7489	15.9241	16.1647	16.1369	16.2122	16.2203	16.5124	16.0132	15.9878	16.6984	16.3237	15.2894	NA	16.0653	15.9192	15.8584	16.4571	16.6528	16.5211
AFF4_S1058_M1	AFF4	Homo sapiens	AF4/FMR2 family member 4	Q9UHB7	AFF4_HUMAN	13.3705	NA	NA	14.4583	14.3942	14.529	14.3739	15.4228	14.3014	14.3497	14.0363	14.5471	13.0912	13.9486	NA	13.7773	13.4441	13.7335	NA	12.5265	13.0735	12.554	13.1149	NA	NA	13.3203	NA	NA	NA	NA	13.8217	NA	NA	NA	13.5886	13.7878	13.6026	NA	NA	NA	13.0555	NA	14.6136	13.875
AFF4_S180_M1	AFF4	Homo sapiens	AF4/FMR2 family member 4	Q9UHB7	AFF4_HUMAN	18.5842	18.1969	18.6449	17.4523	18.1597	18.105	17.6829	17.0062	17.4159	16.4811	16.5856	17.0834	18.06	17.5013	17.1845	18.0961	17.0809	16.8615	16.8099	17.6407	17.3151	17.1413	NA	NA	17.5825	17.2754	17.3474	17.6766	NA	17.6336	17.1965	17.8165	17.151	17.2208	NA	17.2593	17.6822	16.9574	17.961	17.4587	NA	17.517	16.9967	17.7636
AFF4_S487_M1	AFF4	Homo sapiens	AF4/FMR2 family member 4	Q9UHB7	AFF4_HUMAN	NA	13.2516	13.5762	NA	13.2958	13.3955	13.5303	13.6315	13.5992	13.5505	13.9383	NA	NA	11.5061	NA	11.8501	NA	NA	NA	NA	NA	NA	NA	NA	NA	NA	NA	NA	NA	NA	NA	NA	NA	NA	NA	NA	11.4492	NA	NA	NA	NA	NA	NA	NA
AFF4_S549_M1	AFF4	Homo sapiens	AF4/FMR2 family member 4	Q9UHB7	AFF4_HUMAN	14.099	14.2917	15.1896	14.4889	13.9186	14.2412	12.1749	12.4867	12.0937	11.7725	12.1755	NA	13.4632	11.4108	13.8823	12.7155	13.3688	13.1903	13.3952	13.764	NA	12.4397	12.2348	12.3303	13.3798	12.7121	12.8506	12.9475	13.0891	12.7694	12.3734	12.4703	11.7922	13.2487	NA	NA	12.9142	13.6971	13.412	13.683	13.0008	12.8163	NA	11.4612
AFF4_S694_M1	AFF4	Homo sapiens	AF4/FMR2 family member 4	Q9UHB7	AFF4_HUMAN	14.113	14.3586	14.5014	14.8227	15.1993	14.7573	13.6834	13.3938	11.5759	11.7215	13.1693	12.8379	13.139	12.3772	12.0626	12.4754	12.7733	13.0652	12.9645	12.4861	10.4184	9.88252	NA	10.6316	12.8148	12.5476	12.1721	11.5607	13.311	12.7883	12.3404	11.5455	NA	NA	8.22215	NA	13.0206	13.0003	13.1075	12.7349	12.9557	12.8895	11.1532	10.9119
AFF4_S703_M1	AFF4	Homo sapiens	AF4/FMR2 family member 4	Q9UHB7	AFF4_HUMAN	13.1759	13.2293	NA	NA	13.3506	13.9602	NA	14.0778	13.3848	13.8871	13.8322	13.8669	NA	NA	NA	NA	12.8491	NA	12.4853	NA	NA	NA	NA	NA	NA	NA	NA	NA	NA	NA	NA	NA	NA	NA	NA	NA	NA	NA	NA	NA	NA	12.6351	NA	NA
AFF4_S703_M2	AFF4	Homo sapiens	AF4/FMR2 family member 4	Q9UHB7	AFF4_HUMAN	14.0729	NA	NA	NA	NA	NA	NA	NA	14.2953	14.8229	14.4216	15.3099	NA	NA	NA	NA	NA	NA	NA	NA	NA	NA	NA	NA	NA	NA	NA	NA	NA	NA	NA	NA	NA	14.4017	NA	15.5418	NA	NA	NA	NA	NA	NA	NA	NA
AFF4_S706_M2	AFF4	Homo sapiens	AF4/FMR2 family member 4	Q9UHB7	AFF4_HUMAN	NA	NA	NA	NA	NA	NA	NA	NA	13.2488	13.8161	NA	14.344	NA	NA	NA	NA	NA	NA	NA	NA	NA	NA	NA	NA	NA	NA	NA	NA	NA	NA	NA	NA	NA	NA	NA	NA	NA	NA	NA	NA	NA	NA	NA	NA
AFF4_S836_M1	AFF4	Homo sapiens	AF4/FMR2 family member 4	Q9UHB7	AFF4_HUMAN	15.7068	14.7506	15.5388	14.6248	15.4347	16.2116	13.9986	15.246	14.0723	14.7464	15.6036	14.6258	NA	NA	NA	11.851	NA	14.1974	NA	15.4095	NA	14.1935	14.5916	NA	NA	NA	12.0636	NA	NA	NA	NA	14.4953	NA	15.0135	13.8233	15.3562	NA	13.8564	13.3723	NA	14.9292	15.3722	NA	15.2318
AFF4_Y712_M2	AFF4	Homo sapiens	AF4/FMR2 family member 4	Q9UHB7	AFF4_HUMAN	13.0774	NA	NA	NA	NA	NA	NA	NA	13.3404	NA	13.4261	14.2749	NA	NA	NA	NA	NA	NA	NA	NA	NA	NA	NA	NA	NA	NA	NA	NA	NA	NA	NA	NA	NA	13.4062	NA	14.5463	NA	NA	NA	NA	NA	NA	NA	NA
AGFG1_S179_M1	AGFG1	Homo sapiens	Arf-GAP domain and FG repeat-containing protein 1	P52594	AGFG1_HUMAN	NA	NA	NA	NA	19.0406	NA	17.8565	NA	NA	NA	17.1503	16.294	18.0298	17.3627	17.196	18.131	17.6254	17.6926	NA	17.2832	NA	NA	17.2755	NA	17.2524	17.4661	NA	NA	17.5804	17.025	NA	NA	NA	17.0494	16.5218	16.5315	17.8888	16.9525	17.5103	17.0582	17.7769	NA	17.8359	17.2936
AGFG1_S181_M1	AGFG1	Homo sapiens	Arf-GAP domain and FG repeat-containing protein 1	P52594	AGFG1_HUMAN	18.9892	18.9753	19.4276	19.5374	19.1065	19.1672	NA	18.7881	19.2883	19.7133	19.2	19.9889	19.0903	18.6037	18.3506	18.9158	17.8689	18.6849	19.0596	NA	18.2588	NA	19.0154	NA	NA	17.9882	NA	NA	NA	18.4677	18.6538	NA	NA	NA	18.9257	NA	18.9576	18.9324	18.9147	17.853	NA	18.7311	18.2599	NA
AGFG1_S181_M2	AGFG1	Homo sapiens	Arf-GAP domain and FG repeat-containing protein 1	P52594	AGFG1_HUMAN	NA	NA	NA	15.8217	NA	16.0443	15.5959	15.7018	NA	NA	NA	NA	16.2495	NA	NA	NA	NA	NA	15.1961	NA	NA	NA	NA	NA	15.5812	NA	NA	NA	NA	NA	NA	15.4897	14.7863	NA	NA	NA	NA	15.7191	NA	NA	15.5307	NA	NA	NA
AGFG1_S293_M1	AGFG1	Homo sapiens	Arf-GAP domain and FG repeat-containing protein 1	P52594	AGFG1_HUMAN	13.6968	NA	NA	NA	14.8855	14.7354	14.1205	15.2262	15.3689	NA	14.9462	NA	NA	NA	NA	NA	NA	NA	NA	NA	13.7184	NA	NA	NA	NA	NA	NA	NA	NA	NA	NA	13.5661	NA	NA	13.9396	NA	NA	NA	NA	NA	NA	NA	NA	14.1539
AGFG1_T170_M1	AGFG1	Homo sapiens	Arf-GAP domain and FG repeat-containing protein 1	P52594	AGFG1_HUMAN	14.7736	NA	16.3935	15.525	NA	15.64	16.0114	16.0987	14.7469	16.3216	15.1091	16.5022	15.3968	15.7816	15.5876	15.33	15.4145	15.7791	15.5366	NA	15.5941	15.3002	NA	15.3514	15.0848	15.6959	15.4914	15	15.3016	15.4504	15.9332	16.2092	16.382	15.1861	16.0289	NA	15.2611	NA	15.0382	15.0982	15.2774	15.2414	16.099	15.0656
AGFG1_T177_M2	AGFG1	Homo sapiens	Arf-GAP domain and FG repeat-containing protein 1	P52594	AGFG1_HUMAN	NA	NA	NA	15.8217	NA	16.0443	15.5959	15.7018	NA	NA	NA	NA	16.2495	NA	NA	NA	NA	NA	15.1961	NA	NA	NA	NA	NA	15.5812	NA	NA	NA	NA	NA	NA	15.4897	14.7863	NA	NA	NA	NA	15.7191	NA	NA	15.5307	NA	NA	NA
AGPS_T68_M1	AGPS	Homo sapiens	Alkyldihydroxyacetonephosphate synthase, peroxisomal	O00116	ADAS_HUMAN	12.7973	13.0945	15.2043	14.7502	14.9182	14.2668	12.9531	14.0555	12.2553	12.6348	13.5587	NA	14.5095	NA	12.4826	13.6495	13.2753	14.2469	NA	13.0231	12.2104	NA	13.4998	NA	NA	NA	14.1458	NA	14.7353	13.4624	NA	13.9547	14.2527	NA	NA	NA	14.0326	13.5019	13.5379	13.1382	14.0916	13.325	14.4216	13.7776
AHCTF1_S1160_M1	AHCTF1	Homo sapiens	Protein ELYS	Q8WYP5	ELYS_HUMAN	18.3712	18.178	18.7064	18.668	18.5079	18.6024	17.253	17.3554	17.7365	17.0084	18.1583	16.7017	17.6572	17.1703	18.6782	17.6579	18.3013	17.8263	18.1076	17.9958	17.0088	17.7884	17.8315	17.3918	17.2711	18.0555	18.2411	17.6067	18.1218	18.4	17.8118	18.3332	17.854	17.9558	16.9512	17.5027	17.3619	18.0119	17.8585	18.0314	17.6904	18.6518	16.873	17.1177
AHCTF1_S1218_M1	AHCTF1	Homo sapiens	Protein ELYS	Q8WYP5	ELYS_HUMAN	NA	NA	NA	NA	NA	NA	NA	NA	NA	14.3491	15.0946	NA	NA	NA	NA	NA	NA	NA	NA	NA	14.4378	NA	NA	NA	NA	NA	NA	NA	NA	NA	NA	NA	NA	11.9217	12.6945	12.5609	NA	NA	NA	NA	NA	NA	14.1856	13.7361
AHCTF1_S1222_M1	AHCTF1	Homo sapiens	Protein ELYS	Q8WYP5	ELYS_HUMAN	NA	NA	NA	14.2247	NA	NA	NA	NA	NA	13.6744	14.463	13.3714	NA	NA	NA	NA	NA	NA	NA	NA	NA	NA	NA	NA	NA	NA	NA	NA	NA	NA	NA	NA	NA	NA	NA	NA	NA	NA	14.1207	NA	NA	NA	NA	NA
AHCTF1_S1283_M1	AHCTF1	Homo sapiens	Protein ELYS	Q8WYP5	ELYS_HUMAN	16.4272	16.6112	16.3058	16.5101	16.5002	16.3822	16.7048	16.3594	17.0655	16.3096	16.1415	16.0681	16.0728	NA	NA	15.6616	NA	15.9686	NA	NA	14.8422	NA	NA	NA	NA	NA	NA	NA	NA	16.1535	15.5347	14.9118	NA	NA	NA	15.5878	NA	NA	NA	15.3458	NA	15.728	NA	NA
AHCTF1_S1402_M1	AHCTF1	Homo sapiens	Protein ELYS	Q8WYP5	ELYS_HUMAN	13.8089	12.7234	14.1353	NA	NA	NA	14.4681	NA	NA	NA	NA	12.5703	NA	NA	NA	NA	NA	NA	NA	NA	NA	NA	NA	13.4415	NA	NA	NA	NA	NA	NA	13.1862	NA	NA	NA	NA	NA	14.1417	NA	NA	NA	14.2607	NA	NA	NA
AHCTF1_S1944_M1	AHCTF1	Homo sapiens	Protein ELYS	Q8WYP5	ELYS_HUMAN	NA	NA	NA	NA	NA	11.0057	12.8247	12.9041	14.037	14.3384	13.6468	13.6962	NA	NA	NA	NA	NA	NA	NA	NA	12.4636	NA	NA	NA	NA	NA	NA	NA	NA	NA	NA	NA	NA	NA	13.5069	13.4631	NA	NA	NA	NA	NA	NA	NA	NA
AHCTF1_S2222_M2	AHCTF1	Homo sapiens	Protein ELYS	Q8WYP5	ELYS_HUMAN	NA	13.467	11.2211	14.0383	13.597	13.546	NA	NA	13.3593	13.2262	13.7808	13.9457	NA	NA	NA	NA	NA	NA	NA	13.1877	NA	13.3398	13.6255	12.6084	NA	13.6094	NA	NA	NA	NA	13.3743	14.3624	NA	13.8818	NA	13.7106	NA	NA	NA	NA	NA	13.061	14.2118	13.7227
AHCTF1_S2226_M2	AHCTF1	Homo sapiens	Protein ELYS	Q8WYP5	ELYS_HUMAN	NA	13.467	11.2211	14.0383	13.597	13.546	NA	NA	13.3593	13.2262	13.7808	13.9457	NA	NA	NA	NA	NA	NA	NA	13.1877	NA	13.3398	13.6255	12.6084	NA	13.6094	NA	NA	NA	NA	13.3743	14.3624	NA	13.8818	NA	13.7106	NA	NA	NA	NA	NA	13.061	14.2118	13.7227
AHCTF1_S528_M1	AHCTF1	Homo sapiens	Protein ELYS	Q8WYP5	ELYS_HUMAN	13.5939	13.2285	13.3142	13.7198	13.4918	13.5579	13.5229	13.4804	13.2226	12.7157	13.015	12.8857	13.9581	13.1945	13.304	13.9032	12.6778	13.1111	13.1181	13.2913	13.0726	12.2974	12.9934	13.0476	13.1007	13.7924	NA	NA	NA	NA	13.6523	13.4861	13.1496	12.4381	12.5669	13.445	NA	12.9736	12.9261	13.0783	NA	12.9429	13.7453	13.5498
AHCTF1_T1229_M1	AHCTF1	Homo sapiens	Protein ELYS	Q8WYP5	ELYS_HUMAN	NA	NA	NA	NA	NA	13.6941	13.9471	14.1962	14.1205	13.9535	14.2429	NA	NA	NA	NA	NA	NA	NA	NA	NA	NA	NA	NA	NA	NA	NA	NA	NA	NA	NA	NA	NA	NA	NA	NA	NA	NA	NA	NA	NA	NA	NA	NA	NA
AHDC1_S596_M1	AHDC1	Homo sapiens	AT-hook DNA-binding motif-containing protein 1	Q5TGY3	AHDC1_HUMAN	12.803	12.8197	12.9541	12.908	NA	12.7552	NA	NA	NA	NA	NA	NA	NA	NA	NA	12.4059	NA	NA	12.3951	NA	NA	NA	NA	NA	NA	12.4238	NA	NA	NA	12.2298	NA	NA	NA	12.3062	NA	12.4093	NA	NA	12.3203	NA	NA	12.4689	NA	NA
AHDC1_S850_M1	AHDC1	Homo sapiens	AT-hook DNA-binding motif-containing protein 1	Q5TGY3	AHDC1_HUMAN	NA	NA	NA	NA	NA	NA	13.5351	13.8256	NA	13.3406	12.0459	13.6876	12.8641	NA	NA	NA	13.0338	13.6726	NA	NA	NA	12.905	NA	12.8181	NA	NA	NA	13.069	NA	NA	NA	NA	NA	NA	NA	NA	NA	NA	NA	NA	NA	13.9727	NA	NA
AHDC1_T41_M1	AHDC1	Homo sapiens	AT-hook DNA-binding motif-containing protein 1	Q5TGY3	AHDC1_HUMAN	NA	13.6263	14.3269	13.6599	NA	14.2805	NA	14.6803	14.1638	13.8321	14.3572	13.9514	12.7153	NA	NA	13.2208	NA	13.6143	NA	NA	13.6052	NA	NA	NA	NA	NA	NA	NA	NA	NA	13.343	13.3202	NA	NA	NA	NA	NA	NA	NA	13.4047	NA	NA	NA	NA
AHNAK_S1068_M1	AHNAK	Homo sapiens	Neuroblast differentiation-associated protein AHNAK	Q09666	AHNK_HUMAN	NA	NA	NA	NA	13.6606	13.7637	14.7491	14.1555	14.1314	13.6237	14.3362	13.8663	NA	14.0198	NA	13.8751	13.1882	NA	NA	13.558	14.8311	14.1074	13.969	14.2689	NA	13.857	NA	NA	NA	11.7337	13.818	NA	13.3341	13.2855	14.8058	15.4504	14.0961	NA	NA	NA	NA	13.7127	15.2218	15.1789
AHNAK_S135_M1	AHNAK	Homo sapiens	Neuroblast differentiation-associated protein AHNAK	Q09666	AHNK_HUMAN	20.68	20.3031	20.6266	21.4314	21.5805	22.6263	20.861	21.5506	23.3313	21.2068	22.9214	21.7386	20.2979	20.3464	19.7558	21.2006	21.8899	21.3039	21.2939	22.0384	22.4053	22.9928	22.8163	22.2893	19.7594	21.7166	19.9692	20.4293	21.1245	21.1189	21.9385	22.6439	22.6562	22.9435	21.9205	22.2562	20.5086	19.812	19.581	19.641	21.0304	21.7638	21.4658	22.5137
AHNAK_S177_M1	AHNAK	Homo sapiens	Neuroblast differentiation-associated protein AHNAK	Q09666	AHNK_HUMAN	18.9838	18.006	18.4629	18.5947	18.5665	18.5989	18.3667	18.7006	19.2882	19.1482	19.2045	18.9491	17.1956	17.5253	16.1979	17.5085	17.5336	17.0085	17.3421	17.543	17.8781	17.3042	17.3247	16.6633	16.1538	17.317	16.279	16.3488	16.6712	16.8645	17.1995	17.5404	16.7575	17.0712	17.7567	18.118	17.0768	16.2989	16.7169	16.7129	16.7623	16.7437	18.44	17.6431
AHNAK_S210_M1	AHNAK	Homo sapiens	Neuroblast differentiation-associated protein AHNAK	Q09666	AHNK_HUMAN	15.9569	18.9769	NA	NA	17.541	18.6343	18.5423	18.9972	18.2536	18.627	18.2747	18.0322	18.0125	NA	17.5876	NA	17.5142	18.1983	17.965	18.1569	17.1959	18.0867	17.8413	17.4084	NA	NA	NA	17.7805	17.8579	17.6098	NA	17.1999	17.0228	17.4411	17.3898	18.372	16.9359	NA	17.9715	NA	NA	16.5275	NA	17.7903
AHNAK_S210_M2	AHNAK	Homo sapiens	Neuroblast differentiation-associated protein AHNAK	Q09666	AHNK_HUMAN	17.413	16.4958	16.7348	17.2363	17.179	17.5767	16.9464	17.9583	18.1734	18.2962	18.1122	18.3537	16.7489	17.6175	NA	17.1595	16.893	16.9854	17.1346	17.071	17.4679	17.8684	17.3832	17.7633	NA	17.3022	16.4719	NA	NA	15.6981	17.2074	17.2076	17.2193	17.3374	17.9539	17.4517	NA	NA	NA	NA	16.9841	16.9279	17.8261	17.3172
AHNAK_S212_M1	AHNAK	Homo sapiens	Neuroblast differentiation-associated protein AHNAK	Q09666	AHNK_HUMAN	NA	NA	NA	NA	15.823	14.4786	15.2475	14.3733	NA	NA	NA	14.9804	NA	14.9819	NA	NA	NA	NA	NA	NA	NA	15.423	NA	15.2171	NA	15.3775	NA	NA	15.5539	NA	NA	NA	NA	NA	16.3004	15.7002	15.3062	15.1768	NA	14.9904	NA	NA	14.7899	NA
AHNAK_S212_M2	AHNAK	Homo sapiens	Neuroblast differentiation-associated protein AHNAK	Q09666	AHNK_HUMAN	17.4438	16.5251	16.7642	17.3876	16.9835	16.8269	17.0506	17.7448	17.6832	17.7529	17.5093	18.3717	NA	17.818	NA	17.3632	17.0792	17.1798	17.3241	NA	18.0656	18.5618	18.0776	17.9275	NA	17.7013	16.9197	NA	NA	15.7275	17.3878	17.1374	17.6656	17.5422	18.1204	17.5271	NA	NA	NA	NA	17.2495	16.6042	18.276	17.9772
AHNAK_S216_M1	AHNAK	Homo sapiens	Neuroblast differentiation-associated protein AHNAK	Q09666	AHNK_HUMAN	19.387	18.7835	19.4021	18.9135	19.3151	19.3692	18.9294	19.9839	19.2491	18.9738	19.3762	18.6171	18.214	18.6688	17.8113	18.3124	18.1107	18.2541	18.418	18.4684	18.5616	18.6783	17.7551	17.4341	17.7823	18.535	17.7463	NA	17.7576	17.8682	18.2456	18.1154	17.2103	17.5769	18.0749	19.1049	18.4121	17.4302	17.994	17.759	18.0001	17.875	18.904	18.2027
AHNAK_S216_M2	AHNAK	Homo sapiens	Neuroblast differentiation-associated protein AHNAK	Q09666	AHNK_HUMAN	17.8969	NA	NA	17.3485	17.1776	17.783	17.3983	18.4129	18.3956	18.4564	18.4331	18.4639	16.6275	NA	NA	NA	NA	NA	NA	17.3585	16.9745	17.5305	17.0761	NA	NA	17.2297	NA	NA	NA	NA	17.4612	17.7228	16.8986	17.5629	18.0581	18.0907	NA	NA	NA	NA	NA	17.0605	18.1868	17.2465
AHNAK_S2397_M1	AHNAK	Homo sapiens	Neuroblast differentiation-associated protein AHNAK	Q09666	AHNK_HUMAN	17.8661	17.7557	17.9053	18.2843	18.4179	18.4561	18.32	19.0439	18.4823	18.9972	19.5019	18.8305	17.2891	17.0911	16.0487	16.9045	16.7889	16.8931	16.9992	17.0814	18.3039	17.0625	17.3435	16.8464	16.2465	16.8139	16.1672	16.1822	16.8258	16.8385	17.1045	17.1019	16.5979	17.1184	17.7345	18.3935	16.9255	16.3457	16.6388	16.6844	16.7494	16.7285	17.6208	17.3988
AHNAK_S2580_M1	AHNAK	Homo sapiens	Neuroblast differentiation-associated protein AHNAK	Q09666	AHNK_HUMAN	14.9835	NA	NA	14.6465	10.6583	12.7195	14.4659	15.5022	16.0035	15.7807	15.7341	15.5361	NA	14.9483	NA	14.1552	13.7331	NA	13.4971	14.2557	15.4405	14.6515	14.2761	14.0901	NA	NA	NA	12.7983	NA	NA	NA	13.8789	13.5456	14.0874	15.5103	15.5685	NA	NA	NA	NA	NA	NA	15.7644	15.116
AHNAK_S2708_M1	AHNAK	Homo sapiens	Neuroblast differentiation-associated protein AHNAK	Q09666	AHNK_HUMAN	NA	NA	NA	NA	10.8219	11.0866	NA	11.9334	12.7227	11.0946	11.4126	9.72218	NA	NA	NA	NA	NA	NA	NA	NA	NA	NA	NA	NA	NA	NA	NA	NA	NA	NA	NA	NA	NA	NA	NA	NA	NA	NA	NA	NA	NA	NA	NA	NA
AHNAK_S3412_M1	AHNAK	Homo sapiens	Neuroblast differentiation-associated protein AHNAK	Q09666	AHNK_HUMAN	15.3347	15.5293	15.1649	15.4828	15.8032	16.3569	16.0548	16.7552	16.4683	16.8768	16.6692	16.4922	14.9261	14.4048	NA	14.0075	15.5699	14.571	15.3476	14.9773	15.8587	14.6678	15.07	14.5968	14.8408	14.4157	14.7732	14.9875	14.0953	14.9764	15.5828	15.5286	15.0346	15.1654	15.6269	16.6109	14.7423	14.4314	15.1538	14.1524	15.2292	14.8318	16.3588	15.6725
AHNAK_S3426_M1	AHNAK	Homo sapiens	Neuroblast differentiation-associated protein AHNAK	Q09666	AHNK_HUMAN	15.3541	15.4945	15.7713	15.9627	17.2251	17.4163	17.2235	17.9928	17.6626	17.8174	18.0901	17.4285	15.1712	15.2127	14.0965	14.9165	15.8385	16.0249	15.7558	16.0363	16.9505	15.9223	16.1593	15.486	14.3352	14.7562	14.2898	13.8557	15.5095	15.6175	15.7331	15.857	15.3871	15.8785	16.9736	17.5814	15.1873	14.2011	14.4175	14.3672	15.5634	15.2223	16.6751	16.3587
AHNAK_S4812_M1	AHNAK	Homo sapiens	Neuroblast differentiation-associated protein AHNAK	Q09666	AHNK_HUMAN	NA	13.8316	13.6918	14.2593	13.7931	14.1814	14.2907	13.3208	12.9827	13.7277	12.2729	13.9893	NA	NA	NA	NA	13.5335	NA	NA	NA	NA	NA	NA	NA	NA	NA	NA	NA	NA	NA	NA	NA	NA	NA	NA	14.3831	NA	NA	NA	NA	NA	12.9218	NA	NA
AHNAK_S4903_M1	AHNAK	Homo sapiens	Neuroblast differentiation-associated protein AHNAK	Q09666	AHNK_HUMAN	NA	13.3684	13.1386	13.0523	NA	13.6749	12.6118	13.3337	12.2737	12.6644	12.2989	12.2796	NA	NA	NA	NA	NA	NA	NA	NA	NA	NA	10.7799	NA	NA	NA	NA	NA	NA	NA	NA	NA	NA	NA	NA	12.9475	NA	NA	NA	NA	NA	NA	NA	NA
AHNAK_S4986_M1	AHNAK	Homo sapiens	Neuroblast differentiation-associated protein AHNAK	Q09666	AHNK_HUMAN	15.6741	15.232	16.0276	15.9566	15.8594	15.8917	15.9797	16.8292	16.701	16.7179	17.5376	16.4487	14.6162	15.7225	14.7103	15.1871	14.8518	14.8584	14.981	15.1988	16.5864	15.6435	15.3811	15.1171	14.9579	14.9931	14.3952	14.2292	14.8416	14.5918	14.8905	14.9835	14.3484	15.0076	16.5172	17.346	15.0486	14.6478	15.3915	14.2485	14.7185	14.9439	16.7818	15.7461
AHNAK_S5077_M1	AHNAK	Homo sapiens	Neuroblast differentiation-associated protein AHNAK	Q09666	AHNK_HUMAN	14.2106	14.6055	14.3658	14.2197	14.3133	14.4428	14.8844	14.5784	14.205	14.6138	14.5003	14.0115	14.6825	NA	NA	14.6725	NA	14.6671	NA	14.6951	14.9323	14.6502	13.9944	NA	NA	NA	15.0479	NA	NA	NA	NA	NA	14.7282	NA	NA	NA	14.6012	NA	NA	NA	14.9023	14.6365	NA	NA
AHNAK_S5099_M1	AHNAK	Homo sapiens	Neuroblast differentiation-associated protein AHNAK	Q09666	AHNK_HUMAN	13.6649	13.8721	13.6618	13.2687	13.9847	14.2319	13.6476	NA	14.1314	14.0261	14.3155	13.9499	13.6215	13.8875	NA	NA	12.7926	NA	13.4095	13.6393	13.8318	12.6291	NA	13.7533	NA	13.6811	NA	NA	NA	NA	13.6357	13.6504	12.7905	12.965	13.8426	14.3913	14.2429	NA	13.1704	NA	NA	13.2784	13.7322	12.9561
AHNAK_S511_M1	AHNAK	Homo sapiens	Neuroblast differentiation-associated protein AHNAK	Q09666	AHNK_HUMAN	16.4117	16.1611	16.6272	15.9685	15.7642	16.2982	15.6944	15.6715	15.91	16.5037	16.7471	16.8958	15.9886	16.2307	14.6199	14.9022	15.4857	15.6118	15.3358	15.4063	15.2516	14.8957	14.7076	13.2892	15.4132	15.9216	15.7435	NA	16.0455	16.0025	15.53	15.2705	NA	14.9895	13.7233	16.2537	15.0251	15.7212	NA	14.5355	14.5238	14.9032	15.895	15.219
AHNAK_S5110_M1	AHNAK	Homo sapiens	Neuroblast differentiation-associated protein AHNAK	Q09666	AHNK_HUMAN	16.6431	16.3593	16.5752	16.9037	17.0961	17.2798	17.2122	17.8625	18.6181	18.4869	19.0929	18.7294	17.0357	16.9118	13.934	16.4413	15.6268	15.4439	15.0414	15.862	17.8286	16.4649	17.0112	16.7407	14.7329	16.2824	13.8472	14.453	16.34	13.8275	16.151	16.3001	15.3128	16.3247	17.8012	18.8076	15.8	NA	13.4016	14.0284	13.8127	14.3761	17.8001	17.3344
AHNAK_S5110_M2	AHNAK	Homo sapiens	Neuroblast differentiation-associated protein AHNAK	Q09666	AHNK_HUMAN	NA	NA	NA	NA	10.3427	11.7164	NA	NA	NA	12.4022	10.424	12.1975	11.6417	NA	NA	NA	NA	NA	NA	NA	NA	NA	11.2017	NA	NA	NA	NA	NA	NA	NA	NA	NA	NA	NA	NA	11.9055	NA	NA	NA	NA	NA	NA	11.2793	10.6325
AHNAK_S5125_M2	AHNAK	Homo sapiens	Neuroblast differentiation-associated protein AHNAK	Q09666	AHNK_HUMAN	NA	NA	NA	NA	10.3427	11.7164	NA	NA	NA	12.4022	10.424	12.1975	11.6417	NA	NA	NA	NA	NA	NA	NA	NA	NA	11.2017	NA	NA	NA	NA	NA	NA	NA	NA	NA	NA	NA	NA	11.9055	NA	NA	NA	NA	NA	NA	11.2793	10.6325
AHNAK_S5400_M1	AHNAK	Homo sapiens	Neuroblast differentiation-associated protein AHNAK	Q09666	AHNK_HUMAN	15.5131	16.6117	15.1931	16.2743	14.8349	16.2406	16.9259	16.5186	15.9077	16.1574	15.7199	16.1179	NA	16.0474	NA	16.2147	16.3187	16.8245	16.351	15.7994	16.0388	NA	15.8518	15.0855	NA	14.8694	16.2326	NA	16.7515	15.874	16.4656	16.4246	16.4629	15.9245	16.1169	16.2691	16.5131	NA	NA	NA	16.9295	NA	16.0993	16.1527
AHNAK_S5418_M1	AHNAK	Homo sapiens	Neuroblast differentiation-associated protein AHNAK	Q09666	AHNK_HUMAN	NA	NA	NA	12.6552	13.3998	13.061	13.6379	14.1941	NA	NA	13.8289	13.1342	NA	14.1328	NA	13.4795	14.3903	NA	NA	14.3989	13.0598	13.7881	14.1339	NA	13.7537	NA	NA	NA	NA	NA	14.5037	NA	NA	13.5774	14.075	NA	NA	NA	13.9782	NA	NA	NA	14.3498	14.1292
AHNAK_S5448_M1	AHNAK	Homo sapiens	Neuroblast differentiation-associated protein AHNAK	Q09666	AHNK_HUMAN	17.7106	17.4861	17.3886	17.5032	17.6548	17.5851	17.9677	17.8785	18.138	17.5568	17.8722	17.5716	17.3786	17.714	16.1095	17.3708	17.4359	17.3828	17.5257	17.4897	17.5757	17.781	17.6597	18.0623	18.2181	17.1531	17.9989	18.1328	17.794	17.6197	17.0621	17.7264	18.5662	17.0997	17.9765	17.6244	NA	17.8172	17.659	NA	17.9563	17.1786	18.1572	17.4088
AHNAK_S559_M1	AHNAK	Homo sapiens	Neuroblast differentiation-associated protein AHNAK	Q09666	AHNK_HUMAN	18.3948	18.3406	18.4508	18.6456	18.44	19.2844	18.6644	19.4767	19.6756	19.5008	19.2406	19.0119	18.0023	18.0288	17.1762	17.9373	17.988	17.677	18.0089	17.8508	18.6559	17.8959	17.6557	18.1644	17.1868	18.2236	16.7613	17.0097	17.0687	17.8468	17.8925	17.6361	18.1401	17.6803	17.59	18.4278	17.7234	16.9141	17.3683	17.2111	17.4213	17.4601	18.022	17.7873
AHNAK_S5620_M1	AHNAK	Homo sapiens	Neuroblast differentiation-associated protein AHNAK	Q09666	AHNK_HUMAN	NA	NA	NA	10.8396	12.3081	12.3718	12.5095	12.7294	10.5464	11.9155	12.4685	12.0421	12.488	NA	NA	NA	NA	12.3454	NA	9.66394	11.1741	5.82525	10.9899	NA	NA	NA	NA	NA	13.4597	NA	11.9461	NA	NA	NA	11.2209	11.7751	11.7327	NA	NA	NA	NA	NA	11.52	9.04606
AHNAK_S570_M1	AHNAK	Homo sapiens	Neuroblast differentiation-associated protein AHNAK	Q09666	AHNK_HUMAN	14.9304	15.1573	14.4907	15.3054	16.0179	15.7461	15.9982	15.7654	15.6828	16.1632	15.9967	16.1484	15.064	15.7223	14.234	15.4128	15.8504	16.127	15.3498	15.2504	15.7556	15.1396	15.6578	15.5459	NA	15.8478	NA	16.2698	NA	NA	16.1031	14.5669	NA	NA	15.844	15.5409	15.7657	NA	15.4087	NA	15.6976	15.5558	15.9986	NA
AHNAK_S5731_M1	AHNAK	Homo sapiens	Neuroblast differentiation-associated protein AHNAK	Q09666	AHNK_HUMAN	22.4188	22.3121	22.5276	22.6718	22.5263	22.4132	22.5332	23.1682	21.2999	22.7431	22.0446	22.5884	21.3524	21.4482	20.8188	21.3935	21.4653	21.7846	21.2617	22.268	21.9657	21.5018	21.5633	20.194	20.5851	20.9856	20.4497	20.1636	21.2087	21.7018	21.4457	21.8985	20.776	21.5419	21.5288	22.0199	20.7756	20.7547	20.9231	20.7858	21.3682	21.3084	22.3437	21.5982
AHNAK_S5731_M2	AHNAK	Homo sapiens	Neuroblast differentiation-associated protein AHNAK	Q09666	AHNK_HUMAN	16.5493	16.6624	16.8403	16.6125	17.4769	17.4105	NA	16.5367	NA	16.9746	15.8694	16.6397	16.6152	NA	NA	NA	16.5728	16.813	16.4055	NA	15.541	15.3528	13.9551	15.567	NA	16.299	NA	16.0514	15.4344	16.9545	16.5522	16.4391	15.4298	NA	NA	16.2748	16.5546	16.095	15.9985	15.5041	16.6563	15.2523	17.3104	16.1913
AHNAK_S5735_M1	AHNAK	Homo sapiens	Neuroblast differentiation-associated protein AHNAK	Q09666	AHNK_HUMAN	18.9848	NA	NA	NA	NA	NA	16.4939	NA	16.6298	NA	NA	NA	NA	NA	17.28	17.3907	NA	17.2125	16.7988	NA	NA	NA	NA	NA	NA	17.4183	17.4466	16.4519	17.3051	16.9751	NA	NA	16.9595	NA	17.1029	16.5726	16.9794	16.7497	16.5279	16.6787	NA	NA	16.2561	NA
AHNAK_S5735_M2	AHNAK	Homo sapiens	Neuroblast differentiation-associated protein AHNAK	Q09666	AHNK_HUMAN	15.5206	15.5798	15.8116	16.2387	16.4481	NA	NA	15.8411	NA	NA	NA	15.294	15.6556	15.9789	NA	NA	15.5441	NA	15.3768	NA	NA	NA	12.9263	14.5383	NA	15.2703	NA	NA	NA	15.9258	15.5235	13.5291	NA	NA	NA	15.6269	15.5258	15.0663	15.4014	NA	15.6276	NA	NA	NA
AHNAK_S5739_M1	AHNAK	Homo sapiens	Neuroblast differentiation-associated protein AHNAK	Q09666	AHNK_HUMAN	18.3251	18.7396	18.3551	18.8566	18.1187	18.0905	18.1695	18.9723	17.8723	19.3988	18.8854	19.3681	18.3898	18.7531	17.6508	17.3903	18.5099	18.2873	18.898	18.0292	18.8384	18.5092	18.0856	17.6814	18.2758	17.9296	17.4539	17.2535	18.7802	18.5217	17.9373	18.25	17.9117	18.2721	18.2802	19.0537	17.9598	18.6479	18.59	18.045	17.9377	18.3962	18.7248	18.2083
AHNAK_S5739_M2	AHNAK	Homo sapiens	Neuroblast differentiation-associated protein AHNAK	Q09666	AHNK_HUMAN	NA	NA	NA	15.8863	NA	NA	NA	16.2213	NA	16.8545	15.7493	16.7677	NA	NA	NA	NA	NA	NA	NA	NA	NA	15.2327	NA	NA	NA	NA	NA	NA	15.3143	NA	15.8798	16.9539	15.3097	NA	NA	15.9106	14.9732	NA	15.5784	15.384	NA	15.1322	17.1903	16.0712
AHNAK_S5749_M2	AHNAK	Homo sapiens	Neuroblast differentiation-associated protein AHNAK	Q09666	AHNK_HUMAN	19.2318	18.4845	18.6491	18.6275	17.7859	17.7783	17.7643	18.1441	17.9657	18.5834	17.8095	19.0989	18.6678	19.2258	16.7739	18.7284	18.8953	18.3462	18.4298	19.417	17.5483	18.104	18.2236	16.9361	18.0784	19.0371	18.0733	17.6361	17.5189	17.819	18.8234	19.3022	17.5367	18.1462	18.2086	17.7568	18.2143	18.4273	18.4675	18.5352	18.2343	18.7726	19.0939	18.0535
AHNAK_S5752_M1	AHNAK	Homo sapiens	Neuroblast differentiation-associated protein AHNAK	Q09666	AHNK_HUMAN	19.6304	19.4349	19.358	19.5809	19.9002	20.4784	20.1778	20.7443	19.6708	19.9892	20.1379	20.7616	19.8739	19.7052	19.5421	19.4104	20.0181	19.3619	19.7638	19.8435	19.3971	19.5472	19.9497	19.5006	18.8642	19.1457	19.4711	18.8204	19.4294	19.1424	20.0885	19.9438	19.1681	19.3847	19.7618	20.4123	18.9723	18.8992	18.8012	18.872	19.015	19.3202	20.4665	19.6663
AHNAK_S5752_M2	AHNAK	Homo sapiens	Neuroblast differentiation-associated protein AHNAK	Q09666	AHNK_HUMAN	20.1931	19.7386	19.631	19.8343	19.3557	19.4117	19.3301	19.5641	19.3293	20.083	19.2283	20.4937	19.7936	20.2024	18.576	19.6979	20.2526	19.4997	19.7268	20.1687	19.072	19.5934	19.3947	18.4855	19.3029	20.1798	19.3313	19.0101	18.855	19.0556	20.1819	20.3248	19.1893	19.6594	19.8069	19.4986	19.3464	19.5143	19.539	19.5821	19.3992	19.9512	20.356	19.6812
AHNAK_S5763_M1	AHNAK	Homo sapiens	Neuroblast differentiation-associated protein AHNAK	Q09666	AHNK_HUMAN	18.2665	18.0089	17.9965	18.2935	18.2443	18.4437	18.5946	18.723	18.6703	19.3196	18.7351	19.4721	17.5624	17.8525	17.6032	17.8695	17.7401	17.6261	17.8769	18.1852	18.6062	18.2366	18.3887	17.9223	17.5663	17.7713	17.7011	NA	17.5122	17.7186	18.1276	17.8936	18.0384	17.9997	18.6107	19.153	17.7647	17.4454	17.5443	17.694	17.7283	17.476	18.3021	18.398
AHNAK_S5763_M2	AHNAK	Homo sapiens	Neuroblast differentiation-associated protein AHNAK	Q09666	AHNK_HUMAN	18.5369	18.403	17.9571	18.5418	18.839	18.5406	18.754	18.5393	18.2246	19.2084	18.2602	19.4229	18.4201	18.7744	17.9167	18.2116	19.1347	18.0864	18.4621	18.2622	18.4256	18.6251	18.0464	17.9683	17.812	18.882	17.993	17.9261	17.7771	17.8615	19.0628	18.8096	18.4306	18.7938	19.1214	18.981	17.9964	18.0708	17.9743	17.9208	17.8456	18.5266	19.0266	18.5833
AHNAK_S5769_M1	AHNAK	Homo sapiens	Neuroblast differentiation-associated protein AHNAK	Q09666	AHNK_HUMAN	17.6618	18.0469	17.6717	18.4976	17.5482	18.5976	19.3237	17.8284	19.2869	19.4578	18.8638	19.643	18.1341	18.374	17.4614	18.2825	18.5253	18.5756	18.4493	17.6334	18.8617	19.5687	19.698	18.5651	17.6273	18.072	18.0089	18.3496	17.791	18.0089	18.4769	19.3217	19.1638	19.5841	18.8631	18.575	NA	17.9369	17.7777	18.2397	18.6176	18.2568	18.2369	18.7367
AHNAK_S5780_M2	AHNAK	Homo sapiens	Neuroblast differentiation-associated protein AHNAK	Q09666	AHNK_HUMAN	NA	NA	NA	14.6206	15.7686	15.6715	15.7523	NA	16.7889	17.1421	16.8926	16.7817	14.2951	NA	NA	NA	15.4996	NA	NA	15.4576	NA	15.8687	4.53347	NA	NA	NA	NA	NA	NA	NA	NA	NA	15.2012	NA	4.65556	14.3379	NA	NA	NA	NA	NA	NA	16.1211	NA
AHNAK_S5782_M1	AHNAK	Homo sapiens	Neuroblast differentiation-associated protein AHNAK	Q09666	AHNK_HUMAN	18.3989	17.8965	18.4584	17.225	NA	17.4458	17.2563	17.9144	18.6101	19.261	17.996	18.2354	NA	18.6527	NA	17.9318	17.8803	NA	17.856	18.1087	16.9545	17.8741	17.9427	17.2011	NA	17.3847	NA	NA	16.7157	NA	NA	NA	NA	14.8703	19.0565	19.369	NA	NA	NA	NA	NA	NA	18.8856	17.4094
AHNAK_S5782_M2	AHNAK	Homo sapiens	Neuroblast differentiation-associated protein AHNAK	Q09666	AHNK_HUMAN	NA	NA	NA	14.5325	15.6804	15.599	13.894	NA	16.5135	16.6469	16.8737	16.4684	14.207	NA	NA	NA	15.4114	NA	NA	15.3695	NA	15.7978	4.09231	NA	NA	NA	NA	NA	NA	NA	NA	NA	15.113	NA	4.2144	13.8967	NA	NA	NA	NA	NA	NA	15.8795	NA
AHNAK_S5830_M1	AHNAK	Homo sapiens	Neuroblast differentiation-associated protein AHNAK	Q09666	AHNK_HUMAN	16.2629	16.1035	16.0081	16.8045	14.9211	15.7501	15.2849	15.6423	15.6806	16.2153	16.043	15.9608	13.8797	13.864	13.1232	14.5176	12.5612	12.4018	11.9233	11.9052	14.5955	13.6359	13.4403	12.4868	12.7539	14.2847	14.1471	12.1439	11.2526	12.3904	12.7434	13.8242	12.6428	13.9882	14.3802	15.0721	14.559	13.5641	13.1624	13.8027	12.5018	13.6391	13.8777	14.2268
AHNAK_S5841_M1	AHNAK	Homo sapiens	Neuroblast differentiation-associated protein AHNAK	Q09666	AHNK_HUMAN	20.554	20.3814	20.2611	20.0402	19.9384	20.0759	20.2855	20.7811	21.6363	21.987	21.7079	21.8167	19.7677	20.8713	20.0706	20.0344	20.2408	19.9512	19.9908	19.9743	21.0099	20.6341	20.8562	19.8944	20.287	20.9527	19.2432	19.2109	18.8803	19.0639	20.3668	20.7705	20.0284	20.4305	20.7449	20.5235	19.8057	20.012	20.1126	20.0612	19.194	20.2589	20.9185	20.5965
AHNAK_S5841_M2	AHNAK	Homo sapiens	Neuroblast differentiation-associated protein AHNAK	Q09666	AHNK_HUMAN	17.772	17.2944	NA	16.7393	16.9055	16.6283	17.4352	17.9218	18.4599	18.8006	18.2481	19.155	17.5059	17.8142	17.5434	17.2593	17.722	NA	NA	17.7946	18.3327	18.3283	18.2184	17.7343	NA	18.602	17.3984	16.9014	16.694	16.7823	17.6968	18.4307	17.9917	18.1281	18.3617	17.6372	NA	17.8019	17.5326	NA	16.7282	17.6547	18.3748	18.1237
AHNAK_S93_M1	AHNAK	Homo sapiens	Neuroblast differentiation-associated protein AHNAK	Q09666	AHNK_HUMAN	19.9481	18.5587	19.3922	19.0471	18.9046	19.3729	20.2748	20.3337	22.0358	20.9143	21.2731	20.6367	18.3437	21.8308	18.1068	21.366	19.1573	19.0738	19.0334	19.9305	21.4404	21.4731	20.2645	20.9272	18.1506	21.5977	17.4287	19.2816	18.806	18.1933	19.9146	19.1882	19.1556	19.5106	20.9536	22.2084	20.3282	18.2266	18.5495	18.9205	18.3166	19.183	21.7541	21.993
AHNAK_T2845_M1	AHNAK	Homo sapiens	Neuroblast differentiation-associated protein AHNAK	Q09666	AHNK_HUMAN	11.357	NA	12.3636	NA	13.2193	14.0874	13.2505	13.0239	12.8485	13.6225	13.8249	12.299	12.1014	12.3838	NA	NA	12.7104	NA	12.9963	NA	12.8913	NA	12.233	NA	NA	12.2006	NA	NA	NA	NA	12.3222	12.6987	NA	12.3165	NA	13.4863	NA	NA	NA	NA	NA	NA	NA	NA
AHNAK_T324_M1	AHNAK	Homo sapiens	Neuroblast differentiation-associated protein AHNAK	Q09666	AHNK_HUMAN	NA	NA	NA	12.4151	12.8407	12.7744	12.4887	14.5706	14.3282	14.2262	15.0818	13.2506	NA	NA	NA	NA	NA	NA	NA	NA	14.7239	13.6863	11.9919	14.6732	NA	NA	NA	NA	NA	NA	NA	NA	13.4745	13.6837	14.0709	14.7838	NA	NA	NA	NA	NA	11.9789	14.6718	14.3695
AHNAK_T4100_M1	AHNAK	Homo sapiens	Neuroblast differentiation-associated protein AHNAK	Q09666	AHNK_HUMAN	14.4944	NA	NA	NA	14.0034	13.7235	14.5519	16.2248	15.3465	15.1231	16.0816	14.6867	NA	14.3474	15.084	NA	NA	NA	NA	NA	NA	NA	NA	NA	NA	13.9993	NA	NA	NA	NA	NA	NA	NA	15.0262	14.5942	15.307	NA	NA	NA	NA	14.5544	NA	15.4391	NA
AHNAK_T490_M1	AHNAK	Homo sapiens	Neuroblast differentiation-associated protein AHNAK	Q09666	AHNK_HUMAN	16.9355	16.6849	17.182	17.3265	17.6494	17.5146	17.587	17.7001	16.5174	16.6582	17.2229	16.3801	16.2022	16.2827	15.4964	15.9853	15.6578	16.1995	16.0909	15.4594	16.5793	14.8629	15.1308	14.58	15.3523	15.5491	14.8233	13.9928	15.8286	16.0695	15.8547	15.1404	14.2292	14.5129	15.6587	16.7825	16.3852	14.6513	15.7204	15.1042	15.7957	15.7151	16.4486	15.1829
AHNAK_T553_M1	AHNAK	Homo sapiens	Neuroblast differentiation-associated protein AHNAK	Q09666	AHNK_HUMAN	16.8256	NA	17.1711	17.1061	16.8888	17.0363	16.1119	NA	17.0949	NA	NA	NA	17.2161	16.4126	16.6857	17.6818	16.3328	NA	16.9757	17.0991	NA	16.8652	NA	NA	16.8353	15.2041	16.8618	NA	16.4796	NA	16.9579	17.0117	NA	16.7474	NA	NA	NA	16.0797	NA	15.4642	16.7757	16.6291	NA	NA
AHNAK_T5824_M1	AHNAK	Homo sapiens	Neuroblast differentiation-associated protein AHNAK	Q09666	AHNK_HUMAN	14.8571	15.5834	15.1636	16.1315	14.4181	15.0427	15.0978	14.5869	14.782	14.4546	14.3792	13.914	15.7432	15.4863	14.5509	15.6906	13.619	14.0574	13.5779	13.8667	15.1703	14.1943	14.1344	13.9289	14.7382	15.3226	14.8195	14.7008	13.6324	14.195	13.8127	14.4554	13.9541	14.0282	14.3417	15.1649	15.6438	14.6808	15.3151	14.2195	14.2852	13.9572	15.0586	14.7999
AHNAK_T5845_M1	AHNAK	Homo sapiens	Neuroblast differentiation-associated protein AHNAK	Q09666	AHNK_HUMAN	17.5928	16.7267	NA	NA	NA	NA	NA	18.0393	NA	NA	NA	NA	16.9843	17.7318	17.6752	17.2979	17.4287	NA	NA	17.0136	18.1388	17.7372	17.4304	17.1582	NA	NA	16.5683	NA	NA	16.5103	17.4226	NA	17.195	NA	17.6202	17.8756	17.5965	NA	NA	NA	NA	NA	17.7217	NA
AHNAK_T5845_M2	AHNAK	Homo sapiens	Neuroblast differentiation-associated protein AHNAK	Q09666	AHNK_HUMAN	17.772	17.2944	NA	16.7393	16.9055	16.6283	17.4352	17.9218	18.4599	18.8006	18.2481	19.155	17.5059	17.8142	17.5434	17.2593	17.722	NA	NA	17.7946	18.3327	18.3283	18.2184	17.7343	NA	18.602	17.3984	16.9014	16.694	16.7823	17.6968	18.4307	17.9917	18.1281	18.3617	17.6372	NA	17.8019	17.5326	NA	16.7282	17.6547	18.3748	18.1237
AHNAK_Y5836_M1	AHNAK	Homo sapiens	Neuroblast differentiation-associated protein AHNAK	Q09666	AHNK_HUMAN	NA	NA	12.3973	13.4018	12.9512	13.3164	13.4531	NA	NA	NA	NA	NA	NA	NA	13.5072	NA	NA	NA	NA	13.2832	NA	NA	13.8786	NA	NA	NA	13.4132	NA	NA	NA	13.6311	NA	NA	13.5493	NA	14.5826	NA	12.8333	12.8853	NA	NA	12.6329	NA	13.6523
AHNAK2_S1997_M1	AHNAK2	Homo sapiens	Protein AHNAK2	Q8IVF2	AHNK2_HUMAN	15.9407	15.2711	15.8306	16.0236	15.1753	15.4413	14.6338	14.8069	14.1091	13.0581	13.9827	12.7921	14.4361	13.8364	NA	13.9529	NA	NA	13.1849	13.7092	13.6726	13.5824	13.3996	13.9715	13.4571	13.8897	13.1479	13.0205	13.2202	13.2242	12.8544	NA	13.2359	13.3694	13.0084	14.2976	14.1955	12.8963	13.6681	13.284	13.2026	13.0732	13.1067	13.4079
AHNAK2_S260_M1	AHNAK2	Homo sapiens	Protein AHNAK2	Q8IVF2	AHNK2_HUMAN	15.4091	15.0008	14.9682	15.1284	15.2681	15.0518	15.6113	16.0806	16.3565	16.2683	16.9238	15.917	NA	15.6401	NA	15.2822	13.2372	NA	NA	14.7369	15.9829	14.9007	14.6452	15.2866	NA	14.9254	NA	NA	14.3099	NA	NA	13.8689	14.4711	14.2627	15.811	16.2613	14.9176	NA	NA	NA	NA	NA	15.8084	15.5618
AHNAK2_S2657_M1	AHNAK2	Homo sapiens	Protein AHNAK2	Q8IVF2	AHNK2_HUMAN	NA	NA	NA	10.8927	12.6952	12.4936	9.83724	13.0007	11.1853	11.147	11.6201	11.1699	NA	NA	NA	NA	NA	NA	NA	9.0164	11.6472	9.90048	10.6103	10.75	NA	NA	NA	NA	NA	NA	8.38584	9.11834	8.92505	8.9606	11.6292	12.5806	NA	NA	NA	NA	NA	7.89592	12.0659	10.9228
AHNAK2_S280_M1	AHNAK2	Homo sapiens	Protein AHNAK2	Q8IVF2	AHNK2_HUMAN	15.768	NA	16.8352	14.7705	17.1398	16.9856	16.3329	16.1029	17.6901	16.795	16.617	16.0203	NA	16.512	NA	16.3561	NA	NA	NA	NA	16.9584	16.8003	16.0611	15.6093	NA	16.275	NA	NA	NA	NA	NA	15.5989	15.5966	NA	16.5181	16.8316	16.7025	NA	14.9333	NA	NA	NA	16.699	16.3133
AHNAK2_S294_M1	AHNAK2	Homo sapiens	Protein AHNAK2	Q8IVF2	AHNK2_HUMAN	15.7878	17.7696	17.7243	17.2237	NA	17.9349	17.2161	17.685	18.8998	18.2265	18.6975	17.9293	17.0573	17.1303	NA	16.9803	NA	17.2003	NA	16.5204	17.6436	17.2852	17.3067	17.4985	NA	16.0605	NA	16.4796	NA	NA	17.2878	17.0734	NA	15.0932	17.4035	17.805	NA	NA	NA	NA	NA	NA	18.0264	17.6419
AHNAK2_S3408_M1	AHNAK2	Homo sapiens	Protein AHNAK2	Q8IVF2	AHNK2_HUMAN	NA	NA	NA	NA	NA	12.3322	12.2728	12.4897	13.146	13.5122	13.0663	13.0918	NA	NA	NA	NA	NA	NA	NA	NA	12.1891	NA	NA	NA	NA	NA	NA	NA	NA	NA	NA	NA	NA	NA	NA	13.2843	NA	NA	NA	NA	NA	NA	12.3668	NA
AHNAK2_S4472_M1	AHNAK2	Homo sapiens	Protein AHNAK2	Q8IVF2	AHNK2_HUMAN	13.7279	13.3586	13.6998	14.3789	14.0376	14.1505	14.2364	14.1939	12.1313	12.6108	12.5372	12.8975	13.9738	NA	11.9309	11.7922	12.7325	12.9638	13.0873	13.0889	12.7384	NA	12.2705	NA	12.8332	12.5081	NA	NA	14.065	NA	12.7299	NA	NA	NA	12.8606	13.7882	13.2946	NA	13.1505	NA	13.4183	13.2724	13.2403	NA
AHNAK2_S4477_M1	AHNAK2	Homo sapiens	Protein AHNAK2	Q8IVF2	AHNK2_HUMAN	15.3094	15.5546	15.6274	15.1686	15.6312	15.8364	15.4358	15.9428	14.0598	15.216	15.4286	15.5085	14.3095	12.9407	13.3706	13.6753	14.1252	13.3556	13.8355	13.4252	15.0318	13.2227	13.7423	NA	13.2263	13.7741	NA	NA	13.3203	14.1372	13.4988	13.5266	13.1959	12.669	13.5462	14.5673	13.667	13.5256	14.1979	12.9387	13.9766	13.426	14.1319	13.251
AHNAK2_S4962_M1	AHNAK2	Homo sapiens	Protein AHNAK2	Q8IVF2	AHNK2_HUMAN	13.9945	NA	14.1599	14.735	14.4858	14.8684	15.0716	14.6743	14.7998	13.2379	14.5972	NA	NA	NA	NA	NA	NA	NA	NA	NA	NA	NA	NA	13.07	NA	NA	NA	NA	NA	NA	NA	NA	NA	NA	NA	NA	13.3253	NA	NA	NA	NA	NA	NA	NA
AHNAK2_S4962_M2	AHNAK2	Homo sapiens	Protein AHNAK2	Q8IVF2	AHNK2_HUMAN	NA	NA	NA	NA	13.2256	11.8059	12.4573	12.1003	11.9115	11.9988	11.5624	11.3623	NA	NA	NA	NA	NA	NA	NA	NA	12.1859	NA	10.8224	NA	NA	NA	NA	NA	NA	NA	NA	NA	NA	NA	11.8101	11.7225	NA	NA	NA	NA	NA	NA	11.7134	11.1008
AHNAK2_S4966_M1	AHNAK2	Homo sapiens	Protein AHNAK2	Q8IVF2	AHNK2_HUMAN	15.6965	NA	15.725	15.9213	15.6417	15.6601	NA	16.646	16.3934	16.2039	16.5579	15.4723	NA	NA	13.3456	NA	13.5061	14.2026	NA	14.1755	15.4334	13.9485	14.0289	13.9271	13.6112	14.4435	13.3848	NA	NA	NA	14.0517	13.7499	13.2226	13.3348	14.9631	15.8128	NA	NA	13.7471	13.5853	NA	13.4877	15.6183	14.6054
AHNAK2_S4966_M2	AHNAK2	Homo sapiens	Protein AHNAK2	Q8IVF2	AHNK2_HUMAN	NA	NA	NA	NA	13.2256	11.8059	12.4573	12.1003	11.9115	11.9988	11.5624	11.3623	NA	NA	NA	NA	NA	NA	NA	NA	12.1859	NA	10.8224	NA	NA	NA	NA	NA	NA	NA	NA	NA	NA	NA	11.8101	11.7225	NA	NA	NA	NA	NA	NA	11.7134	11.1008
AHNAK2_S5707_M1	AHNAK2	Homo sapiens	Protein AHNAK2	Q8IVF2	AHNK2_HUMAN	17.283	17.6876	18.2279	18.2312	16.0693	NA	17.5263	18.0671	17.5857	17.9087	NA	17.8829	16.5284	16.7008	16.2712	16.4086	16.7447	16.9597	16.5478	16.7006	NA	16.3321	16.8951	16.5461	NA	16.402	16.1045	NA	16.5839	16.8409	16.513	NA	16.4139	16.9302	16.633	NA	16.4467	NA	17.059	15.896	NA	16.9195	16.9974	16.8609
AHNAK2_S589_M1	AHNAK2	Homo sapiens	Protein AHNAK2	Q8IVF2	AHNK2_HUMAN	NA	NA	NA	NA	NA	NA	NA	NA	NA	NA	NA	NA	NA	NA	14.1741	14.5431	NA	14.4306	NA	14.6036	15.1876	13.546	NA	13.2271	14.2541	14.4283	NA	12.8753	14.1835	14.53	15.0836	NA	NA	14.3536	13.9484	NA	NA	13.8826	NA	14.2153	12.6725	NA	NA	12.2536
AHNAK2_S593_M1	AHNAK2	Homo sapiens	Protein AHNAK2	Q8IVF2	AHNK2_HUMAN	18.5407	18.4579	18.6824	18.968	18.3628	18.2252	18.4914	18.65	16.8729	18.1078	18.1504	17.3853	17.2837	17.4641	NA	17.8508	16.9806	16.8342	17.3127	16.4812	17.2953	NA	16.8389	16.8009	16.7047	17.4933	NA	15.2272	17.176	16.9885	17.0348	16.5261	NA	15.7009	NA	16.9926	17.944	16.8478	17.0535	16.9419	16.7825	16.9441	17.3624	NA
AHNAK2_S595_M1	AHNAK2	Homo sapiens	Protein AHNAK2	Q8IVF2	AHNK2_HUMAN	NA	NA	NA	NA	NA	NA	NA	NA	17.9424	NA	NA	NA	NA	16.1263	15.5657	15.6358	NA	15.9157	NA	NA	16.7616	15.5093	15.5729	14.9151	NA	NA	15.3405	NA	NA	NA	NA	NA	15.5017	NA	NA	NA	15.064	15.1404	16.2097	NA	NA	16.5618	16.097	NA
AHNAK2_S842_M1	AHNAK2	Homo sapiens	Protein AHNAK2	Q8IVF2	AHNK2_HUMAN	19.7988	19.8685	19.7566	20.2863	18.7199	19.2727	19.1037	19.2844	17.8056	18.3711	17.8181	18.1843	18.3585	17.6483	17.5533	17.7818	16.507	17.251	17.0848	17.4944	17.716	17.0363	17.4981	17.3696	17.1476	17.2448	17.7321	16.6771	16.9619	17.2701	16.9183	17.1283	16.9677	17.0819	17.6871	18.496	17.6471	17.0375	17.6604	17.0681	17.1061	16.8133	17.2247	17.1516
AHNAK2_S846_M1	AHNAK2	Homo sapiens	Protein AHNAK2	Q8IVF2	AHNK2_HUMAN	NA	17.0537	NA	NA	16.3541	NA	17.2558	18.302	17.047	NA	16.6717	16.7286	NA	15.5236	15.5937	16.0354	14.9339	15.964	16.2619	16.2235	17.0648	16.2657	16.4441	NA	NA	15.3148	15.677	NA	NA	15.8093	NA	14.2942	15.534	NA	16.0485	16.8692	NA	15.1518	15.6933	NA	15.3651	15.2946	15.5802	15.98
AHNAK2_S92_M1	AHNAK2	Homo sapiens	Protein AHNAK2	Q8IVF2	AHNK2_HUMAN	16.5004	16.6335	16.8919	17.6633	17.1921	16.7005	16.5243	16.2922	17.6228	NA	17.0415	14.5956	15.2948	15.5583	15.4552	15.7176	15.8975	15.6314	15.6445	15.6763	15.339	16.134	15.9986	15.9635	15.4566	16.3763	15.2537	16.0528	15.5126	15.2988	15.9741	16.0955	16.2142	16.3058	NA	NA	15.9496	15.3743	15.4799	15.7825	15.2088	15.459	NA	NA
AHNAK2_S92_M2	AHNAK2	Homo sapiens	Protein AHNAK2	Q8IVF2	AHNK2_HUMAN	NA	NA	NA	NA	NA	NA	NA	NA	13.0256	11.6169	12.8739	NA	NA	NA	NA	NA	NA	NA	NA	NA	NA	NA	NA	NA	NA	NA	NA	NA	NA	NA	NA	NA	NA	NA	NA	NA	NA	NA	NA	NA	NA	NA	NA	NA
AHNAK2_S95_M2	AHNAK2	Homo sapiens	Protein AHNAK2	Q8IVF2	AHNK2_HUMAN	NA	NA	NA	NA	NA	NA	NA	NA	13.0256	11.6169	12.8739	NA	NA	NA	NA	NA	NA	NA	NA	NA	NA	NA	NA	NA	NA	NA	NA	NA	NA	NA	NA	NA	NA	NA	NA	NA	NA	NA	NA	NA	NA	NA	NA	NA
AHNAK2_T300_M1	AHNAK2	Homo sapiens	Protein AHNAK2	Q8IVF2	AHNK2_HUMAN	NA	NA	NA	NA	NA	NA	NA	NA	NA	NA	NA	NA	NA	15.1754	16.4036	NA	16.4728	NA	16.5272	NA	NA	16.9756	NA	16.7687	15.4592	17.0928	15.7011	NA	NA	15.8502	NA	NA	NA	16.5678	NA	NA	16.3817	15.8301	15.9667	NA	16.0852	NA	NA	NA
AHNAK2_T5709_M1	AHNAK2	Homo sapiens	Protein AHNAK2	Q8IVF2	AHNK2_HUMAN	17.7516	NA	17.6778	18.3027	17.3634	17.4096	NA	18.798	17.6542	18.8268	18.81	17.4629	NA	NA	14.8992	15.7445	NA	NA	16.6015	15.6687	17.062	16.3849	15.1561	14.6969	16.0127	NA	14.8452	14.7125	16.3401	15.5978	NA	17.0275	15.0962	NA	16.6952	16.1389	15.9789	15.034	15.8154	NA	15.4878	16.4374	17.136	16.4495
AHNAK2_Y285_M1	AHNAK2	Homo sapiens	Protein AHNAK2	Q8IVF2	AHNK2_HUMAN	14.3179	NA	14.3368	13.851	13.4555	14.5236	14.1053	14.1276	14.7974	NA	13.8167	12.4517	12.6089	13.321	NA	13.951	NA	NA	NA	NA	13.9595	13.8319	13.5594	13.8412	NA	13.2365	NA	NA	NA	NA	NA	NA	NA	NA	NA	12.858	13.2247	NA	NA	NA	NA	NA	13.2133	14.1812
AIFM1_S268_M1	AIFM1	Homo sapiens	Apoptosis-inducing factor 1, mitochondrial	O95831	AIFM1_HUMAN	16.4298	NA	NA	NA	NA	NA	NA	NA	NA	NA	NA	NA	16.8035	NA	NA	NA	NA	NA	NA	NA	NA	NA	NA	NA	16.4171	15.2997	15.4751	15.2123	16.7358	NA	NA	12.4976	NA	NA	NA	NA	NA	15.8972	16.337	16.2642	NA	NA	NA	NA
AJUBA_S119_M1	AJUBA	Homo sapiens	LIM domain-containing protein ajuba	Q96IF1	AJUBA_HUMAN	13.3939	NA	13.3911	13.6556	13.2776	13.8283	15.7185	15.1765	16.1674	15.6871	16.7727	16.1754	NA	14.2501	NA	NA	NA	NA	NA	NA	14.2689	NA	NA	NA	NA	12.8566	NA	NA	NA	NA	NA	NA	NA	NA	15.0902	NA	NA	NA	NA	NA	NA	NA	15.413	14.4823
AJUBA_S137_M1	AJUBA	Homo sapiens	LIM domain-containing protein ajuba	Q96IF1	AJUBA_HUMAN	NA	NA	NA	12.9071	NA	13.2547	NA	13.5045	14.3809	14.4144	14.5309	13.679	NA	13.2153	NA	NA	NA	NA	NA	NA	13.0008	NA	NA	12.128	10.6737	NA	NA	11.3843	11.2439	NA	NA	NA	11.2779	NA	13.021	13.4436	NA	NA	NA	NA	NA	11.4248	13.6003	12.5095
AJUBA_S263_M1	AJUBA	Homo sapiens	LIM domain-containing protein ajuba	Q96IF1	AJUBA_HUMAN	18.3072	18.0074	18.7213	18.1381	18.481	18.6778	17.5832	18.0831	18.7621	17.1712	18.4389	17.2789	16.7051	17.6318	NA	18.0988	17.0954	NA	16.7615	17.3283	17.5478	17.433	17.8845	17.2274	17.0911	17.8383	16.6856	NA	16.8534	NA	NA	17.3569	17.137	17.1272	16.4706	17.4945	17.7063	16.9004	NA	16.8956	17.3502	16.7622	17.4271	17.3739
AJUBA_T265_M1	AJUBA	Homo sapiens	LIM domain-containing protein ajuba	Q96IF1	AJUBA_HUMAN	NA	17.5327	NA	NA	NA	NA	NA	NA	NA	NA	17.8624	NA	16.269	16.7974	16.2163	NA	NA	NA	NA	NA	16.9732	NA	NA	NA	NA	16.9232	NA	NA	NA	NA	15.8693	NA	NA	NA	NA	NA	NA	NA	NA	NA	NA	NA	NA	NA
AKAP1_S151_M1	AKAP1	Homo sapiens	A-kinase anchor protein 1, mitochondrial	Q92667	AKAP1_HUMAN	NA	16.6177	15.3582	16.2859	15.7443	15.8993	16.0225	16.5605	NA	17.044	16.1506	17.2487	14.7197	15.9309	NA	16.3036	NA	NA	16.505	16.0202	15.6379	NA	NA	NA	NA	15.3938	NA	16.2388	16.2517	16.5621	NA	15.1148	14.972	15.2633	15.9004	16.8842	16.0708	NA	NA	16.4047	16.3295	15.8213	16.7212	15.7979
AKAP1_S429_M1	AKAP1	Homo sapiens	A-kinase anchor protein 1, mitochondrial	Q92667	AKAP1_HUMAN	15.6018	15.685	15.3293	14.8396	15.7002	16.3255	15.5965	15.7953	15.8454	15.6068	15.2307	16.1338	16.1185	15.8406	16.0984	15.6051	15.9393	15.2567	15.9783	15.7172	NA	15.4898	15.2954	NA	15.4825	15.8347	15.8044	15.432	15.79	15.2121	16.2477	16.0653	15.6709	15.488	15.6099	16.4192	14.9162	15.5496	15.4143	15.559	14.9687	15.715	15.9964	15.6692
AKAP1_Y435_M1	AKAP1	Homo sapiens	A-kinase anchor protein 1, mitochondrial	Q92667	AKAP1_HUMAN	NA	NA	13.8338	NA	13.9183	14.4324	14.2119	13.8709	13.5595	NA	NA	NA	NA	NA	NA	NA	NA	NA	NA	NA	13.8869	NA	NA	NA	NA	NA	NA	NA	NA	15.1463	NA	NA	14.6783	NA	14.6179	NA	14.0932	NA	NA	NA	14.6173	NA	NA	NA
AKAP11_S1169_M1	AKAP11	Homo sapiens	A-kinase anchor protein 11	Q9UKA4	AKA11_HUMAN	NA	NA	13.3948	NA	14.6246	NA	14.4515	14.7544	NA	14.6467	14.4992	NA	NA	NA	NA	NA	NA	NA	14.1918	NA	NA	NA	NA	NA	14.1547	NA	NA	NA	NA	NA	NA	14.1505	NA	14.015	NA	NA	NA	NA	NA	NA	NA	NA	14.5314	NA
AKAP11_S1242_M1	AKAP11	Homo sapiens	A-kinase anchor protein 11	Q9UKA4	AKA11_HUMAN	NA	16.5532	16.6823	17.2635	17.3189	17.8483	16.7313	16.9775	16.4952	16.9272	17.0702	17.0156	17.4381	16.4522	NA	16.5607	16.5544	16.9561	16.5535	16.622	NA	15.7059	16.2752	15.6122	15.5721	16.2787	16.3401	15.6978	16.4715	16.5561	NA	17.0551	16.2126	NA	NA	16.8967	16.275	15.7456	15.8801	NA	16.1812	16.2779	16.8613	NA
AKAP11_S1580_M1	AKAP11	Homo sapiens	A-kinase anchor protein 11	Q9UKA4	AKA11_HUMAN	NA	14.6886	14.5891	NA	15.0139	14.2917	13.9061	14.0036	13.1736	NA	13.4116	NA	NA	NA	NA	NA	NA	NA	NA	NA	NA	NA	NA	NA	NA	NA	NA	NA	NA	NA	NA	NA	NA	NA	NA	NA	NA	NA	NA	NA	13.8589	NA	NA	13.8598
AKAP11_S18_M1	AKAP11	Homo sapiens	A-kinase anchor protein 11	Q9UKA4	AKA11_HUMAN	NA	NA	NA	NA	NA	14.4344	NA	14.339	14.3415	14.6087	14.3212	15.2274	NA	NA	NA	NA	NA	NA	NA	14.2454	15.0045	NA	NA	15.5037	NA	14.5068	NA	NA	NA	NA	NA	NA	NA	NA	15.6484	NA	NA	NA	NA	NA	NA	NA	14.9264	NA
AKAP11_S448_M1	AKAP11	Homo sapiens	A-kinase anchor protein 11	Q9UKA4	AKA11_HUMAN	NA	NA	NA	NA	NA	NA	NA	12.0539	NA	13.4099	12.9248	12.7889	NA	NA	NA	NA	NA	NA	NA	NA	10.8025	10.2585	NA	NA	NA	NA	NA	NA	NA	NA	NA	NA	NA	NA	12.9068	13.49	NA	NA	NA	NA	NA	NA	NA	12.1722
AKAP11_T1104_M1	AKAP11	Homo sapiens	A-kinase anchor protein 11	Q9UKA4	AKA11_HUMAN	NA	NA	NA	NA	NA	13.9597	NA	NA	14.9829	14.6993	14.9311	14.2424	NA	NA	NA	NA	NA	NA	NA	NA	14.3995	NA	14.0296	NA	NA	14.3082	NA	NA	NA	NA	NA	NA	NA	NA	14.2071	14.8609	NA	NA	NA	NA	NA	NA	14.7087	NA
AKAP11_T1466_M1	AKAP11	Homo sapiens	A-kinase anchor protein 11	Q9UKA4	AKA11_HUMAN	12.5078	12.2454	12.7878	13.5226	13.152	13.1856	13.8009	13.4958	13.7493	NA	NA	14.1676	13.3784	NA	14.1598	13.5474	NA	NA	NA	13.1641	13.1011	NA	NA	NA	NA	13.7495	14.5768	NA	NA	13.1165	14.2033	NA	13.1656	NA	12.2929	13.1381	13.4315	NA	NA	NA	NA	NA	14.2899	NA
AKAP12_S1119_M1	AKAP12	Homo sapiens	A-kinase anchor protein 12	Q02952	AKA12_HUMAN	NA	NA	NA	NA	NA	NA	NA	NA	12.9346	14.1724	14.1385	13.5787	NA	NA	NA	NA	NA	NA	NA	NA	12.7492	NA	NA	NA	NA	NA	NA	NA	NA	NA	NA	NA	NA	NA	NA	NA	NA	NA	NA	NA	NA	NA	NA	NA
AKAP12_S1331_M1	AKAP12	Homo sapiens	A-kinase anchor protein 12	Q02952	AKA12_HUMAN	18.4452	18.2155	17.9334	18.212	18.1071	18.7874	17.1033	18.6	19.3496	18.8033	19.251	18.5351	18.2871	19.3336	17.6442	18.7785	18.0634	18.303	18.3814	18.5666	19.65	19.0867	18.9402	18.8366	18.5357	19.1062	17.6858	18.0672	18.1336	17.8449	18.6466	18.4619	18.5617	18.7976	19.5196	20.3643	18.6866	17.9358	17.8402	18.335	18.0346	17.7615	19.4584	19.1673
AKAP12_S1395_M1	AKAP12	Homo sapiens	A-kinase anchor protein 12	Q02952	AKA12_HUMAN	NA	NA	NA	15.8987	15.7611	NA	NA	16.0514	15.5987	NA	NA	16.3201	NA	15.6605	NA	NA	16.1151	NA	NA	NA	NA	NA	NA	NA	NA	NA	NA	NA	15.3965	NA	16.1528	15.9796	15.9447	NA	15.9774	NA	15.5242	NA	NA	NA	15.6707	NA	16.244	15.9356
AKAP12_S283_M1	AKAP12	Homo sapiens	A-kinase anchor protein 12	Q02952	AKA12_HUMAN	NA	15.7593	16.636	16.5923	16.9837	17.007	17.7212	17.2083	16.2405	18.1338	17.5278	16.9964	16.6444	15.5977	16.0969	15.8587	16.491	17.1392	15.8699	16.3891	16.5038	15.6663	16.9884	15.6972	15.9891	16.3711	16.154	15.6797	17.1172	16.9154	16.3506	17.0303	16.3314	15.9818	17.3325	17.8593	16.5373	14.636	16.5119	NA	16.3325	16.3553	17.3319	16.9708
AKAP12_S283_M2	AKAP12	Homo sapiens	A-kinase anchor protein 12	Q02952	AKA12_HUMAN	NA	NA	NA	NA	NA	NA	NA	13.5362	NA	14.6984	13.9303	15.1286	NA	NA	NA	NA	NA	NA	NA	NA	14.3479	NA	NA	NA	NA	NA	NA	NA	NA	NA	NA	14.1815	14.1774	NA	14.7051	NA	NA	NA	NA	NA	NA	NA	NA	14.4767
AKAP12_S286_M1	AKAP12	Homo sapiens	A-kinase anchor protein 12	Q02952	AKA12_HUMAN	NA	NA	NA	16.6777	16.9375	17.0373	17.421	17.4342	16.4369	17.5415	17.1824	17.8607	16.48	16.6688	16.087	16.1246	16.3904	16.9245	16.4905	17.0078	17.6875	NA	17.1748	16.5091	16.0662	16.2375	NA	15.531	16.5158	16.7018	16.4996	16.9153	16.8013	17.211	17.6801	18.5015	16.1774	NA	NA	NA	16.2906	NA	17.384	17.3119
AKAP12_S286_M2	AKAP12	Homo sapiens	A-kinase anchor protein 12	Q02952	AKA12_HUMAN	NA	13.8121	13.7537	13.0589	13.8955	14.2851	14.2334	14.2786	14.2364	15.404	14.6359	15.8342	NA	NA	NA	NA	14.6063	NA	NA	NA	15.0536	NA	NA	NA	NA	NA	NA	NA	NA	NA	NA	14.8417	14.8831	NA	15.4107	15.3927	NA	NA	NA	NA	NA	NA	NA	15.1823
AKAP12_S364_M1	AKAP12	Homo sapiens	A-kinase anchor protein 12	Q02952	AKA12_HUMAN	NA	NA	14.804	NA	NA	NA	NA	NA	NA	NA	NA	NA	NA	NA	12.6524	NA	NA	NA	NA	NA	NA	NA	NA	NA	NA	13.2585	NA	12.5957	13.9142	14.2458	14.2407	NA	NA	NA	NA	NA	NA	NA	NA	NA	NA	13.438	NA	NA
AKAP12_S371_M1	AKAP12	Homo sapiens	A-kinase anchor protein 12	Q02952	AKA12_HUMAN	16.0464	15.6735	16.1104	15.8297	15.8865	16.6017	15.9722	17.3161	18.682	17.7255	17.8348	16.0088	15.2195	15.389	14.822	15.0864	15.1022	15.5374	16.1316	15.4397	17.566	15.1314	15.0459	14.6257	15.2163	15.2231	14.3487	14.5057	15.3485	15.9021	15.4584	15.2597	14.9329	15.4099	15.8107	16.6259	15.2108	15.1775	15.0316	15.2801	15.0338	15.5503	15.9241	15.1339
AKAP12_S381_M1	AKAP12	Homo sapiens	A-kinase anchor protein 12	Q02952	AKA12_HUMAN	15.068	15.2524	15.2005	15.6102	15.6651	16.2982	16.0115	16.5498	17.3228	16.833	16.5748	15.6557	15.7183	16.3417	16.5475	17.2342	16.0134	NA	16.0803	15.5862	16.3692	15.8291	NA	16.2851	15.6779	NA	NA	NA	16.4125	16.3668	16.1264	16.1156	15.9779	15.6822	16.1927	17.383	16.4689	NA	16.0635	13.8377	NA	15.7481	16.8322	15.9511
AKAP12_S392_M1	AKAP12	Homo sapiens	A-kinase anchor protein 12	Q02952	AKA12_HUMAN	13.8741	NA	14.3241	NA	NA	NA	NA	NA	NA	NA	NA	14.8338	NA	15.0464	NA	14.8801	15.2799	14.8535	15.2816	NA	15.1882	NA	NA	NA	NA	15.0132	15.1634	NA	14.7436	15.3348	NA	NA	14.0783	14.9968	NA	NA	15.0861	14.5328	14.591	NA	NA	NA	15.6881	NA
AKAP12_S483_M1	AKAP12	Homo sapiens	A-kinase anchor protein 12	Q02952	AKA12_HUMAN	15.0999	14.6934	NA	15.9561	NA	15.58	NA	15.6826	NA	16.3628	15.4361	16.548	15.6231	15.6131	NA	NA	15.969	NA	15.3021	15.2763	NA	15.5943	15.946	NA	15.6488	15.6989	NA	NA	15.1209	15.6761	15.7658	15.8959	15.4357	15.8243	16.2458	16.3924	15.2786	NA	14.7671	NA	15.1619	15.9739	15.9674	15.6921
AKAP12_S514_M1	AKAP12	Homo sapiens	A-kinase anchor protein 12	Q02952	AKA12_HUMAN	14.6487	15.0983	16.1458	15.2377	15.4212	15.5799	14.481	NA	12.9371	14.2363	14.1102	14.5209	16.6914	15.6669	16.0835	15.8685	15.4213	15.9175	15.6555	15.5495	14.5446	14.7056	15.3553	15.1381	16.3248	16.1183	16.4529	15.9896	16.0714	16.0271	15.7467	15.8889	15.1426	15.0212	15.392	15.7333	16.5329	16.6081	16.5295	16.2117	15.8785	15.6979	15.7893	15.4659
AKAP12_S598_M1	AKAP12	Homo sapiens	A-kinase anchor protein 12	Q02952	AKA12_HUMAN	17.1312	16.6521	16.5664	16.6101	17.0355	17.5242	17.2155	18.125	18.6809	19.0864	18.6376	19.0957	17.3411	18.9228	17.6691	18.1355	18.6884	17.6578	17.9498	18.3587	18.8211	18.7112	18.6634	18.0603	17.7058	18.685	17.6489	17.281	17.356	16.9318	18.5102	18.8588	18.6546	18.9685	19.3215	18.554	17.4855	17.6974	17.7203	17.6143	17.3014	18.1289	19.1884	19.2908
AKAP12_S612_M1	AKAP12	Homo sapiens	A-kinase anchor protein 12	Q02952	AKA12_HUMAN	16.7368	16.9645	16.8364	16.7594	17.5773	17.2785	17.8969	17.8346	17.6599	17.8017	18.0246	17.6189	16.7754	16.9573	15.6571	16.9927	16.9037	17.6922	17.2494	17.4051	18.3965	17.2636	17.3645	17.3967	16.4179	16.7757	16.4737	16.3222	17.2485	17.2536	17.2266	17.0555	17.0976	17.2978	18.1939	18.984	17.1643	16.2982	16.8223	16.4821	17.3052	17.0216	18.6184	18.1199
AKAP12_S627_M1	AKAP12	Homo sapiens	A-kinase anchor protein 12	Q02952	AKA12_HUMAN	16.9583	15.4315	16.477	16.8547	16.3841	15.8044	16.533	16.6919	16.1019	17.2042	16.5685	16.9895	NA	16.6981	15.0082	16.5169	16.2303	16.7046	16.2669	NA	17.3249	NA	16.3085	16.025	NA	16.1629	15.1766	15.218	16.0285	16.1137	NA	16.4722	15.8285	16.2979	16.9307	17.7603	16.5589	14.9996	16.2285	15.9091	15.8721	15.8858	16.6859	16.2663
AKAP12_S627_M2	AKAP12	Homo sapiens	A-kinase anchor protein 12	Q02952	AKA12_HUMAN	14.2037	NA	14.1703	14.0774	14.3651	11.8022	15.0103	14.5665	13.9135	15.2273	13.7282	14.5367	14.2912	14.6388	NA	NA	NA	NA	14.5199	13.9704	13.9296	12.931	14.0989	NA	NA	15.3668	NA	NA	13.764	NA	NA	14.2876	NA	13.9235	15.1835	13.1447	12.2016	NA	NA	NA	NA	13.1378	14.9559	14.4208
AKAP12_S629_M2	AKAP12	Homo sapiens	A-kinase anchor protein 12	Q02952	AKA12_HUMAN	14.2037	NA	14.1703	14.0774	14.3651	11.8022	15.0103	14.5665	13.9135	15.2273	13.7282	14.5367	14.2912	14.6388	NA	NA	NA	NA	14.5199	13.9704	13.9296	12.931	14.0989	NA	NA	15.3668	NA	NA	13.764	NA	NA	14.2876	NA	13.9235	15.1835	13.1447	12.2016	NA	NA	NA	NA	13.1378	14.9559	14.4208
AKAP12_S75_M1	AKAP12	Homo sapiens	A-kinase anchor protein 12	Q02952	AKA12_HUMAN	NA	NA	NA	NA	NA	12.6164	NA	NA	13.0075	13.7754	12.6914	14.1059	13.3758	NA	NA	NA	13.8716	NA	NA	13.0204	NA	13.4141	NA	NA	NA	13.1841	NA	NA	NA	NA	14.0804	14.6206	NA	13.9942	14.1225	NA	NA	NA	NA	NA	NA	12.5846	14.626	13.7833
AKAP12_T1377_M1	AKAP12	Homo sapiens	A-kinase anchor protein 12	Q02952	AKA12_HUMAN	14.3674	14.6452	14.1142	14.0124	14.0236	13.8981	14.2881	13.802	13.8309	13.4119	13.2465	14.5682	15.4454	15.4141	15.5101	15.14	14.8763	14.6702	15.2531	14.8335	14.4681	14.2082	14.7472	14.408	15.2249	15.5255	15.3136	14.7596	14.998	15.3133	15.3622	15.1082	14.7348	14.7581	14.767	15.4119	15.0629	15.1568	14.9819	15.132	14.646	NA	15.3272	15.1212
AKAP12_T285_M2	AKAP12	Homo sapiens	A-kinase anchor protein 12	Q02952	AKA12_HUMAN	NA	12.4419	12.3834	11.6887	12.5253	12.9149	12.8632	12.9649	12.8662	NA	NA	NA	NA	NA	NA	NA	13.2361	NA	NA	NA	NA	NA	NA	NA	NA	NA	NA	NA	NA	NA	NA	13.3963	13.5128	NA	NA	14.0225	NA	NA	NA	NA	NA	NA	NA	NA
AKAP12_T477_M1	AKAP12	Homo sapiens	A-kinase anchor protein 12	Q02952	AKA12_HUMAN	15.0778	14.2045	15.244	NA	14.798	14.9506	15.2694	NA	15.3745	15.7336	NA	NA	NA	15.067	14.5957	14.2523	NA	NA	14.796	NA	15.2698	15.5195	NA	14.7634	NA	15.2529	14.9003	14.3975	14.4363	14.7397	NA	15.7791	NA	NA	NA	NA	NA	14.6332	14.4915	NA	14.9359	NA	NA	NA
AKAP13_S1559_M1	AKAP13	Homo sapiens	A-kinase anchor protein 13	Q12802	AKP13_HUMAN	14.3574	NA	14.4566	14.8952	NA	NA	13.9248	14.2648	14.2338	13.5708	14.4765	NA	NA	NA	13.7292	NA	14.5035	NA	NA	13.8373	NA	13.684	13.7212	NA	NA	NA	13.5006	NA	14.4772	14.7734	13.8015	NA	NA	13.8082	NA	14.087	NA	13.6991	13.9362	NA	13.9355	NA	13.9306	13.5342
AKAP13_S1559_M2	AKAP13	Homo sapiens	A-kinase anchor protein 13	Q12802	AKP13_HUMAN	NA	16.1052	16.2311	16.0845	NA	16.348	15.9119	15.8053	15.2191	NA	15.5595	15.4425	15.3636	14.9465	15.3686	NA	15.8979	NA	NA	NA	NA	NA	NA	NA	NA	15.1617	NA	NA	NA	15.3121	15.4081	15.758	NA	NA	NA	NA	NA	14.9769	15.7196	15.4084	NA	15.8494	NA	NA
AKAP13_S1565_M2	AKAP13	Homo sapiens	A-kinase anchor protein 13	Q12802	AKP13_HUMAN	NA	16.8462	16.9237	16.8255	17.0316	17.0889	16.6529	16.4381	15.9601	NA	16.3005	16.5051	16.1609	15.6875	16.1096	NA	16.6388	16.0594	NA	16.9937	15.5277	NA	NA	NA	NA	15.9027	NA	NA	NA	16.0531	16.149	16.499	NA	16.6802	NA	NA	NA	15.7179	16.4605	16.1494	NA	16.5903	NA	NA
AKAP13_S1602_M1	AKAP13	Homo sapiens	A-kinase anchor protein 13	Q12802	AKP13_HUMAN	14.6077	NA	14.5716	NA	NA	14.7884	15.1301	15.1243	15.7756	14.8564	15.112	14.6433	14.3854	14.5025	NA	NA	NA	NA	NA	NA	14.8611	NA	NA	14.1746	NA	NA	NA	NA	NA	NA	NA	NA	NA	NA	NA	15.1938	14.5056	NA	NA	NA	NA	14.0437	15.0913	14.5649
AKAP13_S1642_M2	AKAP13	Homo sapiens	A-kinase anchor protein 13	Q12802	AKP13_HUMAN	NA	NA	NA	15.7474	NA	NA	NA	NA	NA	14.1209	14.2604	14.6629	NA	NA	NA	NA	NA	NA	NA	NA	NA	NA	NA	NA	NA	NA	NA	NA	NA	NA	NA	NA	NA	NA	NA	NA	NA	NA	NA	NA	NA	NA	NA	NA
AKAP13_S1645_M2	AKAP13	Homo sapiens	A-kinase anchor protein 13	Q12802	AKP13_HUMAN	NA	NA	NA	15.7474	NA	NA	NA	NA	NA	14.1209	14.2604	14.6629	NA	NA	NA	NA	NA	NA	NA	NA	NA	NA	NA	NA	NA	NA	NA	NA	NA	NA	NA	NA	NA	NA	NA	NA	NA	NA	NA	NA	NA	NA	NA	NA
AKAP13_S1750_M1	AKAP13	Homo sapiens	A-kinase anchor protein 13	Q12802	AKP13_HUMAN	NA	NA	NA	NA	NA	NA	NA	NA	13.4779	NA	11.274	NA	NA	NA	NA	NA	NA	NA	NA	NA	13.036	12.9495	12.3465	12.456	NA	NA	NA	NA	NA	NA	NA	NA	12.1306	NA	11.6776	11.9836	NA	NA	NA	NA	NA	11.9319	12.0283	12.4325
AKAP13_S1857_M1	AKAP13	Homo sapiens	A-kinase anchor protein 13	Q12802	AKP13_HUMAN	NA	12.2843	12.4768	12.972	NA	NA	NA	NA	NA	NA	12.8763	NA	NA	NA	NA	NA	NA	NA	NA	NA	11.4712	NA	NA	NA	NA	NA	NA	NA	NA	NA	12.9124	NA	NA	NA	NA	NA	NA	NA	NA	NA	13.0608	NA	12.9421	NA
AKAP13_S1929_M1	AKAP13	Homo sapiens	A-kinase anchor protein 13	Q12802	AKP13_HUMAN	16.4092	NA	NA	NA	16.16	NA	NA	16.9245	NA	16.5027	17.3469	16.2938	NA	NA	NA	NA	NA	NA	NA	NA	NA	NA	NA	NA	NA	NA	NA	NA	NA	NA	NA	NA	NA	NA	NA	NA	NA	NA	NA	NA	NA	NA	NA	NA
AKAP13_S2561_M1	AKAP13	Homo sapiens	A-kinase anchor protein 13	Q12802	AKP13_HUMAN	17.0665	15.8184	NA	16.2223	18.0343	16.2747	16.2724	15.4354	NA	NA	14.7923	13.8303	NA	NA	NA	NA	NA	15.2084	NA	15.6082	16.7032	15.4629	16.235	NA	NA	NA	NA	NA	14.5818	15.372	15.2101	15.5294	15.5303	15.6996	15.2289	16.2363	NA	NA	NA	15.2706	14.9535	NA	15.5587	NA
AKAP13_S2714_M1	AKAP13	Homo sapiens	A-kinase anchor protein 13	Q12802	AKP13_HUMAN	NA	NA	NA	NA	NA	NA	NA	NA	13.038	13.6131	12.4877	14.1019	NA	NA	NA	NA	13.8322	NA	NA	NA	NA	NA	13.7165	NA	NA	NA	NA	NA	NA	NA	NA	13.7818	14.2341	NA	NA	NA	NA	NA	NA	NA	NA	NA	NA	13.4847
AKAP13_S2728_M1	AKAP13	Homo sapiens	A-kinase anchor protein 13	Q12802	AKP13_HUMAN	15.5481	15.8629	15.7985	15.9541	17.1432	15.9885	15.7946	15.4227	15.38	14.9373	15.6271	14.9631	15.7389	NA	NA	15.8016	15.185	15.7571	NA	NA	NA	15.6041	15.8906	15.6783	NA	15.7468	NA	NA	15.5951	15.3178	15.4801	NA	NA	NA	NA	NA	15.8356	15.1324	NA	NA	15.7671	NA	14.8747	15.7645
AKAP13_S983_M1	AKAP13	Homo sapiens	A-kinase anchor protein 13	Q12802	AKP13_HUMAN	NA	NA	16.309	16.9971	16.8323	16.9586	17.121	16.6797	17.013	17.1759	17.0982	NA	NA	NA	NA	NA	NA	NA	NA	16.4683	16.075	NA	16.0936	NA	NA	NA	NA	NA	NA	NA	NA	NA	NA	NA	NA	16.8578	NA	NA	NA	15.8185	16.1917	NA	NA	16.1732
AKAP13_T1930_M1	AKAP13	Homo sapiens	A-kinase anchor protein 13	Q12802	AKP13_HUMAN	NA	16.1152	NA	NA	NA	16.8342	NA	NA	16.424	NA	NA	NA	NA	15.3685	NA	15.0285	NA	NA	14.8232	NA	15.4183	NA	NA	NA	NA	14.8053	NA	NA	14.1669	15.2883	14.9264	15.1411	NA	14.8764	15.1294	NA	NA	NA	15.3711	NA	NA	NA	15.9438	NA
AKAP13_T2467_M1	AKAP13	Homo sapiens	A-kinase anchor protein 13	Q12802	AKP13_HUMAN	NA	NA	12.2759	11.5637	12.7592	12.9093	12.4398	12.0958	13.1428	12.2609	12.542	12.0993	NA	NA	NA	NA	NA	NA	NA	NA	NA	NA	NA	NA	NA	NA	NA	NA	NA	NA	NA	NA	NA	NA	NA	NA	NA	NA	NA	NA	NA	NA	NA	NA
AKAP17A_S537_M1	AKAP17A	Homo sapiens	A-kinase anchor protein 17A	Q02040	AK17A_HUMAN	17.7315	16.7409	17.2102	16.8477	17.531	17.8193	18.1275	18.4375	19.1813	19.5355	19.0674	18.7761	15.4249	18.0487	17.2409	17.3156	NA	17.3844	15.9295	15.6563	18.1899	17.3481	16.9206	16.8234	14.6914	17.411	14.0003	14.8925	15.1258	NA	16.6776	15.8898	15.6103	16.2129	18.0872	18.9361	15.7273	NA	17.5413	15.3234	15.5921	16.0587	18.3345	17.5635
AKAP2_S152_M1	AKAP2	Homo sapiens	A-kinase anchor protein 2	Q9Y2D5	AKAP2_HUMAN	NA	15.757	15.9724	17.1326	16.0297	17.3839	16.866	17.2852	18.3345	18.0783	18.0616	18.0938	15.9284	16.9448	14.9766	16.7764	14.4375	15.5027	14.4338	15.3164	16.7607	NA	16.6597	16.5447	15.228	16.7315	NA	NA	NA	15.3234	15.2221	16.1195	16.511	16.4138	17.4077	17.7962	NA	NA	14.8357	NA	NA	14.563	16.9361	17.5658
AKAP2_S393_M1	AKAP2	Homo sapiens	A-kinase anchor protein 2	Q9Y2D5	AKAP2_HUMAN	NA	NA	NA	14.97	14.5716	14.6618	15.2833	15.1762	15.4764	15.6533	15.4733	15.436	NA	NA	NA	NA	NA	NA	NA	NA	14.0531	NA	NA	NA	NA	NA	NA	NA	NA	NA	NA	NA	NA	NA	NA	14.3219	NA	NA	NA	NA	NA	NA	NA	NA
AKAP2_S630_M1	AKAP2	Homo sapiens	A-kinase anchor protein 2	Q9Y2D5	AKAP2_HUMAN	NA	NA	13.9544	NA	NA	13.8909	NA	NA	NA	NA	14.2947	NA	NA	NA	NA	NA	NA	NA	NA	NA	14.3561	NA	NA	13.6109	NA	NA	NA	NA	NA	NA	NA	NA	14.0984	13.842	14.632	NA	NA	NA	NA	NA	NA	NA	NA	NA
AKAP2_S720_M1	AKAP2	Homo sapiens	A-kinase anchor protein 2	Q9Y2D5	AKAP2_HUMAN	NA	NA	NA	NA	NA	NA	15.0843	NA	14.1641	14.47	13.7823	14.9872	NA	NA	NA	NA	NA	NA	NA	NA	NA	NA	NA	NA	NA	NA	NA	NA	NA	NA	NA	NA	NA	NA	NA	NA	NA	NA	NA	NA	NA	NA	14.7568	NA
AKAP2_S748_M1	AKAP2	Homo sapiens	A-kinase anchor protein 2	Q9Y2D5	AKAP2_HUMAN	NA	NA	NA	14.1924	NA	NA	13.6959	13.3419	15.1901	14.9349	15.3975	14.8968	NA	NA	NA	NA	NA	NA	NA	NA	NA	NA	12.475	NA	NA	NA	NA	NA	NA	NA	NA	NA	NA	NA	NA	14.305	NA	NA	NA	NA	NA	NA	13.336	14.2092
AKAP2_S778_M1	AKAP2	Homo sapiens	A-kinase anchor protein 2	Q9Y2D5	AKAP2_HUMAN	19.1364	19.43	19.6092	19.4902	19.7583	19.8388	20.2117	20.5584	19.225	20.1702	19.9966	20.1219	18.1757	18.0342	17.6445	18.2527	17.2281	18.4808	18.2726	18.0689	18.7015	16.9777	17.7135	17.1994	17.9599	18.1819	18.0109	17.5563	18.127	18.191	17.9827	17.7544	17.5292	17.458	17.6901	19.0441	18.707	18.3248	18.3377	17.7381	18.2248	18.1857	18.4993	17.9423
AKAP2_T399_M1	AKAP2	Homo sapiens	A-kinase anchor protein 2	Q9Y2D5	AKAP2_HUMAN	NA	NA	NA	12.0659	NA	NA	NA	NA	NA	17.0883	17.489	14.8466	NA	NA	NA	NA	NA	NA	NA	NA	14.8046	NA	NA	NA	NA	NA	NA	NA	NA	NA	NA	NA	NA	NA	13.7167	14.3952	NA	NA	NA	NA	NA	NA	15.0014	9.79112
AKIRIN1_S22_M1	AKIRIN1	Homo sapiens	Akirin-1	Q9H9L7	AKIR1_HUMAN	NA	NA	NA	NA	NA	13.9389	13.6889	13.4053	13.4337	13.1003	13.0527	13.3261	NA	12.6612	NA	NA	NA	NA	NA	NA	NA	NA	NA	NA	NA	NA	NA	NA	NA	NA	NA	NA	NA	NA	NA	NA	NA	NA	NA	NA	NA	NA	NA	11.1886
AKIRIN2_S21_M1	AKIRIN2	Homo sapiens	Akirin-2	Q53H80	AKIR2_HUMAN	14.7408	14.9409	14.6455	15.0024	14.7692	14.8446	14.807	15.2892	14.7033	14.9813	15.051	14.7849	14.7018	14.2247	NA	NA	14.1961	NA	13.7181	13.7479	NA	NA	NA	NA	NA	12.5796	NA	NA	NA	NA	NA	NA	NA	NA	NA	14.3406	15.2539	NA	NA	NA	NA	NA	14.5205	14.2344
AKR1B1_Y210_M1	AKR1B1	Homo sapiens	Aldose reductase	P15121	ALDR_HUMAN	13.4057	NA	NA	NA	13.6282	13.9832	14.1622	12.6457	13.9067	NA	NA	NA	NA	NA	NA	NA	NA	NA	NA	NA	NA	NA	NA	NA	NA	NA	NA	NA	NA	NA	NA	14.2304	14.4343	NA	NA	13.9123	NA	NA	NA	NA	NA	NA	14.2077	NA
AKT1_S137_M1	AKT1	Homo sapiens	RAC-alpha serine/threonine-protein kinase	P31749	AKT1_HUMAN	14.1085	14.6122	14.8357	NA	14.5344	NA	NA	NA	NA	NA	NA	NA	12.6134	NA	15.1024	13.6897	NA	14.6313	14.2881	NA	12.1361	NA	NA	NA	NA	14.0353	NA	13.3345	13.2727	NA	NA	NA	NA	NA	NA	NA	14.5465	13.3178	NA	NA	13.1798	NA	NA	NA
AKT1S1_S183_M1	AKT1S1	Homo sapiens	Proline-rich AKT1 substrate 1	Q96B36	AKTS1_HUMAN	16.9657	17.4384	16.9925	17.121	17.2517	17.1502	17.5585	18.1701	19.4999	17.8693	18.745	17.1928	16.8909	16.8812	16.273	16.0357	17.2208	16.2313	16.634	16.363	16.7391	16.185	16.2096	15.7395	15.716	16.1825	15.3936	NA	16.1557	16.4291	16.4523	17.0614	16.3539	16.5075	17.4717	17.8908	16.2928	16.3218	16.0464	16.1224	16.6146	16.8153	17.0974	16.6336
AKT1S1_S212_M1	AKT1S1	Homo sapiens	Proline-rich AKT1 substrate 1	Q96B36	AKTS1_HUMAN	15.9205	14.9549	15.5906	15.691	NA	15.9325	NA	15.6503	16.8796	15.7674	NA	NA	16.1986	15.0832	15.8234	15.9146	16.2335	15.9207	NA	15.2304	NA	NA	NA	14.7396	NA	NA	NA	16.1228	16.3378	NA	NA	NA	NA	NA	NA	NA	NA	NA	NA	NA	NA	NA	16.6604	NA
AKT1S1_S88_M2	AKT1S1	Homo sapiens	Proline-rich AKT1 substrate 1	Q96B36	AKTS1_HUMAN	NA	NA	NA	NA	NA	NA	NA	NA	17.6341	17.4633	NA	NA	NA	NA	NA	NA	NA	NA	NA	16.1382	NA	NA	16.5535	NA	NA	NA	NA	NA	NA	NA	16.4732	NA	NA	NA	17.3533	NA	NA	NA	NA	NA	NA	NA	17.372	17.2417
AKT1S1_S92_M2	AKT1S1	Homo sapiens	Proline-rich AKT1 substrate 1	Q96B36	AKTS1_HUMAN	17.5991	NA	NA	16.7427	NA	17.1119	17.6807	NA	18.6395	18.4687	NA	NA	15.7237	18.3428	NA	17.5198	NA	16.1571	15.4257	17.1436	NA	17.9878	17.5589	NA	15.6761	18.1955	NA	15.9941	14.9124	15.2631	17.4786	NA	17.1156	NA	18.3586	NA	17.1725	NA	15.7127	NA	16.0682	NA	18.3774	18.247
AKT1S1_T246_M1	AKT1S1	Homo sapiens	Proline-rich AKT1 substrate 1	Q96B36	AKTS1_HUMAN	18.2557	18.0947	18.2313	17.7548	18.0478	18.2203	17.776	18.0752	19.123	17.8207	18.5438	17.3806	17.3842	18.3734	16.4848	18.2824	17.3356	17.7465	17.4341	17.6878	19.0893	18.5749	17.9922	18.0271	16.8744	18.1998	16.6288	16.9218	17.3901	17.0714	17.5898	17.5482	17.8966	17.7465	17.729	18.2178	18.0789	17.025	17.5952	17.366	17.6364	17.8822	18.4193	18.5886
AKT1S1_T90_M2	AKT1S1	Homo sapiens	Proline-rich AKT1 substrate 1	Q96B36	AKTS1_HUMAN	16.6045	NA	NA	15.7481	NA	16.1172	16.6861	NA	NA	NA	NA	NA	14.7291	17.3482	NA	16.5252	NA	15.1625	14.4311	NA	NA	16.9932	NA	NA	14.6815	17.2009	NA	14.9994	13.9178	14.2685	16.484	NA	16.121	NA	NA	NA	16.1779	NA	14.718	NA	15.0736	NA	NA	NA
AKT1S1_T97_M1	AKT1S1	Homo sapiens	Proline-rich AKT1 substrate 1	Q96B36	AKTS1_HUMAN	NA	NA	NA	NA	NA	13.4907	NA	13.2197	13.2027	13.5019	13.2656	13.654	NA	13.3314	NA	NA	NA	NA	NA	NA	13.5014	NA	NA	12.75	NA	NA	NA	NA	NA	NA	NA	13.569	12.7391	NA	NA	NA	13.2984	NA	NA	NA	NA	NA	NA	NA
AKT3_S55_M1	AKT3	Homo sapiens	RAC-gamma serine/threonine-protein kinase	Q9Y243	AKT3_HUMAN	NA	12.7138	NA	NA	NA	NA	12.7875	NA	12.0148	NA	12.0874	NA	13.134	13.0615	13.562	NA	NA	NA	NA	NA	12.7577	NA	NA	NA	NA	12.4723	NA	NA	NA	NA	NA	12.4136	NA	NA	NA	12.5595	13.2371	NA	NA	13.1181	NA	NA	NA	NA
AKTIP_T34_M1	AKTIP	Homo sapiens	AKT-interacting protein	Q9H8T0	AKTIP_HUMAN	NA	NA	NA	NA	NA	NA	NA	16.3236	15.5999	15.607	15.3798	14.7372	14.7887	NA	13.7188	14.2516	13.7453	14.4118	14.4398	15.0394	14.44	13.4308	NA	NA	13.6397	NA	13.4922	NA	NA	14.2442	NA	NA	NA	NA	13.3054	NA	NA	NA	NA	12.9958	13.8674	NA	NA	14.7392
ALDH2_T160_M1	ALDH2	Homo sapiens	Aldehyde dehydrogenase, mitochondrial	P05091	ALDH2_HUMAN	14.4584	14.6699	14.2416	14.5694	14.3827	14.6131	14.9513	14.4347	14.1332	14.8206	13.9141	14.8047	14.6158	14.031	14.9105	14.107	14.6059	14.5921	14.4622	14.4362	14.2861	14.2953	14.0513	13.8947	14.6363	14.1473	14.7024	14.3965	14.7016	15.0838	14.5559	14.2182	14.324	14.3116	14.2199	14.7049	14.4026	14.5852	14.5893	14.5618	14.7081	14.7361	13.9689	14.2579
ALDOA_S17_M1	ALDOA	Homo sapiens	Fructose-bisphosphate aldolase A	P04075	ALDOA_HUMAN	NA	NA	NA	NA	NA	NA	12.5149	NA	11.102	NA	12.648	NA	NA	NA	NA	NA	13.3833	NA	NA	NA	NA	12.7138	13.4411	12.1641	NA	NA	NA	12.7954	NA	13.9185	NA	12.3824	NA	NA	14.0602	13.8786	NA	NA	12.5726	12.3393	12.7966	NA	12.2424	NA
ALDOA_S39_M1	ALDOA	Homo sapiens	Fructose-bisphosphate aldolase A	P04075	ALDOA_HUMAN	NA	15.0104	15.2577	15.5668	14.9806	16.0235	NA	16.2575	15.7586	16.2711	15.6454	15.9253	NA	NA	NA	15.8234	15.56	NA	NA	NA	15.4895	NA	NA	NA	NA	15.5046	NA	NA	NA	NA	NA	15.5217	NA	NA	15.4154	15.5197	NA	NA	NA	NA	NA	NA	15.6121	14.9839
ALDOA_S46_M1	ALDOA	Homo sapiens	Fructose-bisphosphate aldolase A	P04075	ALDOA_HUMAN	13.3646	NA	13.4739	NA	13.3494	NA	13.5327	13.5993	14.1493	13.3838	14.0941	NA	13.1799	13.8096	12.3252	14.1624	NA	13.0474	NA	NA	14.9126	13.8629	13.644	12.9959	12.4408	14.2063	NA	NA	12.5704	NA	12.8711	NA	NA	NA	NA	14.2725	13.8432	11.5247	13.0237	12.6302	12.6408	12.0956	14.3196	14.4967
ALDOA_T227_M1	ALDOA	Homo sapiens	Fructose-bisphosphate aldolase A	P04075	ALDOA_HUMAN	15.0879	14.6164	14.0588	14.8319	14.5297	14.543	14.9591	14.267	NA	14.4971	14.0739	14.4228	14.4749	NA	NA	NA	13.216	14.0654	NA	13.839	NA	NA	14.3995	NA	NA	NA	NA	NA	NA	NA	NA	NA	NA	NA	NA	14.6417	NA	NA	13.5487	NA	14.4216	13.4879	14.6996	13.8776
ALDOA_T9_M1	ALDOA	Homo sapiens	Fructose-bisphosphate aldolase A	P04075	ALDOA_HUMAN	NA	12.023	NA	13.0947	10.9833	12.8042	12.7991	12.8432	NA	12.2138	11.2337	12.4089	12.7268	NA	12.528	NA	NA	12.0826	NA	12.8031	12.1873	NA	12.3307	NA	12.5468	12.104	NA	NA	12.9594	NA	12.5787	12.368	11.5259	NA	NA	13.6454	NA	NA	NA	NA	NA	12.3623	12.9818	12.2241
ALG3_S13_M1	ALG3	Homo sapiens	Dol-P-Man:Man(5)GlcNAc(2)-PP-Dol alpha-1,3-mannosyltransferase	Q92685	ALG3_HUMAN	14.7896	15.5053	15.4866	16.1848	NA	15.7641	15.5783	15.2169	15.7933	15.6016	15.5068	15.7894	15.5336	15.662	15.7944	15.9065	15.8994	15.8521	15.9034	15.6194	15.0257	15.7084	15.7853	15.7474	15.7093	15.6065	15.9141	15.8251	15.8146	15.6513	16.1255	15.8813	15.5056	15.4741	15.6395	15.4623	16.4102	15.6831	NA	15.5348	15.7485	15.2725	15.8348	15.6955
ALKBH5_S361_M1	ALKBH5	Homo sapiens	RNA demethylase ALKBH5	Q6P6C2	ALKB5_HUMAN	17.1256	17.3345	16.8927	17.011	17.1316	16.5249	16.2726	16.4773	17.5772	15.5766	17.1148	15.8574	17.22	16.5738	16.9386	16.6853	17.8911	17.6549	17.5027	17.6632	17.6509	17.5889	17.7566	17.3683	17.5427	17.1191	16.8514	17.203	18.2756	17.5528	17.325	17.9987	17.739	17.9012	16.6432	16.6357	17.1654	16.9326	17.617	17.5568	17.4972	17.9277	17.2498	17.5541
ALKBH5_S374_M1	ALKBH5	Homo sapiens	RNA demethylase ALKBH5	Q6P6C2	ALKB5_HUMAN	NA	NA	NA	NA	13.9238	14.5628	14.2862	14.4334	14.2507	15.1222	13.7939	14.7125	12.0766	13.5109	12.922	NA	14.0222	NA	NA	13.6505	14.6763	14.887	14.0355	13.8493	12.9511	NA	NA	NA	12.5333	NA	13.6867	13.763	NA	13.9065	14.4419	14.2984	NA	NA	13.4431	13.1416	13.8467	14.2533	14.2057	14.327
ALKBH5_S384_M1	ALKBH5	Homo sapiens	RNA demethylase ALKBH5	Q6P6C2	ALKB5_HUMAN	16.0352	15.559	15.5152	15.2464	15.5146	15.6838	15.7826	15.6281	15.5585	15.8207	15.4018	15.8592	15.4751	15.3868	15.3516	15.6256	14.8894	15.4591	15.1484	15.7263	15.9161	15.0788	16.0671	15.1647	15.2784	15.2225	15.4372	15.4601	15.3079	15.558	15.1445	15.5086	15.1111	15.8213	15.9269	16.0344	15.116	15.3077	15.531	16.0401	15.3604	15.0733	16.1909	15.8841
ALMS1_S2466_M1	ALMS1	Homo sapiens	Alstrom syndrome protein 1	Q8TCU4	ALMS1_HUMAN	NA	NA	NA	NA	12.758	NA	12.9388	12.9736	NA	13.4993	13.0254	NA	NA	NA	NA	NA	NA	NA	NA	NA	NA	NA	12.7193	NA	NA	NA	NA	NA	NA	NA	NA	NA	NA	NA	NA	NA	NA	NA	NA	NA	NA	NA	NA	13.0789
ALMS1_S464_M1	ALMS1	Homo sapiens	Alstrom syndrome protein 1	Q8TCU4	ALMS1_HUMAN	14.1731	14.5956	14.5811	14.5794	14.7522	14.1365	13.6677	13.3074	NA	NA	NA	NA	13.9306	NA	NA	13.5022	NA	13.6657	NA	NA	12.1978	NA	NA	NA	NA	NA	NA	NA	13.6562	NA	NA	NA	NA	NA	NA	NA	13.6225	NA	13.8272	13.2025	NA	13.0305	NA	NA
ALPK3_S1875_M2	ALPK3	Homo sapiens	Alpha-protein kinase 3	Q96L96	ALPK3_HUMAN	17.7295	17.0286	17.5826	18.1026	17.6065	17.5612	17.7307	18.5996	17.9156	19.0193	17.5757	18.6204	15.9753	15.6875	15.3812	15.9436	16.7838	16.1868	16.2829	17.0066	16.6915	16.5953	16.0772	15.3992	15.597	15.8444	15.9674	15.3723	15.1982	15.7837	16.6411	16.6569	15.9043	16.6575	16.899	16.5089	15.7934	15.8078	15.9607	15.8481	15.8259	16.2758	16.6785	16.1795
ALPK3_S1876_M2	ALPK3	Homo sapiens	Alpha-protein kinase 3	Q96L96	ALPK3_HUMAN	17.7295	17.0286	17.5826	18.1026	17.6065	17.5612	17.7307	18.5996	17.9156	19.0193	17.5757	18.6204	15.9753	15.6875	15.3812	15.9436	16.7838	16.1868	16.2829	17.0066	16.6915	16.5953	16.0772	15.3992	15.597	15.8444	15.9674	15.3723	15.1982	15.7837	16.6411	16.6569	15.9043	16.6575	16.899	16.5089	15.7934	15.8078	15.9607	15.8481	15.8259	16.2758	16.6785	16.1795
ALS2_S1464_M1	ALS2	Homo sapiens	Alsin	Q96Q42	ALS2_HUMAN	12.6772	NA	13.8047	14.0697	13.1891	14.1463	12.6025	NA	NA	NA	12.9416	NA	13.8881	NA	NA	NA	NA	13.2631	13.5078	NA	12.6077	NA	NA	NA	NA	12.8709	NA	NA	NA	12.4255	NA	NA	NA	12.6577	NA	12.2381	13.4308	NA	13.3475	NA	12.9034	12.3485	NA	NA
ALS2_S466_M1	ALS2	Homo sapiens	Alsin	Q96Q42	ALS2_HUMAN	NA	NA	NA	11.3859	NA	NA	NA	14.896	15.1404	14.6391	14.9326	13.6491	NA	NA	NA	NA	NA	NA	NA	NA	NA	NA	NA	NA	NA	NA	NA	NA	NA	NA	NA	NA	NA	NA	NA	13.2254	NA	NA	NA	NA	NA	NA	NA	NA
ALS2_S483_M1	ALS2	Homo sapiens	Alsin	Q96Q42	ALS2_HUMAN	12.1321	11.8823	11.652	11.7727	11.6202	11.8394	11.808	11.9488	12.128	10.2897	11.3661	10.2716	12.6899	11.4608	11.1898	11.8177	10.7393	NA	11.3415	12.1799	11.514	11.0461	10.8378	11.3312	11.5661	11.2301	NA	NA	NA	11.8397	10.5735	11.355	11.322	11.3197	11.2474	11.851	12.495	11.2723	NA	11.5353	12.2641	11.5292	11.4032	11.7899
ALS2_S483_M2	ALS2	Homo sapiens	Alsin	Q96Q42	ALS2_HUMAN	14.7328	13.8674	NA	NA	14.0993	14.7758	NA	14.6465	15.701	14.5322	15.1609	14.4059	14.3736	15.0727	NA	14.8833	14.6223	13.309	14.2836	14.6952	14.2376	14.9178	15.2878	14.6463	NA	15.3227	NA	NA	NA	NA	14.898	14.8929	15.0287	14.8743	14.7324	15.1482	NA	NA	NA	NA	NA	14.3801	14.9152	15.7011
ALS2_S489_M1	ALS2	Homo sapiens	Alsin	Q96Q42	ALS2_HUMAN	NA	NA	NA	NA	12.7201	NA	12.3783	NA	NA	NA	NA	NA	NA	NA	11.29	NA	11.4437	NA	NA	NA	NA	NA	NA	NA	10.9638	12.7845	NA	NA	NA	NA	NA	11.8973	NA	NA	NA	NA	12.1179	NA	NA	NA	NA	NA	NA	10.474
ALS2_S492_M1	ALS2	Homo sapiens	Alsin	Q96Q42	ALS2_HUMAN	NA	NA	NA	NA	NA	12.9625	NA	13.2686	13.04	12.3201	NA	12.5456	NA	NA	NA	NA	NA	NA	NA	NA	NA	NA	NA	NA	NA	12.8009	NA	NA	NA	NA	NA	NA	NA	NA	NA	NA	NA	NA	NA	NA	NA	NA	NA	NA
ALS2_S492_M2	ALS2	Homo sapiens	Alsin	Q96Q42	ALS2_HUMAN	14.7328	13.8674	NA	NA	14.0993	14.7758	NA	14.6465	15.701	14.5322	15.1609	14.4059	14.3736	15.0727	NA	14.8833	14.6223	13.309	14.2836	14.6952	14.2376	14.9178	15.2878	14.6463	NA	15.3227	NA	NA	NA	NA	14.898	14.8929	15.0287	14.8743	14.7324	15.1482	NA	NA	NA	NA	NA	14.3801	14.9152	15.7011
ALS2_Y1469_M1	ALS2	Homo sapiens	Alsin	Q96Q42	ALS2_HUMAN	15.0319	13.2964	14.0356	14.5385	14.0846	13.948	15.0599	15.0008	14.6215	13.8668	14.7202	15.6577	NA	14.3355	12.0768	12.3231	12.4451	14.037	13.673	11.8085	13.1922	14.3205	12.6993	NA	NA	13.0955	NA	10.6723	12.4369	NA	13.9268	11.8921	NA	12.1593	13.813	12.0672	13.5499	NA	13.2979	11.6039	13.7573	12.0765	14.8458	13.0421
ALYREF_S34_M1	ALYREF	Homo sapiens	THO complex subunit 4	Q86V81	THOC4_HUMAN	13.6542	12.8381	14.1242	12.8198	13.6263	14.3948	12.9123	13.0447	15.1713	13.564	13.9678	13.1843	NA	14.3601	NA	14.2976	14.5871	NA	16.2489	13.9553	14.1271	14.9365	14.4505	14.9892	NA	14.3923	NA	15.0079	NA	NA	13.8373	NA	13.9434	16.0902	13.4481	13.9555	13.8184	NA	NA	15.4508	NA	13.9232	12.9819	14.2968
AMBRA1_S1227_M1	AMBRA1	Homo sapiens	Activating molecule in BECN1-regulated autophagy protein 1	Q9C0C7	AMRA1_HUMAN	13.7797	13.8671	14.0149	14.3104	14.2336	14.3534	12.9458	13.4508	13.7386	11.7922	13.4256	12.1274	14.3267	13.6622	14.1015	14.6839	14.0116	13.7496	13.8901	14.3477	13.2943	14.0839	14.3119	14.0634	13.8601	13.972	14.2561	14.076	14.0923	13.7938	14.1055	14.6002	13.4245	14.402	12.3481	12.5725	14.7359	13.6982	13.8613	NA	14.0708	14.1024	NA	13.9247
AMN1_T129_M1	AMN1	Homo sapiens	Protein AMN1 homolog	Q8IY45	AMN1_HUMAN	NA	NA	NA	11.7636	NA	NA	11.4892	NA	12.6362	11.9812	NA	12.2343	NA	NA	NA	11.7267	NA	NA	NA	NA	NA	NA	NA	NA	NA	NA	NA	NA	13.5643	12.3216	NA	11.3328	NA	NA	11.4174	12.8236	NA	NA	NA	NA	NA	NA	13.1208	NA
AMOTL2_S166_M1	AMOTL2	Homo sapiens	Angiomotin-like protein 2	Q9Y2J4	AMOL2_HUMAN	NA	NA	NA	12.0797	NA	10.8457	12.5311	12.5655	12.8474	11.9146	12.9245	11.8672	NA	NA	NA	NA	NA	NA	NA	NA	NA	NA	12.0647	NA	NA	NA	NA	NA	NA	NA	NA	NA	NA	NA	12.3758	12.8003	NA	NA	NA	NA	NA	NA	12.4506	12.5494
AMOTL2_S759_M1	AMOTL2	Homo sapiens	Angiomotin-like protein 2	Q9Y2J4	AMOL2_HUMAN	15.2145	16.1618	16.2911	15.7799	15.5524	15.5446	14.7346	14.8705	15.3728	14.9453	16.4364	14.9333	14.2513	14.6638	13.8667	14.5779	14.1886	13.9937	15.1935	NA	14.8635	14.7771	15.1722	14.908	NA	15.2052	NA	NA	14.6659	NA	NA	13.9012	14.1374	13.5589	14.502	15.2743	14.4694	NA	NA	15.3575	NA	15.8547	14.5335	14.8913
AMOTL2_T10_M1	AMOTL2	Homo sapiens	Angiomotin-like protein 2	Q9Y2J4	AMOL2_HUMAN	NA	14.2491	NA	15.1968	NA	15.4474	NA	15.0921	NA	NA	NA	NA	13.947	14.3324	NA	14.366	NA	NA	13.7861	NA	NA	NA	NA	14.7134	NA	NA	NA	NA	NA	NA	NA	14.5292	NA	NA	14.3567	14.7856	NA	NA	13.9509	NA	NA	NA	NA	NA
AMPD2_S168_M1	AMPD2	Homo sapiens	AMP deaminase 2	Q01433	AMPD2_HUMAN	17.13	17.2848	17.1613	17.4464	16.6961	17.7741	16.3942	15.6082	16.0506	14.651	14.9659	14.4563	16.7922	16.9006	15.5631	16.5404	15.646	15.5443	16.0301	15.7487	15.1276	15.027	15.6454	14.9052	15.635	16.2566	15.0509	14.7645	14.9036	14.8658	16.2071	15.9621	15.4571	15.9795	14.4006	15.2139	16.2567	15.1039	14.6257	15.3216	15.3602	15.6863	15.7258	16.2954
AMPD2_T117_M1	AMPD2	Homo sapiens	AMP deaminase 2	Q01433	AMPD2_HUMAN	NA	NA	NA	NA	NA	12.0977	12.0986	11.693	NA	11.2923	NA	NA	NA	12.993	NA	NA	NA	NA	NA	NA	NA	NA	NA	NA	NA	NA	NA	NA	NA	NA	NA	NA	NA	NA	NA	NA	NA	12.2062	11.6702	NA	NA	NA	NA	NA
ANAPC1_S355_M1	ANAPC1	Homo sapiens	Anaphase-promoting complex subunit 1	Q9H1A4	APC1_HUMAN	NA	13.3743	14.1854	NA	12.8927	14.8005	NA	13.6496	13.9194	NA	NA	NA	NA	15.2902	NA	14.9851	NA	NA	NA	NA	14.1302	14.0204	NA	13.4223	NA	NA	NA	NA	NA	NA	NA	13.9392	NA	NA	13.99	14.2025	14.2233	NA	NA	NA	NA	NA	13.911	13.9373
ANAPC1_S688_M1	ANAPC1	Homo sapiens	Anaphase-promoting complex subunit 1	Q9H1A4	APC1_HUMAN	NA	NA	12.5892	13.7144	12.9551	13.432	13.2448	14.0549	13.6339	13.9443	13.9438	11.6538	13.04	12.7835	NA	NA	NA	NA	NA	NA	13.3068	NA	NA	NA	NA	NA	NA	NA	NA	13.3267	NA	NA	14.4237	NA	14.0182	14.0721	NA	NA	NA	NA	13.1989	12.9432	13.962	13.9899
ANK2_S31_M1	ANK2	Homo sapiens	Ankyrin-2	Q01484	ANK2_HUMAN	NA	14.5247	NA	14.7234	14.7682	14.6694	14.6457	NA	14.8967	14.4673	14.9655	14.5224	NA	NA	NA	14.4246	NA	13.9972	14.2777	NA	14.5336	NA	14.5359	14.0923	NA	14.4622	13.7173	13.7374	13.8205	14.2381	NA	NA	NA	14.8523	14.4133	14.4447	13.554	14.0411	13.7875	NA	13.8925	14.3291	13.9658	14.7873
ANK2_T3797_M1	ANK2	Homo sapiens	Ankyrin-2	Q01484	ANK2_HUMAN	15.8398	NA	15.8811	NA	NA	16.9726	NA	NA	NA	17.5775	17.1193	17.4899	17.1887	NA	NA	NA	NA	NA	NA	NA	16.9078	15.7438	NA	NA	NA	15.5083	NA	NA	NA	17.2897	NA	NA	16.0423	15.8538	16.562	17.2397	NA	NA	NA	NA	NA	NA	NA	NA
ANKHD1_S1670_M1	ANKHD1	Homo sapiens	Ankyrin repeat and KH domain-containing protein 1	Q8IWZ3	ANKH1_HUMAN	14.3983	NA	14.2809	NA	NA	14.4151	NA	14.8913	NA	14.5126	14.3596	14.3181	NA	NA	NA	NA	NA	NA	NA	NA	NA	NA	NA	NA	NA	NA	NA	NA	NA	NA	NA	NA	NA	NA	NA	14.7237	NA	NA	NA	NA	NA	NA	14.3961	NA
ANKLE2_S268_M1	ANKLE2	Homo sapiens	Ankyrin repeat and LEM domain-containing protein 2	Q86XL3	ANKL2_HUMAN	12.3057	12.2454	12.2426	13.5429	12.4896	12.8312	11.3565	13.1158	13.0259	13.6087	13.2692	13.668	NA	NA	NA	NA	NA	NA	NA	NA	12.9922	NA	NA	NA	NA	NA	NA	NA	NA	NA	NA	12.1082	NA	12.6598	12.5524	12.4648	NA	NA	NA	NA	NA	NA	12.8453	NA
ANKLE2_S512_M1	ANKLE2	Homo sapiens	Ankyrin repeat and LEM domain-containing protein 2	Q86XL3	ANKL2_HUMAN	12.4148	NA	12.7446	13.4162	NA	12.2067	NA	NA	NA	NA	12.3454	NA	NA	NA	NA	13.3584	12.0409	12.0061	11.7676	NA	NA	NA	12.4345	NA	NA	13.1121	NA	12.3048	12.0346	11.9207	12.4458	12.6532	12.3631	12.2271	NA	NA	NA	NA	12.034	NA	12.4753	NA	12.6599	NA
ANKLE2_S662_M1	ANKLE2	Homo sapiens	Ankyrin repeat and LEM domain-containing protein 2	Q86XL3	ANKL2_HUMAN	15.4863	14.5096	15.1462	14.3463	14.8353	15.1094	15.1186	15.4073	15.7557	15.06	16.0197	14.8468	NA	15.4904	14.3092	15.6743	14.8817	14.7571	15.1411	15.2393	15.5839	15.7231	15.4175	15.233	14.1595	16.1154	14.8883	15.0177	14.8218	14.8594	15.1809	15.357	15.404	15.2818	15.0145	15.5068	15.3067	14.704	14.745	15.2034	14.7652	15.2286	15.9718	15.8832
ANKRD11_S276_M1	ANKRD11	Homo sapiens	Ankyrin repeat domain-containing protein 11	Q6UB99	ANR11_HUMAN	NA	NA	NA	NA	NA	NA	NA	NA	NA	13.8959	13.4325	13.9975	NA	NA	NA	NA	NA	NA	NA	NA	NA	NA	NA	NA	NA	NA	NA	NA	NA	NA	NA	NA	NA	NA	NA	NA	NA	NA	NA	NA	NA	NA	13.2805	NA
ANKRD13D_S465_M2	ANKRD13D	Homo sapiens	Ankyrin repeat domain-containing protein 13D	Q6ZTN6	AN13D_HUMAN	NA	13.9411	13.9953	14.1807	14.1151	14.6089	15.813	15.8861	16.9617	16.8163	16.5709	16.5365	NA	15.8669	NA	15.0769	13.9448	13.8491	NA	14.0636	15.7204	15.4421	15.2098	15.0346	NA	15.399	NA	13.985	NA	13.1646	14.8542	14.1495	14.5472	14.6333	16.6289	16.5709	14.4333	13.5119	14.0314	NA	13.7151	NA	16.6431	16.3014
ANKRD13D_T469_M2	ANKRD13D	Homo sapiens	Ankyrin repeat domain-containing protein 13D	Q6ZTN6	AN13D_HUMAN	NA	13.9411	13.9953	14.1807	14.1151	14.6089	15.813	15.8861	16.9617	16.8163	16.5709	16.5365	NA	15.8669	NA	15.0769	13.9448	13.8491	NA	14.0636	15.7204	15.4421	15.2098	15.0346	NA	15.399	NA	13.985	NA	13.1646	14.8542	14.1495	14.5472	14.6333	16.6289	16.5709	14.4333	13.5119	14.0314	NA	13.7151	NA	16.6431	16.3014
ANKRD17_S2401_M1	ANKRD17	Homo sapiens	Ankyrin repeat domain-containing protein 17	O75179	ANR17_HUMAN	NA	NA	NA	NA	NA	NA	NA	NA	NA	NA	15.2179	NA	NA	NA	NA	NA	NA	NA	NA	NA	14.7414	13.8704	NA	NA	NA	NA	NA	NA	NA	NA	NA	NA	NA	NA	14.9199	15.7458	NA	NA	NA	NA	NA	NA	15.039	NA
ANKRD17_S2411_M1	ANKRD17	Homo sapiens	Ankyrin repeat domain-containing protein 17	O75179	ANR17_HUMAN	15.4659	NA	NA	15.6713	NA	15.1323	NA	14.5638	NA	15.3738	NA	NA	NA	16.4949	NA	NA	NA	NA	NA	NA	15.5726	NA	NA	15.4358	15.8188	15.7305	15.5176	NA	NA	NA	15.9798	NA	NA	NA	NA	NA	NA	NA	NA	NA	NA	NA	NA	15.3054
ANKRD17_T5_M1	ANKRD17	Homo sapiens	Ankyrin repeat domain-containing protein 17	O75179	ANR17_HUMAN	NA	NA	NA	NA	NA	NA	NA	15.8283	NA	15.3575	15.6132	15.7747	NA	NA	18.1886	NA	NA	NA	NA	16.7636	14.9858	15.6937	NA	NA	NA	NA	18.1686	16.988	17.4043	17.5346	NA	17.0081	NA	16.5204	NA	NA	NA	NA	17.0447	NA	17.156	NA	NA	NA
ANKRD17_Y2038_M1	ANKRD17	Homo sapiens	Ankyrin repeat domain-containing protein 17	O75179	ANR17_HUMAN	NA	NA	NA	15.5186	14.5889	NA	NA	14.9388	14.5899	13.2953	13.8082	NA	NA	NA	13.7921	NA	14.5815	NA	14.6594	14.878	NA	NA	NA	NA	NA	NA	NA	NA	NA	NA	14.42	13.2054	14.5139	13.5066	14.2028	13.6979	NA	NA	NA	NA	NA	14.2018	NA	NA
ANKRD26_S631_M1	ANKRD26	Homo sapiens	Ankyrin repeat domain-containing protein 26	Q9UPS8	ANR26_HUMAN	14.3893	NA	14.1387	NA	14.7496	14.6434	14.8186	15.093	14.4468	15.2266	15.206	14.9374	NA	13.5174	NA	NA	NA	NA	NA	NA	NA	NA	NA	NA	NA	NA	NA	NA	NA	NA	NA	NA	NA	NA	NA	NA	NA	NA	NA	NA	NA	NA	14.0657	NA
ANKRD33B_S405_M1	ANKRD33B	Homo sapiens	Ankyrin repeat domain-containing protein 33B	A6NCL7	AN33B_HUMAN	NA	NA	NA	NA	NA	NA	NA	NA	12.2146	NA	12.4117	NA	NA	NA	NA	14.1662	NA	NA	NA	13.4037	13.7466	13.7376	13.4778	12.9614	NA	NA	NA	NA	NA	NA	NA	NA	13.5135	13.8254	13.3276	14.0006	14.3725	NA	NA	NA	NA	13.611	14.4651	14.1901
ANKRD34A_S473_M1	ANKRD34A	Homo sapiens	Ankyrin repeat domain-containing protein 34A	Q69YU3	AN34A_HUMAN	NA	14.8515	14.8676	15.3463	NA	15.3149	NA	NA	NA	NA	NA	NA	13.803	NA	NA	NA	NA	NA	NA	NA	NA	NA	NA	NA	NA	NA	NA	NA	NA	NA	NA	NA	NA	NA	NA	NA	NA	NA	NA	NA	NA	NA	NA	NA
ANKRD39_S153_M1	ANKRD39	Homo sapiens	Ankyrin repeat domain-containing protein 39	Q53RE8	ANR39_HUMAN	14.2959	13.9671	NA	NA	12.1412	NA	NA	12.8824	NA	12.4555	NA	13.0884	NA	NA	NA	NA	NA	NA	NA	12.5284	NA	11.6558	NA	NA	NA	12.417	NA	NA	NA	NA	NA	NA	NA	NA	12.4323	12.5797	NA	NA	12.7635	NA	12.0842	NA	12.6958	11.9798
ANKS1A_S661_M1	ANKS1A	Homo sapiens	Ankyrin repeat and SAM domain-containing protein 1A	Q92625	ANS1A_HUMAN	14.1088	14.859	NA	16.1256	15.0292	14.3255	14.7037	NA	15.3234	14.6618	14.2657	14.5791	13.6234	14.7013	NA	14.0794	14.7026	13.7102	NA	14.3853	14.5767	14.588	NA	NA	NA	NA	NA	NA	NA	14.0448	13.8589	15.0244	NA	13.9434	14.3325	14.0309	NA	NA	NA	NA	NA	13.9439	14.8356	13.9339
ANLN_S182_M1	ANLN	Homo sapiens	Anillin	Q9NQW6	ANLN_HUMAN	19.2863	18.9574	19.5901	20.2944	19.652	19.1156	18.3536	18.7581	17.7866	17.4673	18.3866	17.6088	19.0887	17.7414	18.4307	18.2251	18.3717	18.5229	18.4916	18.3301	17.3758	17.3249	17.7228	17.0004	18.4837	17.8511	18.3599	17.922	18.324	18.2091	18.126	18.4679	17.6588	17.7477	17.307	17.3943	18.4858	18.061	18.3078	18.3238	18.3893	18.298	17.5219	17.4643
ANLN_S189_M1	ANLN	Homo sapiens	Anillin	Q9NQW6	ANLN_HUMAN	NA	NA	NA	NA	NA	11.0272	11.8317	11.8637	NA	11.2787	10.7033	NA	NA	11.308	13.1956	NA	12.1102	NA	NA	NA	NA	NA	11.6929	NA	NA	NA	NA	12.2777	NA	NA	12.2202	NA	NA	NA	NA	NA	11.0298	11.7894	NA	NA	NA	NA	NA	NA
ANLN_S295_M1	ANLN	Homo sapiens	Anillin	Q9NQW6	ANLN_HUMAN	16.8241	17.794	16.9445	17.3114	16.7292	16.5914	17.7771	16.7266	17.3429	17.1598	16.6928	17.6494	17.9123	17.6874	17.4804	17.6498	16.9598	17.7042	NA	17.6696	17.0851	17.792	17.3851	17.3276	17.2977	17.3624	17.3318	16.9979	17.8597	17.3198	17.6417	17.142	17.4775	17.3732	17.944	18.6684	17.5272	17.2734	17.4588	17.3686	17.6816	17.091	18.0394	17.9726
ANLN_S323_M1	ANLN	Homo sapiens	Anillin	Q9NQW6	ANLN_HUMAN	16.2122	16.7162	16.5968	16.8747	16.8401	17.0165	17.0641	16.9083	16.1103	16.6742	16.1158	16.7225	16.3907	16.0151	15.1605	15.9294	15.9035	15.9575	15.6148	15.948	16.0588	15.4382	15.5593	14.7558	15.5842	15.6175	15.0253	14.8583	16.3268	15.9202	15.7523	15.9063	14.8609	15.1828	16.1291	16.6165	15.8143	15.2222	15.8005	15.3962	15.7591	15.4432	16.1837	15.8042
ANLN_S449_M1	ANLN	Homo sapiens	Anillin	Q9NQW6	ANLN_HUMAN	11.0389	NA	NA	12.2532	11.6106	11.8317	11.6952	12.6074	12.4106	12.8382	12.9896	12.2041	NA	NA	NA	NA	NA	NA	NA	NA	11.735	NA	NA	NA	NA	NA	NA	NA	NA	NA	NA	NA	NA	NA	NA	11.3228	NA	NA	NA	NA	NA	NA	NA	NA
ANLN_S485_M1	ANLN	Homo sapiens	Anillin	Q9NQW6	ANLN_HUMAN	NA	NA	NA	NA	15.0029	14.6785	13.8027	15.1398	15.2202	15.4154	15.0602	14.479	NA	NA	NA	NA	NA	NA	NA	NA	14.9825	14.1846	13.8525	NA	NA	NA	NA	NA	NA	NA	NA	NA	13.8217	13.6709	13.772	14.1996	NA	NA	NA	NA	NA	NA	NA	NA
ANLN_S518_M1	ANLN	Homo sapiens	Anillin	Q9NQW6	ANLN_HUMAN	15.0798	14.5245	14.9251	15.1261	14.1322	15.2352	NA	14.1563	13.4158	14.5228	14.1813	NA	14.4436	NA	NA	13.7649	13.9462	NA	NA	NA	NA	NA	NA	NA	13.5787	NA	13.7278	NA	NA	NA	NA	14.9098	NA	NA	NA	NA	NA	NA	14.087	NA	NA	14.119	NA	NA
ANLN_S54_M1	ANLN	Homo sapiens	Anillin	Q9NQW6	ANLN_HUMAN	14.3019	14.4837	14.2107	14.1045	14.4294	NA	14.4358	14.9612	14.6626	16.4185	16.3185	15.6671	14.7776	13.998	14.5536	14.0221	13.9563	14.4535	14.1749	14.484	15.2897	14.6062	15.0523	14.6856	14.4793	14.5235	NA	14.1733	14.6062	14.8493	14.5627	14.227	14.1336	15.4613	15.054	15.0746	14.3588	13.9313	NA	14.0439	14.3698	14.1959	NA	14.8512
ANLN_S927_M1	ANLN	Homo sapiens	Anillin	Q9NQW6	ANLN_HUMAN	NA	NA	NA	12.0396	13.2761	12.5079	12.233	NA	NA	NA	NA	NA	NA	NA	NA	NA	NA	NA	NA	NA	NA	NA	NA	NA	NA	12.1614	NA	NA	NA	NA	11.1353	NA	NA	NA	NA	NA	NA	NA	NA	NA	11.8555	NA	NA	NA
ANLN_T194_M1	ANLN	Homo sapiens	Anillin	Q9NQW6	ANLN_HUMAN	NA	NA	NA	NA	NA	NA	NA	NA	12.4262	NA	NA	NA	NA	NA	NA	NA	11.4611	11.8601	11.6103	NA	NA	NA	NA	NA	NA	NA	NA	NA	NA	NA	NA	NA	NA	NA	NA	NA	NA	NA	NA	NA	NA	NA	NA	NA
ANLN_T364_M1	ANLN	Homo sapiens	Anillin	Q9NQW6	ANLN_HUMAN	15.1489	15.2876	15.2766	15.5671	15.409	NA	14.1796	15.0481	14.6534	NA	15.105	NA	NA	NA	NA	NA	NA	NA	NA	NA	13.9275	NA	NA	NA	NA	13.4905	NA	NA	NA	NA	NA	NA	NA	14.0421	13.6891	NA	NA	NA	NA	14.4295	NA	14.1046	NA	NA
ANLN_T489_M1	ANLN	Homo sapiens	Anillin	Q9NQW6	ANLN_HUMAN	NA	NA	13.2973	NA	13.5252	NA	13.627	NA	12.8505	NA	12.4725	13.3503	NA	NA	NA	NA	NA	NA	NA	12.9641	NA	NA	NA	NA	NA	NA	NA	NA	NA	NA	NA	NA	NA	NA	NA	12.6385	NA	NA	NA	NA	NA	NA	12.8676	NA
ANLN_T493_M1	ANLN	Homo sapiens	Anillin	Q9NQW6	ANLN_HUMAN	NA	13.473	NA	NA	13.4314	NA	NA	14.626	NA	14.5112	13.9313	14.785	NA	NA	NA	NA	13.3449	NA	13.5122	NA	14.3717	NA	13.9517	14.0532	13.8233	13.696	13.8534	NA	NA	NA	NA	NA	NA	14.1089	14.3798	14.3295	NA	NA	NA	NA	14.1043	NA	13.4291	13.6969
ANO6_S909_M1	ANO6	Homo sapiens	Anoctamin-6	Q4KMQ2	ANO6_HUMAN	13.485	13.546	13.2151	13.7289	13.6413	13.4911	12.0736	NA	13.481	12.3935	13.5087	12.784	13.7899	13.1635	14.5951	13.4126	14.0372	13.5947	13.4297	13.8707	13.5953	13.5168	13.933	NA	14.0419	13.6473	13.9313	13.691	13.6802	13.9507	13.5434	13.6756	14.1673	13.48	12.5369	13.5871	13.2364	14.3368	13.6949	14.1514	13.8541	14.1377	13.5597	14.0625
ANP32E_S62_M1	ANP32E	Homo sapiens	Acidic leucine-rich nuclear phosphoprotein 32 family member E	Q9BTT0	AN32E_HUMAN	NA	12.0681	12.3725	12.5012	12.0475	12.8386	12.9377	12.2684	14.6446	12.2148	13.6012	11.9305	11.9038	13.1907	NA	13.5116	11.3874	11.9704	11.1616	11.8463	13.3406	12.8039	12.374	12.5958	NA	12.8636	NA	NA	NA	NA	NA	NA	12.3453	NA	NA	12.7932	12.5978	NA	NA	NA	11.2308	11.163	12.7023	12.7515
ANXA1_S34_M1	ANXA1	Homo sapiens	Annexin A1	P04083	ANXA1_HUMAN	NA	NA	13.323	13.4043	13.3074	NA	NA	NA	NA	NA	NA	NA	NA	NA	13.9106	NA	NA	NA	NA	NA	13.6241	NA	NA	NA	13.1588	NA	NA	NA	NA	NA	NA	NA	NA	14.1004	14.2696	NA	NA	NA	13.6605	NA	NA	NA	NA	14.3269
ANXA1_S37_M1	ANXA1	Homo sapiens	Annexin A1	P04083	ANXA1_HUMAN	15.2944	NA	NA	NA	16.0653	15.4609	15.992	15.7924	NA	15.574	15.1312	15.8122	16.771	NA	16.4874	16.473	NA	16.3058	16.8511	NA	15.3621	16.6168	NA	NA	15.9064	16.0608	NA	NA	16.9046	NA	17.0492	NA	NA	15.2995	16.3055	16.1926	16.7565	NA	NA	16.0632	NA	NA	15.6861	15.46
ANXA2_S12_M1	ANXA2	Homo sapiens	Annexin A2	P07355	ANXA2_HUMAN	18.2766	18.5723	18.1533	18.579	17.8208	18.5917	18.661	18.0285	17.7815	18.478	17.6819	17.9818	19.5432	18.6789	19.2179	18.6122	18.3829	18.6328	18.9941	18.6205	18.6897	18.5594	18.9302	18.5358	18.6878	18.2021	18.8419	18.5977	19.0252	18.919	18.9893	18.8333	18.5548	18.6322	19.2238	19.7565	18.8913	18.5256	18.4721	18.3857	19.2487	18.8192	19.1066	19.0838
ANXA2_S127_M1	ANXA2	Homo sapiens	Annexin A2	P07355	ANXA2_HUMAN	NA	15.2407	15.3896	15.6792	14.5283	16.1119	14.4941	15.046	14.8854	15.2198	13.797	14.9862	15.7924	15.6647	NA	16.0731	15.4244	NA	NA	15.6597	14.5154	15.1664	16.0814	14.5582	14.2534	15.3381	NA	NA	15.1837	14.6028	16.4465	16.6044	15.7714	16.2667	NA	NA	NA	NA	14.8558	15.1965	15.3183	15.2581	16.1104	NA
ANXA2_S164_M1	ANXA2	Homo sapiens	Annexin A2	P07355	ANXA2_HUMAN	13.2356	NA	13.1551	12.6303	NA	NA	11.7759	NA	9.95777	10.3382	9.78202	NA	NA	NA	NA	NA	12.2475	NA	NA	NA	NA	NA	NA	NA	NA	12.4888	NA	NA	NA	NA	11.7401	11.0306	NA	11.0393	11.1657	11.1609	NA	NA	NA	NA	NA	NA	11.9571	10.6362
ANXA2_S18_M1	ANXA2	Homo sapiens	Annexin A2	P07355	ANXA2_HUMAN	17.907	NA	NA	NA	18.3725	NA	16.6885	NA	NA	NA	15.5792	18.4497	18.886	NA	18.6046	NA	NA	NA	18.826	NA	NA	18.2517	NA	17.9981	19.2396	18.5237	NA	NA	NA	NA	NA	NA	17.7909	NA	NA	NA	NA	19.1314	18.8495	18.9976	NA	18.8757	NA	NA
ANXA2_S2_M1	ANXA2	Homo sapiens	Annexin A2	P07355	ANXA2_HUMAN	NA	NA	NA	NA	NA	NA	NA	16.7764	16.287	16.7463	16.3073	17.2453	17.5216	17.3305	17.8444	17.2613	17.4297	16.7576	17.0857	NA	16.8383	17.8476	18.0953	17.7801	NA	17.7175	18.4121	17.6762	17.5728	NA	17.7697	18.3414	17.8736	17.9321	18.5621	18.5579	NA	NA	16.8061	NA	NA	NA	18.2629	17.9444
ANXA2_S26_M1	ANXA2	Homo sapiens	Annexin A2	P07355	ANXA2_HUMAN	14.8762	NA	NA	15.5502	NA	14.8034	NA	NA	13.3856	14.7198	NA	NA	15.0179	14.8782	NA	NA	NA	NA	NA	NA	14.5748	NA	14.6975	NA	NA	14.896	NA	NA	NA	NA	NA	NA	NA	NA	15.2003	15.6634	NA	NA	NA	NA	NA	NA	NA	14.6713
ANXA2_T123_M1	ANXA2	Homo sapiens	Annexin A2	P07355	ANXA2_HUMAN	14.512	13.8261	14.3182	13.529	NA	NA	14.4434	13.8975	14.3881	12.5372	14.7387	14.2088	15.6762	14.7995	14.2878	14.6107	NA	14.436	14.4662	15.3423	14.0867	13.6879	13.878	14.3633	15.0677	NA	14.4463	14.439	13.5471	13.7939	14.4977	14.1944	14.0788	NA	14.7888	15.2429	15.0723	14.735	14.8838	14.781	NA	NA	15.4877	15.5686
ANXA2_T19_M1	ANXA2	Homo sapiens	Annexin A2	P07355	ANXA2_HUMAN	18.1816	18.7522	19.0412	19.5105	19.5455	19.3858	19.5836	20.0706	17.9406	19.1149	19.2303	19.795	19.5332	19.1013	19.238	19.8579	18.4006	19.6753	18.6841	19.2979	19.0064	18.9585	19.5627	18.0561	19.6175	18.9802	NA	19.2805	20.1338	20.2635	19.4012	19.6024	18.3629	18.7294	19.9274	21.0813	19.9512	19.0198	18.7602	17.8485	19.943	19.4887	20.0265	19.3467
ANXA2_T3_M1	ANXA2	Homo sapiens	Annexin A2	P07355	ANXA2_HUMAN	16.2813	16.6425	15.9837	16.8646	16.5344	17.1785	17.1073	NA	NA	NA	NA	NA	NA	NA	NA	NA	NA	NA	NA	NA	NA	NA	NA	NA	17.5662	NA	NA	NA	NA	17.7953	NA	NA	NA	NA	NA	NA	17.2279	17.3427	NA	16.5973	17.5323	17.7902	NA	NA
ANXA2_Y238_M1	ANXA2	Homo sapiens	Annexin A2	P07355	ANXA2_HUMAN	NA	12.1757	NA	12.5464	12.1124	12.6174	12.6578	12.7539	10.8666	12.3334	11.9681	12.4924	12.8926	12.5188	11.1152	12.2038	12.6956	12.0148	12.2848	12.7799	11.8946	11.1771	11.7015	NA	11.961	12.253	11.8617	NA	12.2942	12.5701	12.8862	12.095	9.56391	11.4097	11.88	12.9229	12.3437	11.6174	12.6372	11.9907	11.9639	12.5349	12.978	12.2755
ANXA4_S12_M1	ANXA4	Homo sapiens	Annexin A4	P09525	ANXA4_HUMAN	NA	11.9225	11.0685	12.0265	NA	11.3396	11.8747	10.7328	9.70803	NA	NA	11.4043	12.6244	12.5381	11.7849	12.4655	12.6221	11.614	NA	12.0973	NA	NA	12.0427	NA	NA	12.0031	12.3876	NA	NA	12.092	11.6198	12.064	NA	NA	11.8945	NA	12.5802	12.4214	11.7478	11.9375	12.059	12.4236	11.0568	NA
AP1AR_T228_M1	AP1AR	Homo sapiens	AP-1 complex-associated regulatory protein	Q63HQ0	AP1AR_HUMAN	NA	NA	14.893	15.1849	15.123	14.4326	14.9695	15.1397	15.4356	NA	14.9674	15.0049	15.4352	15.1924	NA	15.1125	NA	NA	15.215	15.7828	15.8085	15.7762	15.8919	15.5674	NA	15.2895	NA	NA	NA	15.2836	15.401	15.5824	15.7707	15.5463	16.1978	15.8139	15.2899	NA	NA	14.9352	16.0106	15.5391	16.4503	15.9131
AP2M1_T156_M1	AP2M1	Homo sapiens	AP-2 complex subunit mu	Q96CW1	AP2M1_HUMAN	16.9114	16.1472	16.8621	16.8114	18.1976	17.5365	17.5312	17.6115	17.6762	17.3075	18.0851	17.0165	15.5532	16.5724	15.6409	16.3585	16.5015	16.7849	16.9145	17.4668	17.1557	17.0395	17.167	16.8453	15.6778	16.4576	NA	NA	16.1345	16.1158	16.7888	16.9885	16.3633	16.948	17.1607	15.9654	16.3174	15.3502	15.8407	15.3408	16.7618	16.9869	18.0832	17.5577
AP3B1_S276_M1	AP3B1	Homo sapiens	AP-3 complex subunit beta-1	O00203	AP3B1_HUMAN	16.9652	16.3478	16.2047	16.5488	16.2857	17.4324	17.6369	18.2038	19.7887	19.1528	19.5439	18.305	NA	NA	NA	NA	15.614	NA	15.3203	16.1173	17.3629	15.5237	17.1047	NA	NA	NA	NA	NA	NA	16.1459	NA	15.8184	NA	15.4924	16.4861	15.8837	NA	NA	16.3991	NA	NA	16.5825	16.9038	16.8191
AP3D1_S658_M1	AP3D1	Homo sapiens	AP-3 complex subunit delta-1	O14617	AP3D1_HUMAN	NA	NA	NA	NA	12.9709	14.1389	14.3058	13.9066	14.5664	15.0137	15.1173	14.0158	NA	13.3885	NA	13.2636	NA	NA	NA	12.9489	15.3072	14.4429	14.131	14.2351	NA	13.6393	NA	NA	NA	NA	13.0225	10.0595	NA	NA	15.1106	15.7057	NA	NA	NA	NA	NA	NA	14.7575	14.4201
AP3D1_S9_M1	AP3D1	Homo sapiens	AP-3 complex subunit delta-1	O14617	AP3D1_HUMAN	17.2628	16.6709	16.987	17.3512	14.4094	14.9821	15.2294	14.6293	NA	NA	NA	NA	15.3735	15.1441	15.0541	14.5689	NA	13.227	NA	NA	NA	NA	NA	NA	14.6957	15.1399	15.3887	NA	13.6022	13.8161	12.7602	NA	NA	NA	NA	14.2303	15.5014	15.0693	15.2368	14.0365	13.4416	NA	NA	NA
APBA2_S480_M1	APBA2	Homo sapiens	Amyloid-beta A4 precursor protein-binding family A member 2	Q99767	APBA2_HUMAN	NA	13.456	13.518	NA	NA	NA	NA	NA	NA	NA	NA	NA	13.8992	NA	NA	NA	13.8206	14.3549	13.9231	14.3186	NA	NA	13.4835	NA	NA	NA	NA	NA	14.0678	NA	NA	NA	NA	NA	NA	NA	NA	NA	14.0676	NA	14.2204	14.1552	NA	NA
APBB2_S409_M1	APBB2	Homo sapiens	Amyloid-beta A4 precursor protein-binding family B member 2	Q92870	APBB2_HUMAN	NA	NA	NA	NA	NA	NA	15.7646	NA	NA	15.7533	NA	15.9145	15.0189	NA	NA	NA	NA	15.402	15.3103	NA	NA	NA	NA	NA	NA	NA	NA	14.7736	NA	15.2864	NA	15.0083	14.8763	15.1698	NA	15.428	15.3391	NA	NA	NA	NA	NA	15.7059	NA
APBB2_S409_M2	APBB2	Homo sapiens	Amyloid-beta A4 precursor protein-binding family B member 2	Q92870	APBB2_HUMAN	15.3897	15.3699	NA	NA	15.1342	NA	15.5773	NA	15.3014	16.5265	15.6171	16.7906	NA	14.7752	NA	14.4355	NA	NA	15.171	NA	NA	14.5473	15.0514	14.3252	14.5438	14.9673	14.0301	NA	NA	NA	NA	15.7124	NA	15.303	14.91	14.0998	14.5952	NA	14.9971	14.6578	NA	15.3863	14.9363	15.4527
APBB2_S412_M2	APBB2	Homo sapiens	Amyloid-beta A4 precursor protein-binding family B member 2	Q92870	APBB2_HUMAN	15.3897	15.3699	NA	NA	15.1342	NA	15.5773	NA	15.3014	16.5265	15.6171	16.7906	NA	14.7752	NA	14.4355	NA	NA	15.171	NA	NA	14.5473	15.0514	14.3252	14.5438	14.9673	14.0301	NA	NA	NA	NA	15.7124	NA	15.303	14.91	14.0998	14.5952	NA	14.9971	14.6578	NA	15.3863	14.9363	15.4527
APC_S1042_M1	APC	Homo sapiens	Adenomatous polyposis coli protein	P25054	APC_HUMAN	NA	NA	NA	NA	12.0434	12.2635	12.472	NA	12.9045	NA	14.2635	NA	NA	15.7042	NA	NA	NA	NA	NA	NA	12.2094	NA	NA	NA	NA	NA	NA	NA	NA	NA	NA	NA	NA	NA	NA	NA	NA	NA	NA	NA	NA	NA	NA	NA
API5_S464_M1	API5	Homo sapiens	Apoptosis inhibitor 5	Q9BZZ5	API5_HUMAN	20.0635	19.8086	20.4336	19.9439	19.1629	20.68	19.5755	20.1791	20.5542	20.9799	20.3114	19.8444	19.1197	19.8279	18.9013	18.9677	19.6312	19.1466	19.465	19.764	19.7308	18.7613	19.2236	18.9443	18.9822	19.4185	18.4495	18.172	18.6915	19.0804	19.1572	18.8434	18.595	19.6665	19.9992	20.5211	18.9494	18.638	18.8155	18.7161	18.9212	18.7657	19.4721	19.182
APIP_S87_M1	APIP	Homo sapiens	Methylthioribulose-1-phosphate dehydratase	Q96GX9	MTNB_HUMAN	17.4626	17.9668	18.4762	18.2389	17.3467	18.1992	18.2179	18.5338	17.5096	18.4048	17.3633	18.2172	16.7656	17.2266	16.1511	16.4074	17.5626	17.0578	17.178	17.5458	17.3752	16.0703	17.1308	16.5693	17.3685	16.6202	16.3259	17.1958	16.7519	17.3913	16.9222	16.3301	16.1096	17.1151	17.7028	18.0411	16.2663	16.4315	17.242	16.9872	16.9938	16.7464	17.2992	16.908
APIP_S89_M1	APIP	Homo sapiens	Methylthioribulose-1-phosphate dehydratase	Q96GX9	MTNB_HUMAN	14.7974	14.8826	15.1228	NA	NA	NA	14.6198	NA	NA	NA	NA	NA	NA	15.6386	NA	NA	NA	NA	NA	NA	NA	15.3066	15.2491	NA	NA	15.3846	NA	NA	NA	NA	15.4702	NA	15.3184	NA	NA	NA	NA	NA	15.479	NA	NA	NA	14.7397	15.0373
ARAF_S186_M1	ARAF	Homo sapiens	Serine/threonine-protein kinase A-Raf	P10398	ARAF_HUMAN	NA	12.3456	NA	NA	NA	NA	13.3907	NA	14.6113	NA	14.2179	13.5263	NA	NA	NA	NA	NA	NA	NA	NA	NA	NA	NA	NA	NA	13.2104	NA	NA	NA	NA	12.6637	NA	NA	NA	13.5389	13.9799	NA	NA	NA	NA	NA	NA	13.7301	NA
ARAF_S582_M1	ARAF	Homo sapiens	Serine/threonine-protein kinase A-Raf	P10398	ARAF_HUMAN	16.9884	17.0272	17.4558	NA	17.0769	NA	16.0991	NA	16.4303	NA	16.3034	NA	17.5165	NA	17.7831	16.4729	17.0538	16.5064	17.29	16.6785	15.6817	16.5929	16.9044	16.4516	16.9557	16.9137	17.0919	16.9667	17.2529	17.1245	17.3473	17.7046	17.2056	17.1731	15.6568	15.9322	17.0381	16.5288	16.3949	16.9409	17.3271	16.8304	15.356	NA
ARAP1_S229_M1	ARAP1	Homo sapiens	Arf-GAP with Rho-GAP domain, ANK repeat and PH domain-containing protein 1	Q96P48	ARAP1_HUMAN	NA	NA	NA	NA	NA	NA	NA	NA	14.3609	14.8063	14.4805	NA	NA	NA	NA	NA	NA	NA	NA	NA	NA	NA	NA	NA	NA	NA	NA	NA	NA	NA	NA	NA	NA	NA	NA	NA	NA	NA	NA	NA	NA	NA	NA	NA
ARAP1_S738_M1	ARAP1	Homo sapiens	Arf-GAP with Rho-GAP domain, ANK repeat and PH domain-containing protein 1	Q96P48	ARAP1_HUMAN	NA	NA	NA	12.7754	14.417	14.659	14.8106	14.8336	13.4175	14.7025	14.0877	14.8326	12.1909	NA	NA	NA	NA	13.4637	13.8318	13.4625	12.8292	NA	13.4787	NA	NA	NA	NA	NA	NA	NA	13.7545	13.9516	NA	12.7736	13.5945	14.1111	NA	NA	NA	NA	13.1706	13.4172	14.0543	13.5363
ARAP1_Y231_M1	ARAP1	Homo sapiens	Arf-GAP with Rho-GAP domain, ANK repeat and PH domain-containing protein 1	Q96P48	ARAP1_HUMAN	NA	NA	NA	NA	NA	NA	NA	NA	14.3609	14.8063	NA	NA	NA	14.4151	NA	13.8592	NA	NA	NA	NA	13.5771	NA	NA	NA	NA	NA	NA	NA	NA	NA	NA	NA	NA	NA	14.0164	14.5181	NA	NA	NA	NA	NA	NA	14.3233	13.8404
ARFGAP1_S361_M1	ARFGAP1	Homo sapiens	ADP-ribosylation factor GTPase-activating protein 1	Q8N6T3	ARFG1_HUMAN	NA	NA	NA	NA	NA	NA	NA	NA	15.4951	15.8632	15.7594	16.2799	NA	NA	NA	NA	NA	NA	NA	NA	NA	NA	NA	NA	NA	NA	NA	NA	NA	NA	NA	NA	NA	NA	15.6383	15.8709	NA	NA	NA	NA	NA	NA	16.609	NA
ARFGAP2_S146_M1	ARFGAP2	Homo sapiens	ADP-ribosylation factor GTPase-activating protein 2	Q8N6H7	ARFG2_HUMAN	18.4668	18.2682	18.5373	17.7643	19.0142	18.7389	18.4225	17.4741	17.6382	17.3666	18.0295	17.0225	17.8842	17.8682	17.2932	17.6415	17.3547	17.7149	17.6018	17.6318	17.1863	16.4857	17.2347	NA	16.9051	17.1963	17.5941	17.0375	17.6303	17.7386	17.2203	17.2749	NA	NA	16.9971	17.4767	18.6922	17.2167	17.686	NA	18.2976	17.3907	17.1874	16.8179
ARFGAP2_S432_M1	ARFGAP2	Homo sapiens	ADP-ribosylation factor GTPase-activating protein 2	Q8N6H7	ARFG2_HUMAN	14.1813	14.2943	14.208	14.7079	NA	13.087	NA	NA	12.6078	12.0013	12.1283	NA	13.8397	14.0866	NA	13.365	NA	NA	NA	NA	NA	NA	12.4351	NA	NA	13.5535	NA	NA	NA	NA	NA	NA	NA	NA	12.696	13.7141	14.1136	NA	NA	NA	NA	NA	NA	12.3959
ARFGAP3_S331_M1	ARFGAP3	Homo sapiens	ADP-ribosylation factor GTPase-activating protein 3	Q9NP61	ARFG3_HUMAN	NA	11.9478	12.6348	12.0766	12.5708	12.1209	12.0142	NA	NA	NA	NA	NA	NA	11.972	NA	12.6601	NA	NA	NA	NA	NA	NA	NA	NA	NA	12.3049	NA	NA	NA	NA	NA	NA	NA	NA	NA	NA	NA	NA	NA	NA	NA	NA	11.8663	NA
ARFGEF1_S52_M1	ARFGEF1	Homo sapiens	Brefeldin A-inhibited guanine nucleotide-exchange protein 1	Q9Y6D6	BIG1_HUMAN	15.7833	16.75	NA	15.9583	16.3992	16.0242	16.6537	16.4125	NA	16.726	15.8632	16.8449	16.23	16.8477	16.4972	16.4068	16.4058	16.784	16.6101	16.4941	NA	16.0826	16.4041	NA	16.6067	NA	NA	15.7265	NA	16.5467	16.8761	16.5479	NA	15.8789	16.7093	16.5456	16.4181	16.3969	16.5148	16.1089	16.7905	16.6854	16.8078	16.2947
ARFGEF1_T48_M1	ARFGEF1	Homo sapiens	Brefeldin A-inhibited guanine nucleotide-exchange protein 1	Q9Y6D6	BIG1_HUMAN	15.9278	15.8314	NA	15.7492	NA	15.8462	16.5318	NA	14.3705	16.1489	15.5244	NA	15.7525	16.0874	15.9248	15.8894	NA	NA	15.9032	16.2937	16.0336	NA	NA	15.5135	NA	16.0115	16.0091	15.7541	15.9677	NA	NA	NA	15.1314	NA	NA	15.9941	15.9986	16.0021	16.0218	15.6767	16.5867	NA	NA	15.7334
ARFGEF2_S218_M2	ARFGEF2	Homo sapiens	Brefeldin A-inhibited guanine nucleotide-exchange protein 2	Q9Y6D5	BIG2_HUMAN	12.9823	NA	12.9164	12.2331	13.3028	13.7594	13.7958	13.7968	14.3915	14.1382	14.4727	14.4031	NA	14.4234	NA	14.0143	12.8268	NA	12.6922	13.0439	14.3659	14.3556	14.4739	14.053	NA	14.1036	NA	11.55	12.028	NA	13.4238	NA	NA	13.7883	15.1561	15.3375	13.5343	NA	NA	NA	NA	12.4491	14.4363	15.3471
ARFGEF2_S227_M1	ARFGEF2	Homo sapiens	Brefeldin A-inhibited guanine nucleotide-exchange protein 2	Q9Y6D5	BIG2_HUMAN	16.179	15.4384	16.7347	15.1945	15.991	16.2087	15.3727	15.6059	14.7887	14.9249	15.1483	15.0754	14.8072	15.0064	13.9175	15.344	14.671	15.3494	14.9835	15.3204	14.4322	14.3318	14.9912	14.7657	12.7641	14.6077	15.0954	13.5587	14.5237	14.1576	14.7427	14.3038	13.4397	14.3166	15.7364	16.2963	15.3575	NA	15.3044	13.9443	14.0038	13.9089	15.9526	15.1455
ARFGEF2_S227_M2	ARFGEF2	Homo sapiens	Brefeldin A-inhibited guanine nucleotide-exchange protein 2	Q9Y6D5	BIG2_HUMAN	12.9823	NA	12.9164	12.2331	13.3028	13.7594	13.7958	13.7968	14.3915	14.1382	14.4727	14.4031	NA	14.4234	NA	14.0143	12.8268	NA	12.6922	13.0439	14.3659	14.3556	14.4739	14.053	NA	14.1036	NA	11.55	12.028	NA	13.4238	NA	NA	13.7883	15.1561	15.3375	13.5343	NA	NA	NA	NA	12.4491	14.4363	15.3471
ARFGEF2_S277_M1	ARFGEF2	Homo sapiens	Brefeldin A-inhibited guanine nucleotide-exchange protein 2	Q9Y6D5	BIG2_HUMAN	NA	NA	NA	12.4007	13.1582	13.2226	NA	14.1368	12.4473	11.2263	12.0945	13.5465	NA	NA	NA	NA	NA	NA	NA	NA	NA	NA	NA	NA	NA	NA	NA	NA	NA	NA	NA	NA	NA	NA	NA	12.9413	NA	NA	NA	NA	NA	NA	11.6265	13.6801
ARGLU1_S77_M1	ARGLU1	Homo sapiens	Arginine and glutamate-rich protein 1	Q9NWB6	ARGL1_HUMAN	22.8108	22.2354	22.3785	22.6371	22.6378	22.7115	22.4736	22.6703	23.4917	21.8965	23.5115	22.2483	22.3365	23.2147	21.5563	23.5317	21.6221	21.7592	21.6881	22.5077	23.1419	22.8838	23.0105	22.4362	21.5935	23.1716	21.5541	21.9932	22.0735	21.1424	22.2133	22.1032	22.2253	22.3842	22.2884	22.9209	22.9012	20.9882	22.7091	22.7342	22.3536	22.2116	23.0491	23.1298
ARHGAP1_S51_M1	ARHGAP1	Homo sapiens	Rho GTPase-activating protein 1	Q07960	RHG01_HUMAN	14.9608	15.1681	15.4882	15.6381	16.16	16.5784	16.8927	17.2095	17.5146	17.8741	17.5802	16.7175	NA	14.8876	NA	NA	14.6729	14.7751	NA	14.879	16.1709	NA	NA	NA	13.7458	14.5879	13.7699	NA	NA	14.5059	14.78	15.118	NA	NA	NA	16.9908	NA	NA	14.3689	NA	NA	14.7809	15.9263	NA
ARHGAP11A_S285_M1	ARHGAP11A	Homo sapiens	Rho GTPase-activating protein 11A	Q6P4F7	RHGBA_HUMAN	NA	NA	NA	NA	NA	NA	11.5265	NA	12.3701	12.3525	12.7604	NA	NA	NA	NA	NA	NA	NA	NA	NA	NA	NA	NA	NA	NA	NA	NA	NA	NA	NA	NA	NA	NA	NA	NA	NA	NA	NA	NA	NA	NA	NA	NA	NA
ARHGAP12_S592_M1	ARHGAP12	Homo sapiens	Rho GTPase-activating protein 12	Q8IWW6	RHG12_HUMAN	NA	NA	NA	NA	NA	14.7779	NA	NA	15.4563	15.4385	14.806	15.4299	NA	NA	NA	NA	NA	NA	NA	NA	NA	NA	NA	NA	NA	NA	NA	NA	NA	NA	NA	NA	NA	NA	NA	NA	NA	NA	NA	NA	NA	NA	13.7712	NA
ARHGAP19_S420_M1	ARHGAP19	Homo sapiens	Rho GTPase-activating protein 19	Q14CB8	RHG19_HUMAN	NA	NA	NA	NA	NA	NA	NA	NA	NA	NA	NA	14.2855	NA	13.4086	NA	NA	NA	NA	NA	NA	13.4629	NA	NA	NA	13.9911	NA	13.9436	NA	NA	NA	NA	NA	13.6155	NA	NA	NA	14.0548	14.2778	14.5544	NA	NA	14.8625	NA	NA
ARHGAP19_S422_M1	ARHGAP19	Homo sapiens	Rho GTPase-activating protein 19	Q14CB8	RHG19_HUMAN	14.7212	14.8595	15.465	15.5078	15.6174	15.418	14.9316	14.7125	14.4096	14.2487	14.8922	NA	14.3707	NA	13.8742	NA	NA	14.338	14.4073	14.3001	NA	NA	NA	NA	NA	13.7666	NA	13.5709	14.1753	NA	14.0466	14.6453	NA	NA	13.5759	NA	NA	NA	NA	14.2972	14.6195	NA	14.3708	14.3993
ARHGAP21_S1513_M1	ARHGAP21	Homo sapiens	Rho GTPase-activating protein 21	Q5T5U3	RHG21_HUMAN	19.1992	18.6516	19.427	19.1985	19.0316	19.4808	21.3447	20.1759	NA	21.3192	20.1332	NA	16.3519	18.6904	NA	NA	17.7205	17.1361	NA	18.0665	NA	NA	NA	NA	16.1822	NA	NA	15.5777	NA	16.6909	17.9981	NA	NA	NA	NA	NA	NA	NA	NA	NA	16.3523	NA	NA	19.0035
ARHGAP21_S322_M1	ARHGAP21	Homo sapiens	Rho GTPase-activating protein 21	Q5T5U3	RHG21_HUMAN	14.2372	NA	NA	NA	15.281	NA	13.879	13.6546	NA	NA	NA	NA	NA	NA	14.3266	NA	14.4649	14.6403	14.55	14.3864	NA	13.9174	NA	NA	NA	NA	NA	NA	14.4671	NA	NA	NA	NA	NA	NA	NA	14.2098	14.5018	14.3999	13.8038	NA	14.2308	NA	NA
ARHGAP21_S476_M1	ARHGAP21	Homo sapiens	Rho GTPase-activating protein 21	Q5T5U3	RHG21_HUMAN	16.0434	NA	NA	15.2954	NA	NA	NA	14.824	15.4867	NA	NA	14.0318	NA	14.4696	NA	NA	NA	NA	NA	15.3822	NA	NA	NA	NA	NA	NA	NA	NA	NA	NA	NA	NA	14.8886	NA	NA	14.0233	15.1574	NA	NA	NA	NA	NA	14.3616	NA
ARHGAP23_S372_M1	ARHGAP23	Homo sapiens	Rho GTPase-activating protein 23	Q9P227	RHG23_HUMAN	14.672	NA	NA	NA	NA	14.1047	NA	13.7404	14.4927	14.0497	14.0736	14.1714	NA	14.1095	13.8493	14.3627	13.8736	14.185	NA	NA	14.4536	14.5782	14.1447	14.4692	NA	NA	NA	NA	NA	NA	NA	14.269	NA	14.4825	14.4253	14.0707	14.6709	NA	NA	NA	NA	NA	14.5158	14.754
ARHGAP23_S423_M1	ARHGAP23	Homo sapiens	Rho GTPase-activating protein 23	Q9P227	RHG23_HUMAN	NA	NA	NA	NA	NA	NA	NA	NA	13.4986	12.6331	13.552	NA	NA	NA	NA	NA	13.4004	NA	NA	12.284	NA	13.7662	13.2705	NA	NA	NA	NA	NA	NA	NA	NA	NA	13.7306	13.4678	13.0788	NA	NA	NA	NA	12.5064	NA	NA	13.1139	13.2841
ARHGAP23_S623_M1	ARHGAP23	Homo sapiens	Rho GTPase-activating protein 23	Q9P227	RHG23_HUMAN	11.8634	NA	NA	13.7046	12.0101	13.2105	13.3894	12.837	15.7311	13.3874	15.9582	NA	NA	14.5521	NA	14.8531	NA	NA	NA	NA	14.0932	14.0842	15.1988	NA	NA	14.6706	NA	NA	NA	NA	NA	12.2486	NA	12.9354	14.4395	14.6379	NA	NA	NA	NA	NA	NA	15.1646	14.6928
ARHGAP29_S1029_M1	ARHGAP29	Homo sapiens	Rho GTPase-activating protein 29	Q52LW3	RHG29_HUMAN	NA	NA	NA	12.7036	NA	13.3044	12.8135	13.8688	14.6661	14.1609	14.7975	14.0334	NA	13.6196	NA	13.6918	NA	NA	NA	NA	13.9043	13.6084	13.558	13.2238	NA	13.5071	NA	NA	NA	NA	NA	NA	NA	13.1555	13.8392	14.4296	NA	NA	NA	NA	NA	NA	14.3006	13.8712
ARHGAP29_S941_M1	ARHGAP29	Homo sapiens	Rho GTPase-activating protein 29	Q52LW3	RHG29_HUMAN	22.4921	22.4914	22.0305	22.3632	22.4136	21.167	22.4989	22.2942	21.2442	NA	NA	21.2671	NA	NA	NA	21.9005	NA	22.2683	21.1682	NA	21.3671	NA	20.021	NA	22.0705	NA	NA	21.57	22.4365	NA	NA	20.7087	NA	NA	NA	NA	22.5973	21.3651	21.8937	21.394	22.181	NA	21.1374	20.3249
ARHGAP32_S871_M1	ARHGAP32	Homo sapiens	Rho GTPase-activating protein 32	A7KAX9	RHG32_HUMAN	NA	NA	NA	NA	NA	NA	12.1551	13.7069	13.0004	13.8552	13.7982	14.2434	NA	NA	NA	NA	NA	NA	NA	NA	NA	NA	NA	NA	NA	NA	NA	NA	NA	NA	NA	NA	NA	NA	NA	NA	NA	NA	NA	NA	NA	NA	NA	NA
ARHGAP32_S892_M1	ARHGAP32	Homo sapiens	Rho GTPase-activating protein 32	A7KAX9	RHG32_HUMAN	14.4076	13.7668	14.1278	14.9848	14.9309	14.5537	14.6698	15.0444	14.4458	14.9503	14.9387	14.9096	13.8944	13.6793	13.114	13.9631	13.9091	13.9819	13.9904	14.0086	13.9978	13.1556	13.7411	12.3947	13.2071	13.8412	13.1942	12.8174	13.9244	13.8527	13.7315	14.1182	13.3786	13.8446	13.5458	13.8611	14.1918	13.6933	14.1648	13.7202	13.7979	13.8145	14.2374	13.9644
ARHGAP35_S1150_M1	ARHGAP35	Homo sapiens	Rho GTPase-activating protein 35	Q9NRY4	RHG35_HUMAN	13.0592	13.0856	13.2327	13.5471	14.0743	14.4597	14.9351	14.9415	15.1988	14.209	15.0205	13.7565	NA	13.0062	NA	13.6879	11.8119	13.5917	12.9871	14.2907	15.198	14.6738	14.5876	14.2625	NA	12.5454	NA	11.907	13.1733	12.9216	13.3844	12.8522	13.8075	14.176	14.232	14.9383	13.7315	NA	NA	12.2355	13.8425	13.4363	14.2071	14.8899
ARHGAP39_S286_M1	ARHGAP39	Homo sapiens	Rho GTPase-activating protein 39	Q9C0H5	RHG39_HUMAN	NA	NA	NA	13.6248	NA	NA	NA	14.4237	13.8034	14.2475	14.78	14.5461	NA	13.2448	NA	NA	NA	NA	NA	NA	13.8882	NA	NA	NA	NA	NA	NA	NA	NA	NA	NA	NA	NA	NA	NA	14.1437	NA	NA	NA	NA	NA	NA	NA	NA
ARHGAP39_S407_M1	ARHGAP39	Homo sapiens	Rho GTPase-activating protein 39	Q9C0H5	RHG39_HUMAN	NA	NA	NA	NA	NA	NA	NA	8.03805	9.69309	NA	11.0209	10.9068	NA	NA	NA	NA	NA	NA	NA	NA	NA	NA	NA	NA	NA	NA	NA	NA	NA	NA	NA	NA	NA	NA	NA	NA	NA	NA	NA	NA	NA	NA	NA	NA
ARHGAP39_S604_M1	ARHGAP39	Homo sapiens	Rho GTPase-activating protein 39	Q9C0H5	RHG39_HUMAN	13.5424	13.4958	14.1283	13.8241	14.1056	14.2153	13.7291	15.6485	15.2174	NA	15.4902	NA	NA	13.1285	NA	14.1216	NA	13.1202	NA	15.3127	15.2259	NA	NA	NA	NA	13.6081	NA	13.609	NA	NA	NA	NA	NA	NA	NA	NA	14.3981	NA	13.4511	NA	NA	NA	14.9094	14.3956
ARHGAP4_S930_M1	ARHGAP4	Homo sapiens	Rho GTPase-activating protein 4	P98171	RHG04_HUMAN	16.4096	15.6756	NA	15.0414	15.4602	15.4335	15.6396	15.6451	NA	NA	NA	15.1113	NA	NA	NA	NA	NA	15.4094	NA	NA	NA	NA	NA	NA	15.6154	15.308	NA	NA	NA	NA	NA	NA	NA	NA	NA	NA	15.0033	NA	NA	15.13	NA	NA	NA	NA
ARHGAP44_S640_M1	ARHGAP44	Homo sapiens	Rho GTPase-activating protein 44	Q17R89	RHG44_HUMAN	NA	NA	NA	NA	11.8433	NA	NA	12.7933	12.8974	13.3956	12.703	12.4041	NA	12.2502	NA	NA	11.763	NA	11.6946	NA	13.1855	11.6781	11.6724	NA	NA	NA	NA	NA	NA	NA	NA	NA	NA	11.7225	11.9611	11.4852	NA	NA	NA	NA	NA	NA	12.6122	12.3877
ARHGAP45_S73_M1	ARHGAP45	Homo sapiens	Rho GTPase-activating protein 45	Q92619	HMHA1_HUMAN	12.0433	12.533	12.6246	12.8858	NA	13.4745	NA	11.6312	12.5945	11.4583	11.8215	11.5683	13.3713	12.8235	12.1448	12.7853	12.5361	NA	12.6649	12.2312	12.606	12.4725	12.8553	12.7475	NA	12.9695	12.1069	NA	NA	NA	12.4715	13.0513	12.5737	13.0696	12.6093	12.9201	NA	12.217	NA	12.7826	NA	12.7764	12.6004	12.4924
ARHGAP5_S1173_M1	ARHGAP5	Homo sapiens	Rho GTPase-activating protein 5	Q13017	RHG05_HUMAN	NA	NA	NA	12.8562	NA	12.4127	11.5737	12.4919	12.1316	NA	12.0968	11.8965	NA	NA	NA	NA	NA	NA	NA	NA	11.147	NA	NA	NA	NA	NA	NA	NA	NA	NA	NA	NA	NA	NA	NA	NA	NA	NA	NA	NA	NA	NA	NA	NA
ARHGAP5_S1173_M2	ARHGAP5	Homo sapiens	Rho GTPase-activating protein 5	Q13017	RHG05_HUMAN	13.712	14.4463	14.8169	15.1883	13.0141	14.0612	14.7712	14.507	15.2665	16.8328	15.5378	16.212	NA	14.636	NA	NA	NA	NA	14.8786	15.8795	15.1734	15.6941	NA	NA	NA	14.9305	NA	NA	NA	NA	NA	NA	15.3898	16.011	15.092	13.217	12.5519	NA	14.9876	12.2559	14.7491	NA	15.0433	15.9657
ARHGAP5_S1176_M2	ARHGAP5	Homo sapiens	Rho GTPase-activating protein 5	Q13017	RHG05_HUMAN	13.712	14.4463	14.8169	15.1883	13.0141	14.0612	14.7712	14.507	15.2665	16.8328	15.5378	16.212	NA	14.636	NA	NA	NA	NA	14.8786	15.8795	15.1734	15.6941	NA	NA	NA	14.9305	NA	NA	NA	NA	NA	NA	15.3898	16.011	15.092	13.217	12.5519	NA	14.9876	12.2559	14.7491	NA	15.0433	15.9657
ARHGDIA_S24_M1	ARHGDIA	Homo sapiens	Rho GDP-dissociation inhibitor 1	P52565	GDIR1_HUMAN	NA	NA	16.8863	17.2053	16.9014	17.5676	17.5759	17.3805	16.9947	17.4851	16.7705	17.8698	17.6378	17.7436	18.2644	17.4321	17.4448	NA	17.6767	17.9207	17.0242	17.3763	17.7397	17.4556	17.5854	17.5854	18.1342	17.4194	17.0752	17.2825	17.8824	18.1415	17.5496	17.5143	18.1784	17.8048	17.1692	17.3807	16.9584	17.0095	17.591	17.3001	17.7125	17.6388
ARHGEF10_S1232_M1	ARHGEF10	Homo sapiens	Rho guanine nucleotide exchange factor 10	O15013	ARHGA_HUMAN	NA	NA	NA	NA	12.9009	11.9883	12.2968	13.7895	12.6454	14.1807	13.6159	13.1448	NA	9.87624	NA	NA	NA	NA	NA	NA	NA	NA	NA	NA	NA	NA	NA	NA	NA	NA	NA	NA	NA	NA	NA	NA	NA	NA	NA	NA	NA	NA	12.3752	NA
ARHGEF10_S379_M1	ARHGEF10	Homo sapiens	Rho guanine nucleotide exchange factor 10	O15013	ARHGA_HUMAN	13.6062	14.1359	14.6682	14.8953	14.9846	16.0439	15.0704	14.4655	16.2308	15.435	16.3765	14.9117	13.9139	NA	NA	13.4975	14.9609	15.5205	15.1736	NA	15.2498	15.0804	15.3586	NA	NA	NA	NA	NA	15.5798	NA	14.9431	14.9587	15.5754	15.3099	14.6506	15.0725	14.2724	NA	NA	NA	15.1776	15.4461	15.2006	15.5178
ARHGEF11_S251_M2	ARHGEF11	Homo sapiens	Rho guanine nucleotide exchange factor 11	O15085	ARHGB_HUMAN	17.1791	NA	NA	16.1197	17.1626	NA	16.9067	16.1429	17.1248	16.3286	16.7255	16.7475	17.8898	18.1784	NA	NA	17.636	NA	17.4977	17.4986	17.2202	NA	NA	NA	17.609	NA	NA	17.8009	NA	NA	17.5293	18.2436	17.1707	17.4349	17.3062	17.275	NA	NA	NA	17.6188	NA	17.6823	17.1823	NA
ARHGEF11_S556_M1	ARHGEF11	Homo sapiens	Rho guanine nucleotide exchange factor 11	O15085	ARHGB_HUMAN	14.4803	15.1757	14.8119	15.2559	15.6193	15.7368	15.3793	15.1001	15.2658	14.4445	15.6856	14.3682	15.4359	14.4579	14.269	15.0279	14.3034	14.9532	14.709	14.6519	14.9873	14.4436	14.7559	14.5932	14.7468	14.6669	NA	NA	14.8804	14.8916	14.5802	14.5382	14.7688	14.305	14.2526	15.1226	NA	NA	15.0827	NA	15.1982	14.0294	14.6213	14.5721
ARHGEF11_T254_M2	ARHGEF11	Homo sapiens	Rho guanine nucleotide exchange factor 11	O15085	ARHGB_HUMAN	16.8027	NA	NA	15.743	16.7862	NA	NA	15.7663	16.7484	15.9521	16.349	16.371	17.5134	17.802	NA	NA	17.2596	NA	17.1212	17.1221	16.8596	NA	NA	NA	17.2326	NA	NA	17.4245	NA	NA	17.1528	NA	16.7943	17.0584	16.9297	16.8814	NA	NA	NA	17.2424	NA	17.3059	16.8057	NA
ARHGEF12_S341_M1	ARHGEF12	Homo sapiens	Rho guanine nucleotide exchange factor 12	Q9NZN5	ARHGC_HUMAN	14.1602	NA	NA	14.384	14.5739	14.4323	14.2108	NA	15.6969	14.6059	14.7904	NA	NA	NA	NA	NA	14.5679	NA	NA	NA	NA	NA	15.4207	15.2582	NA	14.7027	14.5012	NA	NA	NA	NA	14.2271	NA	NA	NA	NA	15.2886	NA	NA	15.0949	14.702	NA	NA	NA
ARHGEF12_S637_M1	ARHGEF12	Homo sapiens	Rho guanine nucleotide exchange factor 12	Q9NZN5	ARHGC_HUMAN	14.4613	16.3615	16.0685	16.2303	15.8028	16.105	15.9456	15.8438	NA	16.2093	16.0989	16.2089	15.1672	NA	NA	NA	15.5173	15.0592	NA	NA	NA	NA	NA	NA	NA	14.823	NA	NA	NA	NA	14.8949	NA	NA	NA	NA	NA	NA	NA	NA	NA	NA	NA	NA	NA
ARHGEF16_S107_M1	ARHGEF16	Homo sapiens	Rho guanine nucleotide exchange factor 16	Q5VV41	ARHGG_HUMAN	14.941	15.5017	15.5412	15.9659	15.2319	15.6623	15.0297	NA	16.1238	16.6854	16.495	15.0861	16.2855	16.0549	15.8932	16.0467	15.4006	15.9639	15.896	15.9048	16.3269	15.995	16.1073	15.8878	15.8078	15.4336	15.8136	15.862	15.8191	16.0113	15.4281	15.4623	15.3863	16.1402	17.726	18.8471	15.9549	15.9793	15.8628	15.9148	15.9084	15.7587	18.3162	16.135
ARHGEF16_S6_M1	ARHGEF16	Homo sapiens	Rho guanine nucleotide exchange factor 16	Q5VV41	ARHGG_HUMAN	14.0786	15.2594	15.8333	15.9615	NA	15.167	13.8402	NA	15.5479	15.6473	NA	15.7495	16.3282	15.7153	16.4858	16.4263	15.7273	15.6156	NA	15.5732	15.8535	16.0378	16.1926	15.9655	17.0213	16.5077	15.989	16.2919	15.6971	15.3667	NA	15.0844	15.3244	15.797	16.6617	15.7825	16.012	15.5028	16.0242	16.479	15.0145	15.0946	15.575	15.9331
ARHGEF17_S15_M1	ARHGEF17	Homo sapiens	Rho guanine nucleotide exchange factor 17	Q96PE2	ARHGH_HUMAN	13.0263	13.4812	13.3137	13.8961	13.2126	14.3257	12.8606	NA	14.1293	11.104	12.7467	10.8149	14.3431	13.2997	13.1226	14.1022	12.7045	12.9819	12.9816	13.5334	13.4999	13.5015	13.8961	13.5532	13.0796	13.4757	13.0012	13.2422	12.8566	13.3853	12.7002	13.9487	13.9939	14.1421	12.2753	13.4996	13.5466	12.8396	13.2312	13.0846	12.9433	13.4108	12.8448	13.8216
ARHGEF17_S546_M1	ARHGEF17	Homo sapiens	Rho guanine nucleotide exchange factor 17	Q96PE2	ARHGH_HUMAN	14.6562	15.3621	NA	NA	15.0228	15.5491	NA	NA	NA	NA	NA	NA	15.703	14.7616	NA	15.4521	14.6396	14.854	14.9925	NA	NA	NA	NA	15.1788	15.2783	15.0789	15.1097	15.0817	15.2816	15.1244	NA	NA	NA	14.7024	NA	NA	15.486	15.3196	15.4384	NA	15.0598	15.2247	14.2367	14.2115
ARHGEF17_S733_M1	ARHGEF17	Homo sapiens	Rho guanine nucleotide exchange factor 17	Q96PE2	ARHGH_HUMAN	NA	NA	13.3967	NA	NA	12.9015	NA	13.7723	14.6351	14.3046	14.8935	14.0874	NA	NA	NA	NA	13.5587	13.3926	13.0291	NA	NA	NA	NA	NA	NA	12.7755	13.9868	NA	NA	NA	NA	NA	NA	NA	NA	14.6002	17.8661	NA	NA	NA	NA	NA	14.2301	NA
ARHGEF18_S1037_M1	ARHGEF18	Homo sapiens	Rho guanine nucleotide exchange factor 18 (Fragment);Rho guanine nucleotide exchange factor 18	A0A087WZG4;Q6ZSZ5	A0A087WZG4_HUMAN;ARHGI_HUMAN	12.8952	12.5716	13.1428	13.0461	NA	NA	13.8756	14.4041	14.654	14.9527	15.4674	14.2559	NA	NA	NA	NA	12.8414	NA	NA	13.192	14.6243	14.2026	14.4481	13.904	NA	13.8875	NA	NA	NA	NA	13.4334	NA	13.2079	12.9699	14.7815	15.7407	13.7064	NA	NA	NA	NA	13.0384	15.4821	14.7879
ARHGEF18_S70_M1	ARHGEF18	Homo sapiens	Rho guanine nucleotide exchange factor 18 (Fragment);Rho guanine nucleotide exchange factor 18	A0A087WZG4;Q6ZSZ5	A0A087WZG4_HUMAN;ARHGI_HUMAN	NA	11.6875	11.9753	NA	12.7197	14.5024	NA	NA	NA	11.4915	11.905	NA	NA	NA	NA	12.6288	NA	NA	NA	NA	13.8021	NA	13.2947	NA	NA	NA	NA	NA	NA	NA	12.5157	13.2965	NA	13.3485	NA	NA	NA	12.89	NA	NA	13.9841	NA	NA	13.0609
ARHGEF2_S151_M1	ARHGEF2	Homo sapiens	Rho guanine nucleotide exchange factor 2	Q92974	ARHG2_HUMAN	15.4408	16.1943	16.2058	16.1367	16.0231	16.7736	15.9345	NA	16.1635	16.8945	15.8923	NA	17.3706	16.2667	17.2004	16.5517	16.0819	NA	16.1428	16.2107	15.8446	15.9425	16.0777	15.9955	16.7532	16.6652	17.3587	16.7728	16.2537	16.5891	16.2719	16.7076	16.3445	16.1152	15.8991	15.1257	NA	15.8825	15.9528	NA	16.5114	15.4515	15.8453	16.2387
ARHGEF2_S163_M1	ARHGEF2	Homo sapiens	Rho guanine nucleotide exchange factor 2	Q92974	ARHG2_HUMAN	NA	NA	NA	NA	14.7999	14.6518	15.1948	14.4211	14.0924	NA	14.0898	NA	NA	NA	NA	NA	NA	NA	NA	NA	NA	NA	NA	NA	NA	NA	NA	NA	15.2875	NA	NA	14.7184	NA	NA	NA	NA	NA	NA	15.0776	NA	15.2255	15.0996	NA	NA
ARHGEF2_S174_M1	ARHGEF2	Homo sapiens	Rho guanine nucleotide exchange factor 2	Q92974	ARHG2_HUMAN	14.5123	15.2262	NA	15.6115	15.0769	15.3773	NA	15.7274	NA	NA	NA	NA	NA	NA	NA	NA	NA	NA	NA	NA	NA	NA	NA	NA	NA	NA	NA	NA	NA	NA	NA	NA	NA	NA	NA	NA	NA	NA	NA	NA	14.5295	NA	NA	NA
ARHGEF2_S643_M1	ARHGEF2	Homo sapiens	Rho guanine nucleotide exchange factor 2	Q92974	ARHG2_HUMAN	NA	NA	NA	NA	NA	NA	14.8165	NA	NA	NA	NA	NA	15.6491	16.7745	NA	16.4434	NA	15.8832	NA	16.7844	17.3355	17.1899	17.0339	17.261	15.3561	16.801	NA	15.78	NA	NA	15.8776	16.0077	16.2908	16.5387	NA	17.404	16.0951	NA	NA	15.7166	15.7465	15.9069	NA	NA
ARHGEF2_S645_M1	ARHGEF2	Homo sapiens	Rho guanine nucleotide exchange factor 2	Q92974	ARHG2_HUMAN	17.4098	17.0815	17.3983	17.4303	17.5168	17.4166	16.7902	16.8789	16.6155	16.0692	16.6403	16.0924	NA	16.3937	16.3701	NA	16.3872	NA	NA	17.0719	16.6054	15.5629	16.2281	15.5342	NA	NA	16.4098	16.3263	NA	NA	16.7197	NA	NA	17.2108	15.8271	16.9827	17.0405	NA	NA	16.4829	NA	NA	16.7725	NA
ARHGEF2_S782_M1	ARHGEF2	Homo sapiens	Rho guanine nucleotide exchange factor 2	Q92974	ARHG2_HUMAN	NA	NA	14.5186	NA	16.2946	16.1591	15.5656	15.4318	14.9677	14.4902	15.3063	NA	15.0464	NA	NA	13.7424	15.146	15.5366	15.5087	14.8176	15.1105	15.0662	15.0573	15.7646	NA	NA	13.9968	NA	14.8259	15.1533	15.2677	15.1713	15.4235	15.6787	15.229	15.119	NA	NA	NA	NA	15.2067	15.4336	15.0564	15.7182
ARHGEF2_S886_M1	ARHGEF2	Homo sapiens	Rho guanine nucleotide exchange factor 2	Q92974	ARHG2_HUMAN	15.3543	15.3707	13.8179	15.2949	14.1362	13.6554	15.9785	14.4285	14.9843	14.7605	14.7557	13.7039	15.1662	14.5067	NA	NA	NA	NA	NA	NA	15.5702	14.8626	14.177	15.0521	NA	14.703	NA	NA	NA	NA	NA	NA	NA	14.0311	15.6253	16.7246	15.4275	NA	15.0976	14.0252	NA	NA	16.1808	16.1892
ARHGEF2_S932_M1	ARHGEF2	Homo sapiens	Rho guanine nucleotide exchange factor 2	Q92974	ARHG2_HUMAN	16.1078	15.5454	15.5995	15.2301	15.7822	15.9059	16.1283	16.4301	17.8872	16.5153	17.9864	16.6399	15.1486	16.6695	NA	15.9238	15.4349	NA	15.1186	14.7447	16.7208	16.2168	15.3195	15.9807	NA	16.439	NA	NA	NA	NA	15.5732	14.9147	16.1208	16.1184	15.6822	16.305	15.7839	NA	NA	14.0271	NA	NA	16.3426	16.0601
ARHGEF2_S956_M1	ARHGEF2	Homo sapiens	Rho guanine nucleotide exchange factor 2	Q92974	ARHG2_HUMAN	NA	NA	NA	15.9844	15.3535	15.5515	NA	15.3215	15.4714	NA	14.934	14.784	NA	NA	NA	NA	14.6024	NA	15.0354	NA	NA	NA	NA	NA	NA	NA	NA	NA	NA	NA	NA	14.94	NA	NA	NA	14.9531	NA	NA	NA	NA	NA	NA	14.87	14.537
ARHGEF26_S392_M1	ARHGEF26	Homo sapiens	Rho guanine nucleotide exchange factor 26	Q96DR7	ARHGQ_HUMAN	13.5343	13.6851	14.0284	NA	NA	14.0454	13.8927	14.4896	NA	14.6776	14.2952	14.2815	NA	NA	NA	NA	NA	NA	NA	NA	NA	NA	NA	NA	NA	NA	NA	NA	NA	NA	NA	NA	NA	NA	NA	NA	NA	NA	NA	NA	NA	NA	NA	NA
ARHGEF7_S257_M1	ARHGEF7	Homo sapiens	Rho guanine nucleotide exchange factor 7	Q14155	ARHG7_HUMAN	15.6617	15.8898	16.1232	NA	NA	NA	17.3318	NA	15.9162	16.7123	16.8277	16.7768	15.16	NA	NA	NA	NA	16.3695	NA	NA	16.4197	14.9504	15.5924	15.0626	NA	15.3468	NA	14.5508	NA	15.6681	NA	NA	NA	15.2684	15.8414	16.5891	14.5645	14.8874	NA	15.5125	16.0743	15.864	16.1424	15.348
ARHGEF7_S518_M1	ARHGEF7	Homo sapiens	Rho guanine nucleotide exchange factor 7	Q14155	ARHG7_HUMAN	17.4911	17.2514	17.8946	17.3719	17.7327	17.8629	17.6221	17.3383	17.4641	17.6675	17.6855	17.3997	17.2447	17.5449	16.6838	17.3535	17.1195	17.2979	17.0508	17.0763	17.2035	16.9164	17.13	16.9056	16.7686	17.1796	16.8557	NA	16.8106	16.9303	17.1825	17.2395	16.7533	16.7129	17.3503	17.6499	17.1078	16.9631	16.633	16.8766	17.0905	17.1079	17.645	17.3976
ARHGEF7_Y522_M1	ARHGEF7	Homo sapiens	Rho guanine nucleotide exchange factor 7	Q14155	ARHG7_HUMAN	NA	NA	NA	NA	NA	NA	NA	NA	14.2774	NA	NA	15.7533	NA	NA	NA	NA	NA	NA	16.0464	15.5293	15.7163	15.2275	15.5017	NA	NA	NA	NA	15.2544	15.4489	NA	16.3391	NA	NA	NA	NA	NA	NA	NA	15.2735	NA	NA	NA	16.4234	16.1303
ARID1A_S1184_M1	ARID1A	Homo sapiens	AT-rich interactive domain-containing protein 1A	O14497	ARI1A_HUMAN	12.2327	11.7336	13.0501	13.1118	13.2589	13.6789	13.6485	13.9598	14.8424	12.9892	NA	13.1801	NA	13.1074	NA	12.5509	11.6337	11.8293	NA	12.6904	13.1163	14.2653	14.0332	13.3861	NA	13.0489	NA	11.1338	NA	9.71476	12.8309	13.2783	12.9686	13.0765	12.9536	12.4371	NA	NA	NA	NA	NA	11.8891	13.8914	13.919
ARID1A_S1751_M1	ARID1A	Homo sapiens	AT-rich interactive domain-containing protein 1A	O14497	ARI1A_HUMAN	NA	NA	NA	NA	NA	11.1355	NA	12.5253	12.501	12.829	13.4599	NA	NA	NA	NA	NA	NA	NA	NA	NA	NA	NA	NA	NA	NA	NA	NA	NA	NA	NA	NA	NA	NA	NA	NA	NA	NA	NA	NA	NA	NA	NA	NA	NA
ARID1A_S363_M1	ARID1A	Homo sapiens	AT-rich interactive domain-containing protein 1A	O14497	ARI1A_HUMAN	17.9585	16.8891	17.5621	17.4487	17.483	17.74	17.3722	17.1138	17.933	16.5374	18.2908	16.6582	16.705	16.7702	16.3371	17.3491	16.1487	16.6192	16.6419	16.8541	17.5111	17.088	17.0323	17.0088	16.6131	17.8406	16.4978	17.1684	16.5019	16.3456	16.6714	16.1562	17.0819	17.4266	16.235	16.9918	18.0517	16.328	16.5725	16.8741	16.7814	NA	16.6579	17.3242
ARID1A_S367_M1	ARID1A	Homo sapiens	AT-rich interactive domain-containing protein 1A	O14497	ARI1A_HUMAN	16.6827	NA	NA	16.0661	15.8906	NA	15.443	NA	NA	NA	NA	14.0914	NA	15.4435	NA	15.7543	14.2808	14.6347	14.4253	14.7197	15.0124	14.5381	NA	NA	14.1099	15.5835	NA	14.566	14.6863	NA	13.7575	NA	NA	14.5634	13.5736	NA	15.2861	14.8627	NA	15.0755	14.4441	14.4355	13.8928	14.7686
ARL3_S5_M1	ARL3	Homo sapiens	ADP-ribosylation factor-like protein 3	P36405	ARL3_HUMAN	13.1285	14.1828	13.5058	14.6214	12.471	13.4382	13.6491	12.9724	11.5188	12.9191	12.1084	12.5435	12.5869	10.8776	11.8239	11.901	10.4114	11.1963	11.2975	11.4782	11.6946	11.4421	11.7141	11.7937	11.199	11.2615	12.0675	11.2636	11.012	11.2652	10.605	10.2379	10.7941	11.6231	11.7183	12.6149	11.185	11.1376	11.4348	10.8222	10.8402	10.8748	11.5289	10.7696
ARL6IP4_S239_M1	ARL6IP4	Homo sapiens	ADP-ribosylation factor-like protein 6-interacting protein 4	Q66PJ3	AR6P4_HUMAN	13.4494	NA	14.351	14.5415	NA	14.3934	NA	NA	13.5975	NA	13.7923	NA	NA	13.7519	NA	NA	NA	NA	NA	NA	NA	NA	NA	NA	13.2864	NA	NA	NA	NA	NA	NA	NA	NA	NA	NA	NA	NA	NA	NA	NA	NA	NA	NA	NA
ARL6IP4_S325_M1	ARL6IP4	Homo sapiens	ADP-ribosylation factor-like protein 6-interacting protein 4	Q66PJ3	AR6P4_HUMAN	16.2249	NA	16.5915	16.1276	16.8548	16.9041	NA	NA	16.9449	17.6068	16.8652	17.26	15.8846	NA	NA	16.7989	NA	NA	NA	17.0135	16.7411	15.6713	NA	17.3619	NA	15.892	15.4498	15.1397	15.5683	16.5607	16.8644	NA	NA	16.9701	NA	16.3903	NA	15.7997	16.1329	15.7068	16.103	NA	16.4125	17.1762
ARL6IP4_S332_M1	ARL6IP4	Homo sapiens	ADP-ribosylation factor-like protein 6-interacting protein 4	Q66PJ3	AR6P4_HUMAN	17.3106	17.2645	17.6858	17.7416	17.9764	17.7219	17.7898	17.9419	18.8326	18.986	18.7233	18.3809	17.5097	18.0311	17.441	17.7694	17.5645	17.5469	17.6618	17.2132	18.0862	17.9756	17.4431	16.9974	17.3084	17.805	17.5997	16.7198	17.3693	17.2793	17.5477	17.4794	17.0765	17.9236	18.0583	17.7606	17.2394	17.2198	17.4369	17.4696	17.6488	17.4031	18.0703	18.1245
ARMC1_S260_M1	ARMC1	Homo sapiens	Armadillo repeat-containing protein 1	Q9NVT9	ARMC1_HUMAN	NA	12.437	12.5445	NA	12.3572	12.3975	NA	13.3711	13.8679	13.1162	10.9701	12.925	14.3116	14.0036	NA	14.1037	13.9127	NA	13.5765	13.3714	13.6154	14.0044	NA	NA	NA	NA	NA	NA	NA	13.1836	13.8763	13.5177	NA	NA	NA	13.2632	13.5659	NA	13.0915	NA	NA	13.4495	13.788	NA
ARMCX3_S110_M1	ARMCX3	Homo sapiens	Armadillo repeat-containing X-linked protein 3	Q9UH62	ARMX3_HUMAN	15.6083	15.4956	15.0853	15.7947	15.9243	15.6591	15.9041	16.2349	15.543	16.4487	15.9249	16.7655	NA	NA	NA	NA	NA	15.2639	NA	14.6545	14.8847	NA	14.7418	NA	NA	14.6702	NA	NA	NA	NA	NA	15.7338	14.5904	15.0276	15.2468	15.3348	15.1317	NA	14.9087	NA	NA	NA	15.9017	15.3499
ARMCX3_S61_M1	ARMCX3	Homo sapiens	Armadillo repeat-containing X-linked protein 3	Q9UH62	ARMX3_HUMAN	NA	NA	NA	NA	NA	NA	NA	NA	NA	NA	14.1285	NA	NA	NA	NA	NA	NA	NA	NA	NA	NA	NA	NA	NA	NA	NA	NA	NA	NA	NA	NA	NA	NA	14.5515	NA	NA	NA	NA	NA	NA	NA	NA	NA	14.6513
ARNT_S77_M1	ARNT	Homo sapiens	Aryl hydrocarbon receptor nuclear translocator	P27540	ARNT_HUMAN	15.2117	15.2755	15.3402	NA	14.6041	NA	15.1479	13.372	14.4223	14.4848	12.8192	14.3365	14.4065	15.4329	NA	14.8229	14.6016	14.8703	14.8601	NA	13.9921	14.6179	14.2161	14.0562	14.5037	15.4331	14.3405	14.5861	NA	NA	14.9665	NA	13.5656	13.0268	14.8265	15.1352	14.6293	14.4471	14.8893	14.9114	14.7311	14.7556	13.9892	14.9798
ARPC4_S115_M1	ARPC4	Homo sapiens	Actin-related protein 2/3 complex subunit 4	P59998	ARPC4_HUMAN	12.2947	NA	12.9975	13.7924	13.3256	12.4826	NA	12.2018	NA	NA	11.3335	NA	NA	NA	NA	NA	11.2949	NA	NA	NA	NA	NA	NA	NA	NA	NA	NA	NA	NA	NA	NA	NA	NA	NA	NA	NA	NA	NA	NA	NA	NA	NA	NA	NA
ARPC5L_S64_M1	ARPC5L	Homo sapiens	Actin-related protein 2/3 complex subunit 5-like protein	Q9BPX5	ARP5L_HUMAN	14.9724	NA	NA	NA	15.3554	NA	14.1076	15.2915	NA	NA	NA	13.9572	NA	14.8516	NA	NA	14.4698	NA	NA	NA	NA	14.7331	14.483	NA	NA	NA	NA	NA	NA	NA	NA	NA	NA	NA	NA	15.1879	NA	14.716	NA	NA	NA	14.8722	NA	NA
ARPP19_S10_M1	ARPP19	Homo sapiens	cAMP-regulated phosphoprotein 19	P56211	ARP19_HUMAN	NA	NA	15.6741	NA	NA	NA	15.9847	NA	NA	NA	NA	NA	NA	NA	16.3421	NA	NA	15.7162	NA	16.2435	15.1048	NA	NA	16.0061	15.9833	NA	16.1995	15.8165	15.7454	NA	NA	NA	NA	NA	16.1675	NA	15.8328	NA	15.7499	NA	16.0267	15.7566	NA	NA
ARPP19_S23_M1	ARPP19	Homo sapiens	cAMP-regulated phosphoprotein 19	P56211	ARP19_HUMAN	17.2995	10.1527	16.7032	17.1504	18.1816	17.7805	18.3898	18.5502	18.3131	18.4577	17.2018	18.3248	17.5855	17.0845	NA	17.1284	NA	17.4748	NA	18.049	18.2121	16.6432	19.5436	18.7001	16.845	17.7473	NA	NA	NA	18.5649	17.3536	17.9021	17.5868	18.0836	18.2606	18.7756	16.8934	NA	NA	17.1809	NA	17.4592	17.9752	NA
ARPP19_S62_M1	ARPP19	Homo sapiens	cAMP-regulated phosphoprotein 19	P56211	ARP19_HUMAN	19.2924	18.8172	18.9395	18.5965	18.3967	18.0312	18.9271	17.8225	18.2934	18.2602	18.1275	18.6651	18.8562	19.1723	19.2178	19.0613	18.3668	18.3271	18.0082	18.3667	18.5368	19.0603	19.0007	18.441	19.0776	19.329	19.2868	18.6664	18.6244	18.7284	18.2072	18.6852	18.5334	18.9103	19.0301	18.7749	19.4665	19.3761	19.2334	19.3669	18.9076	18.8672	19.0772	18.7513
ARPP19_Y59_M1	ARPP19	Homo sapiens	cAMP-regulated phosphoprotein 19	P56211	ARP19_HUMAN	NA	NA	NA	NA	NA	NA	NA	NA	NA	NA	NA	NA	NA	NA	NA	14.0333	NA	NA	NA	NA	NA	NA	NA	NA	NA	NA	NA	NA	NA	NA	NA	12.9887	13.279	13.401	12.5441	NA	13.9467	NA	NA	NA	13.9498	NA	NA	NA
ARPP19_Y65_M1	ARPP19	Homo sapiens	cAMP-regulated phosphoprotein 19	P56211	ARP19_HUMAN	14.2269	15.0007	14.2726	NA	NA	NA	15.3072	NA	14.8771	15.5801	NA	15.718	17.5986	NA	NA	NA	15.0728	NA	15.2267	16.1214	16.4082	NA	NA	16.4167	15.5257	15.5021	15.4653	NA	15.3495	15.4014	NA	NA	NA	NA	NA	16.7089	NA	15.9465	NA	16.09	15.7592	15.9121	NA	NA
ARRB1_S412_M1	ARRB1	Homo sapiens	Beta-arrestin-1	P49407	ARRB1_HUMAN	NA	13.5538	NA	15.265	15.2682	13.5876	14.9425	14.834	14.7241	15.363	14.545	15.2535	14.0771	14.0125	14.8205	15.365	16.1457	14.5633	15.1256	15.0785	15.5541	15.8772	16.0716	15.8815	14.3055	14.5221	15.9534	15.0869	NA	15.5866	15.3905	15.6794	15.3933	16.1829	16.3808	15.697	NA	15.852	15.5936	14.7392	13.4635	15.7849	15.5476	15.9871
ASAP1_S1008_M1	ASAP1	Homo sapiens	Arf-GAP with SH3 domain, ANK repeat and PH domain-containing protein 1	Q9ULH1	ASAP1_HUMAN	15.7769	15.9956	15.9542	16.3791	15.8237	15.7642	15.9838	16.4757	14.8997	16.1277	15.7357	17.198	15.0705	15.5013	15.6472	15.2457	15.3879	16.2856	15.5247	16.8542	15.5429	15.9239	16.3498	15.5488	15.4845	15.4275	15.4649	14.9069	15.7096	15.7285	15.5085	15.647	16.3942	15.9199	16.8467	16.4811	14.9495	15.2192	15.4495	15.4988	15.5147	15.5461	16.867	16.4317
ASAP1_S1027_M1	ASAP1	Homo sapiens	Arf-GAP with SH3 domain, ANK repeat and PH domain-containing protein 1	Q9ULH1	ASAP1_HUMAN	13.7676	13.587	13.6688	13.9888	14.5272	14.2336	13.7541	NA	NA	NA	13.717	13.6899	NA	13.2216	NA	NA	12.7033	NA	NA	NA	NA	NA	NA	NA	13.2326	NA	12.3819	NA	12.3671	13.1277	NA	12.6526	NA	NA	NA	12.9017	12.8573	NA	NA	12.9502	13.0388	NA	NA	12.3716
ASAP1_S1032_M1	ASAP1	Homo sapiens	Arf-GAP with SH3 domain, ANK repeat and PH domain-containing protein 1	Q9ULH1	ASAP1_HUMAN	13.7747	NA	14.3588	15.2754	15.2276	15.372	15.9984	NA	14.3418	14.7751	14.3568	14.6392	NA	13.7831	NA	13.9969	14.9926	14.9521	NA	NA	13.8409	13.5388	NA	NA	NA	NA	NA	NA	NA	NA	15.2419	14.1086	NA	13.7029	13.9209	14.4484	NA	NA	NA	NA	NA	NA	14.79	NA
ASAP1_S839_M1	ASAP1	Homo sapiens	Arf-GAP with SH3 domain, ANK repeat and PH domain-containing protein 1	Q9ULH1	ASAP1_HUMAN	18.1992	NA	17.4006	NA	17.5488	17.5583	16.971	NA	16.1325	16.6192	17.0717	NA	NA	NA	NA	NA	NA	16.5304	NA	NA	NA	NA	NA	NA	NA	NA	14.6403	NA	NA	NA	16.0081	NA	NA	NA	NA	NA	15.6935	NA	NA	NA	NA	NA	NA	NA
ASAP1_S839_M2	ASAP1	Homo sapiens	Arf-GAP with SH3 domain, ANK repeat and PH domain-containing protein 1	Q9ULH1	ASAP1_HUMAN	NA	NA	17.0031	NA	NA	NA	NA	NA	15.2171	15.9726	17.3749	NA	NA	NA	NA	NA	NA	NA	NA	NA	NA	NA	NA	NA	NA	NA	NA	NA	NA	NA	NA	NA	NA	NA	NA	NA	NA	NA	NA	NA	NA	NA	15.0116	NA
ASAP1_S843_M2	ASAP1	Homo sapiens	Arf-GAP with SH3 domain, ANK repeat and PH domain-containing protein 1	Q9ULH1	ASAP1_HUMAN	NA	NA	17.0031	NA	NA	NA	NA	NA	15.2171	15.9726	17.3749	NA	NA	NA	NA	NA	NA	NA	NA	NA	NA	NA	NA	NA	NA	NA	NA	NA	NA	NA	NA	NA	NA	NA	NA	NA	NA	NA	NA	NA	NA	NA	15.0116	NA
ASAP1_T1054_M1	ASAP1	Homo sapiens	Arf-GAP with SH3 domain, ANK repeat and PH domain-containing protein 1	Q9ULH1	ASAP1_HUMAN	11.8709	12.4055	12.5083	12.8457	NA	12.1238	NA	11.1027	11.0756	NA	NA	NA	NA	NA	NA	NA	NA	NA	NA	NA	NA	NA	NA	NA	NA	NA	NA	NA	NA	NA	NA	NA	NA	NA	NA	NA	NA	NA	NA	NA	NA	NA	NA	NA
ASAP1_T837_M1	ASAP1	Homo sapiens	Arf-GAP with SH3 domain, ANK repeat and PH domain-containing protein 1	Q9ULH1	ASAP1_HUMAN	NA	NA	NA	15.2766	NA	15.4266	NA	15.3053	14.1168	14.7168	15.1698	NA	NA	NA	NA	NA	NA	NA	NA	14.4523	NA	NA	13.7662	NA	NA	NA	NA	NA	NA	NA	NA	NA	NA	14.3219	NA	14.0106	NA	NA	NA	NA	NA	NA	14.5362	14.221
ASAP2_T845_M1	ASAP2	Homo sapiens	Arf-GAP with SH3 domain, ANK repeat and PH domain-containing protein 2	O43150	ASAP2_HUMAN	15.0955	NA	NA	14.9598	14.8266	NA	14.065	14.3844	NA	14.0054	14.4434	NA	14.6831	15.4014	NA	15.1609	14.8106	NA	14.7553	14.1377	14.5364	14.5496	14.6829	NA	14.7037	15.34	NA	NA	NA	NA	14.981	14.2174	14.4778	14.5954	14.2727	15.0672	15.0323	NA	NA	14.521	NA	14.4051	14.3711	15.0741
ASCC3_S2195_M1	ASCC3	Homo sapiens	Activating signal cointegrator 1 complex subunit 3	Q8N3C0	ASCC3_HUMAN	13.9171	13.4813	13.377	13.8364	13.7053	NA	NA	14.0297	NA	13.8732	13.4528	NA	12.4905	NA	12.5002	NA	12.8198	13.0195	12.7544	NA	12.0951	NA	12.9626	NA	NA	12.3121	NA	NA	NA	13.2989	13.17	NA	NA	12.617	NA	13.3921	13.0538	11.8216	12.3673	11.9902	NA	12.8731	NA	NA
ASF1B_S198_M1	ASF1B	Homo sapiens	Histone chaperone ASF1B	Q9NVP2	ASF1B_HUMAN	13.9315	13.9691	13.1066	14.3531	16.1966	16.0313	16.7699	16.1781	15.0891	16.2323	15.4036	16.3899	15.6767	15.3091	14.0812	15.0797	16.2617	16.5567	16.9025	16.7481	15.8352	16.3315	16.4202	16.2137	14.8201	15.2437	15.0463	15.0798	16.559	16.8307	16.2489	17.4307	16.3338	17.3496	17.0791	17.1212	14.1538	15.2861	13.3373	13.2759	16.7121	16.9949	17.9134	16.4147
ASMTL_S239_M1	ASMTL	Homo sapiens	N-acetylserotonin O-methyltransferase-like protein	O95671	ASML_HUMAN	15.2989	15.3139	15.5122	15.2666	15.7798	15.996	15.7515	16.393	17.2065	16.531	16.9609	16.4714	15.8219	16.5069	15.6	16.4614	16.0348	15.7532	15.9219	16.6644	17.2	16.8237	16.6981	16.9332	15.5929	16.7991	15.9919	15.9827	15.8788	15.4551	16.3671	16.6436	16.7562	16.9114	16.8505	16.6462	16.2115	15.7053	15.6699	15.7692	15.9798	15.9152	17.0012	17.2675
ASPH_S29_M1	ASPH	Homo sapiens	Aspartyl/asparaginyl beta-hydroxylase	Q12797	ASPH_HUMAN	16.489	15.8002	16.4758	15.8101	NA	15.8881	15.2152	15.5578	16.8937	16.7451	16.2788	16.0655	15.5833	16.8748	16.846	16.226	16.384	15.6617	15.6301	16.7979	16.9362	16.4576	17.1704	16.3672	16.5437	17.0188	14.5726	16.0548	15.6295	15.6158	15.7251	15.801	16.4393	16.5166	17.2661	15.4942	15.6208	16.004	15.8602	16.5333	16.2601	16.1412	17.2835	16.7937
ASPM_S1103_M1	ASPM	Homo sapiens	Abnormal spindle-like microcephaly-associated protein	Q8IZT6	ASPM_HUMAN	NA	NA	13.5382	NA	NA	NA	NA	14.6521	NA	14.9571	14.6361	14.6832	NA	NA	11.5804	NA	12.5463	12.0657	11.8767	NA	13.3625	12.6095	NA	10.8476	NA	12.1164	NA	NA	NA	NA	NA	12.7649	NA	12.2726	13.4236	NA	11.9971	11.5101	11.3716	NA	11.8103	NA	13.3245	NA
ASPM_S367_M1	ASPM	Homo sapiens	Abnormal spindle-like microcephaly-associated protein	Q8IZT6	ASPM_HUMAN	13.8505	13.8802	13.6818	14.1668	13.4494	14.0247	13.9838	14.4953	13.1463	14.2359	13.9423	14.6255	13.7207	12.693	12.7337	12.5482	13.0783	13.0434	13.065	13.2458	13.1443	12.541	12.9204	NA	12.987	12.5735	12.8121	NA	13.0233	13.1338	13.0577	13.3659	NA	12.716	12.972	13.6504	12.9565	12.6335	NA	12.5143	12.9826	12.6478	13.394	12.8961
ASPM_S367_M2	ASPM	Homo sapiens	Abnormal spindle-like microcephaly-associated protein	Q8IZT6	ASPM_HUMAN	NA	NA	NA	NA	NA	NA	NA	NA	NA	10.6744	10.4785	11.3774	NA	NA	NA	NA	NA	NA	NA	NA	NA	NA	NA	NA	NA	NA	NA	NA	NA	NA	NA	NA	NA	NA	NA	NA	NA	NA	NA	NA	NA	NA	NA	NA
ASPM_S370_M2	ASPM	Homo sapiens	Abnormal spindle-like microcephaly-associated protein	Q8IZT6	ASPM_HUMAN	NA	NA	NA	NA	NA	NA	NA	NA	NA	10.6744	10.4785	11.3774	NA	NA	NA	NA	NA	NA	NA	NA	NA	NA	NA	NA	NA	NA	NA	NA	NA	NA	NA	NA	NA	NA	NA	NA	NA	NA	NA	NA	NA	NA	NA	NA
ASPM_S392_M1	ASPM	Homo sapiens	Abnormal spindle-like microcephaly-associated protein	Q8IZT6	ASPM_HUMAN	12.3705	NA	NA	NA	12.1299	13.0184	NA	12.2371	12.2222	12.814	12.0082	13.0377	NA	NA	NA	NA	NA	NA	NA	12.3188	NA	NA	NA	NA	NA	NA	NA	NA	NA	NA	NA	12.1725	NA	NA	NA	12.5843	NA	NA	NA	NA	NA	NA	NA	NA
ASPM_S446_M1	ASPM	Homo sapiens	Abnormal spindle-like microcephaly-associated protein	Q8IZT6	ASPM_HUMAN	15.8888	16.0956	16.1116	16.049	16.1096	15.9599	15.617	16.7145	NA	16.7988	16.2474	NA	15.4647	14.8263	NA	15.1207	15.4975	NA	15.6108	15.6691	15.7706	NA	15.1348	14.88	NA	NA	NA	NA	NA	15.5618	15.2466	15.4006	15.1574	15.3564	15.2013	15.5066	15.3266	15.3041	15.1245	15.5129	15.2687	NA	15.2404	15.1733
ATAD1_S322_M1	ATAD1	Homo sapiens	ATPase family AAA domain-containing protein 1	Q8NBU5	ATAD1_HUMAN	NA	NA	NA	NA	NA	NA	13.2922	12.8826	13.935	NA	14.0342	NA	NA	14.2145	NA	13.6498	NA	12.4996	NA	NA	14.219	13.6169	NA	13.4704	NA	14.1713	NA	NA	NA	NA	13.5365	NA	NA	NA	13.0566	13.1929	13.4236	NA	NA	NA	12.4782	NA	13.6267	13.4637
ATAD2_S1139_M1	ATAD2	Homo sapiens	ATPase family AAA domain-containing protein 2	Q6PL18	ATAD2_HUMAN	12.8055	12.9598	13.1805	12.5927	NA	12.2264	NA	12.3707	NA	NA	11.5074	11.9746	NA	NA	NA	NA	11.6694	NA	NA	11.4532	NA	NA	NA	NA	NA	NA	NA	NA	NA	NA	NA	NA	NA	NA	NA	NA	NA	NA	NA	NA	11.0331	NA	9.86332	NA
ATAD2_S327_M1	ATAD2	Homo sapiens	ATPase family AAA domain-containing protein 2	Q6PL18	ATAD2_HUMAN	14.9428	14.756	NA	15.3759	14.9209	15.7168	15.8452	16.5308	17.3082	16.4314	17.6407	15.9852	NA	16.3933	13.903	15.7099	NA	NA	NA	15.3033	16.99	15.9461	15.6488	15.3866	NA	15.9963	NA	NA	14.5294	NA	14.5441	14.801	15.2789	14.8641	15.5853	16.4702	15.4522	NA	12.9767	NA	NA	NA	16.2254	16.2373
ATAD5_S812_M1	ATAD5	Homo sapiens	ATPase family AAA domain-containing protein 5	Q96QE3	ATAD5_HUMAN	NA	NA	NA	15.6515	NA	16.236	NA	16.7369	15.9544	NA	NA	NA	NA	NA	NA	NA	17.1727	NA	16.9477	17.5335	NA	NA	NA	NA	NA	NA	NA	NA	17.1307	NA	NA	17.2732	NA	NA	NA	16.9584	NA	NA	NA	NA	NA	16.9637	17.4627	16.6873
ATF2_S112_M1	ATF2	Homo sapiens	Cyclic AMP-dependent transcription factor ATF-2	P15336	ATF2_HUMAN	15.1419	15.6393	15.5055	15.7405	15.2021	15.6926	14.7581	15.953	15.1184	14.8673	15.4426	14.492	NA	14.3201	NA	NA	NA	NA	NA	14.2538	13.6323	12.674	NA	NA	NA	14.2	NA	NA	14.1272	NA	13.6779	14.0145	12.7346	13.7896	13.7227	14.9565	14.9085	NA	14.3339	NA	NA	13.4214	14.7935	13.9972
ATF2_S112_M2	ATF2	Homo sapiens	Cyclic AMP-dependent transcription factor ATF-2	P15336	ATF2_HUMAN	9.4425	NA	NA	NA	10.6555	11.8206	10.7575	11.1408	10.8822	NA	10.733	10.2498	NA	NA	NA	NA	NA	NA	NA	NA	NA	NA	NA	NA	NA	NA	NA	NA	NA	NA	NA	NA	NA	NA	NA	9.18661	NA	NA	NA	NA	NA	NA	NA	NA
ATF2_S328_M1	ATF2	Homo sapiens	Cyclic AMP-dependent transcription factor ATF-2	P15336	ATF2_HUMAN	14.7557	13.7818	14.1877	13.9821	NA	14.2162	14.6282	15.1087	15.7803	14.6229	15.2335	14.6847	NA	15.5642	NA	15.0764	NA	13.8467	NA	14.5874	15.7788	15.277	14.6027	NA	NA	15.2861	NA	NA	NA	NA	NA	NA	14.8157	14.518	14.5363	14.2947	14.8595	NA	NA	NA	NA	NA	15.7173	15.7653
ATF2_S90_M1	ATF2	Homo sapiens	Cyclic AMP-dependent transcription factor ATF-2	P15336	ATF2_HUMAN	11.4654	12.3595	11.5972	12.8764	13.3677	13.9226	14.0151	13.6723	11.9305	13.8551	12.7804	13.4647	NA	NA	NA	NA	12.5396	NA	12.4808	12.107	12.6376	NA	12.8322	NA	NA	NA	NA	NA	NA	12.6247	12.3295	12.4841	12.5912	NA	12.6478	12.5031	NA	12.4419	NA	NA	12.4335	12.626	13.0655	12.6506
ATF2_T116_M2	ATF2	Homo sapiens	Cyclic AMP-dependent transcription factor ATF-2	P15336	ATF2_HUMAN	9.4425	NA	NA	NA	10.6555	11.8206	10.7575	11.1408	10.8822	NA	10.733	10.2498	NA	NA	NA	NA	NA	NA	NA	NA	NA	NA	NA	NA	NA	NA	NA	NA	NA	NA	NA	NA	NA	NA	NA	9.18661	NA	NA	NA	NA	NA	NA	NA	NA
ATF2_T69_M2	ATF2	Homo sapiens	Cyclic AMP-dependent transcription factor ATF-2	P15336	ATF2_HUMAN	NA	14.3079	NA	NA	15.7094	16.2714	15.9891	17.1331	16.4336	17.1978	15.8306	17.2039	NA	NA	NA	NA	NA	NA	NA	15.6716	14.5072	NA	15.2978	NA	NA	NA	NA	NA	NA	NA	NA	15.707	14.3859	15.5162	NA	14.865	NA	NA	NA	NA	NA	NA	15.7567	NA
ATF2_T71_M2	ATF2	Homo sapiens	Cyclic AMP-dependent transcription factor ATF-2	P15336	ATF2_HUMAN	NA	14.4804	NA	NA	15.8819	16.444	16.1617	17.3056	16.6003	17.3703	16.0031	17.3822	NA	NA	NA	NA	NA	NA	NA	15.8442	14.6797	NA	15.4704	NA	NA	NA	NA	NA	NA	NA	NA	15.8795	14.5584	15.6887	NA	15.0375	NA	NA	NA	NA	NA	NA	15.9293	NA
ATF7IP_S445_M1	ATF7IP	Homo sapiens	Activating transcription factor 7-interacting protein 1	Q6VMQ6	MCAF1_HUMAN	13.3145	13.8572	NA	14.455	14.2075	14.1634	NA	NA	13.3196	NA	13.9003	14.6171	13.8854	13.1508	NA	13.5266	12.9342	13.6176	13.4222	NA	12.3305	NA	13.6839	NA	13.1716	13.2082	NA	NA	13.8416	13.5974	NA	NA	12.6614	NA	13.5028	13.87	13.4372	13.0591	13.2295	12.951	13.9532	13.3078	14.1934	13.6363
ATF7IP_S477_M1	ATF7IP	Homo sapiens	Activating transcription factor 7-interacting protein 1	Q6VMQ6	MCAF1_HUMAN	14.6824	15.0566	15.3478	16.1575	15.5112	15.3848	15.7348	16.897	NA	17.051	16.6036	16.0384	NA	13.989	14.4893	14.8062	NA	14.3146	NA	NA	14.0989	NA	NA	NA	NA	NA	NA	14.2665	14.1468	14.6202	14.1424	NA	NA	13.3903	13.9581	16.6107	NA	14.1787	NA	NA	NA	NA	14.2629	14.3798
ATF7IP_S559_M1	ATF7IP	Homo sapiens	Activating transcription factor 7-interacting protein 1	Q6VMQ6	MCAF1_HUMAN	14.9365	15.2787	16.7104	10.3428	14.7577	16.119	14.7637	15.2763	16.3613	16.2881	16.0323	15.3584	NA	14.6729	NA	15.5381	NA	14.936	NA	15.3651	15.6757	15.313	15.3403	15.7858	NA	15.5879	NA	NA	14.3999	NA	14.8796	14.7624	15.722	15.584	15.8055	15.8231	15.1097	14.5114	NA	NA	NA	14.6137	14.8622	15.9997
ATG16L1_S269_M1	ATG16L1	Homo sapiens	Autophagy-related protein 16-1	Q676U5	A16L1_HUMAN	NA	11.7683	12.5487	12.0236	12.0623	12.0709	NA	NA	11.9383	10.0312	NA	11.1454	NA	NA	NA	NA	NA	NA	NA	11.5146	12.1952	NA	NA	NA	NA	NA	NA	NA	NA	NA	NA	NA	NA	NA	11.9097	NA	NA	NA	NA	NA	NA	NA	NA	11.866
ATG2B_S497_M1	ATG2B	Homo sapiens	Autophagy-related protein 2 homolog B	Q96BY7	ATG2B_HUMAN	NA	NA	13.7751	NA	NA	NA	15.1778	NA	13.7154	14.4108	NA	NA	NA	13.3539	NA	NA	NA	13.9888	NA	NA	NA	13.3647	13.8687	13.591	NA	NA	NA	NA	NA	NA	NA	NA	13.3444	NA	NA	14.1703	NA	NA	NA	NA	NA	NA	14.4221	14.0984
ATG2B_Y712_M1	ATG2B	Homo sapiens	Autophagy-related protein 2 homolog B	Q96BY7	ATG2B_HUMAN	14.7307	14.9299	NA	NA	14.9904	15.1641	NA	14.9883	16.6666	13.8083	NA	16.805	16.5567	NA	15.8448	NA	16.4551	NA	16.6671	16.2371	NA	16.2679	16.9809	16.664	NA	NA	16.8651	16.6738	15.4832	NA	16.3894	NA	NA	16.4872	NA	15.0391	NA	16.864	NA	NA	18.0707	NA	16.456	15.2875
ATG4C_S451_M1	ATG4C	Homo sapiens	Cysteine protease ATG4C	Q96DT6	ATG4C_HUMAN	NA	NA	NA	NA	11.7281	12.7269	12.3261	14.0926	NA	NA	13.7962	13.6058	NA	12.5558	NA	NA	12.7609	NA	NA	12.6543	NA	NA	NA	NA	NA	NA	NA	12.3354	NA	NA	12.736	12.3961	NA	NA	NA	13.8633	12.2292	NA	12.5423	NA	NA	12.3537	NA	13.034
ATG9A_S151_M1	;ATG9A	Homo sapiens	Uncharacterized protein (Fragment);Autophagy-related protein 9A	H7C152;Q7Z3C6	H7C152_HUMAN;ATG9A_HUMAN	NA	NA	NA	NA	NA	NA	12.92	NA	14.1041	NA	13.707	NA	NA	13.1079	NA	12.2111	NA	NA	NA	NA	14.0522	13.2387	NA	13.3741	NA	12.5328	NA	NA	NA	NA	NA	NA	NA	NA	13.4677	13.7216	NA	NA	NA	NA	NA	NA	NA	NA
ATG9A_S244_M1	;ATG9A	Homo sapiens	Uncharacterized protein (Fragment);Autophagy-related protein 9A	H7C152;Q7Z3C6	H7C152_HUMAN;ATG9A_HUMAN	NA	NA	NA	16.0058	NA	NA	NA	NA	16.6987	NA	NA	NA	15.796	16.7749	NA	NA	NA	NA	15.497	NA	16.6047	NA	NA	NA	15.7797	16.7236	NA	NA	15.4973	NA	NA	NA	NA	NA	NA	NA	16.7959	15.5593	15.8975	15.934	15.802	15.7352	NA	16.4561
ATG9A_S72_M1	;ATG9A	Homo sapiens	Uncharacterized protein (Fragment);Autophagy-related protein 9A	H7C152;Q7Z3C6	H7C152_HUMAN;ATG9A_HUMAN	14.1851	NA	14.5907	14.554	14.1999	NA	NA	15.5828	15.6216	NA	NA	NA	NA	NA	NA	NA	NA	NA	NA	NA	NA	NA	NA	NA	NA	NA	NA	NA	NA	NA	NA	14.3475	14.2371	NA	14.9811	NA	NA	NA	NA	NA	NA	NA	15.5623	NA
ATM_S1981_M1	ATM	Homo sapiens	Serine-protein kinase ATM	Q13315	ATM_HUMAN	NA	NA	NA	NA	NA	NA	NA	NA	NA	14.6889	13.9514	15.0858	NA	NA	NA	NA	14.157	NA	NA	NA	NA	NA	NA	NA	NA	NA	NA	NA	NA	NA	NA	14.7834	NA	NA	14.4883	NA	NA	NA	NA	NA	NA	NA	NA	NA
ATN1_S34_M1	ATN1	Homo sapiens	Atrophin-1	P54259	ATN1_HUMAN	15.7315	15.3394	16.4123	14.2189	15.3017	15.6485	14.5538	14.6743	14.7321	14.013	15.0208	13.9678	14.1743	15.1345	14.2263	15.0195	14.2706	14.4611	14.2967	13.8285	14.406	14.378	14.3438	14.454	14.4658	14.9658	13.7188	14.0529	13.7927	13.9123	13.794	14.1091	14.0782	14.4026	14.0011	14.1286	14.6904	14.1032	14.4609	14.8793	14.2731	14.2931	13.9465	14.2889
ATN1_S645_M1	ATN1	Homo sapiens	Atrophin-1	P54259	ATN1_HUMAN	16.0205	15.4377	16.1844	15.3682	15.7353	16.1729	15.7884	16.7642	16.111	16.7875	16.2577	15.6558	NA	NA	NA	NA	NA	NA	NA	14.4171	15.1591	NA	14.3168	NA	NA	14.373	NA	13.445	NA	NA	NA	NA	NA	NA	14.3527	14.6209	NA	NA	NA	NA	NA	14.6432	14.2666	NA
ATP13A3_S817_M1	ATP13A3	Homo sapiens	Probable cation-transporting ATPase 13A3	Q9H7F0	AT133_HUMAN	16.1712	15.6074	15.9746	15.8612	16.5906	16.4626	15.8708	15.6117	14.6257	14.7724	15.2495	14.7911	NA	NA	NA	NA	NA	NA	NA	14.0859	NA	NA	NA	NA	NA	14.057	NA	NA	14.8272	14.7342	14.8011	NA	NA	NA	NA	NA	15.2126	NA	NA	NA	14.3415	14.1732	14.6871	NA
ATP2A2_S663_M1	ATP2A2	Homo sapiens	Sarcoplasmic/endoplasmic reticulum calcium ATPase 2	P16615	AT2A2_HUMAN	14.544	NA	14.4552	NA	NA	NA	NA	15.0304	15.2666	14.6296	15.6845	15.337	13.1556	14.4168	NA	14.0247	NA	NA	NA	NA	NA	NA	NA	NA	NA	NA	NA	NA	NA	NA	14.0713	NA	NA	NA	14.6501	14.4057	NA	NA	NA	NA	NA	NA	14.8553	14.4376
ATP2B1_S1155_M1	ATP2B1	Homo sapiens	Plasma membrane calcium-transporting ATPase 1	P20020	AT2B1_HUMAN	NA	NA	NA	NA	NA	12.8487	13.0733	13.0269	13.1453	12.6973	12.9999	13.5431	NA	13.8716	NA	13.3591	NA	NA	NA	NA	14.1019	NA	13.3122	11.958	NA	12.8652	NA	NA	NA	NA	13.4255	NA	NA	NA	14.0599	14.4207	13.0022	NA	NA	NA	NA	NA	14.3803	14.1178
ATP5F1B_S253_M1	ATP5F1B	Homo sapiens	ATP synthase subunit beta, mitochondrial	P06576	ATPB_HUMAN	15.9098	15.2204	16.0945	15.7522	15.9945	14.3114	15.3629	15.4659	NA	NA	12.2132	NA	14.0228	10.6406	NA	12.1391	NA	14.2029	NA	12.5541	14.0656	NA	NA	11.1579	10.5844	11.361	NA	NA	14.504	14.1296	NA	10.6794	NA	NA	NA	12.3514	14.9124	NA	12.1156	NA	13.9948	9.88152	NA	NA
ATP8A2_S23_M1	ATP8A2	Homo sapiens	Phospholipid-transporting ATPase IB	Q9NTI2	AT8A2_HUMAN	NA	14.5823	NA	NA	15.6882	15.8839	14.9879	15.3077	15.0531	13.4989	15.2399	13.3028	NA	14.2094	NA	NA	12.4275	NA	13.911	14.9875	15.5203	15.1414	15.103	14.7704	NA	NA	15.2802	NA	NA	NA	13.9167	13.4689	14.9235	14.233	13.7809	15.5723	13.765	NA	NA	NA	NA	NA	14.8021	15.5398
ATP8A2_S24_M1	ATP8A2	Homo sapiens	Phospholipid-transporting ATPase IB	Q9NTI2	AT8A2_HUMAN	17.4793	NA	17.5836	17.2461	NA	17.7271	17.3083	17.5725	18.6838	16.6927	18.3948	16.4377	NA	NA	NA	NA	16.2381	NA	16.5219	18.2606	18.517	NA	18.3613	18.2458	NA	17.0588	NA	16.0519	NA	NA	NA	16.7079	18.1823	18.3596	NA	18.3785	NA	NA	16.3075	NA	17.299	NA	17.7177	18.3406
ATRX_S1236_M2	ATRX	Homo sapiens	Transcriptional regulator ATRX	P46100	ATRX_HUMAN	13.7273	13.9693	NA	13.7315	NA	13.6452	NA	13.5484	14.8192	NA	14.2651	15.6943	13.4	13.2272	NA	12.9283	NA	12.6568	NA	NA	13.7465	NA	NA	NA	11.936	13.1419	12.1292	NA	NA	NA	13.4011	14.1121	12.5357	NA	12.4844	12.6144	12.6086	13.2046	13.0033	NA	NA	NA	13.8219	13.5457
ATRX_S1348_M2	ATRX	Homo sapiens	Transcriptional regulator ATRX	P46100	ATRX_HUMAN	15.4951	15.1898	15.6815	15.174	15.1946	15.3036	14.0069	14.9388	13.9134	15.5677	14.4207	14.5985	13.8749	NA	NA	13.0338	14.5466	14.4245	NA	13.8213	NA	NA	14.4451	NA	NA	13.4763	NA	NA	NA	NA	NA	14.0275	13.0329	14.3705	15.1505	NA	13.6291	13.7986	14.4873	13.5934	14.1828	13.4267	13.007	14.1132
ATRX_S1352_M2	ATRX	Homo sapiens	Transcriptional regulator ATRX	P46100	ATRX_HUMAN	15.7762	15.7258	16.2384	15.6604	15.6909	15.8208	14.5003	15.3465	14.3617	15.5643	15.0031	15.0316	14.6088	14.5311	NA	14.598	15.0684	15.3316	NA	14.3473	NA	14.7077	14.4717	NA	NA	14.2651	NA	14.5094	NA	NA	14.588	14.5567	14.0585	14.7603	15.1338	13.7454	14.5362	14.2708	NA	14.6663	14.776	13.9527	14.1366	14.9904
ATRX_S1527_M1	ATRX	Homo sapiens	Transcriptional regulator ATRX	P46100	ATRX_HUMAN	15.1841	NA	14.8182	14.7231	NA	NA	14.7043	NA	NA	14.6204	14.064	14.7131	NA	NA	NA	NA	NA	NA	NA	NA	NA	NA	NA	NA	NA	NA	NA	NA	NA	NA	NA	NA	NA	NA	NA	NA	NA	NA	NA	NA	NA	NA	NA	NA
ATRX_S316_M1	ATRX	Homo sapiens	Transcriptional regulator ATRX	P46100	ATRX_HUMAN	12.8241	11.6249	12.6654	NA	NA	13.0012	13.4278	14.2738	13.3111	14.455	14.107	13.2629	NA	NA	NA	NA	NA	NA	NA	NA	11.1716	NA	NA	NA	NA	NA	NA	NA	NA	NA	NA	NA	NA	NA	9.26009	10.106	NA	NA	NA	NA	NA	NA	11.3153	NA
ATRX_S594_M2	ATRX	Homo sapiens	Transcriptional regulator ATRX	P46100	ATRX_HUMAN	NA	NA	NA	NA	NA	15.7793	NA	15.6974	16.8097	16.4377	16.8791	NA	NA	14.072	NA	NA	NA	NA	NA	NA	NA	NA	NA	NA	NA	NA	NA	NA	NA	NA	NA	14.7293	NA	NA	NA	NA	NA	NA	NA	NA	NA	NA	14.6041	NA
ATRX_S598_M1	ATRX	Homo sapiens	Transcriptional regulator ATRX	P46100	ATRX_HUMAN	16.9194	NA	15.9446	16.2886	NA	17.1821	16.7828	18.688	18.002	17.4066	18.2823	16.9747	16.357	NA	NA	15.7574	NA	NA	NA	15.5016	15.2853	NA	NA	NA	NA	NA	NA	NA	NA	NA	NA	15.7089	NA	NA	NA	NA	NA	NA	NA	NA	NA	NA	NA	NA
ATRX_S598_M2	ATRX	Homo sapiens	Transcriptional regulator ATRX	P46100	ATRX_HUMAN	NA	NA	NA	NA	NA	15.7793	NA	15.6974	16.8097	16.4377	16.8791	NA	NA	14.072	NA	NA	NA	NA	NA	NA	NA	NA	NA	NA	NA	NA	NA	NA	NA	NA	NA	14.7293	NA	NA	NA	NA	NA	NA	NA	NA	NA	NA	14.6041	NA
ATRX_S675_M1	ATRX	Homo sapiens	Transcriptional regulator ATRX	P46100	ATRX_HUMAN	NA	NA	NA	NA	NA	NA	NA	NA	NA	NA	NA	NA	NA	13.3574	12.8668	12.8133	NA	NA	NA	NA	NA	NA	NA	NA	NA	NA	NA	NA	NA	NA	NA	NA	NA	NA	NA	NA	NA	NA	NA	NA	NA	NA	NA	NA
ATRX_S677_M1	ATRX	Homo sapiens	Transcriptional regulator ATRX	P46100	ATRX_HUMAN	16.6596	NA	NA	16.031	NA	NA	16.3591	16.9449	17.2287	17.3299	16.7308	NA	NA	NA	NA	NA	NA	NA	NA	14.9046	NA	NA	NA	NA	NA	NA	NA	NA	NA	NA	NA	NA	NA	NA	NA	NA	NA	NA	NA	NA	NA	NA	NA	14.0241
ATRX_S729_M2	ATRX	Homo sapiens	Transcriptional regulator ATRX	P46100	ATRX_HUMAN	13.1864	NA	NA	NA	11.8193	10.6457	NA	NA	12.0275	14.2463	12.9637	15.245	NA	12.9395	NA	NA	13.1864	NA	12.3312	11.8014	NA	12.2724	12.8482	NA	NA	12.2519	NA	NA	NA	NA	NA	12.5446	11.1307	12.2989	NA	NA	NA	12.0654	11.882	12.1224	NA	12.177	12.7736	12.2236
ATRX_S731_M1	ATRX	Homo sapiens	Transcriptional regulator ATRX	P46100	ATRX_HUMAN	14.7044	14.2712	14.0928	14.5896	NA	14.2684	14.8619	14.8637	13.4315	14.949	14.3889	15.3004	NA	NA	NA	NA	NA	NA	NA	12.8095	NA	NA	14.2579	NA	NA	13.7997	NA	NA	NA	NA	12.9631	14.0761	NA	11.9947	NA	13.0666	NA	NA	13.5993	NA	NA	14.3965	13.985	NA
ATRX_S731_M2	ATRX	Homo sapiens	Transcriptional regulator ATRX	P46100	ATRX_HUMAN	13.1864	NA	NA	NA	11.8193	10.6457	NA	NA	12.0275	14.2463	12.9637	15.245	NA	12.9395	NA	NA	13.1864	NA	12.3312	11.8014	NA	12.2724	12.8482	NA	NA	12.2519	NA	NA	NA	NA	NA	12.5446	11.1307	12.2989	NA	NA	NA	12.0654	11.882	12.1224	NA	12.177	12.7736	12.2236
ATRX_S962_M1	ATRX	Homo sapiens	Transcriptional regulator ATRX	P46100	ATRX_HUMAN	14.0672	13.3897	12.7202	13.1192	13.4167	13.1335	13.7182	13.5243	12.9263	13.5774	12.7232	13.3719	NA	NA	NA	NA	NA	NA	NA	NA	NA	NA	NA	NA	NA	12.9734	NA	NA	NA	NA	NA	NA	NA	NA	NA	NA	NA	12.7255	NA	NA	12.9108	NA	NA	NA
ATRX_T1230_M1	ATRX	Homo sapiens	Transcriptional regulator ATRX	P46100	ATRX_HUMAN	12.3499	NA	11.7987	NA	NA	NA	11.8384	12.7115	12.1133	NA	12.8336	13.4443	11.1888	12.2627	12.1203	11.9504	12.0775	NA	11.9917	12.6494	NA	NA	NA	NA	11.7073	11.9097	NA	NA	NA	NA	12.378	NA	NA	11.4042	NA	NA	NA	11.6856	NA	NA	NA	12.0192	12.3971	11.3389
ATRX_T1230_M2	ATRX	Homo sapiens	Transcriptional regulator ATRX	P46100	ATRX_HUMAN	13.7273	13.9693	NA	13.7315	NA	13.6452	NA	13.5484	14.8192	NA	14.2651	15.6943	13.4	13.2272	NA	12.9283	NA	12.6568	NA	NA	13.7465	NA	NA	NA	11.936	13.1419	12.1292	NA	NA	NA	13.4011	14.1121	12.5357	NA	12.4844	12.6144	12.6086	13.2046	13.0033	NA	NA	NA	13.8219	13.5457
ATRX_T1346_M2	ATRX	Homo sapiens	Transcriptional regulator ATRX	P46100	ATRX_HUMAN	14.414	14.3838	NA	NA	14.3483	NA	13.6716	NA	12.7871	13.9053	12.7795	NA	NA	13.5269	NA	13.9292	NA	NA	NA	NA	NA	13.7034	14.267	NA	NA	13.8735	NA	13.5052	NA	NA	13.5837	13.789	13.3949	13.6166	13.6961	12.7411	NA	NA	13.9742	14.1079	13.9273	NA	13.5991	13.9264
ATXN2_S624_M1	ATXN2	Homo sapiens	Ataxin-2	Q99700	ATX2_HUMAN	17.3038	17.0708	17.6474	17.4544	17.2775	16.9698	16.6672	16.9364	14.8971	15.3328	15.4887	15.3384	15.472	16.1563	15.02	15.7468	15.0969	NA	14.7914	14.0989	14.5247	NA	NA	NA	15.3321	15.7339	NA	NA	15.4214	15.4861	14.8368	NA	NA	NA	NA	14.7961	15.9523	14.5439	15.7478	NA	15.3338	14.8126	14.8174	NA
ATXN2_S667_M1	ATXN2	Homo sapiens	Ataxin-2	Q99700	ATX2_HUMAN	NA	NA	NA	NA	NA	NA	NA	NA	14.5587	14.2076	14.4532	NA	NA	NA	NA	NA	NA	NA	NA	NA	14.1177	NA	NA	NA	NA	NA	NA	NA	NA	NA	NA	NA	NA	NA	NA	NA	NA	NA	NA	NA	NA	NA	NA	NA
ATXN2_S758_M1	ATXN2	Homo sapiens	Ataxin-2	Q99700	ATX2_HUMAN	14.6013	14.8998	15.2738	14.0218	14.5056	14.7636	15.0715	15.6269	15.7723	15.2948	14.4209	14.7462	13.1726	11.907	13.3719	NA	14.0222	13.1081	13.1274	13.208	13.8916	12.5134	12.9097	NA	13.3128	13.0138	13.0763	12.2482	12.937	12.9842	13.026	13.5468	12.3471	13.0851	12.4371	13.2215	NA	13.019	12.6457	12.3024	12.3243	13.5427	12.938	12.7685
ATXN2L_S111_M1	ATXN2L	Homo sapiens	Ataxin-2-like protein	Q8WWM7	ATX2L_HUMAN	15.0071	15.4142	15.6832	15.9375	16.2285	16.1111	15.9319	15.9202	16.6251	16.0859	16.6262	16.3728	15.8156	15.6694	16.0582	16.2827	15.2404	15.8195	15.6586	15.7855	16.2049	16.6328	16.0831	15.8751	15.1816	15.58	15.9514	15.7528	15.7537	15.8358	15.5495	16.125	16.4324	16.0444	15.7906	16.0432	15.9243	NA	15.2771	15.1245	15.7115	15.6527	16.3008	16.2696
ATXN2L_S306_M1	ATXN2L	Homo sapiens	Ataxin-2-like protein	Q8WWM7	ATX2L_HUMAN	17.1052	17.3758	17.1608	17.8002	16.7853	16.6808	15.8656	17.3459	17.3667	16.3982	17.3043	NA	17.6952	17.076	17.4199	16.7079	17.6599	17.1177	17.4564	16.813	15.1322	NA	16.0347	NA	17.3934	16.6535	16.9112	17.4949	17.4845	17.3618	16.7779	17.3781	NA	17.3702	15.9538	16.565	16.8518	17.1896	17.2079	16.7258	17.059	17.6683	18.1053	18.0395
ATXN2L_S335_M1	ATXN2L	Homo sapiens	Ataxin-2-like protein	Q8WWM7	ATX2L_HUMAN	NA	18.4972	18.9164	18.0418	18.1826	18.5333	NA	NA	NA	NA	NA	15.554	17.9941	NA	17.2819	17.5123	17.6644	17.3976	18.2988	17.3728	15.9717	NA	17.1566	17.3265	18.0214	17.0468	17.3905	17.5648	18.2222	17.634	17.3164	NA	16.8519	17.7414	NA	NA	17.8184	18.3888	18.2702	18.2156	17.3651	17.5333	14.7923	NA
ATXN2L_S339_M1	ATXN2L	Homo sapiens	Ataxin-2-like protein	Q8WWM7	ATX2L_HUMAN	18.2095	18.6091	19.0477	18.9085	NA	18.4452	16.811	NA	16.1489	NA	16.4317	NA	18.6917	18.2025	NA	19.1582	NA	18.3318	19.0196	NA	17.5212	NA	NA	16.9369	NA	18.7787	NA	NA	NA	18.4877	NA	NA	17.0387	NA	14.3829	NA	18.195	19.2536	18.3392	19.4823	18.5718	19.1083	NA	16.9549
ATXN2L_S341_M1	ATXN2L	Homo sapiens	Ataxin-2-like protein	Q8WWM7	ATX2L_HUMAN	NA	13.7433	NA	NA	14.0677	NA	NA	NA	NA	NA	NA	NA	NA	NA	NA	NA	NA	NA	NA	NA	NA	NA	NA	NA	NA	NA	NA	NA	NA	NA	NA	14.2821	NA	14.7136	14.5727	14.3647	NA	NA	NA	NA	NA	NA	NA	NA
ATXN2L_S409_M1	ATXN2L	Homo sapiens	Ataxin-2-like protein	Q8WWM7	ATX2L_HUMAN	14.9481	14.9174	15.3548	15.2651	15.073	15.4442	14.8571	13.8787	13.9834	13.5189	14.327	NA	NA	15.2436	NA	15.1411	NA	12.9857	NA	13.9277	13.6495	14.0629	13.4507	NA	NA	14.4929	NA	NA	13.1127	NA	NA	NA	NA	NA	NA	14.4504	14.8478	NA	NA	NA	NA	NA	14.1145	13.1098
ATXN2L_S434_M1	ATXN2L	Homo sapiens	Ataxin-2-like protein	Q8WWM7	ATX2L_HUMAN	NA	NA	NA	NA	17.5404	NA	NA	17.9318	16.8939	16.4678	16.662	16.7473	NA	NA	16.7228	NA	16.3033	16.9534	16.4055	18.3966	NA	NA	NA	16.7642	NA	NA	16.9041	NA	NA	NA	16.3387	17.8813	NA	17.8471	17.3827	NA	17.253	NA	NA	NA	NA	NA	17.4599	17.9082
ATXN2L_S449_M1	ATXN2L	Homo sapiens	Ataxin-2-like protein	Q8WWM7	ATX2L_HUMAN	20.0187	19.7029	20.3313	19.9493	20.0285	19.9568	19.009	19.172	19.1244	18.3566	19.3545	18.4278	18.8697	19.3969	18.5735	19.6249	19.303	19.446	19.1647	19.2742	19.1689	18.8738	19.0712	19.1435	19.1626	19.4548	18.5895	18.9206	18.9417	19.1372	18.8514	18.7574	18.4853	18.9978	18.4164	19.2981	19.7764	19.0335	19.4831	19.3934	19.4144	19.5189	18.8324	19.0481
ATXN2L_S558_M1	ATXN2L	Homo sapiens	Ataxin-2-like protein	Q8WWM7	ATX2L_HUMAN	NA	NA	NA	NA	NA	16.6463	NA	16.9345	17.4362	16.9404	17.5849	NA	NA	NA	NA	17.4156	NA	NA	NA	NA	17.1297	NA	16.6179	NA	NA	NA	14.7646	NA	NA	NA	16.5934	NA	NA	NA	17.208	17.4349	16.636	NA	NA	NA	NA	NA	17.8574	NA
ATXN2L_S594_M1	ATXN2L	Homo sapiens	Ataxin-2-like protein	Q8WWM7	ATX2L_HUMAN	NA	15.9623	15.8248	16.3191	16.5283	16.0698	16.4249	16.7789	16.6853	16.6147	16.4022	15.9368	NA	NA	NA	NA	15.2517	NA	NA	NA	15.0945	NA	NA	NA	NA	NA	NA	NA	NA	NA	NA	NA	NA	NA	NA	16.1993	NA	NA	NA	NA	NA	15.2437	15.5816	14.8351
ATXN2L_S684_M1	ATXN2L	Homo sapiens	Ataxin-2-like protein	Q8WWM7	ATX2L_HUMAN	NA	NA	13.8068	NA	16.2557	15.6085	NA	16.3611	NA	16.4951	16.463	16.6382	14.582	15.5986	NA	14.993	NA	16.1772	16.1381	16.7259	17.0336	16.8843	17.1604	16.7428	NA	NA	NA	NA	15.5328	16.1108	16.4333	16.018	16.2307	16.5465	17.7508	18.0466	15.1246	NA	NA	14.7732	NA	NA	17.72	17.2436
ATXN7L3B_S92_M1	ATXN7L3B	Homo sapiens	Ataxin-7-like protein 3B	Q96GX2	A7L3B_HUMAN	NA	14.5903	14.3624	NA	NA	14.3151	NA	13.9619	14.776	NA	14.7184	15.0759	14.5175	14.5441	NA	NA	NA	NA	14.3215	NA	14.4166	14.4526	14.7891	NA	14.2827	NA	NA	NA	NA	NA	NA	14.8074	13.7471	14.4371	14.8611	15.1998	NA	14.4616	NA	NA	NA	14.3145	14.695	14.7604
BABAM1_S29_M1	BABAM1	Homo sapiens	BRISC and BRCA1-A complex member 1	Q9NWV8	BABA1_HUMAN	17.5751	17.139	17.5095	17.187	16.3165	17.4497	15.9138	NA	18.6232	17.6634	16.7365	NA	17.2798	18.0379	17.0236	18.0273	NA	16.0085	17.0961	17.7424	17.6704	17.9972	17.3627	17.3278	16.8576	18.7566	16.7847	17.5784	16.8706	16.8364	17.1981	17.2283	17.3314	17.1018	18.5032	18.7378	17.8888	17.1974	17.5882	NA	17.2429	17.0046	16.6204	17.8194
BABAM1_S66_M1	BABAM1	Homo sapiens	BRISC and BRCA1-A complex member 1	Q9NWV8	BABA1_HUMAN	NA	NA	NA	12.0056	NA	NA	11.9123	NA	12.5513	12.2676	NA	NA	11.9589	12.8947	NA	12.374	NA	11.8909	NA	12.5232	NA	12.7241	12.4538	NA	NA	13.2242	NA	11.5796	11.2874	11.0106	NA	12.1931	NA	12.8783	12.2952	12.2148	12.0233	NA	NA	NA	12.1072	12.3689	12.5299	13.1007
BABAM1_S8_M1	BABAM1	Homo sapiens	BRISC and BRCA1-A complex member 1	Q9NWV8	BABA1_HUMAN	NA	20.6548	NA	20.0549	20.7852	20.5077	19.9962	19.3887	20.3737	18.9777	20.1111	19.0537	19.308	21.0771	19.8254	21.0576	20.7196	20.2165	20.5617	20.1602	20.3647	20.5253	20.4273	20.0817	20.0349	21.2862	20.2646	20.6568	20.4286	20.3886	19.9232	19.9406	20.2279	20.5544	19.607	19.5104	21.0743	20.4346	20.782	20.1467	20.468	20.868	19.472	20.2299
BAD_S118_M1	BAD	Homo sapiens	Bcl2-associated agonist of cell death	Q92934	BAD_HUMAN	21.5431	21.3319	21.5496	21.5896	21.413	21.3513	20.841	20.9277	20.4426	19.6972	20.8465	19.4583	20.4714	19.9089	19.472	20.256	19.5941	20.1316	19.8823	20.4444	19.3061	19.1521	19.6784	18.6674	19.4977	19.9954	19.4714	19.0752	19.798	19.7406	19.6227	19.731	19.4539	19.6896	19.1015	19.5923	20.5545	19.981	20.0204	19.8398	19.9778	20.0444	19.9337	19.8216
BAD_S134_M1	BAD	Homo sapiens	Bcl2-associated agonist of cell death	Q92934	BAD_HUMAN	16.7365	16.563	17.2136	17.2688	16.686	17.5225	15.8368	16.6281	16.9468	15.6993	16.8878	15.4182	16.3776	16.3337	16.5009	16.201	16.1231	16.312	16.1985	16.9109	16.9134	15.1015	15.9178	15.6672	15.9978	16.315	15.8617	15.5927	16.3789	16.0479	15.9471	16.394	16.1799	16.1157	NA	15.9963	16.5341	16.1759	15.9655	15.5058	16.0373	16.2718	16.3338	16.2089
BAD_S75_M1	BAD	Homo sapiens	Bcl2-associated agonist of cell death	Q92934	BAD_HUMAN	NA	17.7307	NA	17.5302	17.4016	17.9437	17.1604	17.1101	17.7055	15.5648	17.6778	16.0854	17.2779	NA	17.8828	16.9713	17.5313	17.3593	17.5168	NA	17.2738	17.9731	17.9402	17.5165	17.2508	17.072	17.0468	17.3377	17.753	17.702	17.5485	17.9514	18.0882	18.3902	NA	15.9443	17.8097	NA	17.1495	NA	18.0953	18.1161	16.1787	17.4059
BAD_S97_M1	BAD	Homo sapiens	Bcl2-associated agonist of cell death	Q92934	BAD_HUMAN	NA	NA	19.8774	NA	19.148	NA	19.4346	NA	NA	NA	NA	18.8923	NA	NA	NA	NA	NA	19.7355	NA	16.3636	NA	NA	19.3387	NA	NA	NA	NA	NA	19.2809	NA	NA	19.6068	NA	NA	NA	NA	NA	NA	NA	NA	NA	17.4075	NA	22.8082
BAD_S99_M1	BAD	Homo sapiens	Bcl2-associated agonist of cell death	Q92934	BAD_HUMAN	20.495	19.681	19.7135	20.3539	20.4175	20.2689	20.241	19.7583	21.398	19.1203	20.1541	19.5979	18.9551	19.2981	19.2806	19.8994	19.3541	19.5462	19.2291	19.4442	19.3444	19.779	20.1165	19.295	19.1942	19.9903	19.2569	19.1516	19.8487	19.7319	19.2519	19.7315	19.824	19.8518	18.9257	18.9153	20.1337	19.5068	19.708	19.3295	19.9082	19.9671	19.2911	19.8188
BAD_Y76_M1	BAD	Homo sapiens	Bcl2-associated agonist of cell death	Q92934	BAD_HUMAN	16.973	16.0102	15.9858	16.3467	16.4821	16.9164	17.0917	16.5433	16.7594	15.476	16.3761	15.7458	16.5201	16.262	16.3342	16.5854	14.7472	16.7815	16.3422	16.3037	15.8642	16.2175	16.0543	15.7836	16.8719	16.8039	16.1455	16.5014	16.9498	16.992	16.1696	16.6304	15.9709	16.0696	15.6743	15.4472	16.6591	16.4737	16.5495	15.9382	16.702	16.5721	15.9748	16.0557
BAG3_S134_M1	BAG3	Homo sapiens	BAG family molecular chaperone regulator 3	O95817	BAG3_HUMAN	NA	NA	NA	NA	NA	NA	NA	15.9955	15.9912	NA	NA	15.0641	NA	NA	NA	17.8448	NA	NA	NA	NA	NA	NA	NA	16.3914	NA	NA	NA	NA	NA	NA	16.3005	NA	NA	NA	15.2075	NA	NA	16.084	NA	NA	NA	NA	15.935	16.8505
BAG3_S136_M1	BAG3	Homo sapiens	BAG family molecular chaperone regulator 3	O95817	BAG3_HUMAN	18.0197	17.8026	18.2939	18.611	18.0994	17.9927	18.2119	17.7443	18.3715	16.143	18.0527	17.456	17.4749	18.6097	16.6673	18.9453	17.3123	18.2232	17.6111	NA	18.366	NA	17.2229	17.8851	17.6409	18.7516	NA	16.6183	16.7626	NA	17.3887	17.6592	NA	18.0589	NA	16.8017	18.6693	17.4143	17.3413	NA	17.023	NA	17.6789	17.0701
BAG3_S173_M1	BAG3	Homo sapiens	BAG family molecular chaperone regulator 3	O95817	BAG3_HUMAN	18.9234	18.3208	18.7555	18.6943	18.3488	18.3593	18.8721	19.0946	20.1784	19.8793	20.2349	19.6046	18.0599	19.8651	17.8236	19.3532	18.1564	18.3619	18.1834	18.7081	19.4828	19.6015	19.2625	19.0304	17.8051	19.8151	17.8869	18.5535	17.51	17.1772	18.4593	18.5376	18.7948	19.0685	18.9733	19.0871	19.0325	18.2845	17.9272	18.3133	17.9488	18.3457	19.6693	19.6879
BAG3_S264_M1	BAG3	Homo sapiens	BAG family molecular chaperone regulator 3	O95817	BAG3_HUMAN	17.3649	NA	18.2689	17.5199	16.2918	16.684	17.8301	17.2386	17.3335	16.1026	17.05	16.0155	NA	16.4071	NA	16.4276	NA	NA	NA	NA	17.5921	16.6798	16.4573	16.312	NA	15.972	NA	14.729	NA	NA	15.3237	15.7872	16.0496	16.2755	NA	15.9602	16.0394	NA	15.2042	NA	NA	NA	17.049	17.2048
BAG3_S275_M1	BAG3	Homo sapiens	BAG family molecular chaperone regulator 3	O95817	BAG3_HUMAN	NA	NA	NA	NA	NA	NA	NA	NA	14.6388	NA	14.5206	NA	NA	13.4327	NA	13.8176	NA	NA	NA	NA	14.7203	14.8708	NA	NA	NA	NA	NA	NA	NA	NA	NA	NA	NA	NA	NA	NA	NA	NA	NA	NA	NA	NA	14.3705	NA
BAG3_S275_M2	BAG3	Homo sapiens	BAG family molecular chaperone regulator 3	O95817	BAG3_HUMAN	NA	NA	12.7679	12.0606	NA	NA	NA	12.6545	14.6341	13.8544	14.1296	NA	NA	14.4856	NA	13.5837	NA	NA	NA	NA	14.0247	NA	13.2527	NA	NA	14.2476	NA	NA	NA	NA	NA	11.7666	NA	NA	14.4555	NA	NA	NA	NA	NA	NA	NA	14.6354	13.5955
BAG3_S279_M2	BAG3	Homo sapiens	BAG family molecular chaperone regulator 3	O95817	BAG3_HUMAN	NA	NA	12.7679	12.0606	NA	NA	NA	12.6545	14.6341	13.8544	14.1296	NA	NA	14.4856	NA	13.5837	NA	NA	NA	NA	14.0247	NA	13.2527	NA	NA	14.2476	NA	NA	NA	NA	NA	11.7666	NA	NA	14.4555	NA	NA	NA	NA	NA	NA	NA	14.6354	13.5955
BAG3_S377_M1	BAG3	Homo sapiens	BAG family molecular chaperone regulator 3	O95817	BAG3_HUMAN	15.2024	15.0371	15.4302	15.4458	15.3665	15.7033	16.0698	15.684	16.5251	15.4635	15.3547	15.624	NA	NA	NA	13.8068	13.6727	NA	NA	NA	NA	NA	NA	NA	NA	NA	14.3535	NA	NA	NA	NA	14.9586	NA	NA	13.6242	14.8536	14.7294	NA	NA	NA	14.5555	NA	NA	NA
BAG3_S386_M1	BAG3	Homo sapiens	BAG family molecular chaperone regulator 3	O95817	BAG3_HUMAN	NA	NA	NA	NA	NA	NA	NA	NA	14.9122	14.1676	14.2657	NA	NA	NA	NA	NA	NA	NA	NA	NA	NA	NA	NA	NA	NA	NA	NA	NA	NA	NA	NA	NA	NA	NA	NA	NA	NA	NA	NA	NA	NA	NA	NA	NA
BAG3_T144_M1	BAG3	Homo sapiens	BAG family molecular chaperone regulator 3	O95817	BAG3_HUMAN	NA	NA	NA	17.3331	16.7692	NA	NA	NA	NA	15.6471	NA	NA	NA	NA	16.2515	NA	NA	NA	NA	16.215	NA	17.2068	NA	NA	16.3768	NA	NA	NA	16.3833	NA	NA	NA	16.3195	16.4562	16.4153	16.9378	NA	16.835	16.6321	16.8083	NA	NA	NA	17.5648
BAG3_T145_M1	BAG3	Homo sapiens	BAG family molecular chaperone regulator 3	O95817	BAG3_HUMAN	NA	NA	NA	NA	NA	NA	15.5345	16.1351	NA	NA	16.7199	NA	NA	16.1191	NA	16.2434	NA	NA	NA	16.3356	NA	16.8065	16.7341	NA	NA	15.8696	NA	NA	15.8351	NA	NA	16.2251	16.449	16.5676	16.066	16.5361	16.1843	NA	NA	NA	16.268	NA	16.6572	NA
BAG6_S1081_M1	BAG6	Homo sapiens	Large proline-rich protein BAG6	P46379	BAG6_HUMAN	NA	NA	NA	NA	NA	NA	12.8765	NA	13.5708	NA	13.1766	12.448	NA	13.1079	NA	NA	12.764	12.9815	12.8165	NA	NA	13.0981	NA	12.7827	NA	NA	NA	NA	12.9055	NA	NA	NA	12.4133	12.7798	NA	NA	12.553	12.7158	NA	NA	NA	NA	NA	NA
BAG6_S1117_M1	BAG6	Homo sapiens	Large proline-rich protein BAG6	P46379	BAG6_HUMAN	16.2703	15.7651	NA	NA	16.3635	16.369	NA	16.1294	15.3795	15.4704	15.9835	14.2222	14.6319	14.7772	NA	15.4974	15.5971	16.0456	15.7782	15.5248	14.4475	15.617	15.5991	NA	NA	15.6454	NA	14.8974	NA	NA	15.6922	15.4076	15.3906	14.9191	15.9281	15.8749	15.5077	15.2797	15.6931	15.231	15.5898	NA	14.1439	15.3881
BAG6_S113_M1	BAG6	Homo sapiens	Large proline-rich protein BAG6	P46379	BAG6_HUMAN	15.1154	14.9736	15.2781	15.4608	15.0652	15.3522	16.8451	16.3695	16.8097	17.1375	16.4258	16.5362	15.0699	16.4712	NA	15.995	NA	NA	NA	NA	NA	15.9499	16.1352	16.002	NA	15.9165	15.2616	NA	NA	NA	15.6341	NA	NA	NA	16.6223	17.0449	NA	NA	NA	NA	NA	NA	17.0203	NA
BAHD1_S101_M1	BAHD1	Homo sapiens	Bromo adjacent homology domain-containing 1 protein	Q8TBE0	BAHD1_HUMAN	NA	13.6033	NA	NA	NA	14.0613	13.3747	13.5818	13.5049	NA	13.7183	11.9894	10.2391	NA	NA	NA	NA	13.4547	NA	8.78532	13.4983	12.8594	12.8404	12.5822	5.1589	NA	NA	NA	NA	12.8997	NA	NA	12.2344	11.5036	12.0162	13.5224	NA	NA	NA	NA	9.32149	11.7572	13.3788	13.2837
BAIAP2_S259_M1	BAIAP2	Homo sapiens	Brain-specific angiogenesis inhibitor 1-associated protein 2	Q9UQB8	BAIP2_HUMAN	15.1508	NA	NA	15.1843	NA	NA	NA	NA	14.9022	14.59	14.943	NA	NA	15.2556	NA	NA	NA	14.8621	15.3496	NA	NA	14.7629	NA	NA	NA	15.2249	NA	NA	NA	NA	NA	NA	NA	14.7669	14.8254	15.1707	NA	14.8582	15.0419	NA	NA	15.0799	15.9107	NA
BAIAP2_S261_M1	BAIAP2	Homo sapiens	Brain-specific angiogenesis inhibitor 1-associated protein 2	Q9UQB8	BAIP2_HUMAN	NA	NA	NA	NA	15.1968	15.6123	14.9154	15.3633	NA	NA	NA	NA	15.178	15.5532	NA	NA	15.1446	NA	NA	NA	NA	NA	NA	NA	15.2844	15.1136	NA	NA	NA	NA	NA	NA	NA	14.7687	NA	NA	NA	NA	NA	NA	NA	NA	NA	NA
BAIAP2_S323_M1	BAIAP2	Homo sapiens	Brain-specific angiogenesis inhibitor 1-associated protein 2	Q9UQB8	BAIP2_HUMAN	17.5715	17.2263	NA	NA	16.9587	17.6281	17.8527	NA	17.1225	NA	NA	NA	17.1156	NA	17.0985	NA	17.0764	17.2745	NA	NA	NA	NA	NA	16.5273	17.4169	16.6975	17.0628	NA	17.2859	17.6923	NA	17.0879	NA	NA	17.5466	NA	17.1086	16.8321	17.3868	NA	NA	NA	NA	NA
BAIAP2_S325_M1	BAIAP2	Homo sapiens	Brain-specific angiogenesis inhibitor 1-associated protein 2	Q9UQB8	BAIP2_HUMAN	16.3187	NA	NA	16.6597	NA	NA	NA	16.3262	NA	16.9563	NA	16.75	NA	17.1703	NA	16.8857	16.9803	14.8551	16.5734	NA	NA	15.8687	15.8911	NA	NA	17.1712	NA	16.3008	NA	NA	NA	14.9084	NA	NA	NA	16.6319	16.6329	NA	NA	NA	NA	NA	16.4633	16.058
BAIAP2_S346_M2	BAIAP2	Homo sapiens	Brain-specific angiogenesis inhibitor 1-associated protein 2	Q9UQB8	BAIP2_HUMAN	NA	NA	NA	NA	NA	16.799	NA	16.2252	15.5394	15.861	15.6056	NA	16.4826	15.7255	15.2491	15.9619	15.2931	NA	15.078	15.7114	16.2959	NA	16.025	15.0567	NA	15.1192	15.291	14.4463	NA	NA	NA	15.5516	15.08	15.2771	16.0207	17.6961	NA	14.8982	NA	NA	NA	11.7885	17.044	15.6258
BAIAP2_S364_M1	BAIAP2	Homo sapiens	Brain-specific angiogenesis inhibitor 1-associated protein 2	Q9UQB8	BAIP2_HUMAN	15.2629	NA	NA	NA	15.5356	15.428	NA	15.8686	NA	NA	NA	NA	NA	NA	15.6967	16.6005	NA	NA	15.8498	NA	NA	NA	NA	NA	NA	NA	15.6526	15.5672	NA	NA	15.9825	NA	15.8395	NA	NA	NA	NA	NA	NA	16.1847	NA	NA	NA	NA
BAIAP2_S366_M1	BAIAP2	Homo sapiens	Brain-specific angiogenesis inhibitor 1-associated protein 2	Q9UQB8	BAIP2_HUMAN	18.507	NA	18.5011	18.6869	18.5678	18.244	19.0211	18.2588	18.9618	17.9495	18.8912	18.2454	18.941	19.4766	18.7249	19.6149	19.0079	18.9587	18.6157	18.9025	19.0098	18.8428	19.4443	19.0663	18.9762	19.506	18.6147	18.4218	18.5351	18.6445	18.7106	18.6013	18.9792	18.4745	18.9338	19.0543	19.1705	18.5603	18.5394	18.5975	18.7954	19.01	19.3659	19.4882
BAIAP2_T340_M1	BAIAP2	Homo sapiens	Brain-specific angiogenesis inhibitor 1-associated protein 2	Q9UQB8	BAIP2_HUMAN	19.1692	19.3176	19.2551	19.9103	19.0595	19.426	20.1127	19.8556	18.9353	19.4256	19.1678	19.34	19.7454	19.0494	19.0043	19.2997	19.0187	19.8439	19.0056	19.103	19.7388	18.5336	18.9487	18.4798	19.0296	19.2204	18.6529	18.2175	19.2167	19.6507	18.7588	18.9688	18.1981	18.4728	18.9924	19.9839	19.4872	19.0433	19.2925	18.9272	19.3686	19.2219	19.5386	18.8503
BAIAP2_T348_M2	BAIAP2	Homo sapiens	Brain-specific angiogenesis inhibitor 1-associated protein 2	Q9UQB8	BAIP2_HUMAN	NA	NA	NA	NA	NA	16.799	NA	16.2252	15.5394	15.861	15.6056	NA	16.4826	15.7255	15.2491	15.9619	15.2931	NA	15.078	15.7114	16.2959	NA	16.025	15.0567	NA	15.1192	15.291	14.4463	NA	NA	NA	15.5516	15.08	15.2771	16.0207	17.6961	NA	14.8982	NA	NA	NA	11.7885	17.044	15.6258
BAIAP2_T360_M1	BAIAP2	Homo sapiens	Brain-specific angiogenesis inhibitor 1-associated protein 2	Q9UQB8	BAIP2_HUMAN	15.1782	NA	16.708	14.7693	15.9169	15.2589	15.3739	15.6556	15.5441	15.3541	16.2233	15.4263	14.1652	15.4865	14.5357	15.8461	14.6238	14.8847	14.2715	NA	16.4617	NA	14.1303	15.1248	14.5343	15.5	NA	NA	13.5253	NA	14.1803	15.5669	14.6753	15.1875	15.4876	16.3046	16.1059	14.4803	14.4362	15.0753	13.7744	14.1829	15.6511	15.3697
BAIAP2L1_S261_M2	BAIAP2L1	Homo sapiens	Brain-specific angiogenesis inhibitor 1-associated protein 2-like protein 1	Q9UHR4	BI2L1_HUMAN	NA	17.3742	NA	NA	16.9451	NA	NA	NA	16.1713	15.9756	15.5983	NA	18.572	17.7706	NA	16.629	17.5779	15.7845	NA	15.9264	16.3126	16.6546	NA	16.2488	NA	NA	17.3923	16.6916	16.4921	NA	NA	16.6828	16.9305	17.1259	16.1371	16.1926	17.9295	18.0358	17.6592	17.2935	16.3169	17.1858	15.976	NA
BAIAP2L1_S329_M1	BAIAP2L1	Homo sapiens	Brain-specific angiogenesis inhibitor 1-associated protein 2-like protein 1	Q9UHR4	BI2L1_HUMAN	18.933	18.2445	18.0909	18.34	18.6144	NA	17.7669	17.7666	17.2628	15.7018	17.4035	17.4136	20.1937	17.3837	19.0398	NA	19.2128	18.2243	19.5221	18.5085	18.3045	18.1283	18.494	18.0899	19.2812	18.8012	NA	18.3804	19.831	18.2844	18.9327	18.7104	18.6984	17.8752	16.8392	17.995	NA	NA	NA	18.5334	18.632	18.9435	17.7736	17.6857
BAIAP2L1_S331_M1	BAIAP2L1	Homo sapiens	Brain-specific angiogenesis inhibitor 1-associated protein 2-like protein 1	Q9UHR4	BI2L1_HUMAN	15.1273	NA	16.3534	16.5759	16.986	17.58	NA	15.0743	NA	13.7612	NA	NA	18.0963	17.196	17.8061	18.3243	17.524	17.9692	17.9958	17.6433	NA	16.9642	18.151	17.6586	17.7047	17.6898	17.3416	NA	18.3589	18.2866	NA	17.9639	18.3065	17.3096	NA	NA	18.6197	17.6812	17.7866	17.8158	18.0987	17.633	16.9325	16.8552
BAIAP2L1_S414_M1	BAIAP2L1	Homo sapiens	Brain-specific angiogenesis inhibitor 1-associated protein 2-like protein 1	Q9UHR4	BI2L1_HUMAN	10.9934	NA	NA	12.9108	NA	NA	NA	12.4804	NA	NA	NA	NA	NA	NA	NA	NA	NA	NA	NA	13.0375	13.9484	14.1162	NA	12.9777	NA	NA	NA	NA	NA	NA	NA	13.3713	NA	13.4503	NA	NA	NA	NA	NA	NA	NA	NA	14.8237	14.5573
BAIAP2L1_T257_M2	BAIAP2L1	Homo sapiens	Brain-specific angiogenesis inhibitor 1-associated protein 2-like protein 1	Q9UHR4	BI2L1_HUMAN	NA	17.3742	NA	NA	16.9451	NA	NA	NA	16.1713	15.9756	15.5983	NA	18.572	17.7706	NA	16.629	17.5779	15.7845	NA	15.9264	16.3126	16.6546	NA	16.2488	NA	NA	17.3923	16.6916	16.4921	NA	NA	16.6828	16.9305	17.1259	16.1371	16.1926	17.9295	18.0358	17.6592	17.2935	16.3169	17.1858	15.976	NA
BAIAP2L1_T276_M1	BAIAP2L1	Homo sapiens	Brain-specific angiogenesis inhibitor 1-associated protein 2-like protein 1	Q9UHR4	BI2L1_HUMAN	14.7432	15.0935	14.9199	15.4276	14.6504	15.574	14.966	15.0879	14.6575	14.8903	13.9616	15.5998	16.3181	15.7995	16.2521	16.6781	15.9136	15.6041	15.4476	15.6319	15.765	15.7825	15.6924	15.7559	16.2824	16.2207	16.0932	16.5664	15.6095	16.2887	15.1951	15.6491	15.8086	16.023	16.0116	16.139	16.2964	16.6192	16.4803	16.6872	16.3405	16.184	15.7034	16.5981
BAIAP2L1_T416_M1	BAIAP2L1	Homo sapiens	Brain-specific angiogenesis inhibitor 1-associated protein 2-like protein 1	Q9UHR4	BI2L1_HUMAN	NA	NA	10.6697	NA	NA	14.602	13.5198	NA	12.9571	NA	13.7751	13.2957	NA	14.4338	NA	NA	NA	NA	NA	NA	NA	NA	NA	NA	NA	NA	13.9525	NA	12.6803	NA	14.6645	NA	12.1398	12.4549	NA	NA	12.2463	NA	11.0835	NA	NA	11.781	NA	NA
BAIAP2L2_S478_M1	BAIAP2L2	Homo sapiens	Brain-specific angiogenesis inhibitor 1-associated protein 2-like protein 2	Q6UXY1	BI2L2_HUMAN	16.2361	17.5296	17.7936	23.9958	17.2889	17.2114	16.2058	16.9283	16.5503	15.0902	16.0302	15.2283	16.5989	16.0053	NA	16.9259	15.999	16.2572	16.1336	16.5171	15.5365	15.6968	16.021	15.3983	16.9489	15.947	16.0955	16.5013	16.6746	15.6486	15.9342	15.6412	NA	14.9807	NA	16.2809	17.6021	16.0505	16.2908	16.5579	17.1664	16.1537	15.8538	16.2872
BANF1_S22_M1	BANF1	Homo sapiens	Barrier-to-autointegration factor	O75531	BAF_HUMAN	13.931	14.758	13.0551	14.6465	14.6082	15.1467	15.5128	14.4038	15.1332	14.8668	15.0062	15.5605	13.0787	14.9825	14.2628	14.7263	15.0258	14.8195	14.9378	14.248	NA	15.1354	15.3429	14.4859	NA	14.7275	14.2487	14.557	NA	13.1247	14.997	15.117	14.9763	15.2725	14.6011	14.9153	13.5344	NA	NA	14.248	12.511	14.7715	15.0655	15.1133
BASP1_S219_M1	BASP1	Homo sapiens	Brain acid soluble protein 1	P80723	BASP1_HUMAN	13.5563	13.1323	NA	13.6724	13.407	NA	13.9641	NA	13.0077	13.9074	13.1923	13.961	14.0703	NA	NA	NA	14.2882	13.9793	14.1785	14.219	NA	14.2397	14.3307	NA	14.0469	14.249	14.2798	NA	NA	13.9746	NA	14.4915	NA	NA	14.5489	NA	13.2413	14.159	13.5252	13.8043	14.4277	14.1363	NA	14.0811
BASP1_T196_M1	BASP1	Homo sapiens	Brain acid soluble protein 1	P80723	BASP1_HUMAN	19.1816	18.886	19.0746	18.8518	19.3044	19.3778	19.2955	19.3156	18.1539	18.8913	18.3724	18.9868	18.3869	18.2182	17.9532	18.1844	18.3674	18.759	18.3856	18.2931	18.7708	17.9376	17.6538	17.6253	18.2813	17.8468	17.809	17.6195	18.6363	18.6785	18.1386	18.1312	17.8618	17.9847	18.3132	18.7189	18.3701	18.0335	18.7352	18.2925	18.3803	18.5152	18.5895	18.1221
BASP1_T36_M1	BASP1	Homo sapiens	Brain acid soluble protein 1	P80723	BASP1_HUMAN	15.8421	15.813	16.4621	17.2311	15.0718	16.0044	15.3389	15.539	17.0821	16.031	16.1518	15.962	13.4898	NA	NA	NA	NA	15.3245	14.2721	14.8055	15.3247	NA	15.2337	NA	NA	NA	NA	NA	NA	15.2805	14.8087	14.7494	14.9092	14.6398	16.3164	15.5145	NA	NA	NA	14.7385	13.7857	NA	15.0478	14.6059
BAZ1A_S1279_M1	BAZ1A	Homo sapiens	Bromodomain adjacent to zinc finger domain protein 1A	Q9NRL2	BAZ1A_HUMAN	NA	NA	NA	NA	NA	NA	NA	NA	NA	NA	NA	NA	NA	NA	NA	NA	NA	NA	NA	NA	NA	13.9649	NA	12.9362	NA	NA	NA	NA	NA	NA	NA	NA	NA	NA	NA	14.2634	NA	NA	NA	NA	NA	NA	14.4464	13.8531
BAZ1A_S1280_M1	BAZ1A	Homo sapiens	Bromodomain adjacent to zinc finger domain protein 1A	Q9NRL2	BAZ1A_HUMAN	NA	NA	15.6046	NA	15.9742	NA	NA	16.5823	NA	NA	15.7537	15.99	NA	NA	NA	NA	NA	NA	15.4347	NA	16.2347	15.7819	15.61	NA	NA	16.8111	NA	14.9769	NA	NA	NA	NA	NA	15.9846	15.3427	16.0466	NA	NA	NA	NA	NA	NA	NA	16.1247
BAZ1A_S1283_M1	BAZ1A	Homo sapiens	Bromodomain adjacent to zinc finger domain protein 1A	Q9NRL2	BAZ1A_HUMAN	NA	NA	NA	NA	NA	NA	NA	NA	NA	NA	NA	NA	NA	NA	NA	NA	NA	NA	NA	NA	15.4775	15.8119	NA	15.2989	NA	NA	NA	NA	NA	NA	NA	NA	NA	NA	15.8424	NA	NA	NA	NA	NA	NA	NA	16.3772	NA
BAZ1A_S1413_M1	BAZ1A	Homo sapiens	Bromodomain adjacent to zinc finger domain protein 1A	Q9NRL2	BAZ1A_HUMAN	18.0502	17.4032	18.0738	17.8499	17.8568	17.8306	16.9671	17.0903	18.0378	17.1644	18.4165	16.7629	17.3368	17.9795	16.9935	18.0373	17.2329	17.4087	16.97	17.3931	18.0885	17.4015	16.9961	16.971	17.0132	17.8544	16.608	17.4242	17.1678	16.8706	17.294	17.3228	17.1966	17.5922	17.2095	18.0526	17.5599	16.999	17.14	17.559	17.2929	17.4633	17.6137	17.569
BAZ1A_T1547_M1	BAZ1A	Homo sapiens	Bromodomain adjacent to zinc finger domain protein 1A	Q9NRL2	BAZ1A_HUMAN	14.7019	14.8802	15.1963	13.6956	15.3338	NA	14.5316	14.7582	12.3224	NA	NA	13.2637	NA	13.4636	12.866	14.0336	13.0008	NA	13.7032	11.8602	NA	NA	NA	NA	12.9013	12.9523	NA	NA	13.5539	14.4132	NA	12.0873	NA	NA	NA	13.823	14.0879	NA	13.483	13.3366	13.7517	13.3722	13.1826	NA
BAZ1A_T731_M1	BAZ1A	Homo sapiens	Bromodomain adjacent to zinc finger domain protein 1A	Q9NRL2	BAZ1A_HUMAN	17.7633	16.223	17.5755	17.1712	17.2411	17.1122	16.6707	16.7647	16.36	16.9358	18.0554	16.1577	NA	15.7854	NA	16.1594	16.1268	17.0441	16.0153	15.7507	16.6788	15.4597	15.0756	NA	NA	16.1203	NA	NA	NA	15.0326	15.3356	15.5736	14.5589	15.9217	15.9061	16.0711	12.9639	NA	NA	16.2707	NA	15.8982	16.609	15.9704
BAZ1B_S1342_M1	BAZ1B	Homo sapiens	Tyrosine-protein kinase BAZ1B	Q9UIG0	BAZ1B_HUMAN	15.7998	15.1714	16.1127	16.2059	15.8874	15.8616	14.6682	15.8757	15.4857	15.0497	15.964	14.6644	14.5888	15.5924	14.7745	15.1511	14.5837	14.6209	15.0968	15.1881	15.2748	14.5413	14.7012	14.4154	14.5157	15.2823	14.9117	14.2319	15.078	14.7173	14.8166	14.3997	14.2006	14.5456	14.5583	16.1588	15.0246	14.7025	15.3104	14.6942	14.2326	15.1403	15.2516	14.7973
BAZ1B_S1468_M1	BAZ1B	Homo sapiens	Tyrosine-protein kinase BAZ1B	Q9UIG0	BAZ1B_HUMAN	17.8673	17.2986	17.71	17.9999	17.5141	17.985	18.2972	18.2989	19.1561	18.8836	19.5204	18.665	16.8682	19.3903	16.9659	18.8741	17.4182	17.6091	17.6951	17.9773	19.4574	19.0052	19.029	18.7184	17.1534	19.3381	16.7074	17.4939	16.9904	16.6412	18.1802	17.9086	18.346	18.5705	19.1133	19.4917	18.4095	17.0931	16.9572	17.0708	17.4592	17.4021	19.1686	19.439
BAZ1B_S158_M2	BAZ1B	Homo sapiens	Tyrosine-protein kinase BAZ1B	Q9UIG0	BAZ1B_HUMAN	11.3059	10.8567	NA	11.7743	10.8379	NA	NA	10.7551	11.7996	12.1699	NA	11.6139	NA	9.79047	NA	NA	NA	NA	NA	10.7074	10.7827	9.70012	NA	NA	NA	NA	NA	NA	NA	NA	10.3467	NA	9.89412	11.1164	9.98604	9.67782	NA	NA	NA	10.729	NA	NA	NA	NA
BAZ1B_S160_M2	BAZ1B	Homo sapiens	Tyrosine-protein kinase BAZ1B	Q9UIG0	BAZ1B_HUMAN	11.3059	10.8567	NA	11.7743	10.8379	NA	NA	10.7551	11.7996	12.1699	NA	11.6139	NA	9.79047	NA	NA	NA	NA	NA	10.7074	10.7827	9.70012	NA	NA	NA	NA	NA	NA	NA	NA	10.3467	NA	9.89412	11.1164	9.98604	9.67782	NA	NA	NA	10.729	NA	NA	NA	NA
BAZ1B_S166_M2	BAZ1B	Homo sapiens	Tyrosine-protein kinase BAZ1B	Q9UIG0	BAZ1B_HUMAN	13.4956	NA	NA	NA	NA	13.1368	12.7362	12.8794	NA	NA	14.3157	NA	NA	NA	NA	NA	NA	NA	NA	NA	NA	14.8591	13.9859	NA	NA	NA	NA	NA	NA	10.1041	13.7934	NA	NA	13.6418	NA	12.8871	NA	NA	NA	NA	NA	NA	NA	NA
BAZ1B_S167_M2	BAZ1B	Homo sapiens	Tyrosine-protein kinase BAZ1B	Q9UIG0	BAZ1B_HUMAN	13.4956	NA	NA	NA	NA	13.1368	12.7362	12.8794	NA	NA	14.3157	NA	NA	NA	NA	NA	NA	NA	NA	NA	NA	14.8591	13.9859	NA	NA	NA	NA	NA	NA	10.1041	13.7934	NA	NA	13.6418	NA	12.8871	NA	NA	NA	NA	NA	NA	NA	NA
BAZ1B_S329_M1	BAZ1B	Homo sapiens	Tyrosine-protein kinase BAZ1B	Q9UIG0	BAZ1B_HUMAN	NA	NA	NA	NA	NA	NA	NA	NA	12.9174	14.0275	NA	14.0555	13.0685	13.3701	NA	13.0548	13.4609	NA	NA	13.4697	NA	13.3506	13.6711	NA	NA	NA	NA	NA	NA	NA	13.1969	13.0777	12.9453	NA	NA	14.3885	12.9766	NA	NA	13.6162	13.2947	NA	13.9764	NA
BAZ1B_S330_M1	BAZ1B	Homo sapiens	Tyrosine-protein kinase BAZ1B	Q9UIG0	BAZ1B_HUMAN	NA	13.9483	14.1196	14.0518	13.893	13.9803	NA	NA	12.7688	NA	14.0609	14.0555	NA	NA	NA	13.0548	NA	13.4082	NA	NA	NA	NA	NA	NA	NA	12.9273	NA	NA	12.9908	13.3959	NA	NA	NA	NA	NA	14.3885	NA	NA	NA	NA	13.2947	NA	NA	13.7883
BAZ1B_S349_M1	BAZ1B	Homo sapiens	Tyrosine-protein kinase BAZ1B	Q9UIG0	BAZ1B_HUMAN	18.5651	18.7106	19.0746	18.0881	18.1249	17.1649	17.714	17.8709	16.5122	18.5305	18.0851	18.073	18.3975	18.1577	18.4243	18.365	17.638	18.4194	18.1272	19.1776	17.8088	18.0274	18.4539	17.5446	18.2729	18.0219	17.624	18.3217	19.0925	18.5165	18.0855	18.1404	17.9568	17.9522	18.4992	18.9896	18.0795	18.2647	18.5005	18.1044	18.1593	17.8492	18.6781	18.3621
BAZ1B_S361_M1	BAZ1B	Homo sapiens	Tyrosine-protein kinase BAZ1B	Q9UIG0	BAZ1B_HUMAN	15.728	15.2619	15.514	14.5834	15.7231	NA	14.9522	NA	NA	14.0908	13.753	14.8318	NA	14.6633	NA	NA	NA	14.3642	13.2961	NA	13.1018	NA	NA	NA	NA	14.3665	NA	NA	NA	NA	NA	NA	NA	NA	NA	NA	NA	NA	13.8558	NA	13.515	13.858	14.6943	13.9672
BAZ1B_S705_M2	BAZ1B	Homo sapiens	Tyrosine-protein kinase BAZ1B	Q9UIG0	BAZ1B_HUMAN	11.6112	10.2045	11.3252	NA	NA	10.881	NA	9.80967	NA	10.9661	11.3014	NA	NA	NA	NA	NA	NA	10.1037	9.99495	9.99892	NA	9.729	NA	NA	NA	NA	NA	NA	NA	NA	NA	NA	NA	NA	NA	NA	NA	NA	NA	NA	NA	NA	NA	NA
BAZ1B_S708_M2	BAZ1B	Homo sapiens	Tyrosine-protein kinase BAZ1B	Q9UIG0	BAZ1B_HUMAN	11.6112	10.2045	11.3252	NA	NA	10.881	NA	9.80967	NA	10.9661	11.3014	NA	NA	NA	NA	NA	NA	10.1037	9.99495	9.99892	NA	9.729	NA	NA	NA	NA	NA	NA	NA	NA	NA	NA	NA	NA	NA	NA	NA	NA	NA	NA	NA	NA	NA	NA
BAZ1B_Y952_M1	BAZ1B	Homo sapiens	Tyrosine-protein kinase BAZ1B	Q9UIG0	BAZ1B_HUMAN	14.7228	NA	NA	NA	NA	NA	14.1391	NA	15.2843	NA	NA	NA	NA	NA	NA	NA	NA	NA	NA	NA	NA	15.7061	15.4116	14.8226	NA	NA	NA	NA	NA	NA	13.9965	14.1204	NA	15.4232	NA	NA	NA	NA	NA	NA	NA	13.8782	15.0956	NA
BAZ2A_S1770_M1	BAZ2A	Homo sapiens	Bromodomain adjacent to zinc finger domain protein 2A	Q9UIF9	BAZ2A_HUMAN	16.9032	16.7967	17.1771	16.9403	16.1806	16.1172	16.4308	16.8943	16.9639	15.6712	16.6187	15.7075	17.2612	17.5709	15.9691	17.5392	15.8841	16.8021	16.5558	17.0421	17.7614	16.6849	16.4838	16.8128	16.7218	16.8471	15.903	16.1817	14.8001	16.0337	16.6155	15.9962	15.9015	16.0187	15.9825	17.2223	17.0985	16.8864	16.2964	16.406	15.5245	16.3912	17.2552	17.4368
BAZ2A_S1783_M1	BAZ2A	Homo sapiens	Bromodomain adjacent to zinc finger domain protein 2A	Q9UIF9	BAZ2A_HUMAN	16.4835	NA	15.8843	NA	16.0838	15.8383	15.8966	NA	NA	NA	NA	15.6289	15.9959	16.7623	15.632	16.9873	15.4266	16.0204	NA	NA	NA	16.9708	16.7317	16.9541	NA	16.5048	15.5815	16.112	15.8689	NA	15.7656	16.2959	16.5323	16.4833	16.1204	NA	16.8345	15.653	NA	15.9988	NA	NA	NA	16.6688
BAZ2A_S509_M1	BAZ2A	Homo sapiens	Bromodomain adjacent to zinc finger domain protein 2A	Q9UIF9	BAZ2A_HUMAN	NA	NA	NA	NA	15.2499	14.9887	NA	14.5719	NA	14.5283	14.1475	NA	NA	NA	NA	NA	14.1255	NA	NA	NA	NA	NA	NA	NA	NA	NA	NA	NA	NA	NA	NA	NA	NA	NA	NA	NA	NA	NA	NA	NA	NA	NA	NA	NA
BAZ2A_T1399_M1	BAZ2A	Homo sapiens	Bromodomain adjacent to zinc finger domain protein 2A	Q9UIF9	BAZ2A_HUMAN	NA	NA	14.5198	13.9512	15.121	15.0048	14.7396	NA	NA	NA	15.3678	15.0004	13.996	14.9984	13.8547	NA	NA	13.9306	NA	14.0045	14.7531	NA	14.5031	NA	NA	15.1806	NA	NA	14.374	13.6706	NA	13.9634	13.4223	NA	14.7111	15.1989	NA	NA	13.7379	NA	14.2254	NA	15.0303	NA
BBX_S183_M1	BBX	Homo sapiens	HMG box transcription factor BBX	Q8WY36	BBX_HUMAN	12.9543	13.6702	12.8221	13.336	14.5088	14.8352	13.1275	13.4491	13.2636	14.1497	13.4518	14.0775	12.639	NA	NA	NA	13.9824	14.0505	14.4937	10.9911	12.8032	NA	NA	NA	12.1397	NA	NA	NA	NA	NA	14.3693	12.1667	NA	NA	11.3846	12.7749	NA	NA	NA	13.2723	NA	NA	12.1826	10.064
BBX_S704_M1	BBX	Homo sapiens	HMG box transcription factor BBX	Q8WY36	BBX_HUMAN	NA	NA	13.2663	13.8898	13.6458	13.2367	14.1257	13.9487	11.7801	12.7888	12.9087	13.222	13.7854	13.257	NA	13.4279	NA	13.7497	NA	12.8613	13.0049	NA	12.6422	NA	13.1742	NA	13.4464	NA	13.3582	13.5776	13.3215	NA	NA	NA	12.2327	13.0934	13.4944	NA	13.6212	12.6823	13.5411	13.3404	13.106	NA
BBX_S844_M1	BBX	Homo sapiens	HMG box transcription factor BBX	Q8WY36	BBX_HUMAN	13.9905	14.0597	14.4826	15.0479	14.234	15.1995	13.8288	NA	14.3228	13.0693	14.6356	NA	11.7469	13.1519	NA	10.6089	NA	13.1073	NA	NA	NA	NA	NA	NA	NA	NA	NA	NA	NA	NA	NA	NA	NA	NA	NA	NA	13.1803	NA	11.6713	NA	NA	NA	NA	NA
BCKDHA_S371_M2	;BCKDHA	Homo sapiens	2-oxoisovalerate dehydrogenase subunit alpha;2-oxoisovalerate dehydrogenase subunit alpha, mitochondrial	F5H5P2;P12694	F5H5P2_HUMAN;ODBA_HUMAN	15.998	NA	16.0142	NA	16.2467	15.5598	NA	NA	NA	15.6355	16.561	15.5799	NA	16.4214	NA	NA	NA	NA	NA	16.4435	15.2548	15.8891	NA	NA	NA	NA	NA	NA	NA	NA	16.607	NA	NA	NA	NA	NA	NA	NA	NA	NA	NA	NA	NA	15.3627
BCKDHA_Y379_M2	;BCKDHA	Homo sapiens	2-oxoisovalerate dehydrogenase subunit alpha;2-oxoisovalerate dehydrogenase subunit alpha, mitochondrial	F5H5P2;P12694	F5H5P2_HUMAN;ODBA_HUMAN	15.998	NA	16.0142	NA	16.2467	15.5598	NA	NA	NA	15.6355	16.561	15.5799	NA	16.4214	NA	NA	NA	NA	NA	16.4435	15.2548	15.8891	NA	NA	NA	NA	NA	NA	NA	NA	16.607	NA	NA	NA	NA	NA	NA	NA	NA	NA	NA	NA	NA	15.3627
BCKDK_S31_M1	BCKDK	Homo sapiens	[3-methyl-2-oxobutanoate dehydrogenase [lipoamide]] kinase, mitochondrial	O14874	BCKD_HUMAN	19.7392	19.0831	18.9676	19.8581	19.7413	19.0513	18.7527	18.9628	19.6755	19.6217	19.0639	19.1365	18.471	19.2882	19.0292	19.6167	19.0127	18.9289	18.4978	18.5592	18.7133	18.6528	18.916	19.0189	18.7508	19.33	18.5639	18.9208	18.0558	18.5225	18.4837	18.8759	NA	18.8997	NA	18.1264	18.8768	18.7377	18.4645	19.0956	18.6217	18.311	18.3808	18.4964
BCKDK_T32_M1	BCKDK	Homo sapiens	[3-methyl-2-oxobutanoate dehydrogenase [lipoamide]] kinase, mitochondrial	O14874	BCKD_HUMAN	NA	18.4627	19.2888	NA	18.2004	18.9552	NA	NA	NA	NA	18.5363	NA	NA	NA	18.0125	NA	NA	17.2805	NA	17.6332	17.9326	NA	18.2976	NA	NA	18.4724	NA	18.0179	NA	17.4569	17.5041	NA	NA	NA	NA	NA	18.7164	18.5067	18.3362	NA	NA	18.6665	17.3945	NA
BCL10_S138_M1	BCL10	Homo sapiens	B-cell lymphoma/leukemia 10	O95999	BCL10_HUMAN	NA	NA	NA	15.1173	NA	15.6993	NA	NA	15.7617	NA	15.1094	NA	14.984	14.7914	13.9923	15.1453	13.4285	NA	NA	NA	15.5047	15.2438	15.1684	14.9248	14.7094	14.8458	NA	14.5676	NA	NA	NA	13.9674	14.5089	NA	14.5469	NA	14.8887	NA	NA	NA	NA	14.4122	14.4807	15.2249
BCL2L12_S113_M2	BCL2L12	Homo sapiens	Bcl-2-like protein 12	Q9HB09	B2L12_HUMAN	NA	NA	NA	NA	NA	15.2768	NA	15.0222	15.2762	13.9439	14.4676	NA	NA	15.2797	NA	NA	16.2867	15.6761	NA	15.9762	14.9002	15.7471	15.5964	NA	15.5261	15.7211	NA	NA	NA	NA	NA	15.9353	NA	16.0457	14.7092	14.6758	NA	15.6953	NA	NA	NA	NA	15.2704	NA
BCL2L12_S113_M3	BCL2L12	Homo sapiens	Bcl-2-like protein 12	Q9HB09	B2L12_HUMAN	15.8313	15.8886	15.8144	16.0097	16.5152	16.3067	15.417	15.6619	16.3998	15.3024	15.7433	15.7368	16.3182	15.1981	NA	15.6376	16.3455	15.8369	15.9695	16.3706	15.2536	16.1421	16.0282	15.6727	15.6439	15.8303	16.0696	16.2961	15.6507	16.0576	15.6586	17.1717	16.7796	16.9185	15.4335	15.0916	15.8428	15.7523	15.6545	15.8318	16.1467	16.3627	15.6218	16.1996
BCL2L12_S121_M3	BCL2L12	Homo sapiens	Bcl-2-like protein 12	Q9HB09	B2L12_HUMAN	15.8313	15.8886	15.8144	16.0097	16.5152	16.3067	15.417	15.6619	16.3998	15.3024	15.7433	15.7368	16.3182	15.1981	NA	15.6376	16.3455	15.8369	15.9695	16.3706	15.2536	16.1421	16.0282	15.6727	15.6439	15.8303	16.0696	16.2961	15.6507	16.0576	15.6586	17.1717	16.7796	16.9185	15.4335	15.0916	15.8428	15.7523	15.6545	15.8318	16.1467	16.3627	15.6218	16.1996
BCL2L12_S242_M1	BCL2L12	Homo sapiens	Bcl-2-like protein 12	Q9HB09	B2L12_HUMAN	19.4867	18.3675	19.3468	19.1317	19.1953	19.0313	18.1844	18.3515	18.9578	17.4315	18.6649	18.0324	18.3319	18.5744	18.1951	19.1422	18.0595	18.6116	18.5044	19.2398	18.317	18.1905	18.806	18.2502	18.2425	18.7378	18.1849	18.0707	18.5183	18.0698	18.4677	18.6261	18.3157	18.1072	18.2038	18.2059	18.8302	17.7472	18.4335	18.3047	18.4548	18.3735	18.5725	18.5465
BCL2L12_S273_M1	BCL2L12	Homo sapiens	Bcl-2-like protein 12	Q9HB09	B2L12_HUMAN	16.0439	15.8323	16.6403	16.5291	16.5395	16.7801	16.5371	16.3179	16.4256	15.9516	17.1829	16.1023	15.3195	16.0874	15.2263	16.3438	15.241	15.477	14.498	15.9139	16.1201	15.7252	15.6272	15.4344	15.0343	16.4249	15.2456	15.269	15.783	15.5895	15.7057	15.6156	15.6666	15.5752	15.9905	16.3394	16.219	14.7479	15.0638	15.0911	15.4039	14.2858	16.3421	15.9443
BCL2L12_T117_M2	BCL2L12	Homo sapiens	Bcl-2-like protein 12	Q9HB09	B2L12_HUMAN	NA	NA	NA	NA	NA	15.2768	NA	15.0222	15.2762	13.9439	14.4676	NA	NA	15.2797	NA	NA	16.2867	15.6761	NA	15.9762	14.9002	15.7471	15.5964	NA	15.5261	15.7211	NA	NA	NA	NA	NA	15.9353	NA	16.0457	14.7092	14.6758	NA	15.6953	NA	NA	NA	NA	15.2704	NA
BCL2L12_T117_M3	BCL2L12	Homo sapiens	Bcl-2-like protein 12	Q9HB09	B2L12_HUMAN	15.8313	15.8886	15.8144	16.0097	16.5152	16.3067	15.417	15.6619	16.3998	15.3024	15.7433	15.7368	16.3182	15.1981	NA	15.6376	16.3455	15.8369	15.9695	16.3706	15.2536	16.1421	16.0282	15.6727	15.6439	15.8303	16.0696	16.2961	15.6507	16.0576	15.6586	17.1717	16.7796	16.9185	15.4335	15.0916	15.8428	15.7523	15.6545	15.8318	16.1467	16.3627	15.6218	16.1996
BCL2L13_S441_M1	BCL2L13	Homo sapiens	Bcl-2-like protein 13	Q9BXK5	B2L13_HUMAN	NA	15.3169	NA	NA	16.2598	NA	NA	NA	NA	NA	NA	NA	15.1498	NA	NA	NA	NA	15.2047	NA	NA	NA	NA	NA	NA	14.2614	14.6141	NA	15.1542	NA	NA	NA	NA	NA	NA	15.6164	NA	NA	NA	NA	NA	NA	NA	NA	NA
BCL2L13_S444_M1	BCL2L13	Homo sapiens	Bcl-2-like protein 13	Q9BXK5	B2L13_HUMAN	14.947	NA	15.4881	15.5996	NA	15.4516	16.002	15.8206	NA	15.4762	14.9112	15.9605	15.1498	NA	NA	NA	NA	NA	15.1074	15.1134	14.2632	NA	15.0513	NA	NA	NA	NA	NA	NA	NA	NA	NA	NA	NA	NA	14.7692	NA	NA	NA	14.4028	15.1195	NA	15.2119	14.868
BCL3_S374_M1	BCL3	Homo sapiens	B-cell lymphoma 3 protein	P20749	BCL3_HUMAN	15.0874	14.565	15.236	14.8934	15.1442	15.0118	14.5218	14.6715	14.1747	NA	14.3143	NA	13.4743	NA	NA	13.8873	13.3071	13.4482	13.5214	13.9425	NA	NA	13.3306	NA	13.5178	14.1846	NA	NA	12.8118	12.7219	13.6889	NA	13.0133	NA	NA	NA	13.7744	12.5941	13.5453	13.7258	13.4015	NA	13.8784	13.6829
BCL9L_S118_M1	BCL9L	Homo sapiens	B-cell CLL/lymphoma 9-like protein	Q86UU0	BCL9L_HUMAN	NA	NA	NA	15.8155	16.7634	16.6568	15.754	NA	NA	NA	NA	NA	NA	NA	NA	NA	NA	16.6241	16.3124	16.1147	NA	16.106	15.8308	15.7338	NA	NA	NA	NA	NA	16.285	NA	NA	16.163	16.0456	15.2892	15.5941	NA	NA	NA	NA	16.216	15.9293	14.3809	15.5738
BCL9L_S21_M1	BCL9L	Homo sapiens	B-cell CLL/lymphoma 9-like protein	Q86UU0	BCL9L_HUMAN	15.0638	NA	15.2552	NA	13.8548	15.7521	NA	16.0604	16.023	15.7153	16.3787	15.665	NA	15.599	NA	15.1368	NA	NA	NA	15.3173	15.9125	15.7948	15.5928	15.0838	NA	15.3953	NA	NA	NA	NA	NA	NA	NA	NA	15.9057	15.9305	14.5845	NA	NA	NA	NA	NA	16.2397	15.7177
BCLAF1_S177_M1	BCLAF1	Homo sapiens	Bcl-2-associated transcription factor 1	Q9NYF8	BCLF1_HUMAN	22.2495	21.6534	22.3565	22.1604	22.1568	22.0899	21.9462	22.5321	21.8467	22.613	22.0413	22.3127	20.5094	20.8593	20.013	20.6451	20.8798	20.749	20.668	21.1049	21.572	20.7017	20.4936	20.1626	20.3923	20.356	19.8506	19.6899	20.4145	20.7702	20.5281	20.8018	19.9372	20.6889	21.0587	21.9835	20.3744	20.0279	20.634	20.5787	20.5956	20.7583	21.3087	20.8108
BCLAF1_S181_M1	BCLAF1	Homo sapiens	Bcl-2-associated transcription factor 1	Q9NYF8	BCLF1_HUMAN	NA	NA	15.8495	NA	NA	NA	16.2545	NA	NA	16.2992	16.412	16.8732	16.1723	NA	16.0527	16.3298	NA	15.9682	NA	NA	16.5933	16.2948	NA	16.294	NA	NA	NA	15.9248	NA	16.5166	NA	NA	NA	15.6196	17.0833	17.2363	NA	15.274	NA	NA	NA	NA	16.4923	16.4814
BCLAF1_S183_M1	BCLAF1	Homo sapiens	Bcl-2-associated transcription factor 1	Q9NYF8	BCLF1_HUMAN	16.6881	NA	16.2404	15.4115	16.5761	16.5395	16.7609	18.1728	16.4274	17.6421	17.2748	17.8665	NA	NA	NA	NA	15.9976	15.6115	NA	NA	16.5365	NA	15.4659	14.5087	NA	NA	NA	NA	NA	NA	15.9489	15.869	NA	15.2154	15.8496	15.8488	NA	NA	NA	NA	NA	NA	NA	15.8075
BCLAF1_S196_M1	BCLAF1	Homo sapiens	Bcl-2-associated transcription factor 1	Q9NYF8	BCLF1_HUMAN	15.4386	15.3022	15.5295	NA	16.7026	16.2399	16.4766	16.6167	15.0899	NA	NA	16.7821	13.6937	14.8668	NA	15.099	NA	15.7798	16.0038	15.6578	16.0105	15.7641	15.8585	NA	NA	NA	NA	NA	15.376	15.8701	16.0134	NA	15.1467	NA	16.1726	NA	14.6171	14.906	NA	NA	15.9068	NA	NA	15.6831
BCLAF1_S264_M2	BCLAF1	Homo sapiens	Bcl-2-associated transcription factor 1	Q9NYF8	BCLF1_HUMAN	NA	11.3757	NA	14.6679	NA	NA	NA	14.0516	14.7134	14.1081	14.5263	14.3108	NA	13.2519	NA	NA	NA	NA	NA	12.0866	14.3289	13.9316	13.6145	13.2858	NA	12.6839	NA	NA	NA	NA	12.3533	12.6796	NA	12.4509	15.0529	14.6745	NA	NA	NA	NA	NA	NA	14.68	NA
BCLAF1_S268_M1	BCLAF1	Homo sapiens	Bcl-2-associated transcription factor 1	Q9NYF8	BCLF1_HUMAN	17.331	16.693	17.6062	17.4806	16.3418	16.979	17.0305	17.6546	17.938	18.5783	18.5695	17.6118	15.6761	17.4494	15.0573	16.7572	15.5561	15.7413	15.9676	16.4185	17.5079	16.5705	17.0196	17.0298	15.5937	17.091	14.5234	15.8281	15.2871	15.1924	16.114	15.6141	15.4532	16.1168	18.0924	18.5532	16.2542	15.7437	15.6242	15.8491	15.8222	15.1877	17.6149	17.1525
BCLAF1_S268_M2	BCLAF1	Homo sapiens	Bcl-2-associated transcription factor 1	Q9NYF8	BCLF1_HUMAN	NA	11.3757	NA	14.6679	NA	NA	NA	14.0516	14.7134	14.1081	14.5263	14.3108	NA	13.2519	NA	NA	NA	NA	NA	12.0866	14.3289	13.9316	13.6145	13.2858	NA	12.6839	NA	NA	NA	NA	12.3533	12.6796	NA	12.4509	15.0529	14.6745	NA	NA	NA	NA	NA	NA	14.68	NA
BCLAF1_S297_M2	BCLAF1	Homo sapiens	Bcl-2-associated transcription factor 1	Q9NYF8	BCLF1_HUMAN	11.1223	11.4357	11.9595	11.7466	11.0672	12.2282	NA	11.8957	NA	11.9519	11.8842	NA	NA	9.21049	NA	NA	NA	NA	NA	NA	NA	NA	NA	NA	NA	9.36634	NA	NA	NA	NA	NA	NA	NA	NA	10.1169	10.7303	NA	NA	NA	NA	NA	NA	NA	NA
BCLAF1_S300_M2	BCLAF1	Homo sapiens	Bcl-2-associated transcription factor 1	Q9NYF8	BCLF1_HUMAN	11.1223	11.4357	11.9595	11.7466	11.0672	12.2282	NA	11.8957	NA	11.9519	11.8842	NA	NA	9.21049	NA	NA	NA	NA	NA	NA	NA	NA	NA	NA	NA	9.36634	NA	NA	NA	NA	NA	NA	NA	NA	10.1169	10.7303	NA	NA	NA	NA	NA	NA	NA	NA
BCLAF1_S385_M1	BCLAF1	Homo sapiens	Bcl-2-associated transcription factor 1	Q9NYF8	BCLF1_HUMAN	17.5935	17.871	NA	NA	NA	18.8388	NA	NA	18.7275	19.6083	20.0518	NA	NA	NA	NA	NA	NA	NA	NA	NA	NA	NA	17.3866	NA	NA	NA	NA	NA	NA	NA	NA	NA	NA	NA	NA	NA	NA	NA	NA	NA	NA	NA	NA	NA
BCLAF1_S397_M1	BCLAF1	Homo sapiens	Bcl-2-associated transcription factor 1	Q9NYF8	BCLF1_HUMAN	20.0973	17.4839	18.4923	18.2747	18.4596	18.0221	18.2423	18.6064	19.8123	19.5999	20.3684	20.0111	16.4027	18.0283	16.9986	17.624	18.4277	17.464	17.8392	17.71	18.781	18.2511	18.0275	17.565	17.2938	17.5591	16.6546	16.8882	16.5358	16.6468	17.5177	17.789	17.4516	18.2049	17.4815	16.8845	16.8002	16.9712	17.4447	16.7818	17.1427	17.3658	17.08	17.9051
BCLAF1_S397_M2	BCLAF1	Homo sapiens	Bcl-2-associated transcription factor 1	Q9NYF8	BCLF1_HUMAN	15.9818	13.5482	15.2172	14.3249	14.7051	14.5618	14.8737	15.1677	16.1776	16.1218	16.2528	16.2028	12.4211	14.405	NA	13.6946	15.6617	13.9852	14.8729	14.9202	15.2194	15.2052	14.6498	14.2368	NA	14.7775	12.8469	13.1941	12.9349	13.5137	14.8227	14.6705	14.4124	15.1508	14.8971	13.284	12.9195	14.1984	14.3265	14.3551	14.1571	15.3522	14.7712	14.5546
BCLAF1_S496_M1	BCLAF1	Homo sapiens	Bcl-2-associated transcription factor 1	Q9NYF8	BCLF1_HUMAN	19.8157	19.444	19.8269	19.3977	19.2622	19.6753	19.5825	19.6414	19.3161	20.0453	19.5816	20.0964	18.5651	19.1899	18.3686	18.6638	19.1621	18.7496	18.6823	19.0911	19.043	18.9153	19.1019	17.6726	18.3799	18.7709	18.0909	17.5569	18.2197	18.8971	18.6258	18.79	18.224	18.7407	19.4482	19.9081	18.4408	18.6353	18.5323	18.6682	18.631	18.632	19.4207	19.0412
BCLAF1_S512_M1	BCLAF1	Homo sapiens	Bcl-2-associated transcription factor 1	Q9NYF8	BCLF1_HUMAN	22.5487	22.3209	22.3656	22.5465	22.4126	22.2207	22.5989	23.147	21.5621	22.7339	22.5545	22.8239	21.6488	20.8611	20.8136	21.2715	21.1029	21.4631	21.1402	21.842	21.7021	20.6599	21.0822	20.3493	20.6088	20.6966	20.6236	20.3323	21.4744	21.5326	21.129	21.1964	20.3105	20.7189	21.2217	22.2146	21.3221	20.5429	21.2821	20.9414	21.5146	21.171	21.7754	21.0151
BCLAF1_S531_M1	BCLAF1	Homo sapiens	Bcl-2-associated transcription factor 1	Q9NYF8	BCLF1_HUMAN	24.1285	24.6712	24.661	25.0583	24.3887	24.3944	24.5872	24.9494	23.7495	24.3825	24.2405	24.4629	24.0183	23.4105	23.529	23.3317	23.6433	24.3373	23.9935	24.2531	24.1452	23.3616	23.4853	23.0265	22.9832	22.8898	22.453	23.212	24.199	24.207	23.4125	23.7508	23.0703	23.4121	23.1644	24.1037	23.9772	22.9272	23.2501	23.0598	24.0314	23.8168	23.6206	23.2835
BCLAF1_S648_M1	BCLAF1	Homo sapiens	Bcl-2-associated transcription factor 1	Q9NYF8	BCLF1_HUMAN	19.3979	19.7079	20.3143	19.5041	19.2075	19.4742	17.0893	17.4575	17.7168	16.461	17.5692	16.0085	19.1223	16.9972	19.0276	18.3953	18.4601	18.9343	19.1468	19.1921	17.1768	17.5996	18.2097	18.1809	19.3669	18.0355	18.2087	18.5512	18.6153	18.8984	17.8176	18.1388	17.7849	19.0814	16.1734	16.8045	18.8518	18.8593	19.0775	19.5374	19.0042	18.5746	15.954	17.3793
BCLAF1_S658_M1	BCLAF1	Homo sapiens	Bcl-2-associated transcription factor 1	Q9NYF8	BCLF1_HUMAN	22.2325	22.125	22.4049	22.0938	22.0986	21.9883	20.5066	21.3458	22.1295	20.3484	21.8699	20.5089	21.5524	21.7914	21.32	22.0418	21.8957	21.626	21.6662	21.9644	21.4176	21.4202	21.5616	21.2396	21.3547	21.6561	21.1927	22.0299	21.9549	21.5759	21.3678	21.7903	21.736	21.8162	20.486	21.1774	21.9054	21.3662	21.6448	21.7437	21.6631	21.7175	21.0719	21.3068
BCLAF1_S690_M1	BCLAF1	Homo sapiens	Bcl-2-associated transcription factor 1	Q9NYF8	BCLF1_HUMAN	14.4072	NA	14.9665	13.5727	15.4278	16.3579	15.514	16.0855	15.1767	15.3843	15.3186	15.3274	NA	14.031	NA	NA	NA	NA	NA	NA	15.7083	13.9874	NA	13.4082	NA	NA	NA	NA	NA	NA	NA	14.5478	NA	14.1287	NA	14.46	NA	NA	NA	NA	NA	NA	14.8974	13.9161
BCLAF1_S759_M1	BCLAF1	Homo sapiens	Bcl-2-associated transcription factor 1	Q9NYF8	BCLF1_HUMAN	NA	NA	NA	13.0229	NA	NA	NA	NA	NA	NA	NA	11.252	NA	NA	NA	11.3354	12.105	NA	NA	NA	11.7582	11.1863	11.6493	NA	NA	12.2338	NA	NA	10.5528	NA	NA	NA	NA	NA	10.9307	NA	NA	NA	NA	NA	11.3483	NA	11.6285	11.9045
BCLAF1_S760_M1	BCLAF1	Homo sapiens	Bcl-2-associated transcription factor 1	Q9NYF8	BCLF1_HUMAN	15.2224	14.596	NA	NA	14.1236	14.7563	13.4654	14.4019	14.8573	NA	14.5536	NA	NA	13.794	NA	NA	13.596	NA	14.3776	14.7536	NA	NA	NA	12.5061	NA	NA	NA	NA	NA	NA	12.9294	NA	NA	13.9326	NA	13.4073	NA	NA	NA	13.2066	NA	NA	NA	NA
BCLAF1_T190_M1	BCLAF1	Homo sapiens	Bcl-2-associated transcription factor 1	Q9NYF8	BCLF1_HUMAN	NA	15.9157	NA	15.7799	NA	NA	NA	NA	NA	NA	NA	NA	15.005	15.402	NA	15.441	15.9311	15.7669	15.6502	16.5476	NA	15.6126	15.3949	NA	15.101	15.1877	NA	14.1029	14.882	15.2681	NA	NA	15.041	15.5509	15.5212	15.739	15.0843	14.7211	15.3622	NA	15.5061	15.7122	15.375	15.1437
BCLAF1_T402_M2	BCLAF1	Homo sapiens	Bcl-2-associated transcription factor 1	Q9NYF8	BCLF1_HUMAN	15.9818	13.5482	15.2172	14.3249	14.7051	14.5618	14.8737	15.1677	16.1776	16.1218	16.2528	16.2028	12.4211	14.405	NA	13.6946	15.6617	13.9852	14.8729	14.9202	15.2194	15.2052	14.6498	14.2368	NA	14.7775	12.8469	13.1941	12.9349	13.5137	14.8227	14.6705	14.4124	15.1508	14.8971	13.284	12.9195	14.1984	14.3265	14.3551	14.1571	15.3522	14.7712	14.5546
BCLAF1_T489_M1	BCLAF1	Homo sapiens	Bcl-2-associated transcription factor 1	Q9NYF8	BCLF1_HUMAN	NA	NA	NA	NA	NA	NA	NA	NA	14.3358	NA	NA	NA	15.7768	NA	14.6905	NA	14.9063	NA	15.0614	13.2718	NA	14.7188	NA	NA	NA	NA	NA	NA	NA	NA	15.1102	13.5203	14.355	14.6875	NA	15.7319	NA	NA	NA	14.8335	NA	14.8785	15.6431	NA
BCLAF1_T494_M1	BCLAF1	Homo sapiens	Bcl-2-associated transcription factor 1	Q9NYF8	BCLF1_HUMAN	19.1402	NA	19.1388	17.4217	16.5136	NA	NA	NA	NA	NA	NA	NA	16.2503	NA	15.3349	NA	16.2248	NA	NA	16.8777	NA	16.6443	NA	16.136	16.3226	NA	15.9554	15.375	15.5336	15.7374	NA	15.9522	15.388	16.8933	NA	NA	16.5784	16.0711	16.4145	16.4597	15.5943	16.6912	17.5958	17.1561
BCLAF1_Y892_M1	BCLAF1	Homo sapiens	Bcl-2-associated transcription factor 1	Q9NYF8	BCLF1_HUMAN	NA	13.5461	NA	13.0121	14.8646	14.5255	NA	NA	NA	NA	15.6268	NA	NA	13.9661	13.4168	14.9786	13.8509	13.0313	NA	NA	14.1128	NA	NA	NA	NA	13.4955	NA	13.3735	NA	12.6491	13.6525	13.4065	NA	NA	NA	NA	NA	NA	NA	NA	NA	13.6685	NA	15.4075
BCOR_S423_M1	BCOR	Homo sapiens	BCL-6 corepressor	Q6W2J9	BCOR_HUMAN	NA	14.6961	14.4214	NA	NA	15.3041	15.1352	15.9137	NA	15.9609	15.2617	15.8966	NA	15.1637	NA	NA	NA	NA	NA	NA	NA	NA	NA	NA	14.9321	NA	13.8325	NA	NA	NA	14.5993	NA	NA	NA	NA	15.4447	NA	NA	NA	NA	14.5652	NA	15.5519	NA
BCR_S1039_M1	BCR	Homo sapiens	Breakpoint cluster region protein	P11274	BCR_HUMAN	14.9247	14.7277	15.1365	14.212	15.8351	16.6341	16.3239	16.7254	16.8033	15.891	17.1909	15.8645	14.3354	14.6549	NA	14.9152	15.4138	15.3791	15.2207	14.7327	16.1094	14.7025	15.172	14.6971	15.0282	14.8094	15.0283	NA	15.1231	15.4064	15.7126	15.8036	15.0153	15.344	14.5773	14.7753	15.0223	14.835	15.1341	14.4962	14.4766	15.296	15.2814	14.7029
BCR_S1264_M1	BCR	Homo sapiens	Breakpoint cluster region protein	P11274	BCR_HUMAN	NA	NA	NA	13.0056	12.8456	13.3295	13.2701	13.5894	13.9096	13.8882	13.1625	13.3087	NA	NA	NA	NA	NA	NA	NA	NA	NA	NA	NA	NA	NA	NA	NA	NA	NA	NA	NA	NA	NA	NA	NA	13.4615	NA	NA	NA	NA	NA	NA	13.7444	12.8306
BEGAIN_S246_M1	BEGAIN	Homo sapiens	Brain-enriched guanylate kinase-associated protein	Q9BUH8	BEGIN_HUMAN	11.7706	NA	NA	11.747	NA	11.9116	NA	NA	13.4277	12.7875	13.6917	12.5208	NA	13.3983	NA	13.3562	NA	NA	NA	12.7911	14.0657	13.2222	12.9018	12.9153	NA	13.2839	NA	NA	NA	NA	11.9418	12.146	12.2664	12.5016	13.3449	14.372	12.1686	NA	NA	NA	NA	NA	14.1536	13.6757
BET1_S50_M1	BET1	Homo sapiens	BET1 homolog	O15155	BET1_HUMAN	NA	NA	NA	14.8137	15.4227	15.9997	15.6815	15.9056	14.7702	15.2894	15.0303	15.6707	NA	NA	NA	NA	14.1719	15.1568	15.3524	NA	14.4278	NA	14.8602	NA	NA	NA	NA	NA	NA	NA	NA	NA	NA	NA	15.192	15.133	NA	NA	NA	NA	NA	14.8431	15.1155	14.759
BET1L_S9_M1	BET1L	Homo sapiens	BET1-like protein	Q9NYM9	BET1L_HUMAN	18.1622	18.1861	18.3204	17.8858	18.5047	18.4517	17.9971	16.0853	16.4394	15.677	16.161	15.9899	15.7957	15.8565	15.6889	16.3608	15.6264	15.511	15.7145	15.9169	16.1191	15.947	16.0039	16.191	15.9598	15.8728	15.8003	16.0547	15.7708	15.7893	15.6804	15.9164	15.7543	15.9825	15.2286	15.6856	16.4689	15.6441	15.602	15.8104	17.0841	15.778	15.4937	15.8249
BHMT2_S321_M1	BHMT2	Homo sapiens	S-methylmethionine--homocysteine S-methyltransferase BHMT2	Q9H2M3	BHMT2_HUMAN	13.3328	13.9697	13.912	13.5376	13.9998	13.3153	14.3054	13.5836	NA	NA	11.0877	NA	NA	12.2898	NA	12.396	11.4737	NA	12.7203	NA	NA	NA	NA	NA	12.2625	12.2143	NA	NA	NA	NA	NA	NA	NA	NA	NA	NA	13.3283	12.2114	12.7492	12.7476	12.214	12.454	11.5174	NA
BICD1_S548_M2	BICD1	Homo sapiens	Protein bicaudal D homolog 1	Q96G01	BICD1_HUMAN	14.2176	NA	NA	19.2659	18.3534	14.7968	14.6974	17.8788	19.2534	18.3349	19.3543	18.3889	18.2368	13.9845	NA	NA	14.4189	NA	18.1657	17.6741	19.3929	18.1059	19.076	18.7888	17.2431	NA	14.8863	NA	NA	NA	15.6481	18.525	18.7673	18.85	18.7282	19.2992	16.3399	13.6083	17.6846	17.5765	17.7372	13.9307	18.8773	19.0577
BICD1_S560_M2	BICD1	Homo sapiens	Protein bicaudal D homolog 1	Q96G01	BICD1_HUMAN	14.2176	NA	NA	19.2659	18.3534	14.7968	14.6974	17.8788	19.2534	18.3349	19.3543	18.3889	18.2368	13.9845	NA	NA	14.4189	NA	18.1657	17.6741	19.3929	18.1059	19.076	18.7888	17.2431	NA	14.8863	NA	NA	NA	15.6481	18.525	18.7673	18.85	18.7282	19.2992	16.3399	13.6083	17.6846	17.5765	17.7372	13.9307	18.8773	19.0577
BICD2_S582_M1	BICD2	Homo sapiens	Protein bicaudal D homolog 2	Q8TD16	BICD2_HUMAN	16.5362	16.8277	16.9655	16.6975	16.5769	17.0719	16.2355	15.5934	16.0353	15.1535	16.7158	15.0122	16.0314	15.246	14.4054	16.0277	14.8643	15.8627	15.4418	15.4101	15.5109	14.8063	15.256	15.1328	15.2194	15.2294	13.5965	14.4487	15.7246	15.7818	15.0834	14.9781	14.5943	14.9324	14.2817	15.2339	16.189	14.8584	16.0101	14.9042	15.6397	15.3837	14.7819	14.9004
BICD2_S823_M1	BICD2	Homo sapiens	Protein bicaudal D homolog 2	Q8TD16	BICD2_HUMAN	NA	13.9581	14.0113	13.5683	13.5464	14.1277	13.1108	14.1227	14.1842	14.6477	14.3284	15.0503	NA	13.8236	13.5901	12.6238	13.5387	NA	13.8052	13.9049	13.0465	14.5337	14.324	13.8608	12.3943	14.0613	13.3679	12.6448	13.4186	13.8098	13.882	NA	13.8133	14.2625	14.4708	14.4135	NA	13.5852	13.7437	NA	13.512	NA	13.8249	12.9963
BIN1_S296_M2	BIN1	Homo sapiens	Myc box-dependent-interacting protein 1	O00499	BIN1_HUMAN	NA	NA	NA	NA	NA	NA	NA	NA	15.3754	14.6748	15.2847	NA	NA	NA	NA	NA	12.3777	12.8186	NA	NA	14.2399	NA	NA	NA	NA	NA	NA	NA	NA	NA	NA	NA	NA	NA	NA	NA	NA	NA	NA	NA	NA	NA	14.1635	NA
BIN1_S298_M1	BIN1	Homo sapiens	Myc box-dependent-interacting protein 1	O00499	BIN1_HUMAN	NA	NA	NA	NA	NA	15.9712	16.1127	15.3066	17.3522	16.2185	16.8135	NA	NA	NA	NA	15.2565	NA	NA	NA	NA	NA	NA	NA	NA	NA	NA	NA	NA	NA	NA	NA	NA	NA	NA	NA	NA	NA	NA	NA	NA	NA	NA	NA	NA
BIN1_S298_M2	BIN1	Homo sapiens	Myc box-dependent-interacting protein 1	O00499	BIN1_HUMAN	15.9327	NA	NA	NA	NA	NA	NA	NA	17.2399	16.4585	17.144	NA	NA	NA	NA	NA	14.2369	14.6779	NA	NA	16.0636	NA	NA	NA	NA	NA	NA	NA	NA	NA	NA	NA	NA	NA	16.1627	NA	NA	NA	NA	NA	NA	NA	16.0946	NA
BIN1_S331_M1	BIN1	Homo sapiens	Myc box-dependent-interacting protein 1	O00499	BIN1_HUMAN	16.6535	15.7127	16.3148	16.4342	16.9502	17.5742	18.2104	18.1926	18.4828	18.3541	19.0108	17.8121	15.1671	17.863	14.7365	17.2088	NA	15.8216	NA	15.7526	18.2951	17.1453	16.7995	16.6969	NA	17.0987	NA	14.6682	15.1434	14.9762	16.041	15.0667	15.6123	15.9692	17.5527	18.4914	16.7516	NA	NA	NA	14.7297	NA	17.7974	17.4499
BLM_S336_M1	BLM	Homo sapiens	Bloom syndrome protein	P54132	BLM_HUMAN	14.0113	NA	13.9959	NA	14.1011	14.8208	NA	NA	NA	15.606	NA	15.7719	NA	13.7524	NA	NA	NA	15.1045	NA	NA	15.0747	NA	NA	NA	NA	NA	NA	NA	NA	NA	15.1717	NA	NA	NA	NA	15.6448	NA	NA	NA	13.9015	NA	15.4068	15.0354	15.3267
BLOC1S3_S65_M2	BLOC1S3	Homo sapiens	Biogenesis of lysosome-related organelles complex 1 subunit 3	Q6QNY0	BL1S3_HUMAN	NA	NA	NA	NA	NA	NA	NA	14.8201	15.5574	15.269	15.6106	15.9508	NA	15.2453	NA	13.9596	NA	NA	NA	NA	15.516	15.1377	15.9229	14.369	NA	14.3854	NA	NA	NA	NA	NA	NA	14.6031	NA	14.9848	15.3138	NA	NA	NA	NA	NA	NA	16.0203	15.9915
BLOC1S3_T63_M2	BLOC1S3	Homo sapiens	Biogenesis of lysosome-related organelles complex 1 subunit 3	Q6QNY0	BL1S3_HUMAN	NA	NA	NA	NA	NA	NA	NA	14.8201	15.5574	15.269	15.6106	15.9508	NA	15.2453	NA	13.9596	NA	NA	NA	NA	15.516	15.1377	15.9229	14.369	NA	14.3854	NA	NA	NA	NA	NA	NA	14.6031	NA	14.9848	15.3138	NA	NA	NA	NA	NA	NA	16.0203	15.9915
BLVRA_S230_M1	BLVRA	Homo sapiens	Biliverdin reductase A	P53004	BIEA_HUMAN	11.3329	NA	11.3553	11.3215	NA	11.0128	11.1413	10.8912	10.7728	NA	10.368	NA	11.6187	NA	NA	NA	NA	NA	NA	NA	NA	NA	NA	NA	NA	NA	NA	NA	NA	NA	NA	NA	NA	NA	NA	NA	NA	NA	NA	NA	10.9998	10.219	NA	NA
BMP2K_S1107_M1	BMP2K	Homo sapiens	BMP-2-inducible protein kinase	Q9NSY1	BMP2K_HUMAN	NA	NA	NA	NA	10.9662	NA	NA	13.2713	12.576	11.9851	13.3817	NA	NA	NA	NA	NA	NA	NA	NA	NA	NA	NA	NA	NA	NA	NA	NA	NA	NA	NA	NA	NA	NA	NA	NA	12.0069	NA	NA	NA	NA	NA	NA	11.3084	11.949
BMS1_S552_M1	BMS1	Homo sapiens	Ribosome biogenesis protein BMS1 homolog	Q14692	BMS1_HUMAN	16.4697	16.1206	17.0094	17.0131	16.7	16.8945	16.7975	17.0556	15.846	17.1969	16.5184	16.4672	15.9636	16.0801	16.085	15.8942	15.8909	16.0381	15.9312	16.1136	15.4177	16.0251	15.503	15.817	15.7193	15.9653	16.0061	15.6421	15.7996	15.9285	16.1897	16.2078	15.9161	15.471	16.0562	16.5773	15.9253	15.7642	16.0659	16.1521	16.0201	15.9469	16.1697	16.1802
BMS1_S639_M1	BMS1	Homo sapiens	Ribosome biogenesis protein BMS1 homolog	Q14692	BMS1_HUMAN	15.1182	NA	15.3592	15.3116	14.6696	15.2015	15.1524	16.1244	17.843	16.507	16.2924	14.9879	NA	NA	NA	NA	14.0978	NA	14.4763	13.8756	14.9258	14.0132	12.5571	NA	NA	NA	NA	NA	13.9642	13.5841	14.3004	12.9799	13.5955	NA	14.599	14.14	NA	NA	14.0522	NA	NA	14.1851	14.1358	14.3863
BNIP2_S114_M1	BNIP2	Homo sapiens	BCL2/adenovirus E1B 19 kDa protein-interacting protein 2	Q12982	BNIP2_HUMAN	15.7269	15.1406	15.4556	15.2528	15.8093	15.5518	15.8912	16.4148	17.1238	17.0893	16.7845	16.2699	15.1457	15.303	15.6896	14.0868	15.9089	15.792	16.0454	16.0623	16.0275	15.4694	16.362	NA	15.4281	15.3983	NA	NA	15.3104	15.4255	16.1792	15.9832	15.6929	15.9083	15.8123	15.3889	15.0732	NA	15.7138	15.1769	15.669	16.0253	16.1141	15.9241
BNIP3_S131_M1	BNIP3	Homo sapiens	BCL2/adenovirus E1B 19 kDa protein-interacting protein 3	Q12983	BNIP3_HUMAN	15.6062	14.5765	15.5684	14.6094	15.155	16.2109	15.836	15.2132	16.122	14.9151	15.4201	NA	NA	13.3573	NA	NA	NA	NA	NA	13.5735	13.6243	12.3735	NA	11.4379	13.5841	13.811	NA	NA	NA	13.8345	13.3113	NA	NA	13.0378	NA	NA	NA	13.1778	NA	NA	NA	NA	NA	NA
BNIP3_S131_M2	BNIP3	Homo sapiens	BCL2/adenovirus E1B 19 kDa protein-interacting protein 3	Q12983	BNIP3_HUMAN	13.6951	13.0809	13.5865	13.2637	13.6651	NA	NA	NA	NA	NA	NA	14.3484	11.9225	NA	11.9198	NA	12.924	11.8554	NA	NA	NA	NA	NA	NA	NA	12.1259	11.8577	NA	NA	12.0716	NA	NA	11.7945	NA	NA	NA	NA	NA	NA	NA	11.434	NA	12.3175	12.3243
BNIP3_S135_M2	BNIP3	Homo sapiens	BCL2/adenovirus E1B 19 kDa protein-interacting protein 3	Q12983	BNIP3_HUMAN	13.6951	13.0809	13.5865	13.2637	13.6651	NA	NA	NA	NA	NA	NA	14.3484	11.9225	NA	11.9198	NA	12.924	11.8554	NA	NA	NA	NA	NA	NA	NA	12.1259	11.8577	NA	NA	12.0716	NA	NA	11.7945	NA	NA	NA	NA	NA	NA	NA	11.434	NA	12.3175	12.3243
BOD1L1_S1077_M1	BOD1L1	Homo sapiens	Biorientation of chromosomes in cell division protein 1-like 1	Q8NFC6	BD1L1_HUMAN	NA	NA	NA	NA	12.0464	14.2172	NA	12.9505	13.5972	14.2698	14.0885	13.5149	NA	NA	12.5704	12.8635	NA	13.5146	NA	13.9918	14.3964	13.2105	13.6733	13.0264	13.6016	NA	NA	NA	NA	NA	12.9078	NA	13.2031	12.3619	13.7577	15.3748	NA	NA	12.9691	12.951	NA	13.8907	13.9077	13.9791
BOD1L1_S1531_M1	BOD1L1	Homo sapiens	Biorientation of chromosomes in cell division protein 1-like 1	Q8NFC6	BD1L1_HUMAN	16.7342	16.751	16.9646	16.837	16.8569	16.9375	17.0884	17.8149	16.3461	17.3014	17.0879	16.9935	15.9576	16.0109	16.0241	15.8511	16.1732	16.5319	16.0906	16.5612	17.1475	16.0556	16.1763	15.8531	16.0608	16.1034	14.5785	15.5776	16.0491	16.2368	16.0948	16.3329	15.8028	16.1875	16.1128	16.3953	16.007	15.8783	16.1218	16.0349	16.3499	16.0576	16.7289	16.0663
BOD1L1_S2986_M1	BOD1L1	Homo sapiens	Biorientation of chromosomes in cell division protein 1-like 1	Q8NFC6	BD1L1_HUMAN	17.379	15.9208	16.6522	15.8857	15.9395	15.4178	15.1479	15.6045	16.0618	15.3777	16.2493	NA	14.8523	16.6312	16.2851	16.6527	16.6038	15.7307	16.3149	17.2163	16.458	16.6659	16.3039	16.0725	16.6422	17.2532	15.8848	16.27	14.6843	14.8361	16.2791	16.5499	16.523	16.7728	15.6724	13.7142	15.7306	16.4778	16.6156	16.9916	15.5626	16.5479	16.1006	16.4571
BOD1L1_S3019_M1	BOD1L1	Homo sapiens	Biorientation of chromosomes in cell division protein 1-like 1	Q8NFC6	BD1L1_HUMAN	15.9935	14.8137	NA	15.9568	15.5412	15.9047	15.5937	16.6116	16.815	16.5064	17.0369	16.3193	14.3515	14.1156	NA	NA	14.0716	14.7006	13.995	14.9795	16.2119	15.6117	15.6496	NA	NA	13.6361	NA	NA	NA	14.4687	14.4119	14.7726	14.494	15.4335	15.6703	16.4433	14.9141	13.2089	NA	NA	13.985	11.4625	15.7897	15.4547
BOD1L1_S482_M2	BOD1L1	Homo sapiens	Biorientation of chromosomes in cell division protein 1-like 1	Q8NFC6	BD1L1_HUMAN	14.6731	NA	NA	NA	NA	NA	14.7568	NA	14.4362	15.5474	NA	16.1949	NA	14.0988	NA	NA	14.4637	14.2779	NA	13.8878	14.2316	NA	14.6365	NA	NA	13.6555	NA	NA	NA	NA	NA	NA	NA	NA	NA	NA	NA	13.7679	NA	NA	NA	NA	NA	NA
BOD1L1_S484_M2	BOD1L1	Homo sapiens	Biorientation of chromosomes in cell division protein 1-like 1	Q8NFC6	BD1L1_HUMAN	14.6731	NA	NA	NA	NA	NA	14.7568	NA	14.4362	15.5474	NA	16.1949	NA	14.0988	NA	NA	14.4637	14.2779	NA	13.8878	14.2316	NA	14.6365	NA	NA	13.6555	NA	NA	NA	NA	NA	NA	NA	NA	NA	NA	NA	13.7679	NA	NA	NA	NA	NA	NA
BOD1L1_S537_M1	BOD1L1	Homo sapiens	Biorientation of chromosomes in cell division protein 1-like 1	Q8NFC6	BD1L1_HUMAN	15.2736	13.5179	13.4422	14.747	13.9537	NA	NA	14.845	14.752	15.119	14.6339	14.9956	14.1833	13.6021	NA	NA	14.2972	13.8792	13.9608	13.5967	NA	NA	14.2722	14.3409	14.1757	13.6593	13.8478	NA	NA	NA	14.0141	NA	NA	NA	14.9813	14.7804	NA	NA	NA	14.4864	NA	NA	14.3579	NA
BOP1_T106_M1	BOP1	Homo sapiens	Ribosome biogenesis protein BOP1	Q14137	BOP1_HUMAN	NA	NA	12.586	12.5096	NA	12.9171	12.3475	12.7339	12.4022	12.774	13.0413	12.0954	NA	NA	NA	NA	NA	NA	NA	NA	12.5822	13.0478	NA	NA	NA	NA	NA	NA	NA	12.1714	12.2563	NA	NA	12.7131	NA	13.5782	NA	NA	NA	NA	NA	NA	12.9815	13.0991
BORCS5_T77_M1	BORCS5	Homo sapiens	BLOC-1-related complex subunit 5	Q969J3	BORC5_HUMAN	13.3375	NA	NA	12.615	NA	12.8378	13.5902	NA	NA	13.178	12.9764	NA	NA	NA	11.8143	NA	NA	13.2259	12.7238	12.4727	12.9937	12.758	NA	NA	12.2629	NA	NA	NA	13.5936	12.7053	NA	NA	NA	NA	12.8503	NA	11.9924	NA	12.9148	NA	NA	NA	NA	NA
BORCS6_T196_M1	BORCS6	Homo sapiens	BLOC-1-related complex subunit 6	Q96GS4	BORC6_HUMAN	NA	NA	13.0721	NA	NA	NA	14.7918	14.9089	15.4956	14.5344	15.2198	NA	NA	NA	NA	NA	NA	NA	NA	NA	15.4278	14.7271	NA	NA	NA	NA	NA	NA	NA	NA	NA	NA	NA	13.6978	15.1653	15.6517	NA	NA	NA	NA	NA	13.6834	15.8172	15.259
BPTF_S216_M1	BPTF	Homo sapiens	Nucleosome-remodeling factor subunit BPTF	Q12830	BPTF_HUMAN	15.2412	15.5573	15.9974	15.533	15.4732	15.8402	15.9267	16.061	15.4232	15.396	16.2742	NA	14.7746	15.1056	NA	15.2691	NA	15.3108	NA	NA	15.8349	NA	NA	14.4356	NA	14.7892	NA	NA	14.7558	14.3053	14.5181	NA	NA	NA	NA	16.1213	15.1077	NA	NA	NA	14.7709	NA	15.2909	14.5509
BRAF_S151_M1	BRAF	Homo sapiens	Serine/threonine-protein kinase B-raf	P15056	BRAF_HUMAN	15.325	14.0772	15.01	NA	15.693	15.5892	14.8202	15.8146	15.7329	15.311	16.0183	15.1899	NA	15.0918	NA	14.7191	13.0502	13.7724	13.4899	15.1012	14.8616	15.2087	15.6743	15.5289	13.88	15.0938	12.2686	13.9685	12.4829	NA	14.1	14.1361	14.6496	15.0877	14.9092	15.714	15.2174	13.4614	NA	13.5865	13.3712	NA	15.0865	15.5942
BRAF_S446_M1	BRAF	Homo sapiens	Serine/threonine-protein kinase B-raf	P15056	BRAF_HUMAN	NA	14.9593	14.5414	14.7159	NA	14.491	15.1629	NA	15.4983	NA	15.9617	NA	NA	15.2809	NA	NA	NA	NA	NA	NA	NA	NA	NA	NA	NA	NA	NA	NA	NA	NA	NA	NA	NA	NA	NA	16.1498	NA	NA	NA	NA	NA	NA	NA	NA
BRAF_S447_M1	BRAF	Homo sapiens	Serine/threonine-protein kinase B-raf	P15056	BRAF_HUMAN	14.5766	NA	NA	NA	NA	NA	NA	NA	NA	NA	NA	NA	NA	NA	NA	15.4689	NA	NA	NA	NA	15.9603	15.2839	NA	15.4198	NA	15.3498	NA	NA	NA	NA	NA	NA	NA	NA	15.4543	NA	NA	NA	NA	NA	NA	NA	NA	15.5338
BRAF_S729_M1	BRAF	Homo sapiens	Serine/threonine-protein kinase B-raf	P15056	BRAF_HUMAN	17.4837	16.927	16.5726	17.1145	16.1429	17.3739	16.7286	17.0738	17.7711	16.5991	17.0776	16.4225	16.0552	17.7092	16.2747	16.6688	16.4655	15.3381	16.3321	NA	16.6935	16.9975	16.4004	16.351	NA	18.0783	15.5538	16.5269	NA	15.3132	16.8437	16.0927	16.2326	16.1803	16.0786	17.1613	16.824	16.3233	NA	15.8701	16.4315	16.3069	16.6526	17.1675
BRD1_S1052_M2	BRD1	Homo sapiens	Bromodomain-containing protein 1	O95696	BRD1_HUMAN	NA	15.83	NA	14.8546	NA	15.31	NA	14.1201	NA	NA	NA	16.4116	NA	NA	NA	NA	17.191	NA	16.7515	NA	NA	NA	NA	NA	16.2732	16.8952	15.7644	17.0324	16.6238	16.9631	16.2549	NA	NA	17.0837	NA	NA	NA	17.5223	16.7086	16.9921	16.5301	16.6892	NA	NA
BRD1_S1055_M2	BRD1	Homo sapiens	Bromodomain-containing protein 1	O95696	BRD1_HUMAN	NA	16.8609	NA	15.8225	NA	16.1003	NA	15.1509	17.2541	NA	NA	17.7665	17.6806	NA	NA	NA	18.3889	NA	17.9343	17.842	16.6928	NA	NA	17.2835	17.304	18.25	17.1145	18.0633	17.395	17.994	17.2858	NA	NA	18.4386	NA	NA	17.0851	18.5532	17.7394	18.023	17.8381	17.7201	NA	17.7616
BRD2_S298_M2	BRD2	Homo sapiens	Bromodomain-containing protein 2	P25440	BRD2_HUMAN	16.5888	16.399	16.7612	16.7164	17.1576	17.235	NA	17.6179	17.6601	17.8478	17.3222	18.0178	NA	16.7353	NA	15.4837	16.5741	15.7337	16.162	16.3986	16.808	16.8087	16.5995	15.7576	14.9726	16.3112	15.2394	15.0793	15.2337	NA	16.7364	17.1481	16.4238	16.8196	16.427	16.871	15.4625	15.4067	15.5642	15.6975	15.8021	15.7925	17.316	16.9684
BRD2_S301_M2	BRD2	Homo sapiens	Bromodomain-containing protein 2	P25440	BRD2_HUMAN	15.6725	15.6056	15.9678	15.8037	16.3642	16.3666	NA	16.8244	16.8667	16.932	16.5288	17.1004	NA	15.9901	NA	14.8978	15.7807	14.9402	15.3694	15.6052	16.001	16.0938	15.8628	15.1071	14.1792	15.6201	14.446	14.2859	14.281	NA	15.943	16.3547	15.6304	16.0083	15.6336	16.0776	14.7573	14.6132	14.7708	14.9041	15.0086	14.9991	16.5226	16.1882
BRD2_S633_M1	BRD2	Homo sapiens	Bromodomain-containing protein 2	P25440	BRD2_HUMAN	NA	15.9583	16.6607	NA	NA	NA	17.0918	18.0771	NA	NA	18.2693	NA	NA	17.2365	NA	NA	NA	NA	NA	NA	17.601	NA	NA	14.7108	NA	15.9007	NA	14.9592	NA	NA	NA	NA	NA	NA	NA	NA	15.5117	NA	NA	NA	15.6814	15.6607	16.1368	NA
BRD2_T629_M1	BRD2	Homo sapiens	Bromodomain-containing protein 2	P25440	BRD2_HUMAN	NA	NA	NA	NA	16.5121	NA	NA	16.505	16.0219	16.4159	16.2091	16.7645	NA	15.4014	14.76	NA	15.8354	16.3112	15.5882	NA	NA	NA	15.0608	NA	NA	NA	NA	NA	NA	15.0881	16.0993	14.991	NA	NA	NA	NA	16.6717	15.16	NA	NA	NA	15.3691	17.4384	NA
BRD2_Y631_M1	BRD2	Homo sapiens	Bromodomain-containing protein 2	P25440	BRD2_HUMAN	16.471	18.0084	17.6765	NA	NA	18.8394	NA	17.4535	NA	15.0502	NA	16.334	NA	17.174	NA	16.0888	10.1999	NA	NA	NA	16.7776	NA	16.2472	NA	14.9787	16.7247	14.0542	14.8837	NA	NA	NA	NA	14.607	NA	16.293	16.5599	NA	NA	14.7941	NA	15.4208	15.5067	17.8567	NA
BRD3_S261_M1	BRD3	Homo sapiens	Bromodomain-containing protein 3	Q15059	BRD3_HUMAN	NA	NA	NA	NA	NA	NA	NA	NA	NA	NA	17.5043	16.1203	NA	NA	17.9101	18.3957	NA	NA	NA	18.0793	18.6422	18.5793	NA	17.8651	17.5683	18.3851	17.0697	17.3749	17.4576	NA	18.0482	NA	18.0127	NA	NA	NA	18.0563	17.4653	NA	NA	17.124	17.1819	NA	NA
BRD3_S263_M1	BRD3	Homo sapiens	Bromodomain-containing protein 3	Q15059	BRD3_HUMAN	18.1347	17.8269	18.4163	18.2766	18.6308	18.2895	17.9217	18.6307	19.3357	18.7884	19.3569	18.6191	17.7181	18.3769	NA	18.5701	NA	17.8455	17.1389	18.5799	19.1367	18.8573	18.7239	17.3598	NA	18.9851	17.5543	NA	17.4866	16.9481	17.7962	18.2084	18.2187	18.3193	18.0276	18.6677	18.8781	NA	18.0618	18.4591	17.5638	17.4251	19.1405	18.9373
BRD3_S268_M1	BRD3	Homo sapiens	Bromodomain-containing protein 3	Q15059	BRD3_HUMAN	15.8602	NA	NA	NA	NA	NA	NA	NA	NA	NA	16.5257	NA	NA	NA	15.4641	15.2598	NA	NA	15.6761	NA	NA	15.5656	15.3788	NA	NA	NA	NA	14.8963	NA	NA	NA	NA	15.454	15.6016	15.1502	NA	NA	NA	NA	NA	NA	NA	NA	NA
BRD4_S1117_M1	BRD4	Homo sapiens	Bromodomain-containing protein 4	O60885	BRD4_HUMAN	NA	NA	15.0217	15.4689	NA	NA	15.2126	14.9993	15.6506	NA	14.9411	15.0362	NA	15.6763	NA	15.6537	16.7027	NA	15.9201	NA	15.6603	15.5905	15.4475	15.9446	NA	NA	NA	NA	NA	15.8025	15.6178	NA	16.178	15.5179	15.4234	15.4758	15.9554	16.9431	NA	16.5347	NA	NA	15.4866	15.6738
BRD4_S601_M1	BRD4	Homo sapiens	Bromodomain-containing protein 4	O60885	BRD4_HUMAN	17.2025	16.5579	16.9891	16.8876	17.2419	NA	16.9914	18.1787	16.86	17.9771	18.5945	19.2033	NA	16.0788	NA	15.8296	16.7064	NA	NA	16.5918	16.9956	15.9038	16.2984	15.2308	15.3501	NA	NA	NA	NA	NA	16.0064	16.0566	NA	16.1567	16.3869	16.7282	NA	NA	16.0987	15.7359	16.0439	16.3279	16.1543	16.5105
BRD9_S588_M1	BRD9	Homo sapiens	Bromodomain-containing protein 9	Q9H8M2	BRD9_HUMAN	NA	NA	NA	NA	13.6332	NA	13.776	NA	13.5356	13.5178	13.7512	NA	NA	NA	NA	NA	NA	NA	NA	13.7005	NA	NA	NA	NA	NA	NA	NA	NA	NA	NA	NA	NA	NA	NA	NA	14.0602	NA	NA	NA	NA	NA	NA	NA	NA
BRF1_S553_M1	BRF1	Homo sapiens	Transcription factor IIIB 90 kDa subunit	Q92994	TF3B_HUMAN	15.4538	15.6323	15.475	15.4807	15.5219	16.2892	15.6318	14.6563	15.1149	15.8889	16.2611	15.4678	15.3525	14.8751	13.706	16.0003	14.649	14.9805	15.0291	14.7675	15.2077	15.1992	14.9431	15.742	15.0769	15.1701	14.626	14.706	14.5094	14.6504	14.5923	14.7825	14.8881	14.5996	15.2946	14.8633	16.1679	14.9435	14.9184	15.0809	14.9702	14.6749	15.1144	16.1946
BRF1_T365_M1	BRF1	Homo sapiens	Transcription factor IIIB 90 kDa subunit	Q92994	TF3B_HUMAN	8.82171	10.0601	8.9281	10.5958	NA	NA	NA	10.8716	9.91355	12.2516	11.1475	12.2036	NA	NA	NA	9.24599	NA	NA	NA	NA	8.989	NA	NA	NA	NA	NA	NA	NA	NA	NA	NA	NA	NA	NA	9.80105	NA	NA	NA	NA	NA	NA	10.424	NA	NA
BRIX1_S261_M1	BRIX1	Homo sapiens	Ribosome biogenesis protein BRX1 homolog	Q8TDN6	BRX1_HUMAN	15.7667	15.7108	16.4353	15.3405	16.2127	15.4777	NA	15.3061	NA	13.3237	14.557	NA	15.7845	13.6889	14.4978	15.5641	NA	15.1375	14.7307	14.3026	13.4652	NA	14.3382	NA	15.1348	NA	14.5699	14.2317	15.5401	14.9898	14.6942	14.6659	13.7277	NA	NA	14.1891	16.3427	NA	15.7275	14.6408	15.605	14.9091	14.2724	NA
BRPF1_S860_M1	BRPF1	Homo sapiens	Peregrin	P55201	BRPF1_HUMAN	11.7228	NA	10.8599	NA	NA	NA	NA	NA	12.6078	12.0491	11.8347	11.9361	NA	NA	NA	NA	NA	NA	NA	NA	NA	NA	NA	NA	NA	NA	NA	NA	NA	NA	10.1068	NA	NA	NA	NA	NA	NA	NA	NA	NA	NA	NA	10.3131	NA
BRSK2_S489_M1	BRSK2	Homo sapiens	Serine/threonine-protein kinase BRSK2	Q8IWQ3	BRSK2_HUMAN	14.5304	13.9899	14.471	14.9266	14.6011	14.8236	14.4044	14.5442	14.4084	14.514	14.7333	13.6798	13.8245	14.0565	NA	14.5067	13.231	13.4808	NA	12.9158	13.8479	13.4492	12.829	NA	NA	14.2683	13.1517	13.8893	12.7063	NA	NA	12.9085	13.4313	NA	13.1745	13.752	14.279	13.1138	13.4013	13.3515	NA	13.0849	13.5291	NA
BTF3_S158_M1	BTF3	Homo sapiens	Transcription factor BTF3	P20290	BTF3_HUMAN	13.8475	NA	NA	14.5408	14.8241	13.9305	14.0006	NA	NA	NA	NA	NA	15.6526	12.6316	NA	NA	NA	NA	NA	NA	NA	NA	NA	NA	NA	13.8027	12.9052	NA	NA	NA	NA	12.7182	NA	NA	NA	NA	NA	13.8331	NA	NA	NA	NA	12.5055	NA
BUD13_S163_M2	BUD13	Homo sapiens	BUD13 homolog	Q9BRD0	BUD13_HUMAN	17.0974	15.0603	16.298	16.0884	15.5166	15.9069	17.1172	17.7714	18.496	18.3939	18.7666	18.1936	NA	17.6544	NA	16.7021	NA	14.9295	NA	16.0147	18.0184	17.4245	16.8934	16.4879	NA	17.2398	NA	NA	NA	NA	16.0653	15.709	16.0059	16.406	17.8659	18.2497	15.5346	NA	NA	NA	NA	13.3786	18.0817	17.9755
BUD13_S271_M1	BUD13	Homo sapiens	BUD13 homolog	Q9BRD0	BUD13_HUMAN	18.8716	18.9861	19.2255	19.1753	19.2447	19.0372	18.5171	18.7998	18.9805	17.9985	19.1627	18.0991	18.7596	18.5649	18.4264	19.0525	18.4024	18.7945	18.6498	18.8758	18.6606	18.5353	18.5729	18.4319	18.3789	18.6917	18.4412	18.4895	18.7597	18.7107	18.3078	18.7456	18.5977	18.5744	17.9363	18.5399	18.8146	18.0802	18.4756	18.586	18.6822	18.6278	18.5285	18.4938
BUD13_S325_M1	BUD13	Homo sapiens	BUD13 homolog	Q9BRD0	BUD13_HUMAN	NA	14.1165	15.9081	14.0222	NA	14.795	14.8938	15.9406	16.9944	16.4961	16.9185	15.4762	13.6406	14.4637	NA	13.9766	13.8367	14.3493	14.4531	NA	15.577	NA	14.227	14.322	NA	NA	NA	NA	NA	13.4134	14.2429	NA	NA	NA	14.949	15.2274	NA	NA	NA	NA	NA	NA	15.5319	14.4147
BUD13_T159_M2	BUD13	Homo sapiens	BUD13 homolog	Q9BRD0	BUD13_HUMAN	17.0974	15.0603	16.298	16.0884	15.5166	15.9069	17.1172	17.7714	18.496	18.3939	18.7666	18.1936	NA	17.6544	NA	16.7021	NA	14.9295	NA	16.0147	18.0184	17.4245	16.8934	16.4879	NA	17.2398	NA	NA	NA	NA	16.0653	15.709	16.0059	16.406	17.8659	18.2497	15.5346	NA	NA	NA	NA	13.3786	18.0817	17.9755
BYSL_S98_M1	BYSL	Homo sapiens	Bystin	Q13895	BYST_HUMAN	19.6227	19.377	19.6032	19.6573	19.7686	19.4096	18.8937	18.9732	19.4912	18.8094	19.6586	18.8729	19.1747	19.8024	18.9996	19.7825	20.0914	19.2379	19.8725	19.6033	19.2803	19.7169	19.5217	19.211	19.7926	20.2218	19.399	19.7496	19.1106	19.0329	19.692	19.6418	19.2404	19.5931	18.9314	18.7133	19.1936	19.7298	19.6562	19.9524	19.4735	19.9774	19.1426	19.7004
C12orf45_S15_M1	C12orf45	Homo sapiens	Uncharacterized protein C12orf45	Q8N5I9	CL045_HUMAN	NA	16.8207	17.0208	NA	16.7779	16.8502	16.9589	16.9115	NA	NA	16.3179	NA	NA	NA	NA	NA	NA	NA	NA	NA	NA	NA	NA	NA	NA	NA	NA	NA	NA	NA	NA	NA	NA	NA	NA	16.9519	NA	NA	NA	NA	NA	NA	NA	16.3032
C16orf87_S50_M1	C16orf87	Homo sapiens	UPF0547 protein C16orf87	Q6PH81	CP087_HUMAN	13.3825	13.2675	13.3934	13.6696	12.6638	13.788	12.7868	12.9579	13.3652	14.0373	12.7605	12.9096	11.9746	13.3563	12.8863	NA	12.7907	12.3827	12.2132	13.4078	12.6285	NA	12.3115	12.6765	11.489	12.3694	NA	11.4085	11.6449	NA	NA	NA	NA	12.7706	13.2287	14.1758	NA	12.2411	NA	NA	NA	NA	11.8823	NA
C17orf75_S18_M1	C17orf75	Homo sapiens	Protein Njmu-R1	Q9HAS0	NJMU_HUMAN	14.4322	14.1118	15.0993	NA	15.4894	15.3842	14.814	14.329	NA	NA	14.7213	NA	NA	14.1429	NA	NA	14.4927	14.3197	14.4317	NA	NA	NA	NA	NA	NA	14.3498	NA	NA	NA	13.9712	14.1902	14.0263	NA	14.7569	NA	13.3804	13.9969	14.1373	14.3019	NA	NA	14.3759	NA	NA
C18orf25_S143_M1	C18orf25	Homo sapiens	Uncharacterized protein C18orf25	Q96B23	CR025_HUMAN	NA	NA	NA	14.7808	NA	20.0793	NA	NA	11.7585	NA	22.842	NA	12.7623	NA	NA	12.7354	NA	NA	NA	NA	12.4869	NA	NA	NA	NA	13.1133	NA	NA	NA	NA	NA	NA	NA	13.6793	NA	NA	13.3238	12.5026	NA	NA	NA	12.935	NA	NA
C18orf25_S67_M1	C18orf25	Homo sapiens	Uncharacterized protein C18orf25	Q96B23	CR025_HUMAN	NA	NA	NA	NA	NA	NA	NA	NA	14.8693	NA	15.7173	15.2727	NA	NA	NA	NA	NA	NA	NA	NA	NA	NA	NA	NA	NA	NA	NA	NA	NA	NA	NA	NA	NA	NA	15.3462	15.2818	NA	NA	NA	NA	NA	NA	13.7161	NA
C1orf21_S93_M1	C1orf21	Homo sapiens	Uncharacterized protein C1orf21	Q9H246	CA021_HUMAN	NA	NA	NA	NA	15.3382	15.1525	15.132	NA	NA	NA	NA	NA	NA	14.1785	NA	14.3755	NA	NA	NA	NA	14.5723	NA	NA	14.018	NA	NA	NA	13.7044	NA	NA	NA	NA	14.2538	NA	NA	NA	13.5705	NA	NA	NA	14.3076	NA	15.1391	14.2425
C1orf21_S95_M1	C1orf21	Homo sapiens	Uncharacterized protein C1orf21	Q9H246	CA021_HUMAN	14.8316	NA	NA	NA	NA	NA	NA	NA	14.8038	14.08	14.5314	14.1392	NA	NA	NA	NA	13.4454	NA	NA	13.0479	NA	NA	NA	NA	NA	NA	NA	NA	NA	NA	NA	13.0566	NA	13.1556	NA	13.1627	NA	NA	NA	NA	NA	NA	NA	NA
C1orf226_S223_M1	C1orf226	Homo sapiens	Uncharacterized protein C1orf226	A1L170	CA226_HUMAN	NA	NA	NA	NA	NA	14.3143	NA	NA	NA	15.421	16.3077	NA	NA	14.5388	14.2745	14.6442	14.6405	NA	14.3411	NA	15.9591	15.343	15.3762	15.265	NA	14.922	NA	14.2765	NA	NA	14.3676	NA	15.0862	NA	15.1221	NA	NA	13.7922	14.2521	13.7342	NA	NA	NA	15.4564
C1orf52_S158_M1	C1orf52	Homo sapiens	UPF0690 protein C1orf52	Q8N6N3	CA052_HUMAN	18.2828	18.1898	18.6381	18.4684	18.5006	18.8728	18.7269	18.5343	18.7656	19.066	18.6586	18.5532	17.0048	18.0566	17.0164	17.0546	18.3136	17.9426	18.262	18.1656	18.6395	17.5061	17.644	16.97	17.3052	17.3331	16.654	16.4624	17.2586	17.8735	17.8985	17.9434	17.1818	17.5903	17.9723	17.917	17.0829	16.9134	17.4476	17.438	17.3068	18.0665	17.9232	17.5476
C1orf52_T155_M1	C1orf52	Homo sapiens	UPF0690 protein C1orf52	Q8N6N3	CA052_HUMAN	15.5285	NA	NA	NA	16.0265	NA	NA	NA	14.9634	15.9882	NA	NA	NA	NA	NA	NA	NA	NA	NA	NA	15.1314	15.4894	15.2677	NA	NA	15.5396	15.3089	15.2317	NA	NA	NA	NA	NA	NA	NA	15.9066	NA	NA	NA	NA	15.6669	NA	NA	NA
C20orf27_S14_M1	C20orf27	Homo sapiens	UPF0687 protein C20orf27	Q9GZN8	CT027_HUMAN	12.7623	14.0072	13.1568	13.4204	12.9691	13.9554	12.8002	13.2099	11.9856	NA	NA	NA	11.6289	NA	NA	11.5304	NA	12.1597	11.5939	12.0675	NA	NA	NA	11.7562	NA	10.8934	NA	NA	NA	NA	NA	11.7435	NA	11.4457	NA	NA	NA	NA	NA	NA	NA	NA	10.6226	11.6367
C2CD2L_S662_M1	C2CD2L	Homo sapiens	Phospholipid transfer protein C2CD2L	O14523	C2C2L_HUMAN	NA	15.886	NA	NA	NA	14.3375	14.0712	16.3108	NA	NA	NA	16.5038	NA	14.2791	16.0537	NA	NA	NA	NA	NA	NA	14.1471	NA	NA	NA	NA	NA	NA	NA	NA	NA	NA	NA	NA	NA	NA	NA	NA	NA	NA	NA	NA	14.9716	NA
C2CD2L_S667_M1	C2CD2L	Homo sapiens	Phospholipid transfer protein C2CD2L	O14523	C2C2L_HUMAN	13.55	NA	NA	NA	NA	NA	NA	NA	NA	12.0748	NA	12.5231	12.8782	12.9431	NA	13.3246	NA	NA	NA	NA	NA	NA	NA	NA	NA	13.6123	NA	NA	NA	NA	NA	NA	NA	NA	NA	NA	NA	13.2849	NA	NA	NA	NA	NA	NA
C2CD5_S260_M1	C2CD5	Homo sapiens	C2 domain-containing protein 5	Q86YS7	C2CD5_HUMAN	13.2546	14.1554	NA	NA	NA	15.723	14.9294	15.7886	15.2533	16.8367	15.6281	16.5465	13.9101	NA	NA	NA	NA	13.0772	13.2875	NA	14.0216	NA	NA	NA	NA	NA	NA	NA	NA	13.6151	NA	NA	NA	NA	NA	15.2149	NA	NA	NA	NA	NA	NA	NA	NA
C2CD5_T818_M1	C2CD5	Homo sapiens	C2 domain-containing protein 5	Q86YS7	C2CD5_HUMAN	NA	NA	NA	NA	NA	NA	NA	15.2228	15.265	15.9075	14.9411	16.1667	15.6675	15.2258	15.4663	NA	NA	NA	15.4207	15.3705	14.6685	14.4761	14.6821	NA	NA	15.1388	15.3283	NA	NA	15.1689	15.4949	NA	14.9635	14.6005	15.03	15.4874	NA	NA	14.5984	NA	NA	15.1377	NA	15.224
C2orf49_S189_M1	C2orf49	Homo sapiens	Ashwin	Q9BVC5	ASHWN_HUMAN	14.9187	14.5545	15.176	15.0117	15.5535	15.5112	15.4624	15.9298	15.7289	15.9804	16.4826	15.4775	NA	14.0821	NA	NA	NA	NA	NA	NA	15.4923	NA	NA	NA	NA	NA	NA	NA	13.5088	NA	NA	NA	NA	NA	14.9439	15.7882	NA	NA	NA	NA	NA	NA	14.6246	NA
C2orf49_S189_M2	C2orf49	Homo sapiens	Ashwin	Q9BVC5	ASHWN_HUMAN	15.9456	NA	NA	NA	15.1423	15.6486	15.3458	15.8318	16.9749	16.6873	16.7703	15.9317	NA	14.9205	NA	NA	13.9768	NA	NA	NA	NA	NA	NA	NA	NA	NA	NA	NA	NA	NA	NA	NA	NA	NA	15.6747	NA	NA	NA	NA	NA	NA	NA	NA	15.6853
C2orf49_S193_M1	C2orf49	Homo sapiens	Ashwin	Q9BVC5	ASHWN_HUMAN	NA	NA	12.7668	NA	NA	13.3213	NA	NA	13.5772	NA	13.5739	12.4043	NA	NA	NA	NA	NA	NA	NA	NA	NA	NA	NA	NA	NA	NA	NA	NA	NA	NA	NA	NA	NA	NA	NA	NA	NA	NA	NA	NA	NA	NA	NA	NA
C2orf49_S193_M2	C2orf49	Homo sapiens	Ashwin	Q9BVC5	ASHWN_HUMAN	15.9456	NA	NA	NA	15.1423	15.6486	15.3458	15.8318	16.9749	16.6873	16.7703	15.9317	NA	14.9205	NA	NA	13.9768	NA	NA	NA	NA	NA	NA	NA	NA	NA	NA	NA	NA	NA	NA	NA	NA	NA	15.6747	NA	NA	NA	NA	NA	NA	NA	NA	15.6853
C2orf88_S40_M1	C2orf88	Homo sapiens	Small membrane A-kinase anchor protein	Q9BSF0	SMAKA_HUMAN	16.9761	17.1439	15.8237	17.0827	16.817	17.1807	17.2931	16.1125	15.9637	16.8787	16.1306	17.4627	16.7853	17.0489	17.6314	17.1128	17.2526	17.1296	17.4627	16.7747	16.5867	17.1971	17.9443	17.844	17.1303	17.313	17.2388	17.2647	17.3079	17.5029	17.4412	17.1982	16.8683	17.2807	17.9593	17.8287	16.6407	17.2924	17.1576	17.3253	17.2728	17.3837	14.8845	17.0048
C7orf50_S175_M1	C7orf50	Homo sapiens	Uncharacterized protein C7orf50	Q9BRJ6	CG050_HUMAN	15.1553	NA	16.1666	NA	15.7332	14.6932	17.1237	17.0863	15.9081	17.7024	17.3436	17.8401	NA	15.8979	NA	15.4353	NA	NA	NA	13.9856	15.391	14.9411	15.6317	13.4397	NA	NA	NA	NA	NA	NA	15.9539	NA	NA	NA	16.9494	17.3641	NA	NA	NA	NA	NA	NA	17.1071	15.8135
C8orf33_T19_M1	C8orf33	Homo sapiens	UPF0488 protein C8orf33	Q9H7E9	CH033_HUMAN	13.7619	14.2127	14.0263	14.2836	14.4505	14.732	13.6411	14.2292	15.1758	13.674	14.7796	13.9364	15.4255	14.5773	15.1169	15.3577	14.7059	14.7047	14.7761	15.2286	14.7263	15.3196	15.4906	14.9452	15.0564	15.0796	15.2803	14.9549	14.972	15.534	15.1516	15.5909	14.911	15.7277	14.4528	15.6548	15.5477	14.9223	14.7275	14.8815	15.3806	15.2386	15.4235	15.8327
C9orf78_S15_M2	C9orf78	Homo sapiens	Telomere length and silencing protein 1 homolog	Q9NZ63	TLS1_HUMAN	13.7677	NA	12.3344	11.9871	12.1011	NA	13.4409	10.6554	15.139	14.9303	14.6515	14.7152	11.1205	14.574	NA	13.8055	NA	12.4858	12.856	12.8843	13.9951	14.1213	14.4563	13.6859	NA	14.3421	NA	12.2258	NA	NA	12.781	13.0307	13.4548	14.0098	13.2004	12.1485	12.7819	12.4156	12.0022	13.1491	12.4938	12.4915	14.3925	14.2839
C9orf78_S17_M2	C9orf78	Homo sapiens	Telomere length and silencing protein 1 homolog	Q9NZ63	TLS1_HUMAN	13.7677	NA	12.3344	11.9871	12.1011	NA	13.4409	10.6554	15.139	14.9303	14.6515	14.7152	11.1205	14.574	NA	13.8055	NA	12.4858	12.856	12.8843	13.9951	14.1213	14.4563	13.6859	NA	14.3421	NA	12.2258	NA	NA	12.781	13.0307	13.4548	14.0098	13.2004	12.1485	12.7819	12.4156	12.0022	13.1491	12.4938	12.4915	14.3925	14.2839
C9orf78_S261_M1	C9orf78	Homo sapiens	Telomere length and silencing protein 1 homolog	Q9NZ63	TLS1_HUMAN	NA	NA	NA	NA	NA	NA	NA	NA	15.0025	17.4112	15.3683	NA	NA	14.8233	NA	NA	NA	NA	NA	NA	15.254	14.3363	NA	NA	NA	14.2934	NA	12.5092	NA	NA	NA	NA	NA	NA	16.7061	17.167	13.7742	NA	NA	NA	NA	NA	15.0514	14.4282
CAAP1_S203_M1	CAAP1	Homo sapiens	Caspase activity and apoptosis inhibitor 1	Q9H8G2	CAAP1_HUMAN	NA	NA	NA	NA	11.6635	NA	NA	11.7363	11.0152	NA	11.4962	13.1128	NA	NA	NA	NA	NA	NA	NA	NA	NA	NA	NA	NA	NA	NA	NA	NA	NA	NA	NA	NA	NA	NA	NA	NA	NA	NA	NA	NA	NA	NA	NA	10.7485
CAAP1_S311_M1	CAAP1	Homo sapiens	Caspase activity and apoptosis inhibitor 1	Q9H8G2	CAAP1_HUMAN	NA	17.0201	NA	NA	NA	NA	NA	NA	NA	NA	NA	NA	NA	16.7778	NA	NA	NA	16.5825	NA	NA	NA	16.3985	16.605	NA	NA	16.6227	NA	NA	16.3403	NA	NA	NA	15.8689	15.2232	NA	NA	16.1692	NA	16.1879	16.1141	NA	NA	NA	16.7072
CAAP1_S312_M1	CAAP1	Homo sapiens	Caspase activity and apoptosis inhibitor 1	Q9H8G2	CAAP1_HUMAN	16.8213	16.7372	16.9228	17.2739	17.4356	17.2765	17.6234	17.5675	16.9316	18.027	17.0044	18.0096	16.8691	16.6248	NA	16.2296	16.9665	15.9531	16.4936	NA	16.1996	16.6118	16.5146	15.5908	NA	16.176	NA	15.906	16.1107	16.3657	16.8862	16.6328	15.9963	16.4544	16.9015	17.0272	NA	NA	NA	16.063	16.0664	16.6164	16.5999	NA
CACTIN_S489_M1	CACTIN	Homo sapiens	Cactin	Q8WUQ7	CATIN_HUMAN	14.0274	13.6744	14.1993	13.9164	13.9732	14.0633	NA	14.2089	14.3918	NA	13.9611	NA	13.6566	14.0231	NA	13.8883	NA	NA	13.6687	13.8088	13.9213	13.8387	NA	NA	NA	13.9374	NA	NA	13.1749	NA	13.8222	NA	NA	NA	NA	14.3822	NA	NA	NA	NA	NA	NA	NA	NA
CAD_S1406_M1	CAD	Homo sapiens	CAD protein	P27708	PYR1_HUMAN	12.2667	NA	12.3137	NA	13.4821	13.7681	13.3854	13.2466	12.7228	12.2803	12.8373	12.171	12.6641	12.668	12.0019	13.1475	12.4437	13.5477	13.3422	14.4178	14.2665	13.966	14.3542	13.4625	NA	12.1995	NA	NA	12.6588	12.7104	12.6947	NA	NA	13.6313	14.3281	14.0469	12.7127	NA	12.6529	12.1017	13.9439	13.7977	14.32	14.5979
CAD_S1859_M1	CAD	Homo sapiens	CAD protein	P27708	PYR1_HUMAN	17.0873	16.117	16.5484	16.5472	16.3798	16.2938	16.8666	17.0975	17.9379	18.2837	17.7575	17.4754	16.1192	18.1853	15.3861	17.554	15.4382	15.782	15.4059	16.5175	18.3541	17.0889	16.4957	16.9476	15.771	17.5493	15.09	15.5414	16.0482	15.5913	16.4653	15.8449	16.2069	16.0464	18.131	19.4235	16.6641	15.3043	15.8686	15.872	15.851	16.1468	18.7587	18.2993
CAD_S1900_M1	CAD	Homo sapiens	CAD protein	P27708	PYR1_HUMAN	15.4795	NA	15.7235	NA	16.0206	15.6565	NA	NA	14.8791	15.0884	15.0164	NA	15.9205	15.0762	NA	15.1558	NA	NA	NA	15.5109	NA	NA	NA	NA	NA	15.1843	NA	NA	NA	NA	NA	NA	NA	14.958	NA	NA	NA	NA	NA	NA	NA	NA	15.4061	15.1134
CALD1_T791_M1	CALD1	Homo sapiens	Caldesmon	Q05682	CALD1_HUMAN	15.7782	16.0873	NA	NA	NA	NA	16.0842	NA	NA	15.8717	NA	NA	15.1425	15.3499	15.5416	15.4587	15.2462	15.4674	15.4956	15.5717	15.2484	NA	NA	15.5686	15.6085	15.4436	15.3014	15.7263	15.4763	15.8116	15.3185	15.6098	15.3313	NA	15.538	15.3432	15.4124	15.4581	NA	15.0594	15.5022	15.3413	NA	15.7691
CALU_S69_M1	CALU	Homo sapiens	Calumenin	O43852	CALU_HUMAN	14.6325	13.9998	NA	15.3473	15.9588	15.611	15.8967	15.9076	14.6473	15.7496	15.2	15.1785	NA	NA	NA	NA	NA	13.8656	NA	13.1386	NA	NA	NA	NA	NA	NA	NA	NA	NA	NA	NA	NA	6.13207	NA	NA	14.2112	NA	NA	13.5619	NA	NA	13.9116	14.8834	13.4098
CAMK1_Y184_M1	CAMK1	Homo sapiens	Calcium/calmodulin-dependent protein kinase type 1	Q14012	KCC1A_HUMAN	16.1705	16.8046	16.2319	16.8608	16.3913	17.3816	17.7103	16.8351	16.0927	16.8016	15.9198	16.02	16.749	16.2622	15.803	16.2717	15.3028	16.418	16.1006	16.4047	16.0391	15.4729	15.8388	15.1722	15.7947	15.5093	NA	14.99	15.83	16.501	16.0038	NA	15.8687	NA	16.5222	NA	16.7128	16.0062	16.453	16.1611	15.9627	15.8468	15.7882	15.2028
CAMK2D_S334_M1	CAMK2D	Homo sapiens	Calcium/calmodulin-dependent protein kinase type II subunit delta	Q13557	KCC2D_HUMAN	NA	NA	NA	NA	NA	NA	NA	NA	14.9706	14.4387	NA	13.5952	NA	NA	NA	NA	NA	NA	NA	NA	NA	NA	NA	NA	NA	NA	NA	NA	NA	NA	NA	NA	NA	NA	NA	NA	NA	NA	NA	NA	NA	NA	NA	NA
CAMK2D_S472_M1	CAMK2D	Homo sapiens	Calcium/calmodulin-dependent protein kinase type II subunit delta	Q13557	KCC2D_HUMAN	15.7334	15.8296	15.5043	15.8037	15.1881	15.8726	15.2371	15.5527	15.4536	14.2668	15.5529	NA	14.9389	15.0688	15.4512	14.8922	15.7244	15.4712	15.4915	15.518	15.152	15.4212	15.3442	15.2409	15.2557	15.2547	15.1323	15.3593	15.5423	15.4688	15.149	15.6828	15.5652	15.6137	14.5417	NA	15.0648	15.3568	15.5602	15.4013	15.1097	15.6392	14.9098	15.1599
CAMK2D_T287_M1	CAMK2D	Homo sapiens	Calcium/calmodulin-dependent protein kinase type II subunit delta	Q13557	KCC2D_HUMAN	16.7258	16.6175	17.4755	15.3431	NA	17.7567	16.3118	NA	NA	NA	NA	NA	17.6404	NA	NA	17.1638	16.8799	NA	16.6018	NA	NA	NA	13.4252	NA	17.6019	16.9092	17.8058	17.4088	NA	17.2021	17.1624	16.6625	15.1947	NA	NA	NA	NA	17.2639	17.2875	16.7034	17.0813	NA	NA	NA
CAMKK1_S458_M1	CAMKK1	Homo sapiens	Calcium/calmodulin-dependent protein kinase kinase 1	Q8N5S9	KKCC1_HUMAN	NA	NA	NA	NA	NA	13.0163	13.3375	12.5245	14.088	NA	13.068	NA	NA	NA	NA	13.41	12.0929	13.3509	NA	14.9475	14.3427	14.2839	14.5326	14.3105	NA	NA	NA	NA	NA	NA	NA	NA	13.964	14.125	13.7124	13.9159	NA	NA	NA	NA	14.1607	13.8671	13.6483	14.0777
CAMKK1_S52_M1	CAMKK1	Homo sapiens	Calcium/calmodulin-dependent protein kinase kinase 1	Q8N5S9	KKCC1_HUMAN	NA	NA	13.7726	NA	13.5405	14.0816	NA	13.3644	14.248	NA	NA	NA	14.7726	NA	14.9127	15.0919	14.8698	15.0885	14.8954	15.7977	15.7096	16.1253	16.2763	16.3845	14.8433	15.0461	15.2389	14.5214	14.8798	15.2853	14.7693	15.1672	16.0944	16.2913	15.7696	15.6454	15.1608	14.6382	14.9383	14.4483	16.1449	15.8479	14.9935	16.1505
CAMKK1_S74_M1	CAMKK1	Homo sapiens	Calcium/calmodulin-dependent protein kinase kinase 1	Q8N5S9	KKCC1_HUMAN	14.8634	14.1979	14.3084	14.5143	14.2495	14.6434	14.0751	14.7941	16.2018	15.5028	15.4867	14.4144	14.1437	15.0272	13.0968	15.0762	13.7632	14.1726	13.658	15.5316	16.4803	16.2089	15.7511	15.4621	13.7156	15.3286	13.4646	14.0535	13.8775	12.9357	13.9017	14.4477	15.296	15.7728	15.198	16.2024	14.865	13.7979	13.9846	13.819	14.0773	14.151	15.3528	16.035
CAMKK2_S495_M1	CAMKK2	Homo sapiens	Calcium/calmodulin-dependent protein kinase kinase 2	Q96RR4	KKCC2_HUMAN	14.9761	14.4232	14.925	15.2504	14.6147	14.8854	15.5484	15.5593	16.0973	15.165	16.0955	14.9061	13.6864	15.7492	13.1462	15.4906	13.7463	14.1942	14.0407	15.044	16.3539	15.8409	15.6686	15.7711	13.3246	15.5837	NA	14.2821	13.7445	13.6867	14.6998	14.513	15.0616	15.1512	15.5384	15.9894	15.0615	13.0225	13.9284	13.9635	13.8665	14.2821	15.7769	15.9406
CAMKK2_S511_M1	CAMKK2	Homo sapiens	Calcium/calmodulin-dependent protein kinase kinase 2	Q96RR4	KKCC2_HUMAN	NA	11.9702	NA	12.614	NA	NA	NA	NA	13.485	12.4548	13.374	12.2785	NA	12.5313	NA	12.8627	12.3353	NA	NA	NA	NA	13.1735	13.3761	NA	NA	NA	NA	NA	NA	NA	NA	NA	12.7038	13.2927	13.2711	13.4978	NA	NA	NA	NA	NA	12.7312	13.2893	13.6593
CAMSAP1_S1080_M1	CAMSAP1	Homo sapiens	Calmodulin-regulated spectrin-associated protein 1	Q5T5Y3	CAMP1_HUMAN	13.6869	NA	NA	NA	NA	NA	NA	14.8583	NA	14.113	14.83	13.8028	NA	NA	NA	NA	NA	NA	NA	NA	NA	NA	NA	NA	NA	NA	NA	NA	NA	NA	NA	NA	NA	NA	13.2375	14.205	NA	NA	NA	NA	NA	NA	13.7459	NA
CAMSAP1_S506_M1	CAMSAP1	Homo sapiens	Calmodulin-regulated spectrin-associated protein 1	Q5T5Y3	CAMP1_HUMAN	NA	NA	13.3937	NA	NA	NA	NA	NA	NA	NA	NA	NA	15.1281	13.5718	NA	NA	NA	NA	NA	NA	NA	NA	NA	NA	NA	13.935	NA	NA	NA	NA	13.921	14.1017	NA	NA	13.9377	NA	NA	NA	14.4514	NA	14.2968	13.8898	13.6976	NA
CAMSAP1_S563_M1	CAMSAP1	Homo sapiens	Calmodulin-regulated spectrin-associated protein 1	Q5T5Y3	CAMP1_HUMAN	17.411	16.6222	16.892	17.0535	17.6474	17.7172	17.4419	17.362	17.6751	16.7112	17.7004	16.8594	16.8738	17.4	16.6611	17.8542	16.7369	17.1432	16.8518	17.3094	17.5431	17.2744	17.5179	17.2435	16.5028	17.2365	16.535	16.7059	16.7622	16.814	17.2237	17.3485	16.6335	17.1903	17.0714	17.6835	17.6165	16.2395	16.2461	15.8936	16.6938	16.5574	17.6191	17.2685
CAMSAP1_S876_M1	CAMSAP1	Homo sapiens	Calmodulin-regulated spectrin-associated protein 1	Q5T5Y3	CAMP1_HUMAN	12.8568	NA	13.3218	12.6994	NA	NA	13.4956	14.1094	NA	NA	NA	NA	NA	12.5624	NA	NA	11.7713	NA	NA	NA	13.575	NA	NA	NA	NA	12.2295	NA	NA	NA	NA	NA	NA	NA	NA	NA	NA	NA	NA	NA	NA	NA	NA	NA	NA
CAMSAP2_S1019_M1	CAMSAP2	Homo sapiens	Calmodulin-regulated spectrin-associated protein 2	Q08AD1	CAMP2_HUMAN	16.6969	17.2032	16.9588	16.7887	17.841	17.6046	16.8336	17.0493	17.0722	16.031	17.074	16.3825	17.5407	15.856	17.1402	16.9942	17.0858	17.2641	17.1711	17.0521	16.455	16.5955	16.6769	16.7529	17.2015	16.391	17.2728	17.232	17.7087	17.7257	16.6614	17.169	17.3369	17.1073	16.5714	16.6579	17.1963	16.9726	17.1237	16.9093	17.4744	17.3234	16.3622	16.7176
CAMSAP2_S1148_M1	CAMSAP2	Homo sapiens	Calmodulin-regulated spectrin-associated protein 2	Q08AD1	CAMP2_HUMAN	16.1081	16.1478	16.2251	16.4565	16.4722	16.2014	16.4552	16.2466	16.0463	16.9552	16.0606	16.4973	14.6224	15.4888	14.6763	14.7023	16.0442	15.4413	15.583	15.523	15.6158	15.4362	15.8497	14.9965	14.6653	15.3507	14.7515	14.3904	14.7036	15.4284	15.7275	15.7562	15.4573	15.6853	15.9667	15.7145	14.7914	15.355	15.5365	15.1255	15.4961	15.6889	15.8463	15.6266
CAMSAP2_S1311_M1	CAMSAP2	Homo sapiens	Calmodulin-regulated spectrin-associated protein 2	Q08AD1	CAMP2_HUMAN	12.3953	NA	NA	13.3992	13.0074	NA	14.4977	NA	NA	NA	NA	NA	NA	14.9606	14.1162	14.6784	NA	13.9383	13.3291	13.1024	NA	NA	NA	NA	NA	14.7625	NA	NA	NA	NA	NA	NA	12.3639	12.1992	14.1859	NA	NA	NA	NA	NA	NA	NA	NA	NA
CAMSAP2_S416_M1	CAMSAP2	Homo sapiens	Calmodulin-regulated spectrin-associated protein 2	Q08AD1	CAMP2_HUMAN	NA	13.6421	13.365	13.6136	13.7942	NA	NA	NA	NA	NA	12.0984	NA	13.5528	12.9527	NA	NA	13.1726	NA	13.4302	NA	NA	NA	NA	NA	NA	NA	NA	NA	NA	NA	NA	NA	NA	NA	NA	NA	NA	NA	NA	NA	NA	13.7031	NA	NA
CAMSAP2_S462_M1	CAMSAP2	Homo sapiens	Calmodulin-regulated spectrin-associated protein 2	Q08AD1	CAMP2_HUMAN	15.7974	NA	16.0069	NA	NA	NA	17.6568	13.1007	17.9599	NA	14.9042	NA	17.4077	NA	17.051	17.2578	NA	NA	NA	17.1509	17.0429	17.1424	17.231	16.9062	17.2844	NA	NA	17.0231	17.0478	NA	NA	17.2238	17.6081	17.1548	16.7104	18.8561	NA	16.7433	NA	16.5846	17.5287	NA	15.4784	17.0978
CAMSAP2_S464_M1	CAMSAP2	Homo sapiens	Calmodulin-regulated spectrin-associated protein 2	Q08AD1	CAMP2_HUMAN	17.8264	17.6661	18.0923	18.3499	18.6921	18.9485	17.5941	18.1335	17.8407	17.102	18.2193	17.0594	18.7769	17.3739	17.3263	17.4969	17.3545	17.5032	17.7412	17.741	17.2709	17.5124	17.4313	16.5368	16.8055	17.2685	17.2891	16.5017	17.6368	18.0641	17.4073	17.6616	17.6184	17.8727	17.5371	17.772	17.3913	17.0527	16.8145	17.2041	17.8564	17.522	17.7067	17.6509
CAMSAP2_S598_M1	CAMSAP2	Homo sapiens	Calmodulin-regulated spectrin-associated protein 2	Q08AD1	CAMP2_HUMAN	NA	NA	NA	NA	NA	NA	NA	NA	NA	NA	NA	NA	NA	NA	NA	NA	15.6854	14.6048	14.8767	NA	NA	NA	NA	NA	NA	NA	NA	NA	NA	NA	15.0482	NA	NA	13.5286	NA	NA	NA	NA	NA	NA	NA	NA	NA	NA
CAMSAP2_S599_M1	CAMSAP2	Homo sapiens	Calmodulin-regulated spectrin-associated protein 2	Q08AD1	CAMP2_HUMAN	17.3092	16.671	16.6473	NA	16.7881	17.0484	17.2064	17.0884	NA	17.5698	16.4766	16.8924	NA	NA	14.6988	NA	NA	NA	NA	14.9915	NA	NA	NA	NA	NA	NA	NA	NA	NA	15.6081	NA	15.0307	14.0504	NA	NA	15.9946	14.9099	NA	15.7976	NA	NA	15.3702	14.9932	NA
CAMSAP2_S844_M1	CAMSAP2	Homo sapiens	Calmodulin-regulated spectrin-associated protein 2	Q08AD1	CAMP2_HUMAN	NA	NA	NA	NA	13.5815	NA	12.4902	12.9391	13.8543	NA	NA	NA	NA	NA	NA	NA	NA	NA	NA	13.9494	14.2963	13.5795	13.9548	14.1736	NA	NA	NA	NA	NA	NA	NA	NA	13.4707	NA	14.0744	13.6228	NA	NA	NA	NA	NA	NA	13.4022	14.364
CAMSAP2_S862_M1	CAMSAP2	Homo sapiens	Calmodulin-regulated spectrin-associated protein 2	Q08AD1	CAMP2_HUMAN	16.8685	16.5069	16.3128	17.0197	17.4337	17.4674	17.8208	18.2891	16.7849	17.4363	17.4746	17.4973	NA	15.0661	NA	NA	NA	15.9254	15.5335	15.7494	16.6737	14.9068	15.8724	NA	NA	NA	15.0599	NA	NA	NA	NA	15.5222	NA	NA	NA	16.3348	NA	NA	NA	14.7817	15.6682	NA	15.5534	15.2358
CAMSAP3_S1074_M1	CAMSAP3	Homo sapiens	Calmodulin-regulated spectrin-associated protein 3	Q9P1Y5	CAMP3_HUMAN	NA	NA	NA	NA	NA	NA	NA	NA	13.3263	NA	13.5552	NA	NA	NA	NA	NA	NA	NA	NA	NA	13.7878	NA	NA	NA	NA	13.4194	NA	NA	NA	NA	NA	NA	NA	NA	13.797	14.2211	NA	NA	NA	NA	NA	NA	14.1556	NA
CANX_S564_M1	CANX	Homo sapiens	Calnexin	P27824	CALX_HUMAN	16.1099	15.4673	16.2206	15.9435	16.2994	16.5335	16.8667	17.2014	18.6195	17.4954	17.7154	16.766	14.6863	15.8154	14.5704	15.2324	15.376	15.0214	15.7192	14.9572	16.5617	NA	15.5044	NA	14.6247	NA	14.4651	14.4101	14.6076	14.4552	15.5114	15.5676	15.0568	15.9754	16.4463	17.0546	13.8142	13.3749	14.4681	NA	14.9164	15.0128	16.1984	16.0392
CANX_S583_M1	CANX	Homo sapiens	Calnexin	P27824	CALX_HUMAN	17.4555	15.9875	17.1492	17.8378	17.1197	17.5655	18.6466	19.8088	20.6846	21.6723	21.197	20.8612	14.8728	19.3693	14.0186	17.9834	15.2945	15.5031	15.7072	17.3189	20.4916	18.7917	17.9935	17.9683	15.3127	18.6841	14.5533	15.256	15.2033	15.1633	17.0316	16.7679	17.232	17.3295	21.008	21.5758	16.7723	14.7053	15.288	15.485	15.0464	15.5902	21.0996	19.9494
CANX_T562_M1	CANX	Homo sapiens	Calnexin	P27824	CALX_HUMAN	NA	NA	NA	NA	NA	NA	NA	NA	NA	NA	NA	NA	NA	12.5946	8.87735	NA	NA	11.0878	12.2744	NA	13.9018	11.8815	11.727	8.18743	NA	NA	NA	NA	NA	NA	NA	11.5276	11.2968	12.5422	NA	NA	NA	NA	NA	11.2927	NA	NA	NA	12.4656
CAP1_S25_M1	CAP1	Homo sapiens	Adenylyl cyclase-associated protein 1	Q01518	CAP1_HUMAN	17.2764	NA	17.8003	NA	NA	17.8137	16.2285	16.2729	15.7884	NA	16.4371	15.411	16.5716	NA	NA	16.0759	NA	NA	NA	16.9868	17.0317	NA	NA	15.6482	NA	16.213	NA	NA	16.6258	16.9031	NA	NA	NA	NA	NA	NA	16.5917	NA	17.0274	NA	16.9342	16.9341	NA	15.5351
CAP1_S308_M1	CAP1	Homo sapiens	Adenylyl cyclase-associated protein 1	Q01518	CAP1_HUMAN	21.8193	21.1903	21.9663	21.7763	21.5352	21.9425	22.2109	23.0062	22.8327	23.2078	23.1774	22.328	19.9326	22.1602	18.7358	21.3344	19.4045	20.1362	19.4214	20.1918	22.7594	20.3837	20.6403	20.8309	18.6865	20.538	19.5912	19.5975	18.9955	20.0157	20.0757	19.6235	NA	19.6907	22.1767	22.9641	20.4998	18.7272	NA	NA	19.3852	19.401	22.5409	22.1618
CAP1_S308_M2	CAP1	Homo sapiens	Adenylyl cyclase-associated protein 1	Q01518	CAP1_HUMAN	19.5249	NA	19.4054	18.319	NA	NA	17.9111	19.7128	19.8501	20.2783	20.1821	19.6841	17.1378	18.699	NA	17.548	NA	17.2298	17.4639	17.9504	19.1744	NA	NA	NA	16.5358	NA	NA	NA	NA	NA	NA	NA	NA	18.1795	19.611	19.1011	NA	NA	NA	NA	NA	17.3671	NA	18.632
CAP1_S310_M1	CAP1	Homo sapiens	Adenylyl cyclase-associated protein 1	Q01518	CAP1_HUMAN	NA	NA	NA	NA	14.2708	NA	15.028	15.7533	NA	15.9021	NA	14.5123	NA	NA	NA	NA	NA	11.4691	NA	NA	15.7	NA	NA	NA	NA	NA	NA	NA	NA	11.7033	16.8842	NA	NA	NA	NA	NA	NA	NA	NA	NA	NA	NA	15.0975	NA
CAP1_S310_M2	CAP1	Homo sapiens	Adenylyl cyclase-associated protein 1	Q01518	CAP1_HUMAN	19.5249	NA	19.4054	18.319	NA	NA	17.9111	19.7128	19.8501	20.2783	20.1821	19.6841	17.1378	18.699	NA	17.548	NA	17.2298	17.4639	17.9504	19.1744	NA	NA	NA	16.5358	NA	NA	NA	NA	NA	NA	NA	NA	18.1795	19.611	19.1011	NA	NA	NA	NA	NA	17.3671	NA	18.632
CAP1_S34_M1	CAP1	Homo sapiens	Adenylyl cyclase-associated protein 1	Q01518	CAP1_HUMAN	16.8991	16.9353	17.4421	17.297	17.2361	16.3383	NA	NA	NA	NA	NA	NA	NA	NA	15.5576	15.6274	15.8281	15.7544	16.1765	NA	NA	NA	NA	NA	16.1727	NA	15.3657	NA	15.3267	15.402	NA	15.5085	NA	NA	NA	NA	15.6895	15.9319	NA	16.0953	15.83	15.9042	NA	NA
CAP1_T307_M1	CAP1	Homo sapiens	Adenylyl cyclase-associated protein 1	Q01518	CAP1_HUMAN	21.2675	21.8307	NA	21.7498	22.198	21.0261	21.3929	22.2269	21.8126	22.6068	22.9285	NA	21.218	NA	21.38	NA	NA	19.6449	20.4444	NA	21.8557	21.5315	20.8884	21.2405	19.7633	21.5528	NA	NA	NA	NA	22.7779	20.5993	20.5669	21.2502	20.8969	21.8047	20.9778	21.4914	21.0064	NA	NA	20.9298	21.7597	NA
CAP2_S301_M1	CAP2	Homo sapiens	Adenylyl cyclase-associated protein 2	P40123	CAP2_HUMAN	17.3171	17.3778	18.5308	17.3216	17.9944	17.2272	17.9044	19.3318	17.1299	18.6806	17.4915	18.4593	17.6748	16.9121	17.4393	16.302	17.7511	17.0885	16.6645	16.9438	17.9271	17.1061	17.1036	NA	17.3119	16.0894	16.7028	NA	16.5314	16.7892	18.1575	17.2953	16.5188	16.8192	NA	17.9334	16.4932	16.1186	16.652	16.9196	17.1421	16.7034	17.6454	16.9374
CAP2_S309_M1	CAP2	Homo sapiens	Adenylyl cyclase-associated protein 2	P40123	CAP2_HUMAN	17.4958	16.0639	NA	16.7977	14.5993	18.0642	15.4899	14.9463	14.9072	18.4189	NA	14.6612	NA	16.562	NA	NA	16.787	NA	NA	NA	NA	NA	13.8594	NA	NA	NA	NA	NA	NA	NA	NA	15.9134	NA	16.3934	16.6222	NA	NA	NA	16.0859	NA	NA	NA	NA	13.8137
CAP2_S312_M1	CAP2	Homo sapiens	Adenylyl cyclase-associated protein 2	P40123	CAP2_HUMAN	NA	19.7649	18.4067	20.423	19.3952	20.08	19.208	19.5947	19.3593	20.3668	19.4424	20.124	18.2046	NA	17.3776	18.2509	NA	18.4011	18.6731	18.6114	NA	NA	18.6957	18.6719	18.871	18.4588	17.2908	17.7993	18.3673	18.566	18.5572	18.4785	18.5647	NA	NA	19.3866	18.194	17.7106	NA	NA	18.4406	18.4829	18.3564	NA
CAP2_Y316_M1	CAP2	Homo sapiens	Adenylyl cyclase-associated protein 2	P40123	CAP2_HUMAN	17.4202	18.8551	18.8347	18.2666	17.739	17.9504	18.5024	NA	17.5789	17.8564	17.1316	18.3343	18.0375	17.9461	17.4711	18.2288	17.7429	18.2972	17.7397	NA	NA	17.9651	18.2919	17.8286	18.2381	18.2962	17.5945	NA	18.128	17.9039	NA	18.6668	NA	17.8289	18.202	18.3275	18.2795	18.0681	18.0749	18.1103	18.2945	18.676	18.3929	18.164
CAPZA1_S9_M1	CAPZA1	Homo sapiens	F-actin-capping protein subunit alpha-1	P52907	CAZA1_HUMAN	14.5074	15.2648	14.4653	15.426	16.3076	16.0929	16.6535	15.3632	16.3255	15.4393	15.632	15.9022	15.9791	15.7061	15.6555	15.8414	15.8668	15.2367	15.5021	15.0255	14.7443	15.4872	15.4483	14.5015	15.4077	15.9342	15.6637	15.3265	15.8639	15.8291	15.8659	15.8888	15.5137	15.5866	15.5209	15.6874	15.2764	14.9194	14.9759	14.5085	15.5525	15.4799	15.6481	15.6006
CAPZA2_S9_M1	CAPZA2	Homo sapiens	F-actin-capping protein subunit alpha-2	P47755	CAZA2_HUMAN	NA	NA	12.63	NA	13.6069	14.7514	13.4107	14.7435	15.1405	15.7768	14.7737	14.7052	14.9762	14.5353	14.4693	14.4485	14.7529	13.3742	14.1014	14.8026	13.7375	14.7087	14.696	13.798	NA	14.5141	14.1942	14.1735	14.5861	NA	14.4339	15.0438	14.1574	14.7503	14.595	15.0233	14.32	NA	NA	NA	13.8926	14.2138	14.6802	14.6619
CAPZB_S263_M1	CAPZB	Homo sapiens	F-actin-capping protein subunit beta	P47756	CAPZB_HUMAN	NA	NA	NA	NA	NA	NA	NA	NA	12.2342	11.1286	12.048	NA	NA	NA	NA	NA	NA	NA	NA	12.2491	12.8804	12.1066	NA	NA	NA	NA	NA	NA	NA	NA	11.954	NA	NA	11.7381	NA	13.5613	NA	NA	NA	NA	NA	NA	13.2439	13.4914
CARHSP1_S147_M1	CARHSP1	Homo sapiens	Calcium-regulated heat-stable protein 1	Q9Y2V2	CHSP1_HUMAN	NA	NA	NA	NA	NA	NA	NA	NA	14.027	NA	NA	NA	NA	13.7297	NA	NA	NA	NA	NA	NA	13.6939	NA	12.7917	NA	NA	13.116	NA	NA	NA	NA	12.6877	NA	NA	13.2398	13.7415	NA	12.4975	NA	NA	11.9293	NA	NA	NA	13.8904
CARHSP1_S26_M1	CARHSP1	Homo sapiens	Calcium-regulated heat-stable protein 1	Q9Y2V2	CHSP1_HUMAN	NA	NA	14.2386	NA	NA	NA	NA	NA	NA	NA	NA	NA	NA	15.8965	15.3259	15.7901	NA	15.1069	14.8773	15.2667	16.1363	15.5764	NA	NA	NA	NA	15.3924	15.2595	14.5872	NA	NA	15.5795	15.6496	NA	NA	16.7567	NA	NA	NA	NA	NA	NA	NA	NA
CARHSP1_S30_M2	CARHSP1	Homo sapiens	Calcium-regulated heat-stable protein 1	Q9Y2V2	CHSP1_HUMAN	11.9856	NA	12.8704	NA	NA	13.9608	NA	NA	15.624	14.3854	14.4059	14.1742	NA	NA	NA	NA	NA	NA	NA	13.65	13.9245	15.1484	15.0145	14.2771	NA	14.518	NA	13.3894	NA	NA	NA	14.5127	14.6714	14.9941	14.1468	NA	NA	NA	NA	NA	NA	NA	14.3754	14.8525
CARHSP1_S30_M3	CARHSP1	Homo sapiens	Calcium-regulated heat-stable protein 1	Q9Y2V2	CHSP1_HUMAN	14.9814	NA	NA	15.7241	14.9962	15.7254	15.8459	14.7247	16.7705	15.9889	16.1842	16.0885	NA	15.9934	NA	15.7917	14.1969	NA	13.6584	15.4274	15.4313	15.5592	16.346	15.8541	NA	15.4123	NA	NA	NA	NA	NA	16.0215	15.7072	16.105	14.7789	14.9208	16.2339	NA	NA	15.504	NA	NA	16.3406	16.2602
CARHSP1_S32_M2	CARHSP1	Homo sapiens	Calcium-regulated heat-stable protein 1	Q9Y2V2	CHSP1_HUMAN	14.0079	NA	14.8926	NA	NA	15.9831	NA	NA	17.6463	16.4077	16.4282	16.1965	NA	NA	NA	NA	NA	NA	NA	15.6723	15.9468	17.1707	17.0367	16.2993	NA	16.5402	NA	15.4117	NA	NA	NA	16.535	16.6937	17.254	16.1691	NA	NA	NA	NA	NA	NA	NA	16.3976	16.8748
CARHSP1_S32_M3	CARHSP1	Homo sapiens	Calcium-regulated heat-stable protein 1	Q9Y2V2	CHSP1_HUMAN	14.9814	NA	NA	15.7241	14.9962	15.7254	15.8459	14.7247	16.7705	15.9889	16.1842	16.0885	NA	15.9934	NA	15.7917	14.1969	NA	13.6584	15.4274	15.4313	15.5592	16.346	15.8541	NA	15.4123	NA	NA	NA	NA	NA	16.0215	15.7072	16.105	14.7789	14.9208	16.2339	NA	NA	15.504	NA	NA	16.3406	16.2602
CARHSP1_S41_M3	CARHSP1	Homo sapiens	Calcium-regulated heat-stable protein 1	Q9Y2V2	CHSP1_HUMAN	14.9814	NA	NA	15.7241	14.9962	15.7254	15.8459	14.7247	16.7705	15.9889	16.1842	16.0885	NA	15.9934	NA	15.7917	14.1969	NA	13.6584	15.4274	15.4313	15.5592	16.346	15.8541	NA	15.4123	NA	NA	NA	NA	NA	16.0215	15.7072	16.105	14.7789	14.9208	16.2339	NA	NA	15.504	NA	NA	16.3406	16.2602
CARHSP1_S52_M1	CARHSP1	Homo sapiens	Calcium-regulated heat-stable protein 1	Q9Y2V2	CHSP1_HUMAN	19.914	20.5275	20.4605	20.6274	20.2754	20.7831	19.5954	19.684	20.3275	19.0484	20.0649	18.3317	20.591	19.6776	20.0087	19.8171	19.7575	20.149	20.0011	20.3183	20.0557	20.0759	20.1366	19.7049	19.9194	19.8449	19.7797	19.8063	20.1384	20.2488	19.4828	20.1114	20.0965	20.3177	19.0262	19.4794	20.3801	19.9836	20.1552	19.9914	20.3917	20.3932	19.5974	20.2602
CARHSP1_S58_M1	CARHSP1	Homo sapiens	Calcium-regulated heat-stable protein 1	Q9Y2V2	CHSP1_HUMAN	NA	NA	18.822	NA	NA	NA	16.1011	16.6598	NA	15.2691	NA	NA	NA	16.7218	17.1193	NA	18.5521	NA	NA	NA	15.9312	15.8922	NA	NA	19.2119	17.2345	NA	16.3653	NA	NA	17.9453	16.9103	16.568	NA	16.5361	NA	16.3505	NA	19.3597	NA	19.2017	19.238	NA	NA
CARHSP1_T23_M1	CARHSP1	Homo sapiens	Calcium-regulated heat-stable protein 1	Q9Y2V2	CHSP1_HUMAN	NA	15.4819	NA	NA	15.6279	15.7367	NA	15.9963	16.7009	16.7981	NA	15.8112	15.9692	NA	NA	NA	NA	NA	NA	NA	NA	16.2243	NA	NA	NA	NA	NA	NA	NA	NA	NA	NA	NA	NA	NA	NA	16.2592	NA	NA	15.4815	NA	15.6456	17.0776	NA
CARMIL1_S968_M1	CARMIL1	Homo sapiens	F-actin-uncapping protein LRRC16A	Q5VZK9	CARL1_HUMAN	14.7068	NA	NA	15.1576	15.785	15.4506	15.3494	15.7084	15.7619	16.0469	15.8523	15.5468	13.9614	NA	NA	13.3997	NA	NA	13.849	14.6281	15.3403	NA	NA	NA	NA	13.4605	NA	NA	NA	13.1065	NA	NA	NA	NA	NA	15.1504	13.1531	13.2055	NA	NA	NA	13.2529	NA	NA
CASC3_S148_M1	CASC3	Homo sapiens	Protein CASC3	O15234	CASC3_HUMAN	15.7475	NA	14.7862	14.2781	NA	NA	14.7066	15.68	16.1855	16.5463	16.1906	15.7709	NA	15.8151	NA	NA	NA	NA	NA	14.9674	15.5978	15.2127	14.1311	15.5102	NA	NA	NA	NA	NA	NA	NA	15.5457	NA	15.5421	15.919	15.6245	NA	NA	NA	NA	NA	NA	16.0902	15.7344
CASC3_S265_M1	CASC3	Homo sapiens	Protein CASC3	O15234	CASC3_HUMAN	NA	NA	17.3857	17.3558	17.0714	16.7201	15.7604	NA	16.2693	17.4283	NA	NA	NA	16.7073	NA	16.6605	NA	NA	NA	16.7268	17.4993	16.9073	16.4428	16.2579	NA	16.3106	NA	NA	NA	NA	15.9141	NA	16.1814	16.3241	16.4789	16.5575	15.9925	NA	NA	NA	16.1378	14.6907	17.192	17.2829
CASC3_S381_M1	CASC3	Homo sapiens	Protein CASC3	O15234	CASC3_HUMAN	NA	14.7157	14.6622	13.7457	14.5459	13.9012	NA	13.0737	13.6152	NA	12.428	12.2669	15.392	14.796	15.3531	14.4648	15.5105	14.8912	15.3851	14.9046	14.2103	14.9319	14.5492	14.1422	15.6459	15.4181	15.2105	15.0217	14.9602	14.9378	15.2916	15.6341	15.1154	14.9743	13.6744	13.9965	14.9941	15.3244	14.9214	14.9927	15.134	15.1816	13.7455	14.6116
CASC4_S233_M1	CASC4	Homo sapiens	Protein CASC4	Q6P4E1	CASC4_HUMAN	16.4231	15.7517	16.5737	16.4996	16.4263	NA	16.002	16.2003	NA	NA	NA	NA	NA	15.0058	NA	14.6553	15.283	15.5151	14.8685	15.8478	16.635	NA	NA	15.1976	NA	14.0374	14.8946	NA	15.2779	15.6279	15.254	16.8774	NA	NA	15.5436	15.7632	15.0583	14.3916	15.1753	14.6882	15.2327	NA	NA	NA
CASC4_S358_M1	CASC4	Homo sapiens	Protein CASC4	Q6P4E1	CASC4_HUMAN	15.9405	NA	NA	16.5034	NA	NA	NA	17.0689	15.5134	NA	17.3989	NA	NA	NA	NA	15.99	15.996	NA	NA	NA	17.4593	16.8246	17.1202	16.5767	NA	15.7309	NA	NA	NA	NA	NA	16.3045	NA	NA	NA	NA	NA	NA	NA	NA	NA	15.7149	NA	16.493
CASC4_S366_M1	CASC4	Homo sapiens	Protein CASC4	Q6P4E1	CASC4_HUMAN	17.2429	17.558	17.8497	18.1473	18.2496	18.2194	18.434	18.1408	18.0758	18.2783	18.4795	18.3444	17.7016	18.1966	17.7067	18.3446	17.8548	17.8403	17.8595	17.899	18.2546	18.1767	18.1277	17.7043	17.6216	18.3652	17.5069	17.5805	17.8461	17.7791	18.033	17.8501	17.987	17.7884	18.3087	18.3733	18.1909	17.6567	17.7083	17.7523	17.9403	17.8743	18.6151	18.4617
CASKIN2_S396_M1	CASKIN2	Homo sapiens	Caskin-2	Q8WXE0	CSKI2_HUMAN	NA	NA	NA	NA	13.6769	NA	NA	NA	14.3512	13.3203	NA	NA	NA	13.656	13.3133	14.0132	NA	NA	14.0159	NA	NA	13.8966	13.8041	NA	NA	NA	NA	NA	NA	NA	NA	NA	NA	NA	NA	NA	NA	NA	NA	NA	NA	NA	NA	13.7136
CASP7_S16_M1	CASP7	Homo sapiens	Caspase-7	P55210	CASP7_HUMAN	NA	10.6965	NA	NA	NA	13.2737	NA	NA	15.0215	14.4689	14.4108	14.1052	NA	NA	NA	NA	NA	NA	13.3217	13.2474	NA	14.287	14.3316	13.3144	NA	13.8502	NA	NA	NA	11.7558	NA	14.3325	14.171	NA	14.169	NA	11.62	12.2797	NA	NA	NA	13.488	14.7119	14.836
CASP8AP2_S1161_M1	CASP8AP2	Homo sapiens	CASP8-associated protein 2	Q9UKL3	C8AP2_HUMAN	17.4591	NA	17.1858	16.8616	NA	NA	16.4057	16.587	NA	NA	16.8639	17.7134	17.7176	18.1674	17.6532	NA	17.3603	17.5167	NA	17.8555	NA	18.1362	NA	NA	18.2116	NA	17.8241	NA	17.8243	NA	NA	17.5147	17.078	NA	17.9079	18.4386	NA	NA	NA	18.0503	NA	NA	17.5943	17.8019
CASP8AP2_S875_M1	CASP8AP2	Homo sapiens	CASP8-associated protein 2	Q9UKL3	C8AP2_HUMAN	15.5747	15.5305	NA	NA	15.3219	NA	15.6105	15.6456	NA	NA	NA	15.7248	14.8688	NA	14.725	15.0787	14.384	15.1561	NA	15.1118	NA	NA	NA	NA	NA	NA	NA	14.6332	15.0866	NA	14.9035	14.6445	14.5623	NA	NA	NA	NA	14.3214	NA	NA	15.0554	NA	NA	NA
CASP8AP2_S940_M1	CASP8AP2	Homo sapiens	CASP8-associated protein 2	Q9UKL3	C8AP2_HUMAN	14.4072	NA	14.0851	NA	NA	13.2963	13.92	NA	13.271	14.2681	13.676	14.0295	NA	NA	NA	NA	13.1394	NA	NA	NA	12.9456	NA	NA	NA	NA	NA	NA	NA	NA	NA	NA	NA	NA	NA	NA	12.7421	NA	NA	NA	NA	NA	NA	12.68	12.0625
CAST_S133_M1	CAST	Homo sapiens	Calpastatin	P20810	ICAL_HUMAN	NA	NA	NA	NA	NA	NA	NA	NA	14.0987	12.3637	NA	NA	NA	NA	NA	14.3749	NA	NA	NA	NA	NA	14.2319	NA	NA	NA	NA	NA	NA	NA	NA	NA	NA	NA	NA	13.1828	NA	NA	NA	NA	NA	NA	13.6223	NA	13.5768
CAV1_S37_M1	CAV1	Homo sapiens	Caveolin-1	Q03135	CAV1_HUMAN	20.4309	19.9748	20.4618	21.1077	20.858	20.8935	20.6056	21.8379	21.1308	21.5417	21.1482	21.2024	18.2185	18.9334	17.6687	18.3105	19.164	18.6711	18.5314	19.2991	20.0226	18.8431	18.7349	17.4833	17.9807	18.4557	17.3227	17.2109	17.9506	18.4951	18.8509	18.6186	18.3945	18.636	19.1839	19.1371	18.1403	17.9229	18.3325	17.472	18.2854	18.6766	19.5983	19.2898
CAVIN1_S127_M1	CAVIN1	Homo sapiens	Caveolae-associated protein 1	Q6NZI2	CAVN1_HUMAN	16.3458	16.6271	NA	NA	NA	15.8339	16.1878	17.615	16.1029	17.5586	17.0578	17.1235	NA	NA	NA	NA	NA	NA	NA	NA	16.0226	15.3635	NA	14.6318	NA	NA	14.3343	NA	NA	NA	NA	NA	NA	15.8774	15.3719	16.0641	NA	NA	NA	NA	NA	NA	15.846	16.3648
CAVIN1_S167_M1	CAVIN1	Homo sapiens	Caveolae-associated protein 1	Q6NZI2	CAVN1_HUMAN	17.7408	18.0843	18.0108	18.2142	18.0618	18.5913	18.5808	19.1913	18.2553	18.3723	18.5329	18.4349	16.8581	16.3598	16.2014	16.4376	16.4807	16.6848	16.7744	17.71	16.8444	16.5173	16.6346	16.1917	16.2609	16.1186	15.8789	15.6502	16.701	16.6691	16.8272	16.5872	15.8592	16.5758	16.9078	17.6733	16.3661	NA	16.2013	16.0268	17.0338	16.6874	16.7848	16.4135
CAVIN1_S300_M1	CAVIN1	Homo sapiens	Caveolae-associated protein 1	Q6NZI2	CAVN1_HUMAN	16.2592	16.3831	16.5423	15.5812	16.393	15.5772	15.6709	16.9403	16.5338	16.9482	16.5764	NA	NA	15.9304	15.6698	16.1486	14.7793	NA	14.6012	15.824	16.7977	16.0073	16.0924	15.9293	NA	15.8134	NA	NA	15.755	NA	15.9065	16.0852	15.8145	15.9643	16.3455	16.232	NA	14.1745	15.1774	15.7224	15.7019	15.6411	15.5421	16.1189
CAVIN1_T302_M1	CAVIN1	Homo sapiens	Caveolae-associated protein 1	Q6NZI2	CAVN1_HUMAN	15.9756	17.6314	NA	17.7547	17.7771	17.5026	16.7667	17.2529	16.0237	17.4417	16.5184	17.6541	15.8127	15.7693	NA	16.5667	16.146	17.0825	16.8402	15.9197	16.4298	16.6395	16.456	NA	14.704	16.0312	16.8534	16.4838	17.4796	17.3514	16.0323	16.369	15.9329	NA	17.184	17.2727	16.2683	16.4268	16.8778	16.6634	17.1022	16.657	17.1014	15.6072
CBARP_S299_M1	CBARP	Homo sapiens	Voltage-dependent calcium channel beta subunit-associated regulatory protein	Q8N350	CBARP_HUMAN	13.3902	13.6258	13.4892	14.2418	13.5466	13.5303	13.3183	13.1015	12.8219	12.8381	13.3894	12.7917	NA	13.2761	NA	12.6916	NA	12.8958	NA	12.0456	10.1552	11.9638	NA	NA	NA	12.7543	NA	NA	NA	NA	NA	NA	NA	NA	NA	NA	NA	NA	NA	NA	12.3057	NA	12.5627	NA
CBFA2T2_S33_M1	CBFA2T2	Homo sapiens	Protein CBFA2T2	O43439	MTG8R_HUMAN	13.4554	13.5897	13.0773	13.7772	13.9294	13.9333	13.8551	14.1248	13.4506	13.4743	13.7381	13.5946	13.3529	12.708	NA	12.0786	12.1121	NA	11.5326	NA	13.4003	NA	NA	NA	NA	12.0018	NA	NA	12.226	NA	NA	10.7198	NA	NA	NA	13.3747	12.7724	NA	12.1901	NA	12.9105	11.8972	12.8755	12.1311
CBX1_S89_M1	CBX1	Homo sapiens	Chromobox protein homolog 1	P83916	CBX1_HUMAN	13.2379	13.0067	13.6335	13.3408	13.0767	13.9434	13.1539	13.729	15.6548	14.9204	14.3685	13.4388	12.3292	13.1114	12.3377	12.1797	13.1582	12.0022	12.6734	12.7317	13.211	12.3773	12.0672	12.1327	NA	12.8695	11.7994	NA	10.9776	11.5941	12.2999	11.684	11.6578	13.2115	13.7481	13.899	11.0218	NA	NA	NA	10.8495	NA	12.5285	12.0394
CBX3_S102_M1	CBX3	Homo sapiens	Chromobox protein homolog 3	Q13185	CBX3_HUMAN	NA	NA	NA	NA	NA	NA	NA	NA	NA	NA	NA	13.2251	NA	NA	NA	NA	12.4641	NA	NA	NA	NA	NA	NA	NA	NA	NA	NA	NA	12.3974	12.7075	NA	13.0868	NA	NA	NA	NA	NA	11.5309	NA	NA	NA	NA	NA	NA
CBX3_S93_M1	CBX3	Homo sapiens	Chromobox protein homolog 3	Q13185	CBX3_HUMAN	15.8076	NA	15.1898	15.4951	14.8924	15.9378	14.9676	15.6942	16.3077	17.2965	16.3328	16.334	14.4174	NA	NA	14.3322	14.7605	14.7667	14.9503	13.9533	14.4993	13.2228	NA	13.3015	NA	NA	14.0284	14.0102	13.8182	NA	15.3563	13.4413	13.1919	14.9797	15.6202	15.5968	14.5434	NA	14.2758	13.0327	NA	NA	NA	14.8807
CBX3_S93_M2	CBX3	Homo sapiens	Chromobox protein homolog 3	Q13185	CBX3_HUMAN	16.7703	15.8059	16.5919	15.9792	15.7142	16.6232	15.9854	16.3015	17.8303	18.2213	17.2642	17.0225	14.3765	14.9405	NA	14.1893	15.4535	14.3538	14.4944	14.7236	15.4636	14.8034	14.82	13.9232	13.2244	14.4969	13.1141	12.001	12.3227	12.9622	14.7917	15.1175	14.0527	15.8898	15.4274	14.5775	14.1961	13.9164	13.8721	13.448	12.92	14.5051	15.4736	15.2925
CBX3_S95_M1	CBX3	Homo sapiens	Chromobox protein homolog 3	Q13185	CBX3_HUMAN	17.3294	17.7136	17.3236	17.7494	17.2186	17.7423	17.7182	18.5396	18.6128	19.6181	18.5802	19.4483	17.1537	17.7173	16.9463	16.4767	17.6551	16.9975	17.2287	17.7419	17.5444	17.4381	17.2813	16.8357	17.0509	17.4297	16.6429	16.1783	16.8486	16.9173	17.2674	17.3183	16.7056	17.7711	17.7996	18.567	16.5006	16.324	16.708	16.8524	16.7371	16.7403	17.7912	17.9762
CBX3_S95_M2	CBX3	Homo sapiens	Chromobox protein homolog 3	Q13185	CBX3_HUMAN	16.487	15.517	16.3258	15.6979	15.4259	16.354	15.7137	16.0331	17.5528	17.9391	17.0067	16.7413	14.1069	14.6772	NA	13.8987	15.1731	13.9426	14.2363	14.4951	15.2136	14.5208	14.5528	13.637	12.9203	14.2273	12.9158	11.7314	12.0531	12.6926	14.5221	14.854	13.7869	15.6325	15.1578	14.3146	13.8898	13.6468	13.6025	13.1784	12.6504	14.2355	15.191	15.0293
CBX3_T173_M1	CBX3	Homo sapiens	Chromobox protein homolog 3	Q13185	CBX3_HUMAN	NA	NA	NA	NA	NA	NA	NA	NA	10.4571	NA	10.6763	9.44873	NA	NA	NA	NA	9.30904	NA	NA	9.2875	NA	9.41112	9.3502	NA	NA	NA	NA	NA	NA	10.0845	NA	NA	NA	NA	NA	NA	NA	NA	NA	NA	NA	NA	NA	9.83531
CBX5_S14_M1	CBX5	Homo sapiens	Chromobox protein homolog 5	P45973	CBX5_HUMAN	NA	NA	NA	NA	NA	NA	NA	13.5	NA	15.1402	NA	15.2059	NA	15.1351	NA	15.2349	14.9107	NA	NA	15.7572	NA	15.1395	15.0352	NA	NA	NA	14.6408	NA	NA	NA	15.0178	NA	14.9037	14.9223	15.306	NA	NA	NA	NA	NA	NA	14.8919	15.3089	14.9183
CBY1_S20_M1	CBY1	Homo sapiens	Protein chibby homolog 1	Q9Y3M2	CBY1_HUMAN	15.1888	NA	15.6217	15.9114	15.3627	15.6749	15.8884	15.5609	14.8048	15.4926	15.6794	15.2839	NA	15.464	NA	15.1732	14.852	15.2499	NA	14.0938	14.7157	NA	NA	NA	NA	15.2527	NA	NA	15.3027	NA	14.3133	14.4007	14.1056	13.711	15.1846	NA	14.8573	NA	15.5378	14.3939	NA	NA	16.1719	15.422
CCAR1_T627_M1	CCAR1	Homo sapiens	Cell division cycle and apoptosis regulator protein 1	Q8IX12	CCAR1_HUMAN	NA	NA	NA	NA	13.3195	12.8799	13.7855	14.0147	NA	NA	NA	NA	NA	12.1094	NA	12.5603	NA	12.7335	NA	NA	NA	NA	NA	NA	NA	NA	13.3828	NA	NA	NA	NA	NA	NA	NA	NA	NA	NA	NA	NA	NA	NA	NA	NA	NA
CCAR2_S124_M1	CCAR2	Homo sapiens	Cell cycle and apoptosis regulator protein 2	Q8N163	CCAR2_HUMAN	NA	NA	NA	NA	NA	14.8295	14.3219	14.1586	NA	NA	13.8226	NA	NA	NA	NA	NA	NA	NA	NA	NA	NA	NA	NA	NA	NA	NA	NA	NA	NA	NA	NA	NA	NA	NA	NA	NA	NA	NA	NA	NA	NA	NA	NA	NA
CCAR2_S675_M3	CCAR2	Homo sapiens	Cell cycle and apoptosis regulator protein 2	Q8N163	CCAR2_HUMAN	NA	NA	NA	NA	NA	NA	NA	NA	NA	14.0574	13.8337	13.8452	NA	NA	NA	NA	NA	NA	NA	NA	NA	NA	NA	NA	NA	NA	NA	NA	NA	NA	NA	NA	NA	NA	NA	NA	NA	NA	NA	NA	NA	NA	NA	NA
CCAR2_S678_M3	CCAR2	Homo sapiens	Cell cycle and apoptosis regulator protein 2	Q8N163	CCAR2_HUMAN	NA	NA	NA	NA	NA	NA	NA	NA	NA	14.0574	13.8337	13.8452	NA	NA	NA	NA	NA	NA	NA	NA	NA	NA	NA	NA	NA	NA	NA	NA	NA	NA	NA	NA	NA	NA	NA	NA	NA	NA	NA	NA	NA	NA	NA	NA
CCAR2_S681_M3	CCAR2	Homo sapiens	Cell cycle and apoptosis regulator protein 2	Q8N163	CCAR2_HUMAN	NA	NA	NA	NA	NA	NA	NA	NA	NA	14.0574	13.8337	13.8452	NA	NA	NA	NA	NA	NA	NA	NA	NA	NA	NA	NA	NA	NA	NA	NA	NA	NA	NA	NA	NA	NA	NA	NA	NA	NA	NA	NA	NA	NA	NA	NA
CCDC12_S165_M1	CCDC12	Homo sapiens	Coiled-coil domain-containing protein 12	Q8WUD4	CCD12_HUMAN	15.1053	14.7439	14.5864	14.0656	14.6079	14.931	14.06	13.0596	17.3628	13.8936	15.9447	14.9783	16.5004	16.3796	17.0697	17.1753	17.8458	16.2406	16.8421	16.7247	16.0745	17.258	16.6457	16.9856	17.1831	17.3321	17.8269	17.662	16.5487	16.708	17.2912	17.8541	17.5633	17.7598	15.8659	14.3149	16.6413	17.3994	16.3948	16.514	16.7593	17.2864	15.8452	16.6683
CCDC130_S332_M1	CCDC130	Homo sapiens	Coiled-coil domain-containing protein 130	P13994	CC130_HUMAN	15.0015	15.3605	15.5174	15.4646	15.4974	15.5616	15.8681	15.4628	14.3288	15.2023	14.6686	15.6009	14.6694	NA	NA	14.5338	NA	15.3917	15.1196	NA	NA	NA	14.5429	NA	NA	15.178	NA	NA	14.6028	15.2883	15.1165	NA	NA	NA	15.4308	15.2274	15.3053	NA	NA	NA	NA	15.0213	15.4535	NA
CCDC137_S19_M1	CCDC137	Homo sapiens	Coiled-coil domain-containing protein 137	Q6PK04	CC137_HUMAN	15.4088	13.8489	14.9287	14.5144	13.6849	14.9642	14.3467	14.8737	15.6684	15.067	15.8549	14.8475	13.8039	16.2122	13.4277	16.1342	14.1246	14.0805	14.1432	15.1758	15.7207	15.5518	15.4616	15.5526	13.7087	16.3774	12.9869	14.3667	13.3141	13.1687	15.2083	14.2762	14.8449	15.4715	15.4554	16.428	15.1481	12.9622	13.1376	13.7851	13.2514	13.5391	15.7829	16.1851
CCDC14_S798_M1	CCDC14	Homo sapiens	Coiled-coil domain-containing protein 14	Q49A88	CCD14_HUMAN	15.6795	15.743	16.1628	16.2079	16.0903	15.9526	14.2141	15.3035	15.0869	14.1593	15.5971	14.3018	14.8308	14.4496	14.5239	14.605	NA	14.4195	14.3525	14.8212	14.8616	14.7372	NA	NA	14.5209	14.1929	14.0605	14.1657	14.6864	14.7459	14.2499	14.8799	14.7896	NA	13.4289	14.1488	14.5718	NA	14.8447	14.6738	14.9756	15.0448	13.8609	14.3669
CCDC191_S109_M1	CCDC191	Homo sapiens	Coiled-coil domain-containing protein 191	Q8NCU4	CC191_HUMAN	11.0189	10.6556	11.3018	NA	11.3555	NA	11.2802	11.8296	12.1029	12.6916	NA	NA	NA	NA	NA	NA	NA	NA	NA	NA	NA	NA	NA	NA	NA	NA	NA	NA	NA	NA	NA	NA	NA	NA	NA	NA	NA	NA	NA	NA	NA	NA	12.0479	NA
CCDC25_S204_M1	CCDC25	Homo sapiens	Coiled-coil domain-containing protein 25	Q86WR0	CCD25_HUMAN	NA	16.548	16.2461	16.4361	15.8333	15.9473	16.5814	16.865	17.5926	17.7513	17.093	17.5496	15.8609	16.9578	15.736	16.6537	17.0921	16.2185	17.2038	17.3586	17.5749	17.6944	17.5322	17.3273	15.7351	17.3051	NA	16.2676	15.4879	16.2685	16.9525	17.7155	17.4361	17.6202	17.8668	17.3065	15.6172	NA	14.6785	16.1975	16.2821	16.7685	17.5974	17.804
CCDC28B_S46_M1	CCDC28B	Homo sapiens	Coiled-coil domain-containing protein 28B	Q9BUN5	CC28B_HUMAN	14.3445	13.3969	13.3741	NA	12.9612	13.6316	NA	NA	13.9049	13.3475	13.7928	13.4799	NA	13.807	NA	13.5802	NA	NA	NA	NA	NA	13.1651	NA	NA	NA	13.5618	NA	NA	NA	NA	NA	NA	NA	NA	13.381	13.3884	NA	NA	NA	NA	NA	NA	13.5344	13.4679
CCDC43_S151_M1	CCDC43	Homo sapiens	Coiled-coil domain-containing protein 43	Q96MW1	CCD43_HUMAN	14.105	NA	NA	14.5837	15.0729	NA	15.0224	15.5375	NA	NA	NA	NA	NA	NA	NA	NA	14.9015	NA	NA	NA	NA	NA	NA	NA	NA	NA	NA	NA	NA	NA	NA	NA	NA	NA	NA	NA	14.4517	14.4385	NA	NA	NA	14.7446	NA	NA
CCDC43_T139_M1	CCDC43	Homo sapiens	Coiled-coil domain-containing protein 43	Q96MW1	CCD43_HUMAN	NA	NA	NA	NA	15.3173	15.3098	NA	15.5714	16.9828	17.2785	16.806	16.3958	NA	15.3549	14.6658	NA	16.5424	14.3438	NA	15.9647	15.7073	16.7946	17.0017	NA	14.4349	15.1438	NA	NA	NA	NA	NA	15.6721	NA	NA	NA	NA	NA	NA	NA	NA	NA	15.7444	NA	15.4707
CCDC6_S240_M2	CCDC6	Homo sapiens	Coiled-coil domain-containing protein 6	Q16204	CCDC6_HUMAN	16.2345	16.0548	16.3326	16.672	16.8528	17.0895	17.257	17.0976	18.0082	17.8549	18.3643	17.516	15.3501	17.2381	NA	16.4393	15.8183	15.8792	16.251	16.6502	17.0469	16.7753	17.1274	16.9226	NA	16.5414	NA	16.0691	15.6131	NA	16.7889	16.2318	16.3031	16.4611	17.3752	17.7958	16.8154	15.4935	NA	16.0654	15.8476	16.15	17.8672	17.356
CCDC6_S244_M2	CCDC6	Homo sapiens	Coiled-coil domain-containing protein 6	Q16204	CCDC6_HUMAN	16.2345	16.0548	16.3326	16.672	16.8528	17.0895	17.257	17.0976	18.0082	17.8549	18.3643	17.516	15.3501	17.2381	NA	16.4393	15.8183	15.8792	16.251	16.6502	17.0469	16.7753	17.1274	16.9226	NA	16.5414	NA	16.0691	15.6131	NA	16.7889	16.2318	16.3031	16.4611	17.3752	17.7958	16.8154	15.4935	NA	16.0654	15.8476	16.15	17.8672	17.356
CCDC6_S52_M1	CCDC6	Homo sapiens	Coiled-coil domain-containing protein 6	Q16204	CCDC6_HUMAN	15.6907	15.5927	15.3651	15.8725	15.6786	15.3488	16.0348	15.7362	15.2503	15.0381	15.6049	15.6267	15.7095	15.5914	NA	15.8228	NA	15.595	14.6912	15.1714	NA	15.0752	14.5063	NA	NA	14.9484	NA	NA	NA	NA	15.4886	15.1983	NA	NA	15.4515	15.617	NA	NA	15.1709	15.0282	16.2455	NA	15.4073	15.6574
CCDC6_Y372_M1	CCDC6	Homo sapiens	Coiled-coil domain-containing protein 6	Q16204	CCDC6_HUMAN	16.2671	NA	16.6189	NA	16.4754	16.9475	NA	15.7784	15.758	14.4668	15.0233	14.7277	16.6888	15.2379	15.7493	NA	15.4794	15.6008	15.623	15.4272	15.1662	14.8748	14.9283	NA	NA	15.1791	15.508	NA	15.8374	15.6553	15.1904	15.1168	NA	14.945	NA	15.1845	NA	15.2714	15.6916	15.5987	NA	15.3264	14.7042	NA
CCDC61_S373_M2	CCDC61	Homo sapiens	Coiled-coil domain-containing protein 61	Q9Y6R9	CCD61_HUMAN	14.639	14.6079	14.9887	14.7779	15.7777	15.2122	NA	15.146	16.0351	15.2427	16.2042	15.5284	14.9596	15.6667	NA	16.2853	15.465	15.3151	14.4541	15.5156	15.8093	16.2838	16.1989	15.5738	NA	15.7771	NA	15.0369	NA	NA	15.0865	15.9655	16.1379	16.3838	14.8599	14.3188	16.0654	14.4112	14.1761	14.8572	15.193	15.1565	15.9633	16.3399
CCDC61_S376_M2	CCDC61	Homo sapiens	Coiled-coil domain-containing protein 61	Q9Y6R9	CCD61_HUMAN	14.639	14.6079	14.9887	14.7779	15.7777	15.2122	NA	15.146	16.0351	15.2427	16.2042	15.5284	14.9596	15.6667	NA	16.2853	15.465	15.3151	14.4541	15.5156	15.8093	16.2838	16.1989	15.5738	NA	15.7771	NA	15.0369	NA	NA	15.0865	15.9655	16.1379	16.3838	14.8599	14.3188	16.0654	14.4112	14.1761	14.8572	15.193	15.1565	15.9633	16.3399
CCDC82_S131_M1	CCDC82	Homo sapiens	Coiled-coil domain-containing protein 82	Q8N4S0	CCD82_HUMAN	13.717	13.4804	13.4781	14.2216	13.7035	14.1472	13.7697	14.4318	13.2414	14.452	14.019	13.531	NA	NA	NA	NA	12.645	11.8057	NA	11.9588	13.0327	12.055	11.5666	NA	10.9422	NA	NA	NA	NA	12.5254	NA	12.0918	NA	12.6111	11.823	13.1142	NA	NA	NA	NA	11.9718	NA	11.8877	11.6521
CCDC85A_S313_M1	CCDC85A	Homo sapiens	Coiled-coil domain-containing protein 85A	Q96PX6	CC85A_HUMAN	NA	13.6165	12.8884	13.3762	13.7193	13.4103	13.7873	NA	NA	15.0156	14.2839	14.1371	NA	13.5642	13.1538	13.3729	13.7637	14.1616	14.1218	NA	15.1049	NA	13.5576	13.1741	13.5733	13.7274	NA	NA	NA	14.1527	13.7537	NA	NA	14.1105	NA	14.5004	13.1934	NA	14.0999	13.5475	13.8332	NA	NA	NA
CCDC85A_S335_M2	CCDC85A	Homo sapiens	Coiled-coil domain-containing protein 85A	Q96PX6	CC85A_HUMAN	NA	7.96152	NA	NA	NA	NA	NA	NA	12.5715	NA	11.1714	NA	NA	NA	NA	NA	NA	NA	NA	NA	14.0923	13.8068	13.4713	NA	NA	NA	NA	NA	NA	NA	NA	NA	13.3661	13.0796	NA	NA	12.9581	NA	NA	NA	NA	NA	NA	13.3579
CCDC85A_S347_M2	CCDC85A	Homo sapiens	Coiled-coil domain-containing protein 85A	Q96PX6	CC85A_HUMAN	NA	7.96152	NA	NA	NA	NA	NA	NA	12.5715	NA	11.1714	NA	NA	NA	NA	NA	NA	NA	NA	NA	14.0923	13.8068	13.4713	NA	NA	NA	NA	NA	NA	NA	NA	NA	13.3661	13.0796	NA	NA	12.9581	NA	NA	NA	NA	NA	NA	13.3579
CCDC85C_S246_M1	CCDC85C	Homo sapiens	Coiled-coil domain-containing protein 85C	A6NKD9	CC85C_HUMAN	15.6599	15.8138	16.3055	15.8933	16.1396	16.2946	15.5043	15.6763	15.7497	NA	15.2939	NA	NA	NA	NA	14.7931	NA	14.5558	14.4808	NA	15.4235	NA	NA	NA	NA	14.3659	14.2548	13.7114	13.8821	14.3584	13.7218	NA	NA	NA	NA	NA	14.9577	NA	14.4294	14.089	14.2293	14.0934	NA	NA
CCDC86_S18_M1	CCDC86	Homo sapiens	Coiled-coil domain-containing protein 86	Q9H6F5	CCD86_HUMAN	21.3715	21.0072	21.4942	21.2468	21.5416	21.144	20.5664	21.0666	21.1583	20.0065	21.7078	20.0049	20.9819	20.5306	20.6853	21.4391	20.4508	20.8253	20.544	20.9045	20.4955	20.362	20.4943	20.3597	20.4684	20.9072	20.5645	20.8195	21.1119	20.9535	20.2316	20.7308	20.4753	20.6928	19.8489	20.6283	21.1981	20.1055	20.2827	20.4126	20.6881	20.6569	20.3238	20.3512
CCDC86_S18_M2	CCDC86	Homo sapiens	Coiled-coil domain-containing protein 86	Q9H6F5	CCD86_HUMAN	14.8149	NA	14.5225	13.2207	NA	14.7543	NA	NA	15.4992	14.3457	15.1847	15.0696	12.8463	NA	NA	14.7844	NA	NA	NA	NA	14.9038	15.1722	15.204	14.9955	NA	14.8506	NA	NA	NA	NA	14.956	15.2586	NA	15.153	NA	14.5883	NA	NA	NA	14.5338	NA	NA	NA	NA
CCDC86_S188_M1	CCDC86	Homo sapiens	Coiled-coil domain-containing protein 86	Q9H6F5	CCD86_HUMAN	18.5488	17.8053	18.0555	18.255	18.3465	18.209	17.6594	18.2191	19.3676	17.1322	18.881	17.0419	17.318	18.2742	16.6264	18.0648	NA	17.7864	17.1181	NA	18.9634	18.498	18.1214	NA	16.7899	17.666	16.7946	NA	17.3599	17.1916	NA	NA	NA	NA	17.9834	18.0645	17.7809	NA	17.2794	16.7057	NA	NA	18.1472	18.5593
CCDC86_S21_M2	CCDC86	Homo sapiens	Coiled-coil domain-containing protein 86	Q9H6F5	CCD86_HUMAN	14.8149	NA	14.5225	13.2207	NA	14.7543	NA	NA	15.4992	14.3457	15.1847	15.0696	12.8463	NA	NA	14.7844	NA	NA	NA	NA	14.9038	15.1722	15.204	14.9955	NA	14.8506	NA	NA	NA	NA	14.956	15.2586	NA	15.153	NA	14.5883	NA	NA	NA	14.5338	NA	NA	NA	NA
CCDC86_S37_M1	CCDC86	Homo sapiens	Coiled-coil domain-containing protein 86	Q9H6F5	CCD86_HUMAN	NA	14.4574	13.8025	13.9565	NA	13.6042	NA	NA	12.888	NA	NA	NA	14.159	14.0798	NA	NA	NA	NA	NA	NA	13.8402	11.8153	NA	NA	13.521	NA	13.8656	13.6179	NA	NA	14.3142	NA	NA	13.0506	NA	NA	NA	NA	NA	NA	NA	13.3344	12.5547	12.6622
CCDC86_S47_M1	CCDC86	Homo sapiens	Coiled-coil domain-containing protein 86	Q9H6F5	CCD86_HUMAN	20.5838	20.4426	20.286	20.6849	20.9904	20.7132	20.4823	21.1864	21.8899	20.5811	22.1366	20.7046	20.0646	20.9808	19.4853	21.2674	20.0353	20.0267	19.8713	20.7986	20.7947	20.8601	20.5161	20.0182	19.3787	21.0664	19.518	20.0298	19.9426	19.7048	20.5334	20.6359	20.5399	20.7	20.2953	21.0915	20.3877	19.1092	19.3236	19.5322	19.895	19.8335	20.6506	20.8232
CCDC86_S58_M1	CCDC86	Homo sapiens	Coiled-coil domain-containing protein 86	Q9H6F5	CCD86_HUMAN	14.6153	NA	NA	NA	NA	NA	15.4396	NA	16.9403	16.0107	16.0531	15.4794	NA	15.4547	NA	NA	NA	NA	NA	14.7499	15.1484	NA	NA	NA	NA	NA	NA	NA	NA	NA	15.019	NA	NA	14.5691	NA	16.2988	NA	NA	NA	14.1218	15.2914	NA	NA	NA
CCDC86_S58_M2	CCDC86	Homo sapiens	Coiled-coil domain-containing protein 86	Q9H6F5	CCD86_HUMAN	17.0603	17.0418	NA	NA	16.8465	16.7227	17.6031	18.3096	19.6288	18.9299	20.0489	NA	NA	18.5328	NA	17.6763	NA	NA	NA	NA	17.8789	17.7049	17.0921	NA	NA	18.2505	NA	NA	NA	NA	NA	17.0595	17.6828	17.3778	17.9028	18.7118	NA	NA	NA	NA	NA	16.6398	18.5478	18.2972
CCDC86_S66_M2	CCDC86	Homo sapiens	Coiled-coil domain-containing protein 86	Q9H6F5	CCD86_HUMAN	NA	NA	NA	NA	NA	16.7993	NA	NA	NA	NA	NA	NA	15.6109	NA	NA	NA	NA	NA	NA	16.3432	17.7008	NA	16.5968	NA	16.0769	NA	16.621	16.6856	16.5562	NA	NA	NA	NA	16.1881	NA	17.1447	NA	NA	NA	15.9783	15.9193	15.9311	NA	NA
CCDC86_S69_M1	CCDC86	Homo sapiens	Coiled-coil domain-containing protein 86	Q9H6F5	CCD86_HUMAN	18.0472	NA	17.3523	NA	NA	NA	17.4867	17.8129	19.2553	18.5207	18.7505	17.2994	NA	18.8339	NA	17.1363	NA	NA	NA	15.4035	17.9899	16.9682	15.9895	15.8723	NA	18.1859	NA	NA	NA	NA	16.5121	15.6607	14.8939	15.211	16.6249	17.9022	NA	NA	NA	NA	NA	NA	18.2238	18.304
CCDC86_S69_M2	CCDC86	Homo sapiens	Coiled-coil domain-containing protein 86	Q9H6F5	CCD86_HUMAN	16.4272	NA	NA	NA	16.1389	16.5923	17.1067	17.602	19.0437	18.2222	19.3413	NA	NA	17.935	NA	17.18	NA	NA	NA	16.1362	17.0641	17.0823	16.5805	NA	15.8699	17.6409	16.414	16.4786	16.3492	NA	NA	16.3519	16.9752	16.4545	17.1952	17.6981	NA	NA	NA	NA	NA	NA	17.8402	17.6928
CCDC86_S91_M1	CCDC86	Homo sapiens	Coiled-coil domain-containing protein 86	Q9H6F5	CCD86_HUMAN	NA	NA	NA	12.9374	NA	NA	NA	16.9679	17.7249	18.3326	17.6081	17.5658	NA	14.4662	NA	15.169	NA	NA	14.7442	NA	16.8917	NA	NA	16.0422	NA	13.8588	NA	NA	15.6574	NA	NA	NA	14.8663	NA	17.5302	17.7697	14.4209	NA	13.3859	NA	NA	NA	17.576	16.4688
CCDC86_T3_M1	CCDC86	Homo sapiens	Coiled-coil domain-containing protein 86	Q9H6F5	CCD86_HUMAN	16.3163	17.3753	17.4369	17.5514	16.5611	16.7998	15.7751	15.379	15.6834	14.621	15.9505	15.0651	17.7482	16.7386	18.1053	17.1249	17.2924	17.1289	16.9824	16.3484	15.8758	16.2935	16.0574	15.9533	17.9618	17.2379	17.6523	17.8828	18.146	18.3105	16.8479	16.8226	16.6009	16.6436	15.5644	15.8493	17.9325	17.9071	18.3313	17.8705	17.4195	17.6763	15.9412	16.0254
CCDC88A_S1561_M1	CCDC88A	Homo sapiens	Girdin	Q3V6T2	GRDN_HUMAN	12.9643	NA	13.0403	13.0669	NA	NA	NA	13.1125	13.6986	NA	13.3856	NA	NA	NA	12.8709	NA	NA	NA	NA	NA	NA	NA	NA	NA	NA	NA	NA	NA	NA	NA	NA	NA	NA	NA	NA	NA	13.3727	NA	NA	NA	NA	NA	14.2512	NA
CCDC88A_S1566_M1	CCDC88A	Homo sapiens	Girdin	Q3V6T2	GRDN_HUMAN	NA	NA	NA	13.1637	13.3362	NA	13.8641	NA	NA	13.0555	NA	NA	NA	14.2844	NA	14.2005	12.7335	NA	13.31	12.0757	NA	NA	12.868	NA	12.7262	14.168	NA	NA	NA	NA	13.6516	NA	NA	NA	12.8956	11.8023	NA	NA	NA	12.5326	NA	NA	NA	13.7748
CCDC88A_S1675_M1	CCDC88A	Homo sapiens	Girdin	Q3V6T2	GRDN_HUMAN	NA	NA	NA	NA	NA	NA	14.6457	14.6569	14.4943	14.337	14.5556	15.4252	NA	NA	NA	NA	NA	NA	NA	NA	NA	NA	NA	NA	NA	NA	NA	NA	NA	NA	NA	NA	NA	NA	14.6503	14.0127	NA	NA	NA	NA	NA	NA	NA	NA
CCDC88A_S1700_M1	CCDC88A	Homo sapiens	Girdin	Q3V6T2	GRDN_HUMAN	NA	NA	NA	NA	14.3029	NA	NA	NA	NA	NA	NA	NA	15.377	NA	15	14.6409	NA	NA	NA	NA	NA	NA	NA	NA	NA	NA	NA	NA	NA	NA	NA	NA	NA	NA	14.4523	NA	NA	NA	NA	NA	NA	NA	NA	NA
CCDC88A_S1702_M1	CCDC88A	Homo sapiens	Girdin	Q3V6T2	GRDN_HUMAN	NA	16.1877	15.7038	16.5302	NA	16.1806	NA	NA	NA	NA	NA	16.6723	NA	17.0821	NA	NA	16.6882	NA	NA	NA	NA	NA	NA	NA	NA	16.4984	NA	NA	NA	NA	16.6462	NA	NA	NA	NA	NA	NA	NA	NA	NA	NA	NA	16.5782	NA
CCDC88A_S1717_M1	CCDC88A	Homo sapiens	Girdin	Q3V6T2	GRDN_HUMAN	NA	NA	NA	NA	NA	13.4375	NA	13.6401	13.7289	14.0043	13.664	13.8749	NA	NA	NA	NA	NA	NA	NA	13.2599	NA	NA	13.1328	NA	NA	NA	NA	NA	NA	NA	NA	NA	NA	NA	13.4294	13.7359	NA	NA	NA	NA	NA	NA	13.9262	NA
CCDC88A_S1734_M1	CCDC88A	Homo sapiens	Girdin	Q3V6T2	GRDN_HUMAN	NA	15.7128	15.5116	NA	NA	NA	NA	16.5861	NA	NA	NA	15.7436	NA	NA	15.4135	16.3001	NA	NA	16.5811	16.5844	17.3496	NA	16.8202	NA	NA	NA	15.2781	15.6142	16.362	NA	16.2555	16.5409	16.8963	17	16.1958	16.6187	16.4419	15.5532	15.8537	15.713	16.4176	16.4385	16.9571	17.339
CCDC88A_S913_M1	CCDC88A	Homo sapiens	Girdin	Q3V6T2	GRDN_HUMAN	16.5817	16.5746	17.3965	17.1083	16.621	17.8212	16.326	16.0913	15.3603	15.1099	16.2779	15.1281	15.9684	16.4301	15.755	16.0744	16.4476	16.9082	16.2948	15.8369	16.1748	15.8841	15.9802	15.7372	16.3213	16.4553	15.641	15.3393	16.631	16.5932	16.1618	16.216	15.8856	16.1849	15.7278	16.2808	16.1552	15.985	16.5635	16.2836	15.989	16.8895	15.6751	16.3464
CCDC93_S305_M1	CCDC93	Homo sapiens	Coiled-coil domain-containing protein 93	Q567U6	CCD93_HUMAN	15.1578	14.9431	15.2269	14.9622	15.2857	15.0103	15.1102	NA	NA	NA	NA	NA	NA	14.9231	NA	NA	NA	14.8235	NA	NA	NA	NA	NA	NA	NA	NA	NA	NA	NA	NA	NA	NA	NA	NA	NA	NA	14.8709	NA	NA	NA	NA	NA	NA	NA
CCDC97_S212_M1	CCDC97	Homo sapiens	Coiled-coil domain-containing protein 97	Q96F63	CCD97_HUMAN	NA	NA	NA	NA	NA	NA	NA	13.2993	14.7887	14.8271	NA	14.4002	NA	NA	NA	NA	NA	NA	NA	NA	NA	NA	NA	NA	NA	NA	NA	NA	NA	NA	NA	NA	NA	NA	14.226	NA	NA	NA	NA	NA	NA	NA	14.3515	13.8872
CCDC9B_S193_M1	CCDC9B	Homo sapiens	Coiled-coil domain-containing protein 9B	Q6ZUT6	CCD9B_HUMAN	NA	NA	NA	NA	NA	NA	NA	13.0889	13.2323	13.2571	13.4302	13.2981	NA	14.3525	NA	NA	NA	NA	NA	NA	13.307	NA	NA	NA	NA	NA	NA	NA	NA	NA	NA	NA	NA	NA	14.2835	14.4552	NA	NA	NA	NA	NA	NA	14.2581	13.4837
CCDC9B_S201_M1	CCDC9B	Homo sapiens	Coiled-coil domain-containing protein 9B	Q6ZUT6	CCD9B_HUMAN	18.2336	16.8228	18.4712	17.7224	NA	18.0433	18.2455	18.1681	18.3776	17.1174	18.5752	NA	16.6715	18.4159	NA	18.0347	NA	18.0453	NA	16.5109	19.2318	17.9761	18.1933	18.1159	17.6115	NA	NA	NA	NA	NA	16.9313	17.4806	16.9113	16.9062	18.4986	19.5974	18.1351	NA	NA	17.3567	17.2858	16.9784	18.0716	18.1123
CCDC9B_T199_M1	CCDC9B	Homo sapiens	Coiled-coil domain-containing protein 9B	Q6ZUT6	CCD9B_HUMAN	NA	18.155	NA	NA	18.2423	NA	16.7784	NA	NA	17.7762	NA	16.79	18.121	16.913	17.8349	18.8911	18.0249	NA	NA	18.2593	NA	NA	18.4687	18.5532	17.9148	16.2377	17.4131	18.1922	NA	NA	18.1486	NA	18.3446	NA	17.2289	17.6877	19.0443	17.8868	18.1296	18.3519	18.0914	18.3092	NA	16.9529
CCDC9B_T204_M1	CCDC9B	Homo sapiens	Coiled-coil domain-containing protein 9B	Q6ZUT6	CCD9B_HUMAN	NA	NA	15.5033	NA	15.7789	NA	NA	NA	NA	NA	NA	NA	NA	NA	NA	NA	15.5601	15.9934	15.882	NA	NA	NA	NA	NA	15.2745	NA	NA	16.4159	16.4248	NA	NA	NA	NA	NA	NA	NA	NA	NA	NA	NA	NA	NA	19.2269	16.0175
CCM2_S384_M1	CCM2	Homo sapiens	Cerebral cavernous malformations 2 protein	Q9BSQ5	CCM2_HUMAN	NA	NA	NA	NA	NA	NA	13.0365	NA	13.6244	13.781	13.9499	13.5025	NA	12.6826	NA	NA	NA	NA	NA	NA	12.6534	NA	NA	NA	NA	11.7865	NA	NA	NA	NA	NA	NA	NA	NA	12.8486	13.592	NA	NA	NA	NA	NA	NA	13.5833	NA
CCNB2_S398_M1	CCNB2	Homo sapiens	G2/mitotic-specific cyclin-B2	O95067	CCNB2_HUMAN	NA	NA	NA	12.1667	NA	NA	NA	12.199	NA	11.9597	12.1892	13.1127	12.6485	12.1782	12.4826	NA	12.3058	NA	12.0456	12.7853	12.0689	12.4805	12.9421	12.8539	NA	12.1888	12.4544	12.4203	NA	12.9363	12.717	NA	12.5805	12.5066	13.1665	13.2028	NA	NA	12.5016	12.0062	NA	12.3351	12.4917	12.7886
CCNB2_T8_M1	CCNB2	Homo sapiens	G2/mitotic-specific cyclin-B2	O95067	CCNB2_HUMAN	NA	NA	11.0406	NA	13.2197	NA	NA	NA	11.3032	10.8066	11.4698	11.49	14.2645	12.9608	NA	NA	NA	NA	12.3344	12.8682	13.8025	13.1168	13.5096	13.0584	NA	NA	NA	NA	13.2206	NA	13.0068	12.4973	12.9703	12.6573	13.2505	14.3996	12.537	12.5607	12.3943	11.5467	13.6536	13.4778	13.5591	13.5327
CCNE2_S21_M1	CCNE2	Homo sapiens	G1/S-specific cyclin-E2	O96020	CCNE2_HUMAN	13.5477	NA	14.1561	NA	14.8899	14.9009	14.6655	14.8326	14.4415	14.5055	14.5748	14.5786	14.7238	NA	14.676	15.2037	14.5739	NA	NA	14.8649	14.4654	13.9547	NA	NA	14.5286	NA	NA	NA	13.9211	14.2436	15.1782	15.2876	NA	14.4794	14.4992	NA	14.8376	NA	NA	14.5773	14.6852	NA	15.1251	14.9043
CCNH_T315_M1	CCNH	Homo sapiens	Cyclin-H	P51946	CCNH_HUMAN	14.0353	NA	NA	NA	NA	NA	13.9609	11.5309	13.5799	15.0031	14.6859	14.9793	NA	14.3262	NA	13.9453	14.8693	NA	13.9936	13.9248	14.0396	14.1139	14.2249	14.0656	NA	14.3492	NA	NA	NA	NA	14.2323	13.8129	13.3786	14.2482	14.6818	NA	NA	13.6352	NA	14.3904	NA	14.9161	14.0045	13.7993
CCNK_S340_M1	CCNK	Homo sapiens	Cyclin-K	O75909	CCNK_HUMAN	18.8386	18.6094	19.0567	18.8618	18.7644	18.8229	18.5646	19.0099	17.9993	18.8228	18.6579	18.4752	17.7427	17.2019	17.0802	17.617	17.4146	17.9549	17.6763	17.5068	17.7669	16.7509	17.5028	16.8629	17.3386	17.3908	16.8686	16.9496	17.7412	17.7794	17.2226	17.3309	16.8848	17.453	17.4676	18.2833	17.7521	17.088	17.6622	17.6074	17.7168	17.4224	17.6055	17.239
CCNK_S9_M1	CCNK	Homo sapiens	Cyclin-K	O75909	CCNK_HUMAN	NA	NA	NA	NA	NA	12.9494	13.4138	12.6667	NA	12.9287	NA	NA	NA	NA	NA	NA	NA	NA	NA	NA	NA	NA	NA	NA	NA	NA	NA	NA	NA	NA	NA	NA	NA	NA	NA	NA	NA	NA	NA	NA	NA	NA	NA	NA
CCNL1_S352_M1	CCNL1	Homo sapiens	Cyclin-L1	Q9UK58	CCNL1_HUMAN	NA	NA	NA	15.1773	NA	15.29	NA	15.4762	16.8043	15.6138	16.2726	15.7135	NA	14.4436	NA	NA	NA	NA	NA	NA	15.3711	NA	NA	NA	NA	14.0016	NA	NA	NA	NA	NA	NA	NA	NA	NA	15.9619	NA	NA	NA	NA	NA	NA	15.0305	14.8407
CCNL2_S348_M1	CCNL2	Homo sapiens	Cyclin-L2	Q96S94	CCNL2_HUMAN	15.2787	14.5883	15.5085	15.3387	14.7681	NA	NA	NA	16.5802	16.2192	16.0378	15.0002	14.4818	NA	NA	14.7634	NA	14.7961	NA	NA	15.4825	NA	13.9526	NA	NA	NA	NA	NA	NA	NA	NA	13.5375	NA	12.5116	14.0327	NA	NA	NA	NA	NA	NA	NA	15.4119	14.1823
CCNL2_S351_M1	CCNL2	Homo sapiens	Cyclin-L2	Q96S94	CCNL2_HUMAN	14.8054	13.3727	15.1754	NA	NA	15.6815	NA	NA	NA	NA	NA	15.1344	14.4283	NA	NA	NA	13.8965	NA	14.1289	NA	NA	15.099	NA	NA	NA	NA	NA	NA	NA	14.1097	NA	13.2474	NA	NA	14.4747	NA	14.237	NA	NA	NA	NA	NA	15.0659	14.3816
CCNL2_S369_M1	CCNL2	Homo sapiens	Cyclin-L2	Q96S94	CCNL2_HUMAN	18.2749	17.9629	18.1434	17.7909	16.4388	17.8645	16.9853	15.9306	15.5453	16.5537	16.0796	16.0381	16.6651	18.3373	13.9513	17.1337	17.8132	17.3687	17.9249	14.8258	15.7065	15.1853	14.5223	14.5999	14.4034	18.4502	NA	NA	17.9139	17.101	15.5366	14.5919	13.7642	14.3443	15.4707	15.9843	16.9162	19.2802	17.8794	14.5231	18.0366	18.6993	15.7556	14.8104
CCNT2_S480_M1	CCNT2	Homo sapiens	Cyclin-T2	O60583	CCNT2_HUMAN	12.721	NA	13.1619	13.3211	13.7027	13.5271	13.516	13.9415	14.4122	14.2224	14.3075	13.8265	NA	NA	NA	12.4323	NA	NA	NA	NA	12.9062	NA	NA	NA	NA	NA	NA	NA	NA	NA	NA	NA	NA	11.4273	NA	NA	NA	NA	NA	NA	NA	NA	12.8472	NA
CCNY_S324_M1	CCNY	Homo sapiens	Cyclin-Y	Q8ND76	CCNY_HUMAN	18.568	18.2423	NA	18.4781	NA	18.5459	16.8603	NA	NA	NA	NA	NA	16.768	16.3782	16.5295	17.0727	16.8472	16.8869	NA	NA	16.8412	17.3231	NA	16.021	16.638	16.8453	16.0027	17.0486	NA	NA	16.4574	NA	NA	17.5927	NA	NA	NA	NA	NA	17.2516	NA	17.1476	16.3353	NA
CCNY_S326_M1	CCNY	Homo sapiens	Cyclin-Y	Q8ND76	CCNY_HUMAN	19.4529	18.075	18.8222	19.1611	18.7233	18.7045	17.6399	18.3133	18.9744	17.6914	18.6465	17.8735	NA	16.6229	16.6953	17.1059	17.0021	16.4664	16.2912	17.5076	NA	NA	NA	NA	17.3717	17.159	16.2905	16.7851	NA	15.4942	16.4597	17.6858	NA	17.2247	16.3264	16.1691	17.2234	16.3529	16.5573	17.1664	15.9414	17.1588	17.2024	NA
CCNYL1_S105_M1	CCNYL1	Homo sapiens	Cyclin-Y-like protein 1	Q8N7R7	CCYL1_HUMAN	16.2942	16.2479	16.5059	NA	16.2582	16.3474	16.6917	16.9069	NA	16.5803	16.9363	NA	NA	16.7801	NA	16.3801	NA	NA	15.496	16.2159	16.9454	NA	16.1551	NA	NA	NA	NA	15.1447	NA	NA	NA	NA	NA	NA	16.3115	17.0722	NA	NA	NA	NA	NA	15.6172	17.0025	NA
CCNYL1_S342_M1	CCNYL1	Homo sapiens	Cyclin-Y-like protein 1	Q8N7R7	CCYL1_HUMAN	NA	16.1333	NA	16.1281	NA	NA	NA	NA	NA	NA	NA	NA	18.0904	NA	NA	NA	NA	16.2672	NA	NA	14.789	NA	NA	NA	18.1597	16.0058	NA	NA	NA	NA	NA	NA	16.3099	16.1441	15.2032	NA	NA	NA	NA	NA	17.0359	NA	NA	15.3751
CCNYL1_S344_M1	CCNYL1	Homo sapiens	Cyclin-Y-like protein 1	Q8N7R7	CCYL1_HUMAN	17.5952	17.9365	17.8286	18.4014	18.0843	18.5493	16.9073	17.1905	17.8911	16.9119	17.4223	16.9658	18.9338	17.5235	18.7935	18.0266	18.6859	17.8641	18.2775	18.124	17.0589	17.6196	17.378	16.8616	18.3261	18.0412	18.7066	18.3176	18.1808	18.1393	18.1217	18.3877	17.9642	18.2277	16.4717	17.3424	17.8868	18.1858	17.8217	18.2999	18.0968	18.3981	16.866	17.6142
CCNYL1_T132_M1	CCNYL1	Homo sapiens	Cyclin-Y-like protein 1	Q8N7R7	CCYL1_HUMAN	NA	14.5736	NA	NA	15.3014	NA	15.2079	14.8332	NA	NA	NA	NA	14.83	NA	14.2689	15.562	NA	NA	NA	15.185	NA	NA	NA	NA	NA	NA	NA	NA	NA	NA	NA	NA	NA	NA	NA	NA	NA	NA	NA	NA	NA	NA	15.7275	NA
CCT2_S260_M1	CCT2	Homo sapiens	T-complex protein 1 subunit beta	P78371	TCPB_HUMAN	15.3862	NA	NA	NA	15.0442	15.8038	17.3738	18.624	18.4201	19.1678	18.3075	18.3061	NA	NA	NA	17.0859	NA	15.8314	16.4926	18.8908	18.2124	16.9296	16.852	16.108	17.6326	NA	NA	13.9548	15.5239	NA	15.8409	16.7286	16.5536	16.5953	16.6866	17.3759	17.6488	NA	NA	13.9126	NA	16.1929	17.4192	NA
CCT2_S3_M1	CCT2	Homo sapiens	T-complex protein 1 subunit beta	P78371	TCPB_HUMAN	14.4007	15.2542	15.1691	15.2723	14.2477	14.6817	14.6203	17.009	15.5646	13.485	14.625	15.8874	15.722	14.2134	14.8833	15.166	15.5304	15.3388	15.4324	15.6363	NA	14.6686	15.0141	14.7523	15.2746	14.886	15.6486	15.0002	14.5923	14.8463	15.3918	16.1281	14.3331	14.5576	15.9544	15.7239	14.8937	15.0812	14.8601	14.6059	15.0076	14.8572	16.1197	15.7936
CCT8_S23_M1	CCT8	Homo sapiens	T-complex protein 1 subunit theta	P50990	TCPQ_HUMAN	14.789	16.36	NA	14.7722	15.1591	13.851	16.6779	13.7411	13.016	13.5639	12.87	13.6842	13.1186	NA	NA	NA	13.5701	NA	NA	NA	NA	NA	13.1143	NA	NA	NA	NA	NA	NA	NA	NA	NA	NA	NA	14.3033	13.4941	NA	NA	NA	NA	13.5947	NA	13.0497	13.6632
CCZ1B_S266_M1	CCZ1B;CCZ1	Homo sapiens	Vacuolar fusion protein CCZ1 homolog B;Vacuolar fusion protein CCZ1 homolog	P86790;P86791	CCZ1B_HUMAN;CCZ1_HUMAN	18.9987	18.7739	19.2037	18.1916	19.0231	18.5984	18.486	18.0812	16.6533	16.3782	17.4256	16.5437	18.2106	18.0798	16.6208	18.6152	16.6109	18.3573	18.0967	18.028	17.3739	16.5704	17.5797	17.0473	17.6163	18.3033	16.6059	17.2378	17.8439	17.2589	17.6304	17.0872	16.8221	16.741	16.5427	17.5272	19.2012	17.5214	18.1413	17.7733	18.0139	17.5434	17.6502	17.4832
CD2BP2_S195_M1	CD2BP2	Homo sapiens	CD2 antigen cytoplasmic tail-binding protein 2	O95400	CD2B2_HUMAN	18.5467	17.8589	18.0855	17.536	17.4177	17.6252	18.5488	18.2822	19.2189	NA	19.1441	18.0711	NA	19.4126	15.8655	18.8899	NA	17.3212	16.7255	17.7371	19.545	19.119	18.6411	18.8553	NA	19.1585	16.1701	NA	16.6514	17.1968	17.6582	17.139	17.6777	17.5918	19.1949	19.4776	18.5517	NA	16.6895	17.3398	16.9751	16.7847	19.5379	19.2269
CD3EAP_S285_M1	CD3EAP	Homo sapiens	DNA-directed RNA polymerase I subunit RPA34	O15446	RPA34_HUMAN	15.633	NA	18.6042	NA	16.204	15.9312	16.3355	16.6003	15.9116	16.0761	16.8693	15.6546	15.2175	14.8196	NA	15.1486	17.3528	15.252	17.2972	16.844	16.096	NA	15.5573	NA	15.8274	15.3392	NA	15.6344	15.1508	NA	17.4477	15.1956	15.5053	17.0274	17.123	15.9642	NA	NA	NA	NA	NA	17.2333	15.868	NA
CD3EAP_S488_M1	CD3EAP	Homo sapiens	DNA-directed RNA polymerase I subunit RPA34	O15446	RPA34_HUMAN	NA	NA	NA	NA	NA	NA	NA	NA	13.7315	14.119	14.1721	14.2369	NA	14.4606	NA	NA	NA	NA	NA	NA	14.0133	NA	NA	12.6494	NA	NA	NA	NA	NA	NA	NA	NA	NA	NA	NA	14.9574	NA	NA	NA	NA	NA	NA	14.5597	NA
CD3EAP_T287_M1	CD3EAP	Homo sapiens	DNA-directed RNA polymerase I subunit RPA34	O15446	RPA34_HUMAN	NA	15.2165	14.7484	15.1848	14.5781	14.9989	NA	NA	15.4328	NA	NA	NA	14.7721	NA	NA	NA	14.127	NA	NA	14.7328	15.4616	NA	NA	NA	NA	NA	NA	14.2808	15.1501	NA	NA	NA	15.3678	NA	NA	14.3285	15.0733	NA	NA	NA	NA	15.3174	14.8605	15.6835
CD44_S706_M1	CD44	Homo sapiens	CD44 antigen	P16070	CD44_HUMAN	NA	NA	13.3225	12.1276	NA	NA	13.9685	14.2514	15.7021	14.8782	14.5892	14.0993	NA	NA	NA	NA	NA	NA	NA	NA	NA	NA	NA	12.0665	NA	NA	NA	NA	NA	NA	NA	NA	NA	NA	NA	NA	NA	NA	NA	NA	NA	NA	NA	NA
CD97_S831_M1	CD97	Homo sapiens	CD97 antigen	P48960	CD97_HUMAN	NA	15.0337	NA	16.2881	16.2409	17.2237	NA	16.1723	17.6091	16.1854	17.2234	16.1463	NA	NA	15.1908	15.3754	16.4867	16.5793	16.5146	17.182	17.549	17.7818	17.5585	17.6428	14.6384	15.2339	15.2201	15.0882	16.2974	16.8253	NA	17.229	17.6792	17.6468	17.1646	17.0877	NA	15.1242	NA	14.6719	NA	17.4488	16.7981	17.7015
CDC16_S560_M1	CDC16	Homo sapiens	Cell division cycle protein 16 homolog	Q13042	CDC16_HUMAN	NA	13.1737	NA	12.8731	12.854	13.2958	13.0512	13.5616	12.6403	13.7373	NA	13.6111	NA	12.37	NA	NA	NA	NA	NA	NA	NA	NA	NA	NA	NA	NA	NA	NA	NA	NA	NA	NA	11.7254	11.8815	NA	12.9236	NA	NA	NA	NA	NA	12.0985	13.1934	12.1959
CDC20_S104_M1	CDC20	Homo sapiens	Cell division cycle protein 20 homolog	Q12834	CDC20_HUMAN	NA	NA	12.0114	NA	NA	NA	NA	NA	9.39469	11.8393	10.3263	NA	NA	NA	NA	NA	10.8014	NA	NA	NA	NA	NA	NA	NA	NA	NA	NA	NA	NA	NA	NA	NA	NA	NA	NA	NA	NA	11.1817	NA	NA	11.4568	NA	NA	NA
CDC20_S41_M1	CDC20	Homo sapiens	Cell division cycle protein 20 homolog	Q12834	CDC20_HUMAN	14.5137	15.0821	15.1274	15.1261	13.5706	14.3843	NA	14.4719	NA	NA	14.5776	NA	13.5787	14.7015	13.3412	14.7797	NA	13.1357	13.3672	NA	NA	NA	NA	NA	13.3	14.592	13.4419	13.2476	NA	NA	13.5631	NA	NA	NA	NA	NA	15.0556	14.049	13.6179	14.0291	13.6034	NA	NA	NA
CDC20_T106_M1	CDC20	Homo sapiens	Cell division cycle protein 20 homolog	Q12834	CDC20_HUMAN	15.14	15.7968	15.8597	15.5079	14.425	15.1933	14.9208	14.878	15.4401	15.5012	13.812	15.3731	14.9234	15.3309	14.2629	14.7089	14.4435	14.6675	14.6943	15.1822	14.701	14.5419	15.1193	14.7389	15.4431	14.9862	14.4262	14.2668	14.2986	14.8839	14.5194	14.2049	14.1451	15.4718	15.7518	16.3071	14.6684	15.074	15.1767	15.3883	15.0119	14.3101	14.996	14.7626
CDC20_T70_M1	CDC20	Homo sapiens	Cell division cycle protein 20 homolog	Q12834	CDC20_HUMAN	NA	NA	NA	17.1011	16.5715	NA	NA	16.7732	NA	16.0111	16.8043	15.7173	NA	NA	NA	16.9817	NA	NA	NA	15.8539	NA	NA	15.6216	16.6402	NA	NA	NA	NA	16.4363	15.5357	NA	NA	NA	15.2259	16.0598	17.731	NA	NA	NA	NA	NA	NA	17.1778	NA
CDC23_S588_M1	CDC23	Homo sapiens	Cell division cycle protein 23 homolog	Q9UJX2	CDC23_HUMAN	11.718	11.4842	NA	12.9463	NA	13.1019	13.4132	13.3822	13.3114	13.6338	13.8168	NA	12.6313	13.953	12.5494	13.3804	12.4501	NA	12.5961	12.3966	13.0473	13.4188	13.178	NA	NA	13.418	NA	NA	NA	NA	13.3775	12.876	NA	12.3024	13.3136	14.2026	NA	NA	NA	NA	NA	NA	14.4743	13.7599
CDC23_T596_M1	CDC23	Homo sapiens	Cell division cycle protein 23 homolog	Q9UJX2	CDC23_HUMAN	12.7676	NA	NA	12.7448	12.588	12.2584	12.4312	NA	12.8154	11.141	12.6092	11.9423	NA	NA	NA	NA	NA	NA	11.609	12.3982	12.4067	11.7065	12.1438	NA	NA	NA	NA	NA	NA	NA	NA	NA	12.1574	12.2028	NA	12.6187	NA	NA	NA	12.2286	NA	NA	12.4479	NA
CDC25B_S151_M1	CDC25B	Homo sapiens	M-phase inducer phosphatase 2	P30305	MPIP2_HUMAN	13.8319	14.3813	14.239	14.3395	14.2973	14.6198	14.1855	13.6247	13.2491	13.6114	14.3245	NA	13.7243	14.5513	NA	14.3633	14.0063	14.1474	NA	14.4848	14.6199	14.1242	13.5074	NA	NA	14.682	12.9309	NA	14.2343	14.5253	NA	14.6912	13.9837	NA	14.1907	14.8623	13.9789	NA	13.4791	13.859	13.8795	14.4321	14.8784	13.5201
CDC25B_S160_M1	CDC25B	Homo sapiens	M-phase inducer phosphatase 2	P30305	MPIP2_HUMAN	NA	NA	NA	NA	11.9816	NA	12.1671	12.9389	13.0482	12.2222	13.036	11.9639	NA	12.586	NA	NA	NA	NA	NA	NA	12.9391	12.0184	11.783	NA	NA	NA	NA	NA	NA	NA	11.5177	NA	NA	NA	12.0199	13.4106	NA	NA	NA	NA	NA	NA	13.4694	12.8035
CDC25B_S323_M1	CDC25B	Homo sapiens	M-phase inducer phosphatase 2	P30305	MPIP2_HUMAN	13.7704	14.6973	14.2028	14.7222	14.5981	NA	NA	NA	12.7217	NA	NA	NA	NA	NA	NA	NA	NA	14.3785	14.1539	NA	NA	NA	NA	NA	NA	NA	NA	NA	NA	NA	NA	NA	NA	NA	NA	NA	14.6961	NA	14.6319	NA	NA	NA	NA	NA
CDC25B_S375_M1	CDC25B	Homo sapiens	M-phase inducer phosphatase 2	P30305	MPIP2_HUMAN	14.7148	15.0591	14.865	15.3279	14.9598	15.1881	14.3623	14.4285	14.8187	15.4811	14.5014	14.9709	15.0479	14.8948	14.6143	14.9814	14.5974	14.6885	14.9412	15.0465	13.9844	14.8717	14.4615	14.3431	14.5389	14.3625	14.666	13.834	NA	14.5354	14.1461	14.3141	14.549	14.2205	15.618	14.3331	14.6411	14.4776	13.8605	14.4895	14.5014	14.4119	14.7891	14.5895
CDC25C_S263_M1	CDC25C	Homo sapiens	M-phase inducer phosphatase 3	P30307	MPIP3_HUMAN	NA	15.296	15.1017	NA	14.6365	14.1977	NA	14.9126	NA	NA	NA	NA	15.4929	15.1822	NA	15.2354	NA	NA	15.1501	14.9424	NA	NA	NA	NA	NA	NA	15.8157	NA	NA	NA	NA	NA	NA	14.8388	NA	14.6734	15.0533	15.2174	NA	15.3605	NA	NA	15.1438	15.1718
CDC37_S377_M1	CDC37	Homo sapiens	Hsp90 co-chaperone Cdc37	Q16543	CDC37_HUMAN	NA	13.5285	13.3633	13.5071	NA	12.3082	13.164	12.3925	13.9138	13.5944	13.406	13.9974	14.2003	14.2974	14.8708	14.1247	14.3461	13.7758	14.493	14.7034	13.648	14.9855	15.0014	14.9897	14.5252	14.6909	14.4124	14.6528	14.4732	14.5016	14.422	15.0257	15.0781	14.8507	15.3512	15.0834	13.6061	14.7456	13.5643	14.1524	14.3548	14.2954	14.2846	15.0586
CDC42BPA_S1545_M1	CDC42BPA	Homo sapiens	Serine/threonine-protein kinase MRCK alpha	Q5VT25	MRCKA_HUMAN	NA	NA	NA	NA	NA	NA	12.4958	NA	13.0169	NA	NA	NA	NA	NA	NA	NA	NA	NA	NA	NA	13.2908	NA	11.5629	11.5962	NA	NA	NA	NA	NA	NA	NA	NA	NA	NA	12.099	12.3678	NA	NA	NA	NA	NA	NA	NA	NA
CDC42BPB_S1690_M1	CDC42BPB	Homo sapiens	Serine/threonine-protein kinase MRCK beta	Q9Y5S2	MRCKB_HUMAN	15.6133	14.5345	15.7294	15.4464	15.6704	15.72	15.6296	15.6805	16.1723	15.4763	15.5214	14.4435	NA	15.7739	NA	NA	NA	NA	NA	NA	16.0208	NA	NA	NA	NA	NA	NA	NA	NA	NA	NA	NA	NA	NA	14.6784	15.2836	NA	NA	NA	NA	NA	NA	14.4978	14.9397
CDC42EP1_S121_M1	CDC42EP1	Homo sapiens	Cdc42 effector protein 1	Q00587	BORG5_HUMAN	15.5225	15.6303	15.4901	15.3948	15.4924	15.4899	15.7358	15.7935	15.6933	16.1769	15.745	15.9957	15.7038	15.4497	15.1926	15.2545	15.5848	15.4757	15.6112	15.3826	15.94	15.3233	15.2686	15.5504	15.3876	15.4944	NA	15.5098	15.5425	15.5643	15.7739	15.5826	15.7121	15.4822	15.684	16.3162	NA	15.4459	15.3333	15.1367	NA	15.4827	16.2345	15.6352
CDC42EP1_S192_M1	CDC42EP1	Homo sapiens	Cdc42 effector protein 1	Q00587	BORG5_HUMAN	13.5606	NA	12.6747	12.8979	NA	NA	14.2902	14.4078	14.6161	14.6711	14.6316	14.4531	NA	14.0356	NA	13.5616	NA	NA	NA	12.4481	NA	13.2223	13.0698	NA	NA	13.4827	NA	NA	NA	NA	NA	NA	NA	NA	14.4365	15.1145	NA	NA	NA	NA	NA	NA	14.6396	13.626
CDC42EP1_S350_M1	CDC42EP1	Homo sapiens	Cdc42 effector protein 1	Q00587	BORG5_HUMAN	13.4815	12.5962	13.6629	13.493	NA	13.2125	13.6596	14.2085	14.3088	13.1889	13.89	12.8803	NA	15.3456	NA	14.902	12.3828	NA	12.6295	13.9768	13.6834	13.5499	13.5765	NA	NA	15.0604	NA	NA	NA	NA	13.7075	13.4913	NA	NA	10.2381	13.164	13.3965	NA	NA	NA	NA	NA	14.8138	12.8682
CDC42EP4_S118_M1	CDC42EP4	Homo sapiens	Cdc42 effector protein 4	Q9H3Q1	BORG4_HUMAN	17.3482	17.4379	17.5119	17.6109	16.3035	16.6982	16.4573	16.4781	15.1654	16.5818	15.9033	16.3308	16.979	16.3386	15.8993	16.6309	14.8089	15.6914	14.689	14.6664	15.9401	NA	15.6253	NA	16.1248	16.2805	16.2236	15.6609	NA	15.5125	NA	14.9142	13.7697	15.7943	15.9439	15.7427	16.9884	16.3361	16.8599	16.2871	NA	14.8642	15.0832	15.2367
CDC42EP4_S142_M1	CDC42EP4	Homo sapiens	Cdc42 effector protein 4	Q9H3Q1	BORG4_HUMAN	NA	15.9315	15.8035	NA	NA	16.0548	15.9365	16.3819	NA	NA	14.536	NA	NA	15.8046	15.2743	15.5542	NA	15.4441	15.0652	NA	NA	NA	NA	NA	NA	15.0926	NA	NA	NA	15.0366	15.4506	NA	13.9739	NA	NA	NA	NA	14.0839	14.5794	NA	14.8803	14.767	15.1191	NA
CDC42EP4_S292_M1	CDC42EP4	Homo sapiens	Cdc42 effector protein 4	Q9H3Q1	BORG4_HUMAN	16.9292	17.6077	17.1031	17.4316	16.8735	17.3274	16.5609	16.3395	16.7813	16.2382	16.5594	16.2721	17.3716	16.6372	16.6725	16.6496	16.8439	16.4222	17.0603	15.9214	16.3802	15.9428	16.0083	15.7894	16.8209	16.6138	16.3479	16.2577	16.7866	16.5389	16.688	16.4779	16.0998	16.3835	15.6871	16.8113	17.2615	16.1414	16.3122	16.4324	16.4476	16.3509	16.2769	16.3461
CDC42EP4_S64_M1	CDC42EP4	Homo sapiens	Cdc42 effector protein 4	Q9H3Q1	BORG4_HUMAN	17.4758	17.1688	17.4461	17.6778	17.6452	17.8553	17.1659	17.7382	18.622	18.9045	18.3767	18.2756	17.1134	17.8239	17.2112	17.6181	18.068	17.7982	17.7315	17.9424	18.6268	18.5702	18.2183	18.0707	17.3346	17.8608	17.307	17.3766	17.6647	17.5717	17.7586	18.1789	18.3046	18.4739	17.9625	18.114	17.892	17.8746	17.7181	18.148	18.0541	18.3451	18.5614	18.6519
CDC5L_S303_M1	CDC5L	Homo sapiens	Cell division cycle 5-like protein	Q99459	CDC5L_HUMAN	13.49	13.6032	NA	NA	13.9238	14.5168	14.8651	14.6804	14.1006	14.4781	14.145	14.1638	NA	NA	NA	NA	13.0725	NA	NA	13.0721	14.3694	NA	NA	14.5894	NA	NA	NA	NA	13.9679	NA	NA	14.1633	NA	NA	13.9776	13.6591	NA	NA	NA	NA	NA	NA	13.9096	13.7136
CDCA3_S199_M2	CDCA3	Homo sapiens	Cell division cycle-associated protein 3	Q99618	CDCA3_HUMAN	12.5939	13.1182	12.2779	12.9449	12.4454	13.7148	12.3091	NA	13.3412	NA	13.4168	NA	12.5156	13.0315	NA	12.3384	12.8453	NA	NA	12.146	NA	12.3513	12.6076	NA	NA	13.529	NA	NA	NA	NA	12.6101	13.1087	12.6792	11.9797	11.9332	12.6066	NA	NA	NA	12.3062	NA	12.5776	13.1119	12.7032
CDCA3_S87_M1	CDCA3	Homo sapiens	Cell division cycle-associated protein 3	Q99618	CDCA3_HUMAN	14.8707	16.2473	16.5022	16.8381	16.2465	16.4508	16.5124	16.9045	15.7833	17.1385	16.6222	16.9763	NA	14.1432	13.6091	13.6783	14.6114	14.2442	14.3082	14.0162	14.6201	14.1877	14.5529	13.7378	NA	14.2316	13.7935	NA	NA	13.9645	14.256	14.5779	14.0401	NA	14.7676	14.9509	13.8123	NA	NA	NA	14.0852	14.1533	14.8636	14.5597
CDCA3_S94_M1	CDCA3	Homo sapiens	Cell division cycle-associated protein 3	Q99618	CDCA3_HUMAN	13.311	13.4259	12.4166	14.2131	13.6128	13.9675	13.4835	12.5342	11.8133	NA	10.1344	11.2122	11.8235	NA	NA	10.3591	NA	NA	NA	NA	NA	NA	NA	NA	NA	NA	NA	NA	NA	NA	NA	NA	NA	NA	NA	NA	NA	NA	NA	NA	NA	NA	NA	NA
CDCA3_T202_M2	CDCA3	Homo sapiens	Cell division cycle-associated protein 3	Q99618	CDCA3_HUMAN	12.5939	13.1182	12.2779	12.9449	12.4454	13.7148	12.3091	NA	13.3412	NA	13.4168	NA	12.5156	13.0315	NA	12.3384	12.8453	NA	NA	12.146	NA	12.3513	12.6076	NA	NA	13.529	NA	NA	NA	NA	12.6101	13.1087	12.6792	11.9797	11.9332	12.6066	NA	NA	NA	12.3062	NA	12.5776	13.1119	12.7032
CDCA3_T70_M1	CDCA3	Homo sapiens	Cell division cycle-associated protein 3	Q99618	CDCA3_HUMAN	15.0838	15.0736	NA	17.0222	16.1803	15.6862	15.6008	16.5629	15.3042	NA	NA	15.6045	14.3608	NA	NA	NA	NA	14.9473	NA	13.2886	14.8109	14.477	14.7005	NA	NA	NA	NA	NA	NA	NA	NA	14.9229	NA	14.9487	13.9776	14.5264	12.9863	NA	NA	NA	NA	NA	14.4251	14.4565
CDCA5_S75_M1	CDCA5	Homo sapiens	Sororin	Q96FF9	CDCA5_HUMAN	17.1038	15.8266	17.1326	16.992	16.023	16.658	15.9894	16.9319	16.6678	16.4769	17.3388	16.7819	15.5727	16.166	15.3549	16.2789	14.7141	15.1265	14.8553	15.4508	16.5062	16.0401	16.3126	15.5012	15.608	16.0789	15.6786	15.5085	15.1244	15.1412	15.4135	15.1606	16.1462	15.7989	16.3601	16.6125	15.9937	15.3246	15.395	15.9786	14.9241	14.725	15.5705	16.7655
CDCA5_S75_M2	CDCA5	Homo sapiens	Sororin	Q96FF9	CDCA5_HUMAN	NA	NA	14.0124	NA	15.45	NA	NA	13.6377	14.9234	NA	14.9147	NA	NA	15.5353	NA	15.2117	15.2682	NA	NA	13.6473	15.1044	15.4985	15.2257	15.6903	15.3133	16.1878	NA	15.2575	NA	NA	15.1454	14.5023	15.3665	15.3266	14.5933	14.7154	15.3798	14.773	NA	15.4102	NA	NA	13.644	15.2502
CDCA5_S79_M2	CDCA5	Homo sapiens	Sororin	Q96FF9	CDCA5_HUMAN	NA	NA	14.0124	NA	15.45	NA	NA	13.6377	14.9234	NA	14.9147	NA	NA	15.5353	NA	15.2117	15.2682	NA	NA	13.6473	15.1044	15.4985	15.2257	15.6903	15.3133	16.1878	NA	15.2575	NA	NA	15.1454	14.5023	15.3665	15.3266	14.5933	14.7154	15.3798	14.773	NA	15.4102	NA	NA	13.644	15.2502
CDCA8_S219_M1	CDCA8	Homo sapiens	Borealin	Q53HL2	BOREA_HUMAN	NA	NA	NA	NA	15.3431	NA	NA	NA	14.4096	NA	NA	14.6407	NA	NA	NA	NA	NA	NA	14.05	NA	NA	NA	NA	NA	NA	NA	NA	NA	13.4232	NA	NA	14.2379	NA	13.791	14.3404	14.3146	13.6569	NA	NA	NA	NA	NA	14.4348	14.0177
CDCA8_S224_M1	CDCA8	Homo sapiens	Borealin	Q53HL2	BOREA_HUMAN	NA	NA	NA	17.5802	NA	NA	NA	NA	NA	15.4839	NA	17.0257	NA	15.3721	NA	NA	15.9442	NA	16.8076	14.9599	NA	16.5457	NA	NA	NA	NA	NA	NA	15.7931	NA	NA	NA	14.7473	NA	NA	NA	NA	NA	NA	NA	16.5965	NA	NA	16.1463
CDCA8_T199_M2	CDCA8	Homo sapiens	Borealin	Q53HL2	BOREA_HUMAN	NA	NA	14.8645	NA	NA	NA	NA	13.6724	NA	NA	13.4532	NA	NA	NA	NA	14.75	NA	NA	NA	NA	13.3997	13.6974	14.9688	NA	NA	14.2562	NA	NA	NA	NA	NA	13.9699	13.1951	13.7358	NA	14.7109	NA	NA	NA	NA	NA	NA	13.6938	13.8192
CDCA8_T204_M2	CDCA8	Homo sapiens	Borealin	Q53HL2	BOREA_HUMAN	NA	NA	14.8645	NA	NA	NA	NA	13.6724	NA	NA	13.4532	NA	NA	NA	NA	14.75	NA	NA	NA	NA	13.3997	13.6974	14.9688	NA	NA	14.2562	NA	NA	NA	NA	NA	13.9699	13.1951	13.7358	NA	14.7109	NA	NA	NA	NA	NA	NA	13.6938	13.8192
CDCA8_T230_M1	CDCA8	Homo sapiens	Borealin	Q53HL2	BOREA_HUMAN	14.7347	14.5953	14.4208	14.3604	13.9825	14.566	14.6796	14.6996	NA	14.4131	15.1831	NA	14.673	NA	14.4296	15.1961	NA	14.6998	13.9984	NA	15.5006	15.3517	NA	15.2953	14.3314	14.6923	14.3652	14.4827	NA	14.2881	14.7674	14.5895	NA	14.9758	15.1844	14.821	15.0254	NA	14.1889	14.4385	14.5751	13.8359	NA	NA
CDK1_T14_M1	CDK1	Homo sapiens	Cyclin-dependent kinase 1	P06493	CDK1_HUMAN	18.9002	18.7307	18.7183	19.0779	19.0436	18.8903	18.7826	18.9475	18.2913	17.879	17.967	18.0945	17.491	18.2471	17.196	18.8872	17.6718	18.1614	17.6049	18.4624	18.4689	18.0225	18.1241	18.0315	17.5097	18.1469	17.0193	17.3452	17.9733	18.1255	17.9897	17.9088	18.0668	17.8403	17.7215	18.3167	17.8434	17.3644	17.866	17.5151	17.8404	17.8317	18.2069	18.2714
CDK1_T14_M2	CDK1	Homo sapiens	Cyclin-dependent kinase 1	P06493	CDK1_HUMAN	19.5675	19.3674	19.8075	19.4557	18.8737	18.7521	19.6396	20.1669	20.067	21.3743	20.2033	21.1153	18.3949	19.9421	16.0957	19.3283	19.7372	19.1075	19.2391	20.0524	20.4219	20.2696	20.2959	19.3786	17.9081	19.8712	17.9857	18.2413	18.1387	18.3232	19.3789	20.0431	19.6818	20.2856	19.5127	19.6605	18.5919	18.5168	18.3864	18.5451	18.6578	19.1961	19.8532	20.4395
CDK1_T161_M1	CDK1	Homo sapiens	Cyclin-dependent kinase 1	P06493	CDK1_HUMAN	NA	NA	NA	NA	NA	NA	NA	15.4377	NA	14.6153	14.4946	NA	NA	NA	NA	NA	NA	NA	NA	NA	14.1372	14.5715	14.2613	14.8551	NA	NA	NA	NA	NA	NA	NA	NA	NA	NA	14.7565	16.1063	NA	NA	NA	NA	NA	NA	14.916	14.8297
CDK1_Y15_M1	CDK1	Homo sapiens	Cyclin-dependent kinase 1	P06493	CDK1_HUMAN	18.0719	17.5522	16.5985	17.6088	17.1526	17.8875	17.9231	17.7047	18.4009	19.2156	18.1868	17.6682	16.2526	17.216	15.7132	17.2041	16.6814	16.5793	17.0317	17.3179	18.1675	17.9047	17.9399	18.141	16.1567	17.9072	16.1308	16.1298	16.2568	16.479	17.3132	17.1144	17.3248	17.5287	17.4002	18.2589	17.182	16.4807	16.4806	16.337	16.4596	16.8139	17.6576	18.2999
CDK1_Y15_M2	CDK1	Homo sapiens	Cyclin-dependent kinase 1	P06493	CDK1_HUMAN	19.4665	19.2906	19.7377	19.3564	18.694	18.6517	19.4956	20.0868	19.8258	21.3138	19.9804	20.9746	18.2034	19.7439	16.0407	19.1328	19.576	18.9169	19.0653	19.8981	20.2843	20.0495	20.0807	19.1216	17.7326	19.6808	17.819	18.0188	17.9441	18.1684	19.1584	19.8701	19.4907	20.1398	19.3809	19.5044	18.3808	18.3291	18.2072	18.3498	18.4518	19.0043	19.6755	20.1955
CDK1_Y160_M1	CDK1	Homo sapiens	Cyclin-dependent kinase 1	P06493	CDK1_HUMAN	NA	NA	NA	NA	NA	13.8917	NA	14.0438	13.3597	12.8128	13.1714	13.4077	NA	NA	13.8371	NA	NA	NA	NA	13.5389	13.9751	NA	NA	13.8033	NA	NA	NA	13.9918	NA	NA	13.6253	NA	NA	NA	13.3696	13.9633	13.1029	NA	NA	NA	NA	NA	14.1677	NA
CDK11B_S589_M1	CDK11B	Homo sapiens	Cyclin-dependent kinase 11B	P21127	CD11B_HUMAN	19.1331	18.8273	18.8296	19.2687	19.018	18.8445	19.2395	20.0598	19.3813	19.9476	19.4655	20.0771	18.7795	17.9004	18.1025	18.1217	18.7949	18.4995	18.6532	18.8861	19.3183	17.9017	17.9368	17.0734	18.1364	17.7219	17.949	17.6085	18.5345	18.8082	18.6241	18.7122	17.5269	18.3521	18.2738	19.0287	17.95	17.9315	18.5772	18.1207	18.4685	18.6108	18.9854	17.9466
CDK11B_S589_M2	CDK11B	Homo sapiens	Cyclin-dependent kinase 11B	P21127	CD11B_HUMAN	NA	NA	NA	NA	NA	13.7152	NA	NA	NA	14.5165	NA	15.418	NA	15.9258	NA	15.5734	NA	NA	NA	NA	NA	15.2542	NA	NA	NA	15.7543	NA	NA	NA	NA	NA	NA	NA	NA	15.7989	15.1503	NA	NA	NA	NA	NA	NA	15.8545	16.4424
CDK11B_S65_M1	CDK11B	Homo sapiens	Cyclin-dependent kinase 11B	P21127	CD11B_HUMAN	14.4581	NA	NA	NA	NA	NA	15.7837	15.2945	15.0827	15.2818	15.7118	NA	NA	NA	NA	14.6196	NA	NA	NA	NA	15.4346	NA	NA	13.816	NA	14.9471	NA	NA	NA	NA	NA	12.4229	NA	NA	NA	15.6732	NA	NA	NA	NA	NA	NA	15.6306	14.565
CDK11B_S752_M2	CDK11B	Homo sapiens	Cyclin-dependent kinase 11B	P21127	CD11B_HUMAN	NA	NA	NA	NA	NA	13.0443	NA	NA	15.7324	14.2327	15.0208	14.0648	NA	NA	NA	NA	NA	NA	NA	NA	NA	NA	NA	NA	NA	NA	NA	NA	NA	NA	NA	NA	NA	NA	NA	NA	NA	NA	NA	NA	NA	NA	NA	NA
CDK11B_T595_M1	CDK11B	Homo sapiens	Cyclin-dependent kinase 11B	P21127	CD11B_HUMAN	NA	12.9103	14.015	13.7615	13.5858	13.2719	13.8279	14.6007	13.2471	14.0522	14.3768	13.5202	13.4444	12.5585	NA	13.0748	NA	NA	12.224	12.497	13.0743	11.5188	11.8373	NA	NA	NA	NA	NA	11.9547	NA	NA	NA	NA	NA	12.7513	13.3255	12.8862	NA	NA	NA	NA	NA	13.8286	13.0822
CDK11B_T595_M2	CDK11B	Homo sapiens	Cyclin-dependent kinase 11B	P21127	CD11B_HUMAN	13.6165	NA	NA	NA	NA	NA	14.8077	13.8127	NA	NA	13.7315	NA	13.7889	NA	NA	NA	NA	13.9105	NA	14.5256	14.37	NA	14.5453	14.1338	NA	NA	NA	NA	13.3752	NA	14.3295	NA	14.2102	NA	NA	NA	14.6268	NA	NA	NA	NA	13.556	NA	NA
CDK11B_T61_M1	CDK11B	Homo sapiens	Cyclin-dependent kinase 11B	P21127	CD11B_HUMAN	NA	NA	15.2636	NA	14.1523	NA	NA	15.0586	NA	15.3367	15.1023	14.9993	NA	15.7273	NA	NA	NA	NA	NA	14.2456	15.1739	14.0186	13.8104	NA	NA	NA	NA	NA	NA	NA	NA	NA	14.373	13.9023	15.3231	NA	13.8788	NA	NA	NA	NA	NA	NA	15.0323
CDK11B_T751_M1	CDK11B	Homo sapiens	Cyclin-dependent kinase 11B	P21127	CD11B_HUMAN	13.7695	13.1247	14.4106	14.4424	NA	NA	NA	NA	NA	NA	NA	NA	NA	NA	NA	NA	12.4204	13.0361	13.4284	NA	NA	NA	NA	NA	NA	13.213	NA	NA	NA	NA	NA	NA	NA	NA	NA	NA	NA	NA	11.9891	NA	12.5357	NA	NA	NA
CDK11B_T751_M2	CDK11B	Homo sapiens	Cyclin-dependent kinase 11B	P21127	CD11B_HUMAN	NA	NA	NA	NA	NA	13.0443	NA	NA	15.7324	14.2327	15.0208	14.0648	NA	NA	NA	NA	NA	NA	NA	NA	NA	NA	NA	NA	NA	NA	NA	NA	NA	NA	NA	NA	NA	NA	NA	NA	NA	NA	NA	NA	NA	NA	NA	NA
CDK11B_Y594_M2	CDK11B	Homo sapiens	Cyclin-dependent kinase 11B	P21127	CD11B_HUMAN	14.8429	14.3653	NA	NA	NA	NA	16.0342	15.0392	NA	NA	14.9579	NA	15.0153	NA	NA	NA	NA	15.1369	15.4444	15.752	15.5964	NA	15.7717	15.3603	NA	NA	NA	NA	14.6016	NA	15.5559	NA	15.4366	NA	NA	NA	15.8532	NA	NA	NA	NA	14.7825	NA	NA
CDK12_S383_M2	CDK12	Homo sapiens	Cyclin-dependent kinase 12	Q9NYV4	CDK12_HUMAN	16.741	15.5367	15.9647	15.851	14.7836	16.0485	15.3741	15.4089	16.8396	16.4196	16.7503	16.7091	15.2774	17.0349	NA	16.1792	15.0939	NA	NA	16.0033	NA	16.4239	16.4081	NA	NA	16.6184	NA	NA	NA	NA	15.9235	16.1734	15.1232	16.4806	15.1301	15.9656	15.4748	NA	NA	NA	14.8766	14.5904	16.8596	16.9783
CDK12_S385_M2	CDK12	Homo sapiens	Cyclin-dependent kinase 12	Q9NYV4	CDK12_HUMAN	16.741	15.5367	15.9647	15.851	14.7836	16.0485	15.3741	15.4089	16.8396	16.4196	16.7503	16.7091	15.2774	17.0349	NA	16.1792	15.0939	NA	NA	16.0033	NA	16.4239	16.4081	NA	NA	16.6184	NA	NA	NA	NA	15.9235	16.1734	15.1232	16.4806	15.1301	15.9656	15.4748	NA	NA	NA	14.8766	14.5904	16.8596	16.9783
CDK12_S423_M1	CDK12	Homo sapiens	Cyclin-dependent kinase 12	Q9NYV4	CDK12_HUMAN	16.8352	15.795	16.7222	15.2081	16.3685	16.428	16.8949	16.3826	17.2072	16.33	17.3936	15.9195	NA	17.44	NA	16.3528	NA	15.3085	NA	15.6134	17.0115	15.6968	15.5186	15.6867	NA	15.9586	NA	14.5915	NA	14.3713	15.1188	NA	NA	14.3518	16.3333	17.2249	16.7339	NA	NA	14.4798	NA	NA	16.934	16.3359
CDK12_S681_M2	CDK12	Homo sapiens	Cyclin-dependent kinase 12	Q9NYV4	CDK12_HUMAN	17.4826	17.705	17.5823	16.9309	17.3054	17.5561	16.6736	16.5934	17.2697	17.1437	16.7685	16.6732	17.8039	17.1356	NA	17.3022	17.9008	17.0555	17.7513	17.6522	16.0194	16.9926	17.0254	16.273	16.7125	17.414	16.8715	16.6078	16.6812	16.5965	17.7696	18.1278	17.5881	17.7521	16.0293	17.0478	16.9228	17.2536	17.0957	17.3598	16.9274	17.4834	17.7135	17.5785
CDK12_S685_M2	CDK12	Homo sapiens	Cyclin-dependent kinase 12	Q9NYV4	CDK12_HUMAN	17.4826	17.705	17.5823	16.9309	17.3054	17.5561	16.6736	16.5934	17.2697	17.1437	16.7685	16.6732	17.8039	17.1356	NA	17.3022	17.9008	17.0555	17.7513	17.6522	16.0194	16.9926	17.0254	16.273	16.7125	17.414	16.8715	16.6078	16.6812	16.5965	17.7696	18.1278	17.5881	17.7521	16.0293	17.0478	16.9228	17.2536	17.0957	17.3598	16.9274	17.4834	17.7135	17.5785
CDK12_T692_M1	CDK12	Homo sapiens	Cyclin-dependent kinase 12	Q9NYV4	CDK12_HUMAN	14.5102	NA	15.3624	15.2994	15.0749	14.8461	14.9256	15.0226	15.2487	15.5333	15.9224	14.7322	NA	NA	NA	NA	NA	NA	NA	14.5542	14.4642	NA	NA	NA	NA	NA	NA	NA	NA	NA	NA	14.2567	NA	NA	14.2574	14.6899	13.3811	NA	NA	NA	NA	NA	13.7856	NA
CDK12_T893_M1	CDK12	Homo sapiens	Cyclin-dependent kinase 12	Q9NYV4	CDK12_HUMAN	14.5789	15.7948	15.7649	16.2098	16.1551	16.2267	15.385	17.2249	16.5033	17.2895	16.5234	17.9264	NA	NA	NA	15.852	NA	16.0238	16.588	16.8813	16.2187	NA	NA	NA	NA	NA	NA	NA	15.8255	NA	NA	16.4774	17.7303	NA	17.4361	NA	15.7063	NA	NA	16.1006	NA	15.7761	NA	17.7052
CDK13_S383_M1	CDK13	Homo sapiens	Cyclin-dependent kinase 13	Q14004	CDK13_HUMAN	NA	NA	16.2363	NA	NA	NA	NA	16.4501	NA	16.056	16.7259	NA	NA	NA	NA	NA	NA	NA	NA	15.0102	16.2756	15.6758	NA	15.3299	NA	NA	NA	NA	NA	NA	NA	NA	NA	NA	15.571	NA	NA	NA	NA	NA	NA	NA	NA	NA
CDK13_S525_M1	CDK13	Homo sapiens	Cyclin-dependent kinase 13	Q14004	CDK13_HUMAN	NA	NA	NA	NA	13.3468	12.906	13.0096	14.6927	12.1623	14.6909	14.0067	13.6779	NA	NA	NA	NA	NA	NA	NA	NA	NA	NA	NA	NA	NA	NA	NA	NA	NA	NA	NA	NA	NA	NA	NA	NA	NA	NA	NA	NA	NA	NA	NA	NA
CDK13_S867_M1	CDK13	Homo sapiens	Cyclin-dependent kinase 13	Q14004	CDK13_HUMAN	NA	NA	NA	NA	NA	NA	NA	13.9985	NA	13.1896	12.9882	12.6066	NA	NA	NA	NA	NA	NA	NA	NA	NA	NA	NA	NA	NA	NA	NA	NA	NA	NA	NA	NA	NA	NA	NA	NA	NA	NA	NA	NA	NA	NA	12.3486	NA
CDK13_T1246_M1	CDK13	Homo sapiens	Cyclin-dependent kinase 13	Q14004	CDK13_HUMAN	16.1058	15.3464	15.6267	15.9099	15.9431	15.8764	15.7747	15.8308	15.9987	14.81	15.9964	14.9821	14.9479	15.3503	14.0096	15.7684	14.4233	14.8806	14.1795	14.8726	15.5344	14.9338	14.7343	14.7363	14.3754	15.3225	14.0328	14.5756	15.11	14.7805	14.7728	14.5812	14.8546	14.6505	14.4661	15.286	15.8582	14.1034	14.2452	14.5943	14.9382	14.5837	15.4129	15.2127
CDK13_T494_M1	CDK13	Homo sapiens	Cyclin-dependent kinase 13	Q14004	CDK13_HUMAN	NA	NA	NA	NA	14.615	14.5714	NA	14.688	NA	14.8796	14.4638	NA	NA	NA	NA	NA	NA	NA	NA	NA	14.4398	NA	NA	NA	NA	NA	NA	NA	NA	NA	NA	NA	NA	NA	NA	14.3683	NA	NA	NA	NA	NA	NA	NA	NA
CDK13_T500_M1	CDK13	Homo sapiens	Cyclin-dependent kinase 13	Q14004	CDK13_HUMAN	14.612	NA	14.7225	14.2132	NA	NA	NA	NA	NA	NA	NA	NA	NA	NA	NA	14.189	13.9523	14.3994	14.4895	NA	NA	14.1034	NA	NA	NA	14.8944	NA	NA	NA	NA	NA	NA	13.7096	NA	NA	NA	NA	14.6465	14.8512	14.2623	NA	14.1418	NA	NA
CDK13_T871_M1	CDK13	Homo sapiens	Cyclin-dependent kinase 13	Q14004	CDK13_HUMAN	NA	14.4796	15.3627	15.1194	15.2871	NA	NA	16.0155	15.0258	15.1879	15.0207	NA	NA	NA	NA	NA	NA	NA	NA	NA	NA	NA	NA	NA	NA	NA	NA	NA	NA	NA	NA	NA	NA	NA	NA	NA	NA	NA	NA	NA	NA	NA	NA	NA
CDK16_S119_M1	CDK16	Homo sapiens	Cyclin-dependent kinase 16	Q00536	CDK16_HUMAN	17.6097	17.9673	17.5207	18.1029	17.4928	18.1516	18.0503	18.1912	17.3498	17.9289	17.5418	17.1774	17.301	16.6568	15.8389	16.2305	16.2733	16.1777	16.6704	16.2859	16.3411	14.7658	15.5029	14.9095	16.3221	16.0549	15.8407	15.327	16.1102	16.4432	16.5445	16.1986	15.5403	15.4129	16.341	17.0168	16.8296	16.1075	16.5177	15.9968	16.298	16.2804	16.4054	16.2669
CDK16_S138_M1	CDK16	Homo sapiens	Cyclin-dependent kinase 16	Q00536	CDK16_HUMAN	15.6403	16.1585	NA	16.5956	16.3049	16.175	15.2302	NA	14.8812	14.5245	14.8959	14.3609	16.6871	NA	15.1668	15.2816	14.9589	14.8946	15.0305	14.5301	NA	13.4685	14.0484	NA	15.1252	15.2005	15.1687	NA	15.2832	NA	14.8851	14.5131	NA	14.0128	13.6044	14.3327	15.0227	15.4863	16.0305	15.8107	NA	14.8694	NA	NA
CDK16_S153_M1	CDK16	Homo sapiens	Cyclin-dependent kinase 16	Q00536	CDK16_HUMAN	14.3021	14.6263	14.2125	14.6131	14.5145	14.9533	15.2045	15.3312	15.4551	15.2721	15.7182	14.5966	14.1043	14.8248	NA	14.1802	NA	NA	NA	14.6503	16.0671	14.5508	14.5665	15.0485	NA	14.4684	NA	NA	NA	NA	14.5482	NA	14.2748	14.3476	15.1039	15.6287	15.2107	NA	14.2621	14.038	13.7454	14.136	15.4315	14.7194
CDK16_S78_M1	CDK16	Homo sapiens	Cyclin-dependent kinase 16	Q00536	CDK16_HUMAN	11.8961	NA	12.4146	13.2299	13.4195	13.5548	NA	12.7824	NA	NA	NA	NA	NA	NA	NA	NA	NA	NA	NA	12.7233	NA	NA	12.6059	NA	NA	12.9077	NA	NA	NA	NA	12.9764	NA	NA	NA	NA	NA	NA	NA	NA	NA	NA	NA	NA	NA
CDK16_S78_M2	CDK16	Homo sapiens	Cyclin-dependent kinase 16	Q00536	CDK16_HUMAN	13.7787	NA	14.3082	14.1826	13.8468	14.6163	NA	13.2047	14.0323	13.3919	13.9553	13.8867	13.6876	14.8275	NA	14.0122	14.336	NA	14.0949	12.8555	NA	NA	13.5182	NA	14.1766	14.6836	NA	NA	NA	NA	14.0816	13.6311	13.2318	13.5436	12.8345	11.7214	14.0927	14.2764	NA	NA	NA	14.2518	13.422	13.6542
CDK16_S95_M1	CDK16	Homo sapiens	Cyclin-dependent kinase 16	Q00536	CDK16_HUMAN	12.211	14.3244	14.6489	14.4402	13.9552	14.3458	13.3775	13.0202	14.2644	12.8619	13.5194	13.0572	14.1487	13.9688	14.2777	14.2211	13.6505	13.6058	13.8192	14.1607	13.0762	14.543	13.587	13.3182	13.9246	13.7084	14.805	13.7016	13.4491	14.2319	13.9169	14.6516	14.2779	14.7337	13.1109	12.2907	14.1108	13.9273	13.7325	13.5621	13.9589	14.0502	13.7082	13.4158
CDK16_S95_M2	CDK16	Homo sapiens	Cyclin-dependent kinase 16	Q00536	CDK16_HUMAN	13.7787	NA	14.3082	14.1826	13.8468	14.6163	NA	13.2047	14.0323	13.3919	13.9553	13.8867	13.6876	14.8275	NA	14.0122	14.336	NA	14.0949	12.8555	NA	NA	13.5182	NA	14.1766	14.6836	NA	NA	NA	NA	14.0816	13.6311	13.2318	13.5436	12.8345	11.7214	14.0927	14.2764	NA	NA	NA	14.2518	13.422	13.6542
CDK16_T135_M1	CDK16	Homo sapiens	Cyclin-dependent kinase 16	Q00536	CDK16_HUMAN	14.981	NA	NA	NA	NA	NA	NA	NA	13.6146	12.7484	NA	NA	15.5125	13.9515	14.703	NA	NA	NA	NA	NA	12.9932	NA	NA	11.6024	NA	NA	NA	14.157	NA	NA	NA	13.666	NA	NA	NA	NA	NA	NA	NA	NA	NA	14.6051	13.6637	13.4909
CDK17_S176_M1	CDK17	Homo sapiens	Cyclin-dependent kinase 17	Q00537	CDK17_HUMAN	NA	NA	NA	NA	NA	NA	NA	NA	NA	NA	10.8613	NA	NA	NA	NA	NA	NA	NA	NA	NA	12.2559	NA	11.8328	12.8998	NA	11.2646	NA	NA	NA	NA	NA	10.8215	NA	12.2354	NA	12.0677	11.8499	NA	NA	NA	NA	12.1056	11.4813	12.4804
CDK17_S180_M1	CDK17	Homo sapiens	Cyclin-dependent kinase 17	Q00537	CDK17_HUMAN	NA	NA	13.6636	NA	NA	14.0276	NA	NA	14.0547	NA	13.3949	NA	13.3031	NA	NA	14.4519	NA	NA	NA	14.6795	14.7182	14.6587	NA	14.7266	NA	NA	NA	NA	NA	NA	NA	NA	NA	NA	14.5658	14.6248	14.4093	13.9973	NA	NA	NA	14.0565	14.8634	14.7448
CDK2_T14_M1	CDK2	Homo sapiens	Cyclin-dependent kinase 2	P24941	CDK2_HUMAN	18.5868	18.0656	18.4264	17.9823	17.7346	18.1864	18.1088	18.3614	17.5337	18.4531	18.1907	18.1024	17.3381	17.131	17.0449	16.828	17.1515	17.2083	17.215	17.3987	17.1455	16.9212	17.2775	17.7069	16.2095	17.2993	16.9456	17.114	17.0842	17.1832	17.3221	17.167	16.7149	17.0537	17.3028	17.8941	17.3779	16.4336	16.8646	17.1098	17.197	16.8747	17.606	17.3222
CDK2_T14_M2	CDK2	Homo sapiens	Cyclin-dependent kinase 2	P24941	CDK2_HUMAN	NA	13.5829	NA	NA	15.0188	15.8826	15.6357	NA	17.439	17.1379	17.3287	17.286	14.2359	14.4108	NA	14.6761	15.2063	15.0237	NA	14.8139	15.5348	NA	NA	NA	11.9225	14.6042	NA	NA	13.0934	13.6109	14.3145	14.9595	14.5517	14.6953	14.1394	14.999	13.4093	13.3687	NA	NA	14.1566	14.0991	15.5361	15.4586
CDK2_Y15_M1	CDK2	Homo sapiens	Cyclin-dependent kinase 2	P24941	CDK2_HUMAN	17.5495	17.4553	17.4769	18.2179	18.9525	18.8019	18.326	19.6557	19.5492	19.1387	19.225	19.0665	17.6085	17.8183	17.7862	18.0624	18.6103	18.5188	18.3878	18.7584	18.9202	18.625	18.7292	18.015	17.7476	18.2027	17.8023	17.5401	18.0873	18.2426	18.161	18.8945	18.5156	18.6273	18.2812	18.5139	17.9453	18.3499	17.6041	17.836	17.8087	18.5077	18.4886	18.4215
CDK2_Y15_M2	CDK2	Homo sapiens	Cyclin-dependent kinase 2	P24941	CDK2_HUMAN	NA	13.5829	NA	NA	15.0188	15.8826	15.6357	NA	17.439	17.1379	17.3287	17.286	14.2359	14.4108	NA	14.6761	15.2063	15.0237	NA	14.8139	15.5348	NA	NA	NA	11.9225	14.6042	NA	NA	13.0934	13.6109	14.3145	14.9595	14.5517	14.6953	14.1394	14.999	13.4093	13.3687	NA	NA	14.1566	14.0991	15.5361	15.4586
CDK7_S164_M2	CDK7	Homo sapiens	Cyclin-dependent kinase 7	P50613	CDK7_HUMAN	18.4304	NA	18.9385	19.3426	NA	NA	18.4116	18.8623	18.0466	NA	NA	18.3142	NA	NA	18.0239	18.0141	18.3599	18.5652	18.6109	19.1438	NA	18.6144	NA	NA	NA	17.9522	NA	NA	NA	NA	18.4606	18.1964	18.2545	18.6344	NA	18.4024	NA	18.484	18.3466	NA	18.4217	16.909	NA	18.475
CDK7_T170_M2	CDK7	Homo sapiens	Cyclin-dependent kinase 7	P50613	CDK7_HUMAN	18.3156	NA	18.8237	19.2278	NA	NA	NA	18.7577	17.9318	NA	NA	NA	NA	NA	NA	NA	NA	NA	NA	NA	NA	18.5032	NA	NA	NA	17.8374	NA	NA	NA	NA	NA	18.0046	NA	NA	NA	NA	NA	NA	NA	NA	NA	16.7942	NA	18.3566
CDK7_Y169_M2	CDK7	Homo sapiens	Cyclin-dependent kinase 7	P50613	CDK7_HUMAN	NA	NA	NA	NA	NA	NA	14.7017	15.0245	NA	NA	NA	14.6043	NA	NA	14.3141	14.3042	14.65	14.8554	14.901	15.434	NA	14.8616	NA	NA	NA	NA	NA	NA	NA	NA	14.7507	15.1908	14.5446	14.9245	NA	14.6925	NA	14.7742	14.6368	NA	14.7118	NA	NA	14.8093
CDKN1C_T310_M1	CDKN1C	Homo sapiens	Cyclin-dependent kinase inhibitor 1C	P49918	CDN1C_HUMAN	11.9452	11.5196	12.2607	NA	NA	NA	NA	NA	NA	NA	NA	NA	NA	NA	NA	12.1883	NA	NA	NA	11.8926	NA	NA	12.385	NA	NA	NA	NA	NA	NA	NA	NA	12.5255	NA	NA	NA	NA	11.6215	NA	NA	12.1939	NA	12.2435	NA	NA
CDKN2AIP_S262_M1	CDKN2AIP	Homo sapiens	CDKN2A-interacting protein	Q9NXV6	CARF_HUMAN	NA	14.0533	NA	14.9245	NA	NA	NA	NA	NA	NA	NA	NA	14.2527	NA	15.0932	NA	15.1834	14.9206	NA	NA	NA	NA	16.0875	NA	15.5339	NA	14.8212	14.7652	NA	NA	15.0664	NA	15.0908	NA	NA	14.6311	NA	NA	NA	NA	NA	14.6721	NA	14.3942
CDKN2AIP_S268_M1	CDKN2AIP	Homo sapiens	CDKN2A-interacting protein	Q9NXV6	CARF_HUMAN	17.2585	17.2204	17.1953	17.7238	17.0897	17.319	17.1735	17.1733	16.9931	17.9953	17.057	17.4808	16.4264	16.7898	17.1149	16.3179	17.0319	16.962	17.2168	17.0815	16.294	16.9448	16.9806	16.5327	17.1156	16.8261	16.0135	16.6733	16.5769	16.3453	16.9092	16.5641	16.1928	17.3818	17.3677	16.7108	16.3203	16.723	16.9655	16.9765	16.8405	16.6556	16.5387	16.0926
CDS2_S33_M1	CDS2	Homo sapiens	Phosphatidate cytidylyltransferase 2	O95674	CDS2_HUMAN	NA	NA	NA	NA	14.0496	NA	NA	15.1319	16.5404	NA	16.1435	15.895	NA	NA	NA	NA	NA	NA	NA	NA	15.1738	NA	15.1724	NA	NA	15.2454	NA	NA	NA	NA	NA	NA	14.614	NA	NA	NA	NA	14.0012	13.5838	NA	NA	NA	15.5069	15.5985
CDS2_S41_M1	CDS2	Homo sapiens	Phosphatidate cytidylyltransferase 2	O95674	CDS2_HUMAN	NA	NA	NA	NA	NA	NA	NA	14.0846	14.9646	14.8003	14.6265	15.4129	NA	NA	NA	NA	NA	NA	NA	NA	13.8385	NA	NA	NA	NA	NA	NA	NA	NA	NA	NA	NA	NA	NA	15.2789	NA	NA	NA	NA	NA	NA	NA	NA	NA
CDYL_S149_M1	CDYL	Homo sapiens	Chromodomain Y-like protein	Q9Y232	CDYL_HUMAN	NA	NA	NA	NA	12.223	NA	NA	NA	NA	NA	NA	NA	NA	NA	NA	NA	NA	NA	NA	NA	NA	NA	NA	NA	NA	NA	NA	NA	NA	NA	NA	NA	11.5993	NA	NA	NA	11.5659	12.22	11.834	NA	NA	11.594	NA	NA
CDYL_S201_M1	CDYL	Homo sapiens	Chromodomain Y-like protein	Q9Y232	CDYL_HUMAN	19.2807	18.9671	19.9257	19.9734	19.6586	19.8507	19.6606	20.0422	18.2084	19.7189	19.6268	19.8259	19.6104	19.1911	19.2643	19.3481	19.5173	19.903	19.6431	19.6839	19.8191	18.8571	19.3628	18.7137	19.1884	19.2048	19.2898	18.9297	19.931	20.0281	19.578	19.438	18.8616	19.135	19.5805	20.2308	19.2383	19.041	19.4947	19.1878	19.4931	19.5577	19.7339	19.3254
CEBPB_S231_M1	CEBPB	Homo sapiens	CCAAT/enhancer-binding protein beta	P17676	CEBPB_HUMAN	NA	NA	NA	15.4717	15.6885	15.5947	15.4571	NA	NA	15.948	15.9484	15.8107	NA	15.3732	NA	15.2838	NA	NA	14.4846	NA	NA	NA	NA	NA	14.5788	NA	NA	NA	NA	NA	NA	NA	NA	NA	NA	NA	NA	13.7767	NA	NA	NA	NA	NA	NA
CEBPZ_S621_M1	CEBPZ	Homo sapiens	CCAAT/enhancer-binding protein zeta	Q03701	CEBPZ_HUMAN	NA	10.0777	12.3169	NA	12.9409	11.4958	13.3403	NA	12.1216	NA	14.1306	NA	NA	13.0086	NA	NA	13.9448	NA	12.8613	NA	13.5622	NA	13.0064	NA	11.6357	NA	NA	NA	NA	NA	12.5992	NA	NA	NA	NA	NA	NA	NA	NA	NA	NA	13.4192	NA	NA
CEBPZ_S629_M1	CEBPZ	Homo sapiens	CCAAT/enhancer-binding protein zeta	Q03701	CEBPZ_HUMAN	16.8217	14.7415	15.7854	NA	14.4158	NA	NA	14.2081	14.3911	14.9772	15.6939	15.5774	NA	17.6721	NA	16.6981	15.9793	NA	15.7414	15.8467	15.2072	15.4264	15.8389	16.0657	15.5025	17.5239	NA	15.3154	NA	NA	15.7824	NA	NA	15.3919	16.2556	14.2086	15.7098	15.7635	15.9136	15.7497	NA	15.6782	15.7498	16.5955
CENPA_S17_M2	CENPA	Homo sapiens	Histone H3-like centromeric protein A	P49450	CENPA_HUMAN	16.4143	14.8177	15.532	15.5632	15.0397	15.6938	16.6981	16.8516	18.6014	18.6807	18.3752	17.9012	NA	17.8783	NA	16.7245	14.5669	14.8018	14.5832	15.1551	17.7466	17.006	16.415	16.9115	NA	17.2888	NA	14.7408	NA	NA	15.6468	15.1533	15.8503	16.1448	17.9946	17.313	15.6356	NA	NA	14.4888	14.2755	14.5961	18.178	18.0175
CENPA_S19_M2	CENPA	Homo sapiens	Histone H3-like centromeric protein A	P49450	CENPA_HUMAN	16.4143	14.8177	15.532	15.5632	15.0397	15.6938	16.6981	16.8516	18.6014	18.6807	18.3752	17.9012	NA	17.8783	NA	16.7245	14.5669	14.8018	14.5832	15.1551	17.7466	17.006	16.415	16.9115	NA	17.2888	NA	14.7408	NA	NA	15.6468	15.1533	15.8503	16.1448	17.9946	17.313	15.6356	NA	NA	14.4888	14.2755	14.5961	18.178	18.0175
CENPB_S156_M1	CENPB	Homo sapiens	Major centromere autoantigen B	P07199	CENPB_HUMAN	NA	NA	NA	15.5889	16.3303	16.2738	15.2394	NA	15.0104	NA	NA	14.1768	16.3376	16.4618	16.2068	16.6015	15.7052	15.7697	15.6917	NA	NA	NA	15.6963	14.4108	NA	NA	NA	16.0223	16.4108	16.395	15.5216	15.9828	NA	NA	NA	NA	16.4009	NA	NA	NA	NA	15.7167	14.9348	NA
CENPC_S225_M1	CENPC	Homo sapiens	Centromere protein C	Q03188	CENPC_HUMAN	8.72161	NA	NA	NA	NA	NA	10.1848	10.6074	13.0792	12.9197	13.6478	11.8864	NA	NA	NA	NA	NA	NA	NA	NA	7.30123	NA	NA	NA	NA	NA	NA	NA	NA	NA	NA	9.34272	NA	NA	NA	NA	NA	NA	NA	NA	NA	NA	NA	NA
CENPF_S3023_M1	CENPF	Homo sapiens	Centromere protein F	P49454	CENPF_HUMAN	14.1903	13.902	13.9293	14.9821	13.9061	14.4123	13.7774	14.6961	13.5496	14.3011	14.2197	14.3981	13.3543	12.335	NA	12.3406	12.9677	12.6011	12.755	13.1067	12.9852	NA	12.0816	11.0437	12.1643	11.7446	11.3315	NA	12.6659	12.7814	13.1587	13.448	11.7564	12.3244	NA	13.8761	12.8121	NA	12.5139	11.8821	12.7213	12.5504	13.5765	12.4615
CENPF_S3054_M1	CENPF	Homo sapiens	Centromere protein F	P49454	CENPF_HUMAN	14.6352	15.1922	15.0494	14.9385	14.9998	15.0675	15.3939	15.3795	15.17	15.3783	15.1446	15.3632	14.3763	15.0466	NA	NA	14.5223	14.6641	NA	14.3575	15.2263	14.4146	14.5669	14.3158	13.8458	14.8104	NA	NA	14.54	NA	14.5824	14.3938	14.0483	14.584	14.6275	15.3537	14.2209	NA	14.1289	NA	13.943	13.9504	14.8259	NA
CENPF_Y3000_M1	CENPF	Homo sapiens	Centromere protein F	P49454	CENPF_HUMAN	13.4489	NA	13.3363	13.8059	NA	13.4644	13.6109	13.8388	12.784	12.7734	NA	12.9695	NA	12.8491	13.2516	13.0855	12.8497	NA	NA	13.2274	NA	NA	NA	NA	NA	12.697	13.022	13.2277	13.3842	13.5921	13.1319	NA	NA	NA	NA	NA	NA	NA	13.3826	12.4449	13.6831	13.1151	13.164	12.8612
CENPT_S397_M1	CENPT	Homo sapiens	Centromere protein T	Q96BT3	CENPT_HUMAN	NA	NA	NA	NA	NA	NA	NA	NA	15.7668	14.9934	15.8331	NA	NA	NA	NA	NA	NA	NA	NA	NA	15.0025	NA	NA	NA	NA	NA	NA	NA	NA	NA	NA	NA	NA	NA	NA	15.4883	NA	NA	NA	NA	NA	NA	NA	NA
CEP112_S240_M1	CEP112	Homo sapiens	Centrosomal protein of 112 kDa	Q8N8E3	CE112_HUMAN	NA	14.1823	NA	NA	NA	15.0013	NA	NA	14.612	NA	NA	NA	13.9185	NA	NA	NA	NA	NA	NA	NA	NA	NA	NA	NA	13.7294	NA	13.6213	NA	NA	13.4185	13.1564	NA	NA	NA	NA	NA	13.7187	14.6126	13.2501	13.962	NA	NA	NA	NA
CEP131_S114_M1	CEP131	Homo sapiens	Centrosomal protein of 131 kDa	Q9UPN4	CP131_HUMAN	18.8888	NA	NA	NA	18.6154	18.5253	17.5943	17.3576	NA	17.2877	NA	NA	NA	NA	NA	NA	NA	16.6968	17.3862	16.701	NA	NA	16.0997	NA	NA	NA	NA	NA	NA	NA	NA	NA	15.1178	NA	NA	17.2284	NA	NA	NA	NA	NA	NA	NA	NA
CEP131_S47_M1	CEP131	Homo sapiens	Centrosomal protein of 131 kDa	Q9UPN4	CP131_HUMAN	15.5755	NA	NA	15.4332	17.0941	16.7332	NA	16.1099	17.0325	17.7509	17.0133	17.5233	NA	NA	16.0424	15.9126	15.8487	16.473	NA	16.9963	17.2691	17.0102	16.8001	NA	NA	15.5121	15.3641	NA	16.521	16.6396	NA	16.1344	16.917	16.7059	16.5065	16.4125	NA	NA	NA	NA	NA	15.8745	16.8577	17.2004
CEP131_S78_M1	CEP131	Homo sapiens	Centrosomal protein of 131 kDa	Q9UPN4	CP131_HUMAN	NA	NA	NA	16.3176	NA	17.183	NA	16.2144	17.3262	NA	16.7565	16.7	NA	NA	15.1413	16.8667	16.2092	16.0814	NA	16.081	16.5781	16.5737	17.3128	NA	NA	17.5326	NA	NA	15.2262	15.555	16.3082	15.8887	16.3299	16.8885	16.7974	16.4928	15.5763	NA	13.8027	14.8102	15.3103	NA	16.2863	16.2717
CEP131_S89_M1	CEP131	Homo sapiens	Centrosomal protein of 131 kDa	Q9UPN4	CP131_HUMAN	NA	NA	14.4007	NA	NA	NA	NA	NA	14.6701	14.4691	14.3836	NA	NA	14.3962	NA	NA	NA	NA	NA	NA	NA	NA	NA	NA	NA	NA	NA	NA	NA	NA	NA	NA	NA	NA	NA	14.6012	NA	NA	NA	NA	NA	NA	14.3561	NA
CEP131_T96_M1	CEP131	Homo sapiens	Centrosomal protein of 131 kDa	Q9UPN4	CP131_HUMAN	NA	14.6061	NA	NA	14.8117	NA	NA	15.3903	NA	NA	NA	14.65	14.9661	NA	NA	NA	NA	14.4912	14.1913	NA	NA	NA	NA	NA	NA	14.5264	NA	NA	14.6229	NA	14.4713	13.464	14.0041	13.9345	15.0871	NA	NA	14.0173	NA	NA	NA	NA	15.5982	14.4443
CEP135_S439_M1	CEP135	Homo sapiens	Centrosomal protein of 135 kDa	Q66GS9	CP135_HUMAN	17.2164	17.0145	17.0745	17.1821	17.4796	16.9446	16.9848	17.1519	15.7064	16.3559	17.4315	16.6635	17.0882	16.7635	16.1228	17.2431	16.4182	16.7239	16.8844	17.2852	16.4945	16.6544	16.9628	16.1667	16.4116	17.0462	16.0286	16.167	16.7533	16.3939	16.6696	16.8521	16.7816	16.8302	16.4983	16.8807	17.0579	16.4921	16.6967	16.4786	16.7932	16.562	16.9258	17.1307
CEP170_S1112_M1	CEP170	Homo sapiens	Centrosomal protein of 170 kDa	Q5SW79	CE170_HUMAN	15.8704	16.1475	16.4064	16.0873	16.1008	15.898	NA	15.3983	15.5039	NA	16.054	15.6695	15.4786	NA	15.1076	15.0386	15.8507	15.5948	15.636	15.4467	NA	15.3767	15.3699	14.5298	15.1683	15.0336	15.2208	NA	14.6431	15.3571	15.535	15.7143	15.3429	15.6791	15.1837	NA	15.5824	NA	15.6761	NA	15.4959	15.607	15.0006	14.8396
CEP170_S1160_M2	CEP170	Homo sapiens	Centrosomal protein of 170 kDa	Q5SW79	CE170_HUMAN	NA	NA	NA	NA	NA	14.1515	NA	NA	14.8558	NA	14.0121	NA	NA	NA	NA	NA	13.932	NA	NA	NA	14.3485	14.6903	14.5748	14.2135	NA	NA	NA	NA	NA	NA	13.8683	14.2175	14.9401	15.1535	14.1035	13.9276	NA	NA	NA	NA	NA	NA	NA	15.2205
CEP170_S1165_M1	CEP170	Homo sapiens	Centrosomal protein of 170 kDa	Q5SW79	CE170_HUMAN	16.6593	15.9612	16.4078	16.3185	16.2896	15.9728	15.3584	15.9377	17.0823	16.1448	17.0559	16.221	15.5994	16.0389	15.7338	15.9761	15.7814	15.749	15.1058	15.6555	15.5222	16.2082	15.9688	15.6583	15.0233	16.0487	15.831	15.8714	15.7391	NA	16.0309	16.0077	NA	16.0663	NA	NA	16.2066	15.6279	15.4917	15.5721	15.5405	15.9338	16.4956	16.2767
CEP170_S1165_M2	CEP170	Homo sapiens	Centrosomal protein of 170 kDa	Q5SW79	CE170_HUMAN	NA	NA	NA	NA	NA	14.1515	NA	NA	14.8558	NA	14.0121	NA	NA	NA	NA	NA	13.932	NA	NA	NA	14.3485	14.6903	14.5748	14.2135	NA	NA	NA	NA	NA	NA	13.8683	14.2175	14.9401	15.1535	14.1035	13.9276	NA	NA	NA	NA	NA	NA	NA	15.2205
CEP170_S1205_M1	CEP170	Homo sapiens	Centrosomal protein of 170 kDa	Q5SW79	CE170_HUMAN	15.9364	17.9756	NA	NA	18.3521	18.1923	16.0756	16.8509	NA	NA	NA	NA	NA	NA	15.8903	NA	16.7484	17.9506	17.1079	17.8285	16.0469	NA	NA	16.8176	16.8196	14.9349	NA	NA	17.1241	18.5141	NA	17.4099	17.5438	17.6889	14.7516	15.9416	NA	16.8776	18.0053	16.7229	18.0398	17.7072	NA	16.7582
CEP170_S1529_M1	CEP170	Homo sapiens	Centrosomal protein of 170 kDa	Q5SW79	CE170_HUMAN	17.3561	17.6941	18.0056	17.546	17.73	17.8014	16.6948	17.1393	18.6056	16.4213	17.7929	NA	17.0308	16.2381	17.2032	16.9239	16.4984	16.8978	17.0143	17.01	16.3723	NA	16.367	16.2921	16.6896	16.3098	16.9511	16.5709	17.2523	17.0034	16.6705	17.032	17.1537	16.7023	15.7868	16.5939	16.7417	16.5254	16.7877	16.4169	17.0159	16.7467	16.2257	16.9426
CEP170_S356_M2	CEP170	Homo sapiens	Centrosomal protein of 170 kDa	Q5SW79	CE170_HUMAN	15.9418	16.0142	16.4219	NA	16.0225	15.8144	16.059	15.6581	15.1916	15.9486	15.8878	16.6036	NA	NA	NA	NA	NA	NA	NA	NA	NA	15.2932	NA	NA	NA	NA	NA	NA	NA	NA	NA	14.8308	NA	NA	NA	NA	NA	NA	NA	15.3444	NA	NA	15.9345	15.4652
CEP170_S359_M1	CEP170	Homo sapiens	Centrosomal protein of 170 kDa	Q5SW79	CE170_HUMAN	17.2669	17.3947	17.3758	NA	17.2405	17.3283	17.9812	17.9958	17.1487	17.4918	16.9477	17.9861	16.5097	16.0126	15.568	16.0184	15.4609	15.0286	15.5141	16.3696	16.3927	15.4099	15.5745	15.9086	14.4074	15.3381	NA	NA	NA	15.6636	15.735	16.1775	15.2386	15.4336	15.8137	17.0684	15.9684	15.1374	NA	15.1263	14.7679	15.5532	16.8578	15.8513
CEP170_S359_M2	CEP170	Homo sapiens	Centrosomal protein of 170 kDa	Q5SW79	CE170_HUMAN	15.9418	16.0142	16.4219	NA	16.0225	15.8144	16.059	15.6581	15.1916	15.9486	15.8878	16.6036	NA	NA	NA	NA	NA	NA	NA	NA	NA	15.2932	NA	NA	NA	NA	NA	NA	NA	NA	NA	14.8308	NA	NA	NA	NA	NA	NA	NA	15.3444	NA	NA	15.9345	15.4652
CEP170_S379_M1	CEP170	Homo sapiens	Centrosomal protein of 170 kDa	Q5SW79	CE170_HUMAN	17.3865	17.045	18.27	17.5934	17.3591	17.8573	16.6729	16.5675	18.4045	17.6451	16.9789	17.4113	16.1436	16.6927	16.8175	16.262	17.3274	15.9659	16.4084	16.4876	16.7856	17.2653	16.595	17.3418	16.3944	16.8028	16.6197	16.4887	15.8944	16.455	16.2117	16.2347	16.402	17.4567	17.5372	16.3006	16.2404	16.5737	16.185	16.5243	16.1587	16.3833	16.3585	16.4978
CEP170_S466_M1	CEP170	Homo sapiens	Centrosomal protein of 170 kDa	Q5SW79	CE170_HUMAN	17.316	16.8737	17.2436	NA	17.7929	17.6254	NA	16.3788	NA	17.2294	17.4436	NA	16.3109	NA	NA	16.2397	16.8634	17.2032	16.6076	15.4143	15.8514	NA	15.8789	15.4176	NA	16.7366	15.147	15.6656	17.1053	NA	15.6995	15.7961	15.6761	17.0129	16.1495	16.9148	16.9279	16.1241	NA	16.6578	16.6516	16.853	15.8607	16.0966
CEP170_S667_M1	CEP170	Homo sapiens	Centrosomal protein of 170 kDa	Q5SW79	CE170_HUMAN	NA	NA	NA	11.6642	13.3453	13.5006	14.0368	13.6756	13.4051	14.4145	NA	13.6285	NA	NA	NA	NA	12.7793	NA	NA	NA	14.2389	12.7131	13.2064	12.2311	NA	NA	NA	NA	NA	12.7106	11.7856	13.3916	13.0633	14.2579	NA	13.3807	NA	NA	NA	NA	12.5622	NA	13.9057	14.0259
CEP170_S838_M1	CEP170	Homo sapiens	Centrosomal protein of 170 kDa	Q5SW79	CE170_HUMAN	18.5504	18.6621	18.2068	19.1615	17.9398	19.4269	18.979	NA	18.7932	19.4021	18.4405	19.1514	17.7163	18.0019	NA	18.7624	17.4755	17.5976	17.6594	NA	17.8796	18.1934	17.6846	NA	NA	18.8179	NA	NA	NA	17.4274	NA	17.6871	18.2219	18.2655	NA	NA	18.321	NA	NA	NA	17.2142	NA	18.2594	18.0496
CEP170_S845_M1	CEP170	Homo sapiens	Centrosomal protein of 170 kDa	Q5SW79	CE170_HUMAN	15.9597	15.8414	NA	16.1267	15.3785	NA	15.8148	14.8186	15.6788	NA	NA	15.641	15.182	16.1555	2.98141	NA	15.708	2.89134	NA	15.4609	NA	NA	NA	15.8839	NA	16.6258	14.9512	NA	NA	NA	NA	15.6158	15.7214	15.9605	14.2891	15.9198	13.7226	15.7624	NA	NA	NA	NA	15.2257	NA
CEP170_S879_M1	CEP170	Homo sapiens	Centrosomal protein of 170 kDa	Q5SW79	CE170_HUMAN	13.2347	NA	13.01	NA	13.3951	14.3173	NA	NA	NA	NA	14.455	13.7686	12.8899	NA	NA	12.483	12.4432	12.5951	NA	NA	13.6268	13.8729	13.5417	NA	NA	12.3532	NA	NA	NA	12.0229	13.2919	NA	13.3748	14.3192	NA	14.8267	NA	NA	NA	NA	11.979	NA	14.085	14.5371
CEP170_S971_M1	CEP170	Homo sapiens	Centrosomal protein of 170 kDa	Q5SW79	CE170_HUMAN	15.9312	16.0097	16.3338	14.9296	14.6011	14.7562	15.0683	14.8995	NA	14.758	NA	16.3457	14.9135	NA	NA	NA	15.3525	15.1477	NA	14.8239	NA	15.0047	15.0791	NA	15.7397	15.713	14.4382	NA	15.3922	15.1241	NA	14.7582	NA	NA	NA	16.2789	14.867	15.3588	15.1263	NA	14.9058	14.5805	15.504	15.1713
CEP170_T1533_M1	CEP170	Homo sapiens	Centrosomal protein of 170 kDa	Q5SW79	CE170_HUMAN	19.126	18.8349	14.8746	18.9297	16.634	16.2383	NA	NA	NA	NA	NA	15.6463	NA	NA	NA	NA	NA	NA	NA	NA	NA	15.5051	NA	NA	15.8811	NA	NA	NA	NA	NA	NA	NA	15.8105	NA	14.6703	15.3462	NA	NA	NA	NA	NA	NA	NA	NA
CEP170_T377_M1	CEP170	Homo sapiens	Centrosomal protein of 170 kDa	Q5SW79	CE170_HUMAN	13.3433	NA	14.3688	13.4462	12.5855	14.849	NA	12.4275	NA	NA	NA	NA	NA	NA	NA	NA	NA	NA	NA	NA	NA	NA	NA	NA	NA	NA	NA	NA	NA	NA	NA	NA	NA	NA	NA	NA	NA	NA	NA	NA	NA	NA	NA	NA
CEP170_T840_M1	CEP170	Homo sapiens	Centrosomal protein of 170 kDa	Q5SW79	CE170_HUMAN	NA	NA	17.3815	NA	17.5432	NA	NA	18.2828	NA	NA	17.4668	NA	NA	NA	NA	NA	NA	NA	NA	16.5468	NA	NA	NA	NA	NA	NA	NA	NA	16.332	17.1363	16.6232	17.2038	NA	16.5469	16.804	18.0824	15.9249	NA	NA	NA	NA	16.4411	17.4038	NA
CEP170B_S1114_M1	CEP170B	Homo sapiens	Centrosomal protein of 170 kDa protein B	Q9Y4F5	C170B_HUMAN	NA	NA	12.5552	12.6557	NA	NA	NA	12.7798	14.1884	12.8601	13.7391	NA	NA	13.7376	NA	13.2937	NA	NA	NA	NA	NA	13.2772	NA	NA	NA	NA	NA	NA	NA	NA	NA	NA	NA	NA	NA	NA	NA	NA	NA	NA	NA	NA	13.0767	NA
CEP170B_S1135_M1	CEP170B	Homo sapiens	Centrosomal protein of 170 kDa protein B	Q9Y4F5	C170B_HUMAN	NA	NA	15.1776	15.0232	15.2103	14.8779	NA	NA	16.1626	NA	15.8843	16.1689	NA	NA	NA	NA	NA	NA	NA	NA	NA	NA	NA	NA	NA	NA	NA	NA	NA	NA	NA	NA	NA	NA	15.4795	NA	NA	NA	NA	NA	NA	NA	NA	NA
CEP170B_S1271_M1	CEP170B	Homo sapiens	Centrosomal protein of 170 kDa protein B	Q9Y4F5	C170B_HUMAN	12.85	12.4658	12.8888	NA	NA	13.1252	NA	NA	13.2746	NA	13.0151	NA	NA	NA	NA	12.6629	12.3224	NA	NA	NA	NA	NA	NA	NA	NA	11.6414	NA	NA	NA	NA	NA	NA	NA	13.2468	NA	NA	11.5055	NA	NA	12.4159	NA	NA	NA	NA
CEP170B_S360_M1	CEP170B	Homo sapiens	Centrosomal protein of 170 kDa protein B	Q9Y4F5	C170B_HUMAN	NA	16.3057	NA	15.5008	16.1237	15.439	NA	14.6561	14.6727	13.7151	14.3168	NA	14.6128	14.4266	14.5024	NA	NA	NA	NA	NA	13.6583	NA	14.0401	NA	NA	NA	14.2845	NA	NA	NA	NA	NA	14.4249	14.2441	NA	NA	NA	NA	NA	NA	NA	NA	13.9256	13.9185
CEP170B_S362_M1	CEP170B	Homo sapiens	Centrosomal protein of 170 kDa protein B	Q9Y4F5	C170B_HUMAN	18.9494	18.3909	18.6661	NA	NA	NA	NA	NA	NA	NA	NA	NA	16.7674	NA	NA	NA	NA	NA	NA	NA	NA	NA	17.2685	NA	NA	NA	NA	NA	NA	NA	NA	NA	NA	NA	NA	NA	NA	NA	16.8397	NA	NA	NA	NA	NA
CEP170B_S772_M1	CEP170B	Homo sapiens	Centrosomal protein of 170 kDa protein B	Q9Y4F5	C170B_HUMAN	14.0473	NA	14.1999	14.7047	13.7603	14.8233	14.2008	14.8349	14.5092	14.9325	15.3258	13.8418	NA	13.9357	NA	13.7712	NA	NA	NA	13.0444	13.9252	13.3955	12.7002	NA	NA	13.1461	NA	NA	NA	NA	12.4085	12.149	12.6445	NA	12.7043	13.5239	12.9745	NA	NA	NA	NA	NA	13.8071	13.7872
CEP170B_S853_M1	CEP170B	Homo sapiens	Centrosomal protein of 170 kDa protein B	Q9Y4F5	C170B_HUMAN	11.4966	NA	NA	11.8757	12.2349	11.4744	11.9454	NA	12.3441	11.9267	12.1997	11.6316	NA	NA	NA	NA	NA	NA	NA	NA	NA	NA	NA	NA	NA	NA	NA	NA	NA	12.3008	NA	NA	NA	NA	NA	11.1302	NA	NA	NA	NA	NA	NA	12.2479	NA
CEP192_S2110_M1	CEP192	Homo sapiens	Centrosomal protein of 192 kDa	Q8TEP8	CE192_HUMAN	12.7467	13.3718	13.6429	14.0951	14.3267	14.1483	13.0893	13.5966	13.0549	13.2536	14.4523	13.3974	NA	13.0235	NA	13.5676	NA	13.7662	13.4731	NA	NA	NA	NA	NA	NA	13.2484	NA	NA	13.8042	13.7409	NA	12.4356	NA	NA	13.5524	15.0241	NA	11.648	13.2111	13.4302	NA	14.143	13.811	NA
CEP350_S103_M1	CEP350	Homo sapiens	Centrosome-associated protein 350	Q5VT06	CE350_HUMAN	NA	NA	NA	NA	NA	NA	NA	NA	NA	13.3653	13.9608	12.8855	NA	NA	NA	NA	NA	NA	NA	NA	NA	NA	NA	NA	NA	NA	NA	NA	NA	NA	NA	NA	NA	NA	NA	NA	NA	NA	NA	NA	NA	NA	NA	NA
CEP350_S1648_M1	CEP350	Homo sapiens	Centrosome-associated protein 350	Q5VT06	CE350_HUMAN	13.1282	NA	13.0735	13.1341	12.1591	13.3387	12.8254	NA	13.3584	13.7647	NA	13.0892	NA	NA	NA	NA	13.0582	11.4856	NA	11.4656	NA	11.0542	NA	NA	NA	NA	NA	11.4576	10.5814	11.0279	11.9266	NA	NA	12.3253	11.8156	12.5691	NA	NA	10.7972	11.3699	NA	12.2447	10.7338	10.9432
CEP41_S2_M1	CEP41	Homo sapiens	Centrosomal protein of 41 kDa	Q9BYV8	CEP41_HUMAN	16.1852	16.3346	15.7223	16.5438	15.8449	16.4404	17.5792	16.9882	16.0621	16.8711	16.3553	16.7083	16.775	15.9395	16.5562	16.1495	16.0303	16.3715	16.0681	16.3505	16.3363	15.941	16.4277	16.1022	16.3139	16.0765	17.1042	15.7717	16.2001	17.2153	16.1225	16.0468	16.0061	15.9087	16.9326	16.9846	16.0142	16.3972	16.3208	15.7751	16.738	16.5888	16.4632	16.1413
CEP41_S363_M1	CEP41	Homo sapiens	Centrosomal protein of 41 kDa	Q9BYV8	CEP41_HUMAN	NA	15.0055	NA	15.1959	NA	NA	NA	NA	15.4852	NA	NA	NA	14.8101	NA	NA	NA	NA	14.7094	14.0868	15.2512	NA	16.0116	15.7413	15.6833	NA	14.973	14.3644	14.4759	NA	NA	NA	15.1939	15.3644	15.754	NA	NA	NA	NA	NA	NA	NA	NA	NA	15.3082
CEP55_S428_M1	CEP55	Homo sapiens	Centrosomal protein of 55 kDa	Q53EZ4	CEP55_HUMAN	15.1621	NA	15.493	14.8547	NA	15.4969	NA	NA	15.3339	NA	15.6077	NA	NA	NA	14.8414	NA	NA	NA	NA	NA	15.7174	NA	14.9237	14.8048	NA	NA	NA	NA	15.2256	14.961	NA	NA	NA	15.1906	NA	16.1571	14.9569	14.4312	14.2006	NA	NA	NA	NA	NA
CEP55_T430_M1	CEP55	Homo sapiens	Centrosomal protein of 55 kDa	Q53EZ4	CEP55_HUMAN	NA	NA	NA	NA	NA	NA	NA	15.5566	15.3559	NA	15.6749	NA	NA	NA	NA	14.7284	14.4113	14.6336	NA	NA	15.3832	NA	NA	14.7582	NA	NA	NA	NA	NA	NA	NA	14.3156	14.4977	14.9733	NA	15.8683	NA	NA	NA	NA	NA	NA	15.0769	14.9795
CEP72_S237_M1	CEP72	Homo sapiens	Centrosomal protein of 72 kDa	Q9P209	CEP72_HUMAN	15.2917	14.8606	15.5414	15.3084	15.4129	15.2124	14.7447	14.9878	14.825	14.1955	15.4751	14.7634	15.7653	15.5441	15.0474	16.3123	14.9032	15.7842	15.396	15.5516	16.4138	15.3984	15.3899	15.6282	15.0931	15.5117	15.0065	15.5006	15.5907	15.1442	14.9009	15.3147	14.4994	14.8841	15.1505	16.4194	16.2269	14.9535	15.3455	15.3433	15.5674	15.2237	15.2453	15.4185
CEP97_S500_M1	CEP97	Homo sapiens	Centrosomal protein of 97 kDa	Q8IW35	CEP97_HUMAN	NA	NA	NA	NA	13.3073	13.621	NA	14.8097	12.6513	13.5279	13.4549	13.451	NA	NA	NA	NA	NA	NA	NA	NA	NA	NA	NA	NA	NA	NA	NA	NA	NA	NA	NA	NA	NA	NA	NA	NA	NA	NA	NA	NA	NA	NA	NA	NA
CETN2_S20_M1	CETN2	Homo sapiens	Centrin-2	P41208	CETN2_HUMAN	16.9732	16.8366	17.3303	17.4812	16.6025	17.5633	16.9441	17.8432	18.6078	17.629	17.7351	16.598	15.8989	15.3882	14.8441	15.2486	16.1993	15.6844	16.4643	16.0726	16.9043	14.7886	15.2935	12.0827	15.9579	16.0072	14.8289	13.6749	15.0669	16.4128	14.7827	15.453	14.7212	15.5606	15.8261	16.5906	15.6219	15.8097	16.7213	15.7323	15.7754	15.4471	16.1179	15.2858
CETN2_T26_M1	CETN2	Homo sapiens	Centrin-2	P41208	CETN2_HUMAN	17.218	16.9711	17.2223	17.2308	16.962	17.6095	17.3335	17.1483	15.741	16.7282	16.6254	15.75	16.0673	17.0093	14.6087	16.1071	14.9926	15.8616	15.3834	16.2495	16.2639	14.9255	15.2927	15.1086	14.6414	15.5296	NA	14.5258	16.0366	15.1678	15.5363	14.4341	NA	14.5192	15.3187	17.1066	16.622	15.4615	15.9115	15.4225	16.1249	15.3314	17.1202	16.435
CFL1_S156_M1	CFL1	Homo sapiens	Cofilin-1	P23528	COF1_HUMAN	NA	14.1752	NA	NA	13.4411	14.6724	NA	14.3884	14.7371	15.1869	14.3667	14.9904	NA	NA	NA	NA	14.3299	NA	NA	14.2986	NA	NA	NA	NA	13.7446	NA	NA	NA	NA	NA	14.2448	NA	NA	NA	NA	15.3701	NA	NA	NA	NA	NA	NA	NA	NA
CFL1_S3_M1	CFL1	Homo sapiens	Cofilin-1	P23528	COF1_HUMAN	24.9161	23.1349	22.4499	22.4381	21.9731	22.1677	23.2383	22.2714	24.6732	23.7788	23.4517	24.7245	24.8398	24.4788	25.1006	24.2893	23.841	23.5459	24.0391	24.0517	23.2697	24.1182	25.0251	23.9608	24.4502	24.2035	25.141	24.6164	23.8229	23.9181	24.555	25.3546	25.3559	24.7789	25.099	24.2775	24.5503	24.6557	24.5033	24.0615	24.1568	24.689	25.3079	25.0412
CFL1_S3_M2	CFL1	Homo sapiens	Cofilin-1	P23528	COF1_HUMAN	15.7341	16.4116	15.2714	15.8151	15.2809	15.4209	16.4339	14.7222	17.5247	15.9	16.1162	17.4325	18.3436	17.6382	18.7693	17.9431	17.7927	17.0687	17.8121	17.9595	16.552	18.573	18.8318	18.3098	18.1315	17.9879	19.1963	18.5624	17.6981	17.6405	18.3696	18.9695	19.7388	18.9617	19.1314	17.288	17.8103	18.2338	18.0906	17.5132	18.0151	18.0959	19.0387	18.647
CFL1_S41_M1	CFL1	Homo sapiens	Cofilin-1	P23528	COF1_HUMAN	14.7081	15.0585	15.0307	15.2786	15.0073	12.9387	15.7944	14.6253	NA	NA	11.9885	NA	13.8332	12.2485	NA	13.4808	NA	15.8841	12.7552	12.7037	14.7415	NA	12.0993	14.5837	13.401	NA	NA	13.8381	15.3947	15.3495	11.8681	12.0125	NA	NA	12.0483	13.8177	16.0834	12.5906	14.9743	13.5313	16.1577	NA	12.0738	11.7793
CFL1_S8_M2	CFL1	Homo sapiens	Cofilin-1	P23528	COF1_HUMAN	15.7341	16.4116	15.2714	15.8151	15.2809	15.4209	16.4339	14.7222	17.5247	15.9	16.1162	17.4325	18.3436	17.6382	18.7693	17.9431	17.7927	17.0687	17.8121	17.9595	16.552	18.573	18.8318	18.3098	18.1315	17.9879	19.1963	18.5624	17.6981	17.6405	18.3696	18.9695	19.7388	18.9617	19.1314	17.288	17.8103	18.2338	18.0906	17.5132	18.0151	18.0959	19.0387	18.647
CFL2_S3_M1	CFL2	Homo sapiens	Cofilin-2	Q9Y281	COF2_HUMAN	18.1275	18.9472	18.3962	19.3162	18.6567	19.0287	19.2355	NA	19.7029	19.6382	18.9509	20.2525	19.4863	19.5245	19.2919	19.434	19.2718	19.51	19.1779	19.6627	18.7886	19.4258	19.7183	19.4344	19.1135	19.1503	19.6068	19.1227	19.1197	19.2392	19.3342	19.9354	20.259	19.9927	21.8813	19.3232	19.1812	19.2908	19.3551	20.8002	19.5677	19.6029	20.9028	20.3568
CGGBP1_S164_M1	CGGBP1	Homo sapiens	CGG triplet repeat-binding protein 1	Q9UFW8	CGBP1_HUMAN	NA	NA	NA	NA	NA	10.9131	13.1876	11.858	12.1694	13.2708	12.204	13.9699	NA	NA	NA	NA	NA	12.5521	NA	13.4638	12.7509	14.4916	14.4387	13.8663	10.9811	12.015	NA	11.7486	12.5033	13.2746	13.8258	14.0451	13.4021	13.424	14.9387	13.9358	11.0974	NA	NA	NA	NA	13.2689	14.7474	13.9141
CHAF1A_S951_M1	CHAF1A	Homo sapiens	Chromatin assembly factor 1 subunit A	Q13111	CAF1A_HUMAN	NA	15.1903	14.9753	15.4183	15.6575	15.3056	15.4441	15.9573	15.134	15.8675	15.9245	16.0753	15.3524	14.8329	15.8394	15.2175	15.5179	15.0772	15.1667	15.6139	15.6996	15.5316	15.7602	15.4601	15.3656	NA	15.5897	15.2036	15.3146	15.5422	15.3775	15.754	15.1698	15.3051	15.8487	16.1574	15.1045	NA	15.4472	NA	15.6176	15.536	15.643	15.382
CHAF1A_T154_M1	CHAF1A	Homo sapiens	Chromatin assembly factor 1 subunit A	Q13111	CAF1A_HUMAN	13.8116	13.6433	13.9525	14.1868	13.5907	NA	13.9193	NA	14.1073	15.7001	15.1773	15.243	12.8953	14.6838	13.4562	12.889	NA	NA	15.2804	14.2284	15.1895	14.0367	14.3848	14.0612	13.1575	12.9494	12.9832	NA	NA	NA	13.6794	13.9373	13.5431	13.6758	15.0232	15.2828	12.7027	11.0407	NA	NA	13.5261	14.777	14.2926	14.3941
CHAF1A_T259_M1	CHAF1A	Homo sapiens	Chromatin assembly factor 1 subunit A	Q13111	CAF1A_HUMAN	NA	NA	NA	NA	NA	NA	16.0799	16.0374	NA	15.9213	NA	16.0342	NA	16.3437	NA	NA	NA	16.8257	NA	16.4194	NA	15.899	15.708	NA	NA	15.7939	16.5345	16.4983	NA	16.8181	16.6552	15.0364	15.6725	15.4787	NA	NA	NA	NA	NA	NA	NA	16.527	NA	NA
CHAF1A_Y780_M1	CHAF1A	Homo sapiens	Chromatin assembly factor 1 subunit A	Q13111	CAF1A_HUMAN	NA	15.0285	16.3905	16.5286	NA	15.7294	15.3889	15.8785	15.5213	NA	15.5376	14.827	NA	14.9598	NA	15.4872	14.7795	NA	14.965	NA	NA	14.7812	NA	NA	NA	14.6228	NA	NA	NA	NA	NA	14.1658	NA	NA	NA	15.6515	NA	NA	NA	NA	NA	NA	NA	15.1938
CHAF1B_S410_M1	CHAF1B	Homo sapiens	Chromatin assembly factor 1 subunit B	Q13112	CAF1B_HUMAN	18.8551	17.4998	19.0229	18.7124	18.3256	18.1218	18.3572	18.2444	18.8585	18.6834	19.0492	18.3942	17.4114	18.8419	17.0094	18.656	16.958	18.0025	17.7367	17.4125	19.1106	18.2745	18.2108	18.2463	17.4018	18.7204	16.7542	16.858	17.0421	17.0986	17.5979	17.1555	17.2197	17.8226	18.7052	20.7006	18.2434	17.3172	16.7645	17.8528	17.5326	17.6501	18.9865	18.4122
CHAF1B_S429_M1	CHAF1B	Homo sapiens	Chromatin assembly factor 1 subunit B	Q13112	CAF1B_HUMAN	16.3643	16.7137	16.7526	16.7462	17.1941	16.9895	16.6267	16.7553	17.592	16.9308	17.954	16.6712	17.1602	17.2433	17.6529	17.8727	17.2275	17.2606	17.3921	17.0388	17.8031	17.4129	17.6127	17.3484	17.1513	17.9722	17.2765	17.1715	17.3084	17.1597	17.3641	16.8662	17.2776	17.5574	17.2144	17.6367	17.316	17.0892	17.2024	17.1532	17.0799	17.2679	17.3014	17.6089
CHAF1B_S429_M2	CHAF1B	Homo sapiens	Chromatin assembly factor 1 subunit B	Q13112	CAF1B_HUMAN	NA	NA	16.5051	16.3262	NA	16.2058	NA	NA	NA	NA	NA	NA	NA	17.4469	15.8794	17.4002	NA	NA	NA	NA	NA	NA	17.1959	NA	NA	17.2096	16.3486	16.6469	NA	NA	NA	NA	16.8392	17.3329	NA	NA	16.5466	NA	NA	16.5641	16.3072	16.3518	NA	NA
CHAF1B_S538_M1	CHAF1B	Homo sapiens	Chromatin assembly factor 1 subunit B	Q13112	CAF1B_HUMAN	NA	NA	NA	NA	NA	NA	NA	14.1436	12.8274	13.8154	13.6925	NA	NA	NA	NA	NA	NA	NA	NA	NA	NA	NA	NA	NA	12.4661	13.1769	NA	NA	NA	NA	13.0596	NA	NA	NA	NA	13.0722	NA	NA	NA	12.4856	NA	NA	13.4134	NA
CHAF1B_T432_M2	CHAF1B	Homo sapiens	Chromatin assembly factor 1 subunit B	Q13112	CAF1B_HUMAN	16.6907	15.8026	NA	NA	16.6341	NA	14.688	16.3189	17.5014	16.7114	17.4967	16.469	16.1757	NA	NA	NA	NA	16.4033	16.5329	16.1486	17.2507	17.2858	17.2055	17.0638	16.0902	NA	NA	NA	NA	NA	NA	16.5161	NA	NA	16.9819	17.1574	NA	NA	15.9556	16.3714	14.3024	16.296	16.8745	NA
CHAF1B_T433_M2	CHAF1B	Homo sapiens	Chromatin assembly factor 1 subunit B	Q13112	CAF1B_HUMAN	17.755	16.8668	17.4451	17.2662	17.6984	17.1458	15.7523	17.3832	18.5657	17.7757	18.561	17.5333	17.24	18.3869	16.8194	18.3402	NA	17.4676	17.5972	17.2129	18.315	18.3501	18.2007	18.1281	17.1544	18.1496	17.2886	17.5869	NA	NA	NA	17.5804	17.7792	18.2729	18.0462	18.2217	17.4866	NA	17.0199	17.471	16.6282	17.3242	17.9388	NA
CHAMP1_S108_M1	CHAMP1	Homo sapiens	Chromosome alignment-maintaining phosphoprotein 1	Q96JM3	CHAP1_HUMAN	NA	14.6354	NA	14.7841	14.2374	15.2989	15.513	15.164	13.5189	14.4659	14.3945	14.3475	13.2519	12.7885	NA	12.755	12.6644	13.8655	NA	12.8161	NA	12.2901	11.6141	NA	13.1495	NA	NA	NA	13.5334	13.7728	NA	12.5251	NA	NA	12.8042	NA	NA	12.3297	12.7164	NA	13.3207	13.2772	NA	NA
CHAMP1_S204_M1	CHAMP1	Homo sapiens	Chromosome alignment-maintaining phosphoprotein 1	Q96JM3	CHAP1_HUMAN	15.2745	16.3067	16.6382	15.8574	16.7677	16.5778	16.9015	18.2417	17.7067	17.7382	17.9601	17.8472	16.0239	15.9972	15.4694	15.3306	15.5856	16.1882	15.4857	15.7235	17.4731	16.9861	16.5604	14.7018	NA	NA	15.6179	15.2793	14.9941	15.4498	15.2496	16.5059	15.6383	16.0081	16.8002	17.3442	15.3833	14.3194	15.25	14.0511	15.926	14.8258	17.7877	16.7432
CHAMP1_S204_M2	CHAMP1	Homo sapiens	Chromosome alignment-maintaining phosphoprotein 1	Q96JM3	CHAP1_HUMAN	18.5223	18.1599	18.4573	18.5594	18.7418	18.9104	18.2659	19.9117	19.1109	19.672	19.3543	19.8342	17.9886	NA	NA	NA	NA	17.547	17.4391	18.1939	17.9005	17.7578	17.9293	17.1185	17.3647	17.6929	16.963	NA	NA	17.6198	17.9711	18.7825	17.3804	17.5944	18.0482	18.3425	17.4549	17.6211	17.9395	17.7033	18.1818	17.6292	18.2621	17.8892
CHAMP1_S214_M1	CHAMP1	Homo sapiens	Chromosome alignment-maintaining phosphoprotein 1	Q96JM3	CHAP1_HUMAN	NA	NA	17.9708	17.3699	17.8048	17.4843	17.8734	17.4658	17.0447	17.7415	NA	NA	16.7218	NA	NA	NA	NA	16.7459	NA	NA	17.5287	NA	NA	NA	16.6041	NA	15.96	NA	16.8697	NA	NA	16.251	NA	NA	NA	NA	NA	16.2885	NA	16.7678	NA	16.7277	NA	NA
CHAMP1_S214_M2	CHAMP1	Homo sapiens	Chromosome alignment-maintaining phosphoprotein 1	Q96JM3	CHAP1_HUMAN	17.9685	17.4514	17.9	17.851	17.9351	17.2479	17.8499	19.439	18.4025	19.1964	18.8937	19.3219	17.2801	NA	NA	NA	NA	16.8009	16.7307	17.6292	17.1921	17.1277	17.5133	16.41	NA	17.0138	16.2546	NA	NA	17.7508	17.3521	18.2719	16.7174	16.961	17.4349	17.7729	16.8146	17.814	17.5236	17.5003	17.7659	16.9655	17.6878	17.3057
CHAMP1_S282_M2	CHAMP1	Homo sapiens	Chromosome alignment-maintaining phosphoprotein 1	Q96JM3	CHAP1_HUMAN	NA	NA	NA	NA	NA	14.7226	NA	15.5767	16.2286	16.1441	16.3361	16.2152	NA	NA	NA	NA	NA	NA	NA	NA	15.5921	NA	NA	NA	NA	NA	NA	NA	NA	NA	15.0545	NA	NA	NA	NA	NA	NA	NA	NA	NA	NA	NA	16.1608	15.7126
CHAMP1_S284_M2	CHAMP1	Homo sapiens	Chromosome alignment-maintaining phosphoprotein 1	Q96JM3	CHAP1_HUMAN	17.2238	NA	16.4324	16.4936	NA	NA	17.6939	NA	16.7253	16.9019	16.9251	17.0216	17.4823	16.4293	NA	NA	17.666	16.2936	NA	16.4375	16.6325	16.0596	17.4564	17.3342	NA	16.4258	NA	NA	NA	NA	NA	16.7073	16.8116	NA	16.5357	17.1576	16.5467	NA	NA	NA	NA	NA	16.6609	NA
CHAMP1_S286_M1	CHAMP1	Homo sapiens	Chromosome alignment-maintaining phosphoprotein 1	Q96JM3	CHAP1_HUMAN	14.462	NA	15.489	15.9978	15.7235	NA	NA	15.9047	16.6189	16.3843	16.1488	NA	14.7592	16.1512	NA	NA	16.2979	18.366	16.0896	NA	NA	14.8689	15.2697	16.1643	15.9119	16.5227	NA	NA	NA	NA	16.2422	16.1559	16.5521	NA	16.2009	NA	16.8206	NA	NA	NA	NA	NA	16.5267	17.3273
CHAMP1_S286_M2	CHAMP1	Homo sapiens	Chromosome alignment-maintaining phosphoprotein 1	Q96JM3	CHAP1_HUMAN	16.9585	NA	15.6852	16.3693	NA	15.5488	17.5696	16.5025	17.0457	16.9146	17.1976	17.0077	17.358	16.7247	NA	16.4907	17.5416	16.1692	NA	16.3131	16.539	NA	17.332	17.2099	NA	16.9444	NA	NA	NA	NA	15.8807	16.583	16.6872	15.1697	NA	17.1448	16.4224	NA	NA	NA	NA	NA	16.9383	16.6499
CHAMP1_S297_M2	CHAMP1	Homo sapiens	Chromosome alignment-maintaining phosphoprotein 1	Q96JM3	CHAP1_HUMAN	13.6197	NA	12.4043	NA	NA	NA	NA	13.7202	14.1719	13.6905	14.3852	13.8178	NA	13.9145	NA	13.5784	NA	NA	NA	NA	13.6331	NA	NA	NA	NA	14.2796	NA	NA	NA	NA	NA	NA	NA	12.2574	NA	14.0634	NA	NA	NA	NA	NA	NA	13.9479	13.8813
CHAMP1_S382_M2	CHAMP1	Homo sapiens	Chromosome alignment-maintaining phosphoprotein 1	Q96JM3	CHAP1_HUMAN	NA	NA	NA	NA	NA	NA	NA	14.1681	15.2625	15.0055	15.3952	NA	NA	NA	NA	NA	NA	NA	NA	NA	NA	NA	NA	13.2087	NA	NA	NA	NA	NA	NA	NA	NA	NA	NA	NA	13.3147	NA	NA	NA	NA	NA	NA	13.3158	NA
CHAMP1_S386_M2	CHAMP1	Homo sapiens	Chromosome alignment-maintaining phosphoprotein 1	Q96JM3	CHAP1_HUMAN	NA	NA	NA	NA	NA	NA	NA	14.1681	15.2625	15.0055	15.3952	NA	NA	NA	NA	NA	NA	NA	NA	NA	NA	NA	NA	13.2087	NA	NA	NA	NA	NA	NA	NA	NA	NA	NA	NA	13.3147	NA	NA	NA	NA	NA	NA	13.3158	NA
CHAMP1_S405_M1	CHAMP1	Homo sapiens	Chromosome alignment-maintaining phosphoprotein 1	Q96JM3	CHAP1_HUMAN	18.4103	17.7714	18.2645	19.5881	18.6737	18.2298	18.4378	19.3909	18.4511	19.0198	19.2857	18.6047	16.6276	17.3298	15.5498	17.5453	16.5144	17.0271	16.3198	17.097	17.899	17.765	17.779	18.1391	15.2915	17.2402	15.0611	15.9301	17.024	16.4151	16.6943	17.2108	17.2509	17.102	16.8218	17.4241	17.0503	16.2061	15.3681	15.4348	NA	15.8565	17.6789	17.4121
[truncated: 5,982 more rows]
[truncated: 64 more columns]

## Sheet: phospho_3vv_hcc1428
						Log2 transformed median-normalized MSMS intensities
[truncated: 3,094 more rows]
[truncated: 66 more columns]
