# Supplementary material for: Multi-omics Characterization of Acquired Olaparib Resistance in BRCA1 and BRCA2 Mutant Breast Cancer Cell Lines
Source: Mol Cell Proteomics. 2025 Jul 14;24(8):101034. doi: 10.1016/j.mcpro.2025.101034 (PMC12355081; doi:10.1016/j.mcpro.2025.101034)
Supplement: Supplemental Table 5 — Concentrations of quantified NAD metabolites measured in this study (Related to Fig. 5 and Supplemental Fig. S2). [file mmc5.xlsx]

## Sheet: Metabolite concentrations
Sample ID	Cell line	Replicate	Sequence ID	Nicotinamide			ADPR			NADH			NAD			NR
				RT	Ratio to Heavy	Conc (µg/mL)	RT	Ratio to Heavy	Conc (µg/mL)	RT	Ratio to Heavy	Conc (µg/mL)	RT	Ratio to Heavy	Conc (µg/mL)	RT	Ratio to Heavy	Conc (ng/mL)
S01	MDAMB436 Parent	1.1	S_24	2.15	0.003	0.0513	3.54	#N/A	1.9062	3.48	0.2687	1.1323	3.68	0.326	2.632	3.84	#N/A	1.4441
S02	MDAMB436 Parent	1.2	S_4	2.15	0.0036	0.0637	3.54	#N/A	2.3274	3.48	0.2841	1.3385	3.7	0.3599	2.9068	3.87	#N/A	1.5837
S03	MDAMB436 Parent	1.3	S_7	2.15	0.0028	0.0491	3.54	#N/A	2.0473	3.48	0.2709	1.2317	3.7	0.3519	2.8419	3.87	#N/A	1.4352
S04	MDAMB436 Parent	1.4	S_15	2.15	0.0026	0.0447	3.54	#N/A	1.9887	3.48	0.2679	1.1941	3.7	0.3405	2.7494	3.86	#N/A	1.4109
S05	MDAMB436 Parent	1.5	S_20	2.15	0.0027	0.0468	3.54	#N/A	1.9338	3.48	0.2587	1.1119	3.69	0.3315	2.6767	3.84	#N/A	1.6645
S06	MDAMB436 Parent	1.6	S_19	2.15	0.0033	0.0576	3.54	#N/A	1.9994	3.48	0.2798	1.2823	3.69	0.3691	2.9818	3.83	#N/A	1.5846
S07	MDAMB436 Res Cl A.1	2.1	S_18	2.15	0.0014	0.0212	3.54	#N/A	2.0268	3.48	0.2961	1.4373	3.7	0.4048	3.2707	3.87	#N/A	1.4554
S08	MDAMB436 Res Cl A.1	2.2	S_12	2.15	0.0018	0.0281	3.54	#N/A	2.0342	3.48	0.3019	1.4904	3.7	0.4195	3.3899	3.87	#N/A	1.4781
S09	MDAMB436 Res Cl A.1	2.3	S_6	2.15	0.002	0.0334	3.54	#N/A	2.3436	3.48	0.3	1.5101	3.7	0.444	3.5886	3.86	#N/A	1.3546
S10	MDAMB436 Res Cl A.1	2.4	S_11	2.15	0.0019	0.0316	3.54	#N/A	2.1307	3.49	0.3328	1.604	3.7	0.4356	3.5201	3.87	#N/A	1.5777
S11	MDAMB436 Res Cl A.1	2.5	S_1	2.15	0.0019	0.0306	3.54	#N/A	2.6799	3.48	0.2924	1.4078	3.7	0.4306	3.4793	3.89	#N/A	0.9127
S12	MDAMB436 Res Cl A.1	2.6	S_16	2.15	0.0017	0.0268	3.54	#N/A	2.0128	3.48	0.2897	1.3485	3.69	0.3957	3.1965	3.88	#N/A	1.2557
S13	MDAMB436 Res Cl A.2	3.1	S_9	2.15	0.0012	0.0178	3.54	#N/A	1.8185	3.48	0.2196	0.8618	3.7	0.2779	2.2424	3.87	#N/A	0.9575
S14	MDAMB436 Res Cl A.2	3.2	S_5	2.15	0.0013	0.0196	3.54	#N/A	2.024	3.48	0.2321	0.9558	3.7	0.313	2.5266	3.89	#N/A	0.7408
S15	MDAMB436 Res Cl A.2	3.3	S_13	2.15	0.0011	0.0154	3.54	#N/A	1.808	3.48	0.2254	0.9077	3.7	0.2975	2.4014	3.86	#N/A	0.9889
S16	MDAMB436 Res Cl A.2	3.4	S_23	2.15	0.0012	0.0164	3.54	#N/A	1.7571	3.48	0.2367	0.9686	3.68	0.3045	2.4582	3.86	#N/A	1.1172
S17	MDAMB436 Res Cl A.2	3.5	S_14	2.15	0.0012	0.0164	3.54	#N/A	1.8249	3.48	0.2374	0.9849	3.7	0.3095	2.4988	3.87	#N/A	1.0835
S18	MDAMB436 Res Cl A.2	3.6	S_22	2.15	0.0012	0.0162	3.54	#N/A	1.7944	3.48	0.2458	1.0056	3.69	0.3061	2.4709	3.87	#N/A	1.1243
S19	MDAMB436 Res Cl A.3	4.1	S_8	2.15	0.0018	0.0294	3.54	#N/A	1.8346	3.48	0.2164	0.8221	3.7	0.2841	2.2927	3.89	#N/A	0.7631
S20	MDAMB436 Res Cl A.3	4.2	S_17	2.15	0.002	0.0323	3.54	#N/A	1.7642	3.48	0.2243	0.9265	3.7	0.2984	2.4083	3.87	#N/A	1.1285
S21	MDAMB436 Res Cl A.3	4.3	S_10	2.15	0.0015	0.0237	3.54	#N/A	1.7674	3.48	0.2215	0.8751	3.7	0.2854	2.3034	3.89	#N/A	1.0208
S22	MDAMB436 Res Cl A.3	4.4	S_2	2.15	0.0017	0.0262	3.54	#N/A	2.2087	3.48	0.2066	0.8216	3.7	0.309	2.494	3.9	#N/A	0.6114
S23	MDAMB436 Res Cl A.3	4.5	S_3	2.15	0.0016	0.0258	3.54	#N/A	2.1341	3.49	0.2267	0.9205	3.7	0.3099	2.5019	3.9	#N/A	0.6075
S24	MDAMB436 Res Cl A.3	4.6	S_21	2.15	0.0013	0.019	3.54	#N/A	1.7635	3.48	0.234	0.9639	3.69	0.3005	2.4258	3.87	#N/A	1.1344
S25	HCC1428 Parent	5.1	S_47	2.15	0.0023	0.0376	3.54	#N/A	1.6611	3.49	0.2371	0.9672	3.7	0.1692	1.3615	3.86	#N/A	1.7368
S26	HCC1428 Parent	5.2	S_53	2.15	0.0022	0.0372	3.54	#N/A	1.6864	3.49	0.2365	0.9825	3.7	0.1654	1.3306	3.86	#N/A	1.6994
S27	HCC1428 Parent	5.3	S_45	2.15	0.0021	0.0353	3.54	#N/A	1.6692	3.49	0.2453	1.0396	3.7	0.1752	1.4101	3.86	#N/A	1.7219
S28	HCC1428 Parent	5.4	S_46	2.15	0.0014	0.0207	3.54	#N/A	1.7054	3.48	0.2543	1.0612	3.7	0.1866	1.5026	3.86	#N/A	1.9261
S29	HCC1428 Parent	5.5	S_43	2.15	0.0017	0.0267	3.54	#N/A	1.6603	3.48	0.2413	1.0211	3.7	0.172	1.3846	3.87	#N/A	1.7498
S30	HCC1428 Parent	5.6	S_32	2.15	0.0014	0.0215	3.54	#N/A	1.5898	3.49	0.2271	0.9083	3.7	0.1668	1.3424	3.87	#N/A	1.5729
S31	HCC1428 Res Cl A	6.1	S_36	2.15	0.0013	0.0188	3.54	#N/A	1.5937	3.49	0.2277	0.915	3.7	0.1917	1.5443	3.86	#N/A	1.9505
S32	HCC1428 Res Cl A	6.2	S_27	2.15	0.0016	0.0241	3.54	#N/A	1.4517	3.49	0.2107	0.7708	3.7	0.1761	1.4178	3.87	#N/A	1.9081
S33	HCC1428 Res Cl A	6.3	S_35	2.15	0.0011	0.0161	3.54	#N/A	1.5319	3.49	0.2289	0.8939	3.7	0.1856	1.4947	3.87	#N/A	1.927
S34	HCC1428 Res Cl A	6.4	S_25	2.15	0.0012	0.0169	3.54	#N/A	1.6206	3.48	0.2405	0.9748	3.69	0.1955	1.5748	3.86	#N/A	2.1351
S35	HCC1428 Res Cl A	6.5	S_54	2.15	0.0011	0.0157	3.54	#N/A	1.5886	3.49	0.2524	0.9893	3.7	0.1925	1.5505	3.87	#N/A	2.0083
S36	HCC1428 Res Cl A	6.6	S_29	2.15	0.0011	0.0146	3.54	#N/A	1.6014	3.49	0.2408	0.9764	3.7	0.1866	1.5029	3.86	#N/A	2.1165
S37	HCC1428 Res Cl B	7.1	S_31	2.15	0.0019	0.0298	3.54	#N/A	1.7303	3.49	0.3343	1.5599	3.7	0.2216	1.786	3.86	#N/A	2.3198
S38	HCC1428 Res Cl B	7.2	S_40	2.15	0.0014	0.0217	3.54	#N/A	1.7953	3.49	0.3626	1.7455	3.7	0.2264	1.8249	3.86	#N/A	2.4344
S39	HCC1428 Res Cl B	7.3	S_41	2.15	0.0013	0.0183	3.54	#N/A	1.7258	3.49	0.3335	1.5289	3.7	0.2213	1.7841	3.86	#N/A	2.2747
S40	HCC1428 Res Cl B	7.4	S_44	2.15	0.0014	0.0205	3.54	#N/A	1.721	3.49	0.3668	1.6378	3.7	0.2244	1.809	3.86	#N/A	2.3874
S41	HCC1428 Res Cl B	7.5	S_37	2.15	0.0012	0.0164	3.54	#N/A	1.7542	3.49	0.3524	1.6569	3.7	0.2264	1.825	3.86	#N/A	2.4096
S42	HCC1428 Res Cl B	7.6	S_38	2.15	0.0012	0.0169	3.54	#N/A	1.7726	3.49	0.3407	1.5547	3.7	0.2131	1.7176	3.86	#N/A	2.1848
S43	HCC1428 Res Cl C	8.1	S_39	2.15	0.0015	0.0233	3.54	#N/A	1.5918	3.49	0.2402	0.9948	3.7	0.1595	1.2833	3.86	#N/A	1.6597
S44	HCC1428 Res Cl C	8.2	S_34	2.15	0.0017	0.0265	3.54	#N/A	1.6033	3.49	0.2404	0.9944	3.7	0.1614	1.2985	3.86	#N/A	1.6267
S45	HCC1428 Res Cl C	8.3	S_28	2.15	0.0013	0.0196	3.54	#N/A	1.5654	3.49	0.2218	0.9496	3.7	0.1582	1.2727	3.86	#N/A	1.6411
S46	HCC1428 Res Cl C	8.4	S_52	2.15	0.0017	0.0271	3.54	#N/A	1.6308	3.49	0.272	1.1321	3.7	0.1692	1.3619	3.86	#N/A	1.755
S47	HCC1428 Res Cl C	8.5	S_49	2.14	0.0017	0.0261	3.54	#N/A	1.6696	3.49	0.2694	1.1546	3.7	0.1667	1.3417	3.86	#N/A	1.5377
S48	HCC1428 Res Cl C	8.6	S_50	2.15	0.0016	0.0242	3.54	#N/A	1.6234	3.49	0.26	1.047	3.7	0.1608	1.2933	3.85	#N/A	1.6546
S49	Experimental Blank	9.1	S_30	2.15	0.001	0.0126	3.54	#N/A	0.9494	3.49	0.0695	-0.0317	3.7	0.0009	-0.0018	3.78	#N/A	0.5304
S50	Experimental Blank	9.2	S_42	2.15	0.001	0.0139	3.54	#N/A	0.9704	3.48	0.081	0.0063	3.7	0.0007	-0.0034	3.86	#N/A	0.511
S51	Experimental Blank	9.3	S_51	2.14	0.0013	0.0194	3.54	#N/A	0.9866	3.48	0.0874	0.0276	3.7	0.0007	-0.0039	3.86	#N/A	0.393
S52	Experimental Blank	9.4	S_26	2.15	0.001	0.013	3.54	#N/A	0.9679	3.48	0.0862	0.0141	3.7	0.0022	0.0084	3.86	#N/A	0.3356
S53	Experimental Blank	9.5	S_48	2.15	0.0013	0.019	3.54	#N/A	0.9318	3.48	0.0846	0.009	3.7	0.0006	-0.0044	3.86	#N/A	0.397
S54	Experimental Blank	9.6	S_33	2.15	0.0013	0.0182	3.54	#N/A	0.9531	3.49	0.0751	-0.0175	3.7	0.0009	-0.0018	3.74	#N/A	0.4162
	RT - retention time
