# Supplementary material for: Multi-omics Characterization of Acquired Olaparib Resistance in BRCA1 and BRCA2 Mutant Breast Cancer Cell Lines
Source: Mol Cell Proteomics. 2025 Jul 14;24(8):101034. doi: 10.1016/j.mcpro.2025.101034 (PMC12355081; doi:10.1016/j.mcpro.2025.101034)
Supplement: Supplemental Table 6 — List of phosphorylation sites with log2 fold changes and significance, merged with matched proteins and their log2 fold changes and significance, for each OR cell line compared to the respective parent. For MDAMB436 cells and HCC1428 OR C, enrichment analysis output tables of genes significantly upregulated at the protein level and significantly downregulated at the phosphopeptide level, and/or genes significantly up- or down-regulated exclusively at the phosphopeptide level. [file mmc6.xlsx]

## Sheet: A1vPar_Log2FC_phospho&proteome
Student's 2-sided T-test protein and phospho - MDAMB436 OR A1 minus MDAMB436 Parent; Statistical significance based on False Discovery Rate (FDR) of 0.05
log2FC_phospho	significant_phospho	gene	protein_id	site_id	log2FC_protein	significant_protein	protein_significance	phospho_significance	combined_sig
0.219815	FALSE	AAK1	Q2M2I8	AAK1_S623_M2	0.111233	FALSE	Not Significant	Phospho Not Significant	Not Significant
0.41488	FALSE	AAK1	Q2M2I8	AAK1_S637_M1	0.111233	FALSE	Not Significant	Phospho Not Significant	Not Significant
0.2625	FALSE	AAK1	Q2M2I8	AAK1_T620_M2	0.111233	FALSE	Not Significant	Phospho Not Significant	Not Significant
-1.79348	FALSE	AASDH	Q4L235	AASDH_S649_M1	0.317456	FALSE	Not Significant	Phospho Not Significant	Not Significant
-0.245377	FALSE	AASDH	Q4L235	AASDH_S724_M1	0.317456	FALSE	Not Significant	Phospho Not Significant	Not Significant
-0.242666	FALSE	ABCC4	O15439	ABCC4_T646_M1	-0.10817	FALSE	Not Significant	Phospho Not Significant	Not Significant
1.47265	FALSE	ABCC5	O15440	ABCC5_S509_M2	0.578925	TRUE	Protein Up	Phospho Not Significant	Significant, Protein Only
-0.994529	FALSE	ABCC5	O15440	ABCC5_T513_M1	0.578925	TRUE	Protein Up	Phospho Not Significant	Significant, Protein Only
1.16289	FALSE	ABCC5	O15440	ABCC5_T513_M2	0.578925	TRUE	Protein Up	Phospho Not Significant	Significant, Protein Only
-1.16671	FALSE	ABCF1	Q8NE71	ABCF1_S105_M3	0.221075	TRUE	Protein Up	Phospho Not Significant	Significant, Protein Only
-4.28401	FALSE	ABCF1	Q8NE71	ABCF1_S109_M2	0.221075	TRUE	Protein Up	Phospho Not Significant	Significant, Protein Only
-1.26068	FALSE	ABCF1	Q8NE71	ABCF1_S109_M3	0.221075	TRUE	Protein Up	Phospho Not Significant	Significant, Protein Only
-1.61502	FALSE	ABCF1	Q8NE71	ABCF1_S22_M1	0.221075	TRUE	Protein Up	Phospho Not Significant	Significant, Protein Only
-0.857527	FALSE	ABCF1	Q8NE71	ABCF1_S228_M1	0.221075	TRUE	Protein Up	Phospho Not Significant	Significant, Protein Only
-1.16951	FALSE	ABCF1	Q8NE71	ABCF1_S24_M1	0.221075	TRUE	Protein Up	Phospho Not Significant	Significant, Protein Only
-4.16908	FALSE	ABCF1	Q8NE71	ABCF1_T108_M2	0.221075	TRUE	Protein Up	Phospho Not Significant	Significant, Protein Only
-1.05997	FALSE	ABCF1	Q8NE71	ABCF1_T108_M3	0.221075	TRUE	Protein Up	Phospho Not Significant	Significant, Protein Only
-1.72815	FALSE	ABI1	Q8IZP0	ABI1_S183_M1	0.446986	FALSE	Not Significant	Phospho Not Significant	Not Significant
0	FALSE	ABI1	Q8IZP0	ABI1_S231_M1	0.446986	FALSE	Not Significant	Phospho Not Significant	Not Significant
-0.716714	FALSE	ABI1	Q8IZP0	ABI1_S323_M1	0.446986	FALSE	Not Significant	Phospho Not Significant	Not Significant
1.43709	FALSE	ABI1	Q8IZP0	ABI1_T178_M1	0.446986	FALSE	Not Significant	Phospho Not Significant	Not Significant
-0.49208	FALSE	ABI2	Q9NYB9	ABI2_S227_M1	-0.291629	FALSE	Not Significant	Phospho Not Significant	Not Significant
0.22597	FALSE	ABI2	Q9NYB9	ABI2_T231_M1	-0.291629	FALSE	Not Significant	Phospho Not Significant	Not Significant
-0.539803	FALSE	ABL1	P00519	ABL1_S917_M1	0.232888	FALSE	Not Significant	Phospho Not Significant	Not Significant
-1.17226	TRUE	ABLIM1	O14639	ABLIM1_S706_M1	-0.268326	FALSE	Not Significant	Phospho Down	Significant, Phospho Only
0.211791	FALSE	ACACA	Q13085	ACACA_S34_M1	0.117924	FALSE	Not Significant	Phospho Not Significant	Not Significant
1.08761	FALSE	ACACA	Q13085	ACACA_S5_M1	0.117924	FALSE	Not Significant	Phospho Not Significant	Not Significant
-0.967438	FALSE	ACACA	Q13085	ACACA_S78_M1	0.117924	FALSE	Not Significant	Phospho Not Significant	Not Significant
-0.660813	FALSE	ACACA	Q13085	ACACA_S80_M1	0.117924	FALSE	Not Significant	Phospho Not Significant	Not Significant
-1.05518	FALSE	ACACA	Q13085	ACACA_Y1577_M1	0.117924	FALSE	Not Significant	Phospho Not Significant	Not Significant
-0.548937	FALSE	ACAP2	Q15057	ACAP2_S540_M1	0.0483689	FALSE	Not Significant	Phospho Not Significant	Not Significant
-0.404244	FALSE	ACLY	P53396	ACLY_S455_M1	-0.144001	FALSE	Not Significant	Phospho Not Significant	Not Significant
-0.759876	FALSE	ACLY	P53396	ACLY_S481_M1	-0.144001	FALSE	Not Significant	Phospho Not Significant	Not Significant
1.04879	TRUE	ACSS2	Q9NR19	ACSS2_S12_M1	0.0694647	FALSE	Not Significant	Phospho Up	Significant, Phospho Only
0.140304	FALSE	ACSS2	Q9NR19	ACSS2_S267_M1	0.0694647	FALSE	Not Significant	Phospho Not Significant	Not Significant
2.45776	FALSE	ACSS2	Q9NR19	ACSS2_S28_M1	0.0694647	FALSE	Not Significant	Phospho Not Significant	Not Significant
0.28611	FALSE	ACSS2	Q9NR19	ACSS2_S30_M1	0.0694647	FALSE	Not Significant	Phospho Not Significant	Not Significant
0.346975	FALSE	ACTB	P60709	ACTB_S239_M2	0.0502119	FALSE	Not Significant	Phospho Not Significant	Not Significant
-0.63974	FALSE	ACTB	P60709	ACTB_Y218_M1	0.0502119	FALSE	Not Significant	Phospho Not Significant	Not Significant
0.409644	FALSE	ACTB	P60709	ACTB_Y240_M2	0.0502119	FALSE	Not Significant	Phospho Not Significant	Not Significant
-1.24875	FALSE	ACTL6A	O96019	ACTL6A_S233_M1	-0.151262	FALSE	Not Significant	Phospho Not Significant	Not Significant
-0.649022	FALSE	ADAM9	Q13443	ADAM9_T761_M1	0.256645	TRUE	Protein Up	Phospho Not Significant	Significant, Protein Only
0.668847	FALSE	ADAR	P55265	ADAR_S823_M1	-0.331515	TRUE	Protein Down	Phospho Not Significant	Significant, Protein Only
-1.17863	FALSE	ADAR	P55265	ADAR_S825_M1	-0.331515	TRUE	Protein Down	Phospho Not Significant	Significant, Protein Only
-4.68994	TRUE	ADD1	P35611	ADD1_S12_M1	-0.123032	FALSE	Not Significant	Phospho Down	Significant, Phospho Only
3.01486	TRUE	ADD1	P35611	ADD1_S355_M3	-0.123032	FALSE	Not Significant	Phospho Up	Significant, Phospho Only
-0.162067	FALSE	ADD1	P35611	ADD1_S358_M1	-0.123032	FALSE	Not Significant	Phospho Not Significant	Not Significant
3.01486	TRUE	ADD1	P35611	ADD1_S358_M3	-0.123032	FALSE	Not Significant	Phospho Up	Significant, Phospho Only
3.01486	TRUE	ADD1	P35611	ADD1_S366_M3	-0.123032	FALSE	Not Significant	Phospho Up	Significant, Phospho Only
-3.14268	TRUE	ADD1	P35611	ADD1_S436_M1	-0.123032	FALSE	Not Significant	Phospho Down	Significant, Phospho Only
-0.696721	FALSE	ADD1	P35611	ADD1_S457_M1	-0.123032	FALSE	Not Significant	Phospho Not Significant	Not Significant
-1.14979	TRUE	ADD1	P35611	ADD1_S465_M1	-0.123032	FALSE	Not Significant	Phospho Down	Significant, Phospho Only
-2.26736	TRUE	ADD1	P35611	ADD1_S586_M1	-0.123032	FALSE	Not Significant	Phospho Down	Significant, Phospho Only
-1.27604	FALSE	ADD1	P35611	ADD1_S726_M1	-0.123032	FALSE	Not Significant	Phospho Not Significant	Not Significant
-1.89069	FALSE	ADD1	P35611	ADD1_T11_M1	-0.123032	FALSE	Not Significant	Phospho Not Significant	Not Significant
3.01486	TRUE	ADD1	P35611	ADD1_T364_M3	-0.123032	FALSE	Not Significant	Phospho Up	Significant, Phospho Only
-1.47159	FALSE	ADD1	P35611	ADD1_Y419_M1	-0.123032	FALSE	Not Significant	Phospho Not Significant	Not Significant
-1.65951	TRUE	ADD2	P35612	ADD2_S592_M1	-0.344591	TRUE	Protein Down	Phospho Down	Protein and Phospho Significantly Down
-1.0661	FALSE	ADD3	Q9UEY8	ADD3_S42_M1	-0.0877366	FALSE	Not Significant	Phospho Not Significant	Not Significant
-0.237621	FALSE	ADD3	Q9UEY8	ADD3_S423_M1	-0.0877366	FALSE	Not Significant	Phospho Not Significant	Not Significant
-1.95032	TRUE	ADD3	Q9UEY8	ADD3_S442_M1	-0.0877366	FALSE	Not Significant	Phospho Down	Significant, Phospho Only
-1.58801	FALSE	ADD3	Q9UEY8	ADD3_S455_M1	-0.0877366	FALSE	Not Significant	Phospho Not Significant	Not Significant
-1.87099	TRUE	ADD3	Q9UEY8	ADD3_S461_M1	-0.0877366	FALSE	Not Significant	Phospho Down	Significant, Phospho Only
-2.48484	FALSE	ADD3	Q9UEY8	ADD3_S681_M1	-0.0877366	FALSE	Not Significant	Phospho Not Significant	Not Significant
-3.53791	FALSE	ADD3	Q9UEY8	ADD3_T12_M1	-0.0877366	FALSE	Not Significant	Phospho Not Significant	Not Significant
-0.0100317	FALSE	ADSL	P30566	ADSL_S9_M1	-0.120377	FALSE	Not Significant	Phospho Not Significant	Not Significant
-0.440636	FALSE	AEBP2	Q6ZN18	AEBP2_S18_M2	-0.517618	FALSE	Not Significant	Phospho Not Significant	Not Significant
-0.734609	FALSE	AEBP2	Q6ZN18	AEBP2_S24_M2	-0.517618	FALSE	Not Significant	Phospho Not Significant	Not Significant
2.28969	FALSE	AES	Q08117	AES_S196_M1	0	FALSE	Not Significant	Phospho Not Significant	Not Significant
0.753543	FALSE	AFAP1	Q8N556	AFAP1_S265_M1	0.0336499	FALSE	Not Significant	Phospho Not Significant	Not Significant
-1.96458	FALSE	AFAP1	Q8N556	AFAP1_S282_M1	0.0336499	FALSE	Not Significant	Phospho Not Significant	Not Significant
-2.24556	FALSE	AFAP1	Q8N556	AFAP1_S283_M1	0.0336499	FALSE	Not Significant	Phospho Not Significant	Not Significant
-0.199678	FALSE	AFAP1	Q8N556	AFAP1_S342_M2	0.0336499	FALSE	Not Significant	Phospho Not Significant	Not Significant
0.35227	FALSE	AFAP1	Q8N556	AFAP1_S343_M1	0.0336499	FALSE	Not Significant	Phospho Not Significant	Not Significant
0.122776	FALSE	AFAP1	Q8N556	AFAP1_S343_M2	0.0336499	FALSE	Not Significant	Phospho Not Significant	Not Significant
-0.627672	FALSE	AFAP1	Q8N556	AFAP1_S548_M1	0.0336499	FALSE	Not Significant	Phospho Not Significant	Not Significant
-0.873002	TRUE	AFAP1	Q8N556	AFAP1_S668_M1	0.0336499	FALSE	Not Significant	Phospho Down	Significant, Phospho Only
-0.391482	FALSE	AFAP1	Q8N556	AFAP1_S711_M1	0.0336499	FALSE	Not Significant	Phospho Not Significant	Not Significant
-1.47978	FALSE	AFAP1	Q8N556	AFAP1_T546_M1	0.0336499	FALSE	Not Significant	Phospho Not Significant	Not Significant
-0.0568571	FALSE	AFAP1	Q8N556	AFAP1_T689_M1	0.0336499	FALSE	Not Significant	Phospho Not Significant	Not Significant
-0.188686	FALSE	AFDN	P55196	AFDN_S1083_M1	0.450658	TRUE	Protein Up	Phospho Not Significant	Significant, Protein Only
1.20486	FALSE	AFDN	P55196	AFDN_S1173_M2	0.450658	TRUE	Protein Up	Phospho Not Significant	Significant, Protein Only
-0.272373	FALSE	AFDN	P55196	AFDN_S1182_M1	0.450658	TRUE	Protein Up	Phospho Not Significant	Significant, Protein Only
1.39741	FALSE	AFDN	P55196	AFDN_S1182_M2	0.450658	TRUE	Protein Up	Phospho Not Significant	Significant, Protein Only
0.659908	FALSE	AFDN	P55196	AFDN_S1779_M1	0.450658	TRUE	Protein Up	Phospho Not Significant	Significant, Protein Only
2.10378	FALSE	AFDN	P55196	AFDN_S1799_M1	0.450658	TRUE	Protein Up	Phospho Not Significant	Significant, Protein Only
-0.084161	FALSE	AFDN	P55196	AFDN_Y1230_M1	0.450658	TRUE	Protein Up	Phospho Not Significant	Significant, Protein Only
-0.695697	FALSE	AFF4	Q9UHB7	AFF4_S1043_M1	0.0805011	FALSE	Not Significant	Phospho Not Significant	Not Significant
0.358748	FALSE	AFF4	Q9UHB7	AFF4_S1058_M1	0.0805011	FALSE	Not Significant	Phospho Not Significant	Not Significant
-0.509091	FALSE	AFF4	Q9UHB7	AFF4_S180_M1	0.0805011	FALSE	Not Significant	Phospho Not Significant	Not Significant
-1.64936	FALSE	AFF4	Q9UHB7	AFF4_S549_M1	0.0805011	FALSE	Not Significant	Phospho Not Significant	Not Significant
-1.93541	TRUE	AFF4	Q9UHB7	AFF4_S694_M1	0.0805011	FALSE	Not Significant	Phospho Down	Significant, Phospho Only
-3.56546	TRUE	AFF4	Q9UHB7	AFF4_S836_M1	0.0805011	FALSE	Not Significant	Phospho Down	Significant, Phospho Only
5.92365	TRUE	AGFG1	P52594	AGFG1_S179_M1	0.0514235	FALSE	Not Significant	Phospho Up	Significant, Phospho Only
-0.49228	FALSE	AGFG1	P52594	AGFG1_S181_M1	0.0514235	FALSE	Not Significant	Phospho Not Significant	Not Significant
1.01143	FALSE	AGFG1	P52594	AGFG1_T170_M1	0.0514235	FALSE	Not Significant	Phospho Not Significant	Not Significant
-0.964812	FALSE	AGPS	O00116	AGPS_T68_M1	0.101097	FALSE	Not Significant	Phospho Not Significant	Not Significant
-0.689987	FALSE	AHCTF1	Q8WYP5	AHCTF1_S1160_M1	0.0875001	FALSE	Not Significant	Phospho Not Significant	Not Significant
-2.55736	FALSE	AHCTF1	Q8WYP5	AHCTF1_S1283_M1	0.0875001	FALSE	Not Significant	Phospho Not Significant	Not Significant
-1.19512	FALSE	AHCTF1	Q8WYP5	AHCTF1_S1402_M1	0.0875001	FALSE	Not Significant	Phospho Not Significant	Not Significant
-0.67347	FALSE	AHCTF1	Q8WYP5	AHCTF1_S2222_M2	0.0875001	FALSE	Not Significant	Phospho Not Significant	Not Significant
-0.887447	FALSE	AHCTF1	Q8WYP5	AHCTF1_S2226_M2	0.0875001	FALSE	Not Significant	Phospho Not Significant	Not Significant
0.125842	FALSE	AHCTF1	Q8WYP5	AHCTF1_S528_M1	0.0875001	FALSE	Not Significant	Phospho Not Significant	Not Significant
-1.37163	TRUE	AHDC1	Q5TGY3	AHDC1_S596_M1	-0.24059	FALSE	Not Significant	Phospho Down	Significant, Phospho Only
-1.37484	FALSE	AHDC1	Q5TGY3	AHDC1_T41_M1	-0.24059	FALSE	Not Significant	Phospho Not Significant	Not Significant
-0.360108	FALSE	AHNAK	Q09666	AHNAK_S135_M1	0.160696	FALSE	Not Significant	Phospho Not Significant	Not Significant
-1.40499	TRUE	AHNAK	Q09666	AHNAK_S177_M1	0.160696	FALSE	Not Significant	Phospho Down	Significant, Phospho Only
-1.15535	FALSE	AHNAK	Q09666	AHNAK_S210_M2	0.160696	FALSE	Not Significant	Phospho Not Significant	Not Significant
-0.0130868	FALSE	AHNAK	Q09666	AHNAK_S212_M1	0.160696	FALSE	Not Significant	Phospho Not Significant	Not Significant
-2.21664	FALSE	AHNAK	Q09666	AHNAK_S212_M2	0.160696	FALSE	Not Significant	Phospho Not Significant	Not Significant
-0.869893	TRUE	AHNAK	Q09666	AHNAK_S216_M1	0.160696	FALSE	Not Significant	Phospho Down	Significant, Phospho Only
-1.11948	TRUE	AHNAK	Q09666	AHNAK_S2397_M1	0.160696	FALSE	Not Significant	Phospho Down	Significant, Phospho Only
-1.58283	FALSE	AHNAK	Q09666	AHNAK_S3412_M1	0.160696	FALSE	Not Significant	Phospho Not Significant	Not Significant
-0.796411	FALSE	AHNAK	Q09666	AHNAK_S3426_M1	0.160696	FALSE	Not Significant	Phospho Not Significant	Not Significant
-1.36993	FALSE	AHNAK	Q09666	AHNAK_S4812_M1	0.160696	FALSE	Not Significant	Phospho Not Significant	Not Significant
-0.294122	FALSE	AHNAK	Q09666	AHNAK_S4903_M1	0.160696	FALSE	Not Significant	Phospho Not Significant	Not Significant
-0.663523	FALSE	AHNAK	Q09666	AHNAK_S4986_M1	0.160696	FALSE	Not Significant	Phospho Not Significant	Not Significant
-0.599238	FALSE	AHNAK	Q09666	AHNAK_S5077_M1	0.160696	FALSE	Not Significant	Phospho Not Significant	Not Significant
-0.752215	FALSE	AHNAK	Q09666	AHNAK_S5099_M1	0.160696	FALSE	Not Significant	Phospho Not Significant	Not Significant
-0.85678	FALSE	AHNAK	Q09666	AHNAK_S511_M1	0.160696	FALSE	Not Significant	Phospho Not Significant	Not Significant
-0.53962	FALSE	AHNAK	Q09666	AHNAK_S5110_M1	0.160696	FALSE	Not Significant	Phospho Not Significant	Not Significant
-1.83588	FALSE	AHNAK	Q09666	AHNAK_S5400_M1	0.160696	FALSE	Not Significant	Phospho Not Significant	Not Significant
-0.378869	FALSE	AHNAK	Q09666	AHNAK_S5448_M1	0.160696	FALSE	Not Significant	Phospho Not Significant	Not Significant
-0.671813	FALSE	AHNAK	Q09666	AHNAK_S559_M1	0.160696	FALSE	Not Significant	Phospho Not Significant	Not Significant
0.137334	FALSE	AHNAK	Q09666	AHNAK_S570_M1	0.160696	FALSE	Not Significant	Phospho Not Significant	Not Significant
-1.22935	TRUE	AHNAK	Q09666	AHNAK_S5731_M1	0.160696	FALSE	Not Significant	Phospho Down	Significant, Phospho Only
-3.29056	FALSE	AHNAK	Q09666	AHNAK_S5731_M2	0.160696	FALSE	Not Significant	Phospho Not Significant	Not Significant
1.31162	FALSE	AHNAK	Q09666	AHNAK_S5735_M1	0.160696	FALSE	Not Significant	Phospho Not Significant	Not Significant
-1.67682	FALSE	AHNAK	Q09666	AHNAK_S5735_M2	0.160696	FALSE	Not Significant	Phospho Not Significant	Not Significant
-0.523082	FALSE	AHNAK	Q09666	AHNAK_S5739_M1	0.160696	FALSE	Not Significant	Phospho Not Significant	Not Significant
-1.21551	FALSE	AHNAK	Q09666	AHNAK_S5739_M2	0.160696	FALSE	Not Significant	Phospho Not Significant	Not Significant
-0.399267	FALSE	AHNAK	Q09666	AHNAK_S5749_M2	0.160696	FALSE	Not Significant	Phospho Not Significant	Not Significant
0.131879	FALSE	AHNAK	Q09666	AHNAK_S5752_M1	0.160696	FALSE	Not Significant	Phospho Not Significant	Not Significant
-0.281767	FALSE	AHNAK	Q09666	AHNAK_S5752_M2	0.160696	FALSE	Not Significant	Phospho Not Significant	Not Significant
-0.419425	TRUE	AHNAK	Q09666	AHNAK_S5763_M1	0.160696	FALSE	Not Significant	Phospho Down	Significant, Phospho Only
-0.0290132	FALSE	AHNAK	Q09666	AHNAK_S5763_M2	0.160696	FALSE	Not Significant	Phospho Not Significant	Not Significant
0.0934873	FALSE	AHNAK	Q09666	AHNAK_S5769_M1	0.160696	FALSE	Not Significant	Phospho Not Significant	Not Significant
-2.71011	FALSE	AHNAK	Q09666	AHNAK_S5782_M1	0.160696	FALSE	Not Significant	Phospho Not Significant	Not Significant
-2.44865	TRUE	AHNAK	Q09666	AHNAK_S5830_M1	0.160696	FALSE	Not Significant	Phospho Down	Significant, Phospho Only
-0.123159	FALSE	AHNAK	Q09666	AHNAK_S5841_M1	0.160696	FALSE	Not Significant	Phospho Not Significant	Not Significant
1.54996	FALSE	AHNAK	Q09666	AHNAK_S5841_M2	0.160696	FALSE	Not Significant	Phospho Not Significant	Not Significant
0.675313	FALSE	AHNAK	Q09666	AHNAK_S93_M1	0.160696	FALSE	Not Significant	Phospho Not Significant	Not Significant
-1.04059	TRUE	AHNAK	Q09666	AHNAK_T490_M1	0.160696	FALSE	Not Significant	Phospho Down	Significant, Phospho Only
1.33261	FALSE	AHNAK	Q09666	AHNAK_T553_M1	0.160696	FALSE	Not Significant	Phospho Not Significant	Not Significant
-0.0661578	FALSE	AHNAK	Q09666	AHNAK_T5824_M1	0.160696	FALSE	Not Significant	Phospho Not Significant	Not Significant
2.85764	FALSE	AHNAK	Q09666	AHNAK_T5845_M1	0.160696	FALSE	Not Significant	Phospho Not Significant	Not Significant
1.6929	FALSE	AHNAK	Q09666	AHNAK_T5845_M2	0.160696	FALSE	Not Significant	Phospho Not Significant	Not Significant
-2.12572	TRUE	AHNAK2	Q8IVF2	AHNAK2_S1997_M1	-0.408556	TRUE	Protein Down	Phospho Down	Protein and Phospho Significantly Down
-1.3627	FALSE	AHNAK2	Q8IVF2	AHNAK2_S260_M1	-0.408556	TRUE	Protein Down	Phospho Not Significant	Significant, Protein Only
-0.172101	FALSE	AHNAK2	Q8IVF2	AHNAK2_S280_M1	-0.408556	TRUE	Protein Down	Phospho Not Significant	Significant, Protein Only
-1.56664	FALSE	AHNAK2	Q8IVF2	AHNAK2_S294_M1	-0.408556	TRUE	Protein Down	Phospho Not Significant	Significant, Protein Only
-1.36939	FALSE	AHNAK2	Q8IVF2	AHNAK2_S4472_M1	-0.408556	TRUE	Protein Down	Phospho Not Significant	Significant, Protein Only
-1.841	TRUE	AHNAK2	Q8IVF2	AHNAK2_S4477_M1	-0.408556	TRUE	Protein Down	Phospho Down	Protein and Phospho Significantly Down
-1.95231	FALSE	AHNAK2	Q8IVF2	AHNAK2_S4962_M1	-0.408556	TRUE	Protein Down	Phospho Not Significant	Significant, Protein Only
-2.46412	FALSE	AHNAK2	Q8IVF2	AHNAK2_S4966_M1	-0.408556	TRUE	Protein Down	Phospho Not Significant	Significant, Protein Only
-1.38018	TRUE	AHNAK2	Q8IVF2	AHNAK2_S5707_M1	-0.408556	TRUE	Protein Down	Phospho Down	Protein and Phospho Significantly Down
1.45539	FALSE	AHNAK2	Q8IVF2	AHNAK2_S589_M1	-0.408556	TRUE	Protein Down	Phospho Not Significant	Significant, Protein Only
-2.58981	FALSE	AHNAK2	Q8IVF2	AHNAK2_S593_M1	-0.408556	TRUE	Protein Down	Phospho Not Significant	Significant, Protein Only
2.94828	FALSE	AHNAK2	Q8IVF2	AHNAK2_S595_M1	-0.408556	TRUE	Protein Down	Phospho Not Significant	Significant, Protein Only
-2.0921	TRUE	AHNAK2	Q8IVF2	AHNAK2_S842_M1	-0.408556	TRUE	Protein Down	Phospho Down	Protein and Phospho Significantly Down
1.59019	FALSE	AHNAK2	Q8IVF2	AHNAK2_S846_M1	-0.408556	TRUE	Protein Down	Phospho Not Significant	Significant, Protein Only
-1.41582	TRUE	AHNAK2	Q8IVF2	AHNAK2_S92_M1	-0.408556	TRUE	Protein Down	Phospho Down	Protein and Phospho Significantly Down
1.97677	FALSE	AHNAK2	Q8IVF2	AHNAK2_T300_M1	-0.408556	TRUE	Protein Down	Phospho Not Significant	Significant, Protein Only
-2.38312	FALSE	AHNAK2	Q8IVF2	AHNAK2_T5709_M1	-0.408556	TRUE	Protein Down	Phospho Not Significant	Significant, Protein Only
-0.727703	FALSE	AHNAK2	Q8IVF2	AHNAK2_Y285_M1	-0.408556	TRUE	Protein Down	Phospho Not Significant	Significant, Protein Only
0.835126	FALSE	AIFM1	O95831	AIFM1_S268_M1	-0.1325	FALSE	Not Significant	Phospho Not Significant	Not Significant
-0.565117	FALSE	AKAP1	Q92667	AKAP1_S151_M1	0.532541	TRUE	Protein Up	Phospho Not Significant	Significant, Protein Only
0.551734	FALSE	AKAP1	Q92667	AKAP1_S429_M1	0.532541	TRUE	Protein Up	Phospho Not Significant	Significant, Protein Only
-0.261246	FALSE	AKAP11	Q9UKA4	AKAP11_S1242_M1	-0.11622	FALSE	Not Significant	Phospho Not Significant	Not Significant
0.693722	FALSE	AKAP11	Q9UKA4	AKAP11_T1466_M1	-0.11622	FALSE	Not Significant	Phospho Not Significant	Not Significant
0.309321	FALSE	AKAP12	Q02952	AKAP12_S1331_M1	1.04308	TRUE	Protein Up	Phospho Not Significant	Significant, Protein Only
0.81119	FALSE	AKAP12	Q02952	AKAP12_S283_M1	1.04308	TRUE	Protein Up	Phospho Not Significant	Significant, Protein Only
3.21434	FALSE	AKAP12	Q02952	AKAP12_S286_M1	1.04308	TRUE	Protein Up	Phospho Not Significant	Significant, Protein Only
-1.81174	TRUE	AKAP12	Q02952	AKAP12_S286_M2	1.04308	TRUE	Protein Up	Phospho Down	Significant, Opposite Directions
-0.785773	TRUE	AKAP12	Q02952	AKAP12_S371_M1	1.04308	TRUE	Protein Up	Phospho Down	Significant, Opposite Directions
1.17766	TRUE	AKAP12	Q02952	AKAP12_S381_M1	1.04308	TRUE	Protein Up	Phospho Up	Protein and Phospho Significantly Up
1.34049	FALSE	AKAP12	Q02952	AKAP12_S392_M1	1.04308	TRUE	Protein Up	Phospho Not Significant	Significant, Protein Only
-1.14809	FALSE	AKAP12	Q02952	AKAP12_S483_M1	1.04308	TRUE	Protein Up	Phospho Not Significant	Significant, Protein Only
0.794934	FALSE	AKAP12	Q02952	AKAP12_S514_M1	1.04308	TRUE	Protein Up	Phospho Not Significant	Significant, Protein Only
1.27717	TRUE	AKAP12	Q02952	AKAP12_S598_M1	1.04308	TRUE	Protein Up	Phospho Up	Protein and Phospho Significantly Up
-0.228649	FALSE	AKAP12	Q02952	AKAP12_S612_M1	1.04308	TRUE	Protein Up	Phospho Not Significant	Significant, Protein Only
-1.30749	FALSE	AKAP12	Q02952	AKAP12_S627_M1	1.04308	TRUE	Protein Up	Phospho Not Significant	Significant, Protein Only
0.153787	FALSE	AKAP12	Q02952	AKAP12_S627_M2	1.04308	TRUE	Protein Up	Phospho Not Significant	Significant, Protein Only
-0.785866	FALSE	AKAP12	Q02952	AKAP12_S629_M2	1.04308	TRUE	Protein Up	Phospho Not Significant	Significant, Protein Only
1.09257	TRUE	AKAP12	Q02952	AKAP12_T1377_M1	1.04308	TRUE	Protein Up	Phospho Up	Protein and Phospho Significantly Up
-0.274967	FALSE	AKAP12	Q02952	AKAP12_T285_M2	1.04308	TRUE	Protein Up	Phospho Not Significant	Significant, Protein Only
-0.117547	FALSE	AKAP12	Q02952	AKAP12_T477_M1	1.04308	TRUE	Protein Up	Phospho Not Significant	Significant, Protein Only
-1.25182	FALSE	AKAP13	Q12802	AKAP13_S1559_M1	-0.288308	TRUE	Protein Down	Phospho Not Significant	Significant, Protein Only
-0.6241	FALSE	AKAP13	Q12802	AKAP13_S1559_M2	-0.288308	TRUE	Protein Down	Phospho Not Significant	Significant, Protein Only
-0.647092	FALSE	AKAP13	Q12802	AKAP13_S1565_M2	-0.288308	TRUE	Protein Down	Phospho Not Significant	Significant, Protein Only
-0.67109	FALSE	AKAP13	Q12802	AKAP13_S1857_M1	-0.288308	TRUE	Protein Down	Phospho Not Significant	Significant, Protein Only
-3.2691	FALSE	AKAP13	Q12802	AKAP13_S2561_M1	-0.288308	TRUE	Protein Down	Phospho Not Significant	Significant, Protein Only
-2.04185	FALSE	AKAP13	Q12802	AKAP13_S2728_M1	-0.288308	TRUE	Protein Down	Phospho Not Significant	Significant, Protein Only
-0.125051	FALSE	AKAP17A	Q02040	AKAP17A_S537_M1	0.25286	FALSE	Not Significant	Phospho Not Significant	Not Significant
0.881348	FALSE	AKAP2	Q9Y2D5	AKAP2_S152_M1	-0.661156	TRUE	Protein Down	Phospho Not Significant	Significant, Protein Only
-1.38967	TRUE	AKAP2	Q9Y2D5	AKAP2_S778_M1	-0.661156	TRUE	Protein Down	Phospho Down	Protein and Phospho Significantly Down
-1.47807	FALSE	AKIRIN2	Q53H80	AKIRIN2_S21_M1	-0.444478	FALSE	Not Significant	Phospho Not Significant	Not Significant
-0.237773	FALSE	AKT1	P31749	AKT1_S137_M1	-0.593189	TRUE	Protein Down	Phospho Not Significant	Significant, Protein Only
1.1085	FALSE	AKT3	Q9Y243	AKT3_S55_M1	-0.0236387	FALSE	Not Significant	Phospho Not Significant	Not Significant
-0.0687561	FALSE	ALDH2	P05091	ALDH2_T160_M1	-0.0122848	FALSE	Not Significant	Phospho Not Significant	Not Significant
-1.55798	FALSE	ALDOA	P04075	ALDOA_S39_M1	0.364343	FALSE	Not Significant	Phospho Not Significant	Not Significant
0.68195	FALSE	ALDOA	P04075	ALDOA_S46_M1	0.364343	FALSE	Not Significant	Phospho Not Significant	Not Significant
-1.95211	FALSE	ALDOA	P04075	ALDOA_T227_M1	0.364343	FALSE	Not Significant	Phospho Not Significant	Not Significant
-0.236552	FALSE	ALKBH5	Q6P6C2	ALKBH5_S361_M1	0.723353	TRUE	Protein Up	Phospho Not Significant	Significant, Protein Only
0.78863	FALSE	ALKBH5	Q6P6C2	ALKBH5_S374_M1	0.723353	TRUE	Protein Up	Phospho Not Significant	Significant, Protein Only
-0.129194	FALSE	ALKBH5	Q6P6C2	ALKBH5_S384_M1	0.723353	TRUE	Protein Up	Phospho Not Significant	Significant, Protein Only
-1.81548	FALSE	ALMS1	Q8TCU4	ALMS1_S464_M1	0.165322	FALSE	Not Significant	Phospho Not Significant	Not Significant
-1.37765	FALSE	ALS2	Q96Q42	ALS2_S1464_M1	-0.0428704	FALSE	Not Significant	Phospho Not Significant	Not Significant
-0.0702362	FALSE	ALS2	Q96Q42	ALS2_S483_M1	-0.0428704	FALSE	Not Significant	Phospho Not Significant	Not Significant
0.957656	FALSE	ALS2	Q96Q42	ALS2_S483_M2	-0.0428704	FALSE	Not Significant	Phospho Not Significant	Not Significant
1.45954	FALSE	ALS2	Q96Q42	ALS2_S492_M2	-0.0428704	FALSE	Not Significant	Phospho Not Significant	Not Significant
-1.72346	FALSE	ALS2	Q96Q42	ALS2_Y1469_M1	-0.0428704	FALSE	Not Significant	Phospho Not Significant	Not Significant
0.0848291	FALSE	ALYREF	Q86V81	ALYREF_S34_M1	-0.0659704	FALSE	Not Significant	Phospho Not Significant	Not Significant
-1.5219	TRUE	AMOTL2	Q9Y2J4	AMOTL2_S759_M1	0.00265408	FALSE	Not Significant	Phospho Down	Significant, Phospho Only
0.156149	FALSE	AMOTL2	Q9Y2J4	AMOTL2_T10_M1	0.00265408	FALSE	Not Significant	Phospho Not Significant	Not Significant
-0.80652	FALSE	AMPD2	Q01433	AMPD2_S168_M1	-0.145363	FALSE	Not Significant	Phospho Not Significant	Not Significant
-0.14256	FALSE	ANK2	Q01484	ANK2_S31_M1	-0.139097	FALSE	Not Significant	Phospho Not Significant	Not Significant
-0.591893	FALSE	ANKLE2	Q86XL3	ANKLE2_S268_M1	0.334077	FALSE	Not Significant	Phospho Not Significant	Not Significant
-0.745825	FALSE	ANKLE2	Q86XL3	ANKLE2_S512_M1	0.334077	FALSE	Not Significant	Phospho Not Significant	Not Significant
-0.800833	FALSE	ANKLE2	Q86XL3	ANKLE2_S662_M1	0.334077	FALSE	Not Significant	Phospho Not Significant	Not Significant
-0.723672	FALSE	ANKRD17	O75179	ANKRD17_S2411_M1	0.203223	FALSE	Not Significant	Phospho Not Significant	Not Significant
-0.87598	FALSE	ANKS1A	Q92625	ANKS1A_S661_M1	0.122044	FALSE	Not Significant	Phospho Not Significant	Not Significant
-1.16059	FALSE	ANLN	Q9NQW6	ANLN_S182_M1	0.113346	FALSE	Not Significant	Phospho Not Significant	Not Significant
0.463988	FALSE	ANLN	Q9NQW6	ANLN_S295_M1	0.113346	FALSE	Not Significant	Phospho Not Significant	Not Significant
-0.726036	FALSE	ANLN	Q9NQW6	ANLN_S323_M1	0.113346	FALSE	Not Significant	Phospho Not Significant	Not Significant
-1.4226	TRUE	ANLN	Q9NQW6	ANLN_S518_M1	0.113346	FALSE	Not Significant	Phospho Down	Significant, Phospho Only
0.0626273	FALSE	ANLN	Q9NQW6	ANLN_S54_M1	0.113346	FALSE	Not Significant	Phospho Not Significant	Not Significant
-2.9272	TRUE	ANLN	Q9NQW6	ANLN_T364_M1	0.113346	FALSE	Not Significant	Phospho Down	Significant, Phospho Only
-0.456323	FALSE	ANLN	Q9NQW6	ANLN_T493_M1	0.113346	FALSE	Not Significant	Phospho Not Significant	Not Significant
0.246537	FALSE	ANO6	Q4KMQ2	ANO6_S909_M1	1.18739	FALSE	Not Significant	Phospho Not Significant	Not Significant
0.436428	FALSE	ANP32E	Q9BTT0	ANP32E_S62_M1	0.124533	FALSE	Not Significant	Phospho Not Significant	Not Significant
2.36175	FALSE	ANXA1	P04083	ANXA1_S37_M1	0.350389	TRUE	Protein Up	Phospho Not Significant	Significant, Protein Only
0.617741	FALSE	ANXA2	P07355	ANXA2_S12_M1	0.471764	TRUE	Protein Up	Phospho Not Significant	Significant, Protein Only
-0.0652542	FALSE	ANXA2	P07355	ANXA2_S127_M1	0.471764	TRUE	Protein Up	Phospho Not Significant	Significant, Protein Only
-0.754934	FALSE	ANXA2	P07355	ANXA2_S164_M1	0.471764	TRUE	Protein Up	Phospho Not Significant	Significant, Protein Only
1.77081	FALSE	ANXA2	P07355	ANXA2_S18_M1	0.471764	TRUE	Protein Up	Phospho Not Significant	Significant, Protein Only
5.78958	TRUE	ANXA2	P07355	ANXA2_S2_M1	0.471764	TRUE	Protein Up	Phospho Up	Protein and Phospho Significantly Up
0.797243	FALSE	ANXA2	P07355	ANXA2_T123_M1	0.471764	TRUE	Protein Up	Phospho Not Significant	Significant, Protein Only
0.561252	FALSE	ANXA2	P07355	ANXA2_T19_M1	0.471764	TRUE	Protein Up	Phospho Not Significant	Significant, Protein Only
-4.12411	TRUE	ANXA2	P07355	ANXA2_T3_M1	0.471764	TRUE	Protein Up	Phospho Down	Significant, Opposite Directions
0.283153	FALSE	ANXA2	P07355	ANXA2_Y238_M1	0.471764	TRUE	Protein Up	Phospho Not Significant	Significant, Protein Only
0.650863	FALSE	ANXA4	P09525	ANXA4_S12_M1	0.509637	FALSE	Not Significant	Phospho Not Significant	Not Significant
1.42732	FALSE	AP1AR	Q63HQ0	AP1AR_T228_M1	0.35552	FALSE	Not Significant	Phospho Not Significant	Not Significant
-0.651795	FALSE	AP2M1	Q96CW1	AP2M1_T156_M1	-0.0346723	FALSE	Not Significant	Phospho Not Significant	Not Significant
-4.35114	TRUE	AP3B1	O00203	AP3B1_S276_M1	-0.0594511	FALSE	Not Significant	Phospho Down	Significant, Phospho Only
-2.03283	TRUE	AP3D1	O14617	AP3D1_S9_M1	0.403386	TRUE	Protein Up	Phospho Down	Significant, Opposite Directions
-0.0703592	FALSE	APBB2	Q92870	APBB2_S409_M2	0.130757	FALSE	Not Significant	Phospho Not Significant	Not Significant
0.190772	FALSE	APBB2	Q92870	APBB2_S412_M2	0.130757	FALSE	Not Significant	Phospho Not Significant	Not Significant
-1.39845	TRUE	APIP	Q96GX9	APIP_S87_M1	-0.00853157	FALSE	Not Significant	Phospho Down	Significant, Phospho Only
-0.850477	FALSE	APIP	Q96GX9	APIP_S89_M1	-0.00853157	FALSE	Not Significant	Phospho Not Significant	Not Significant
-0.116652	FALSE	ARAF	P10398	ARAF_S582_M1	0.37439	FALSE	Not Significant	Phospho Not Significant	Not Significant
-0.587385	FALSE	ARFGAP2	Q8N6H7	ARFGAP2_S146_M1	-0.0620761	FALSE	Not Significant	Phospho Not Significant	Not Significant
-0.742389	FALSE	ARFGAP2	Q8N6H7	ARFGAP2_S432_M1	-0.0620761	FALSE	Not Significant	Phospho Not Significant	Not Significant
-0.14839	FALSE	ARFGAP3	Q9NP61	ARFGAP3_S331_M1	-0.198256	FALSE	Not Significant	Phospho Not Significant	Not Significant
1.25602	FALSE	ARFGEF1	Q9Y6D6	ARFGEF1_S52_M1	0.232967	FALSE	Not Significant	Phospho Not Significant	Not Significant
0.970794	FALSE	ARFGEF1	Q9Y6D6	ARFGEF1_T48_M1	0.232967	FALSE	Not Significant	Phospho Not Significant	Not Significant
0.557419	FALSE	ARFGEF2	Q9Y6D5	ARFGEF2_S218_M2	0.304591	TRUE	Protein Up	Phospho Not Significant	Significant, Protein Only
-1.11785	FALSE	ARFGEF2	Q9Y6D5	ARFGEF2_S227_M1	0.304591	TRUE	Protein Up	Phospho Not Significant	Significant, Protein Only
0.854685	FALSE	ARFGEF2	Q9Y6D5	ARFGEF2_S227_M2	0.304591	TRUE	Protein Up	Phospho Not Significant	Significant, Protein Only
0.144349	FALSE	ARGLU1	Q9NWB6	ARGLU1_S77_M1	1.00506	TRUE	Protein Up	Phospho Not Significant	Significant, Protein Only
-2.86185	TRUE	ARHGAP1	Q07960	ARHGAP1_S51_M1	0.413224	FALSE	Not Significant	Phospho Down	Significant, Phospho Only
0.464673	FALSE	ARHGAP19	Q14CB8	ARHGAP19_S420_M1	-0.506988	FALSE	Not Significant	Phospho Not Significant	Not Significant
-2.11589	FALSE	ARHGAP19	Q14CB8	ARHGAP19_S422_M1	-0.506988	FALSE	Not Significant	Phospho Not Significant	Not Significant
-4.09728	FALSE	ARHGAP21	Q5T5U3	ARHGAP21_S1513_M1	-0.118682	FALSE	Not Significant	Phospho Not Significant	Not Significant
0.12729	FALSE	ARHGAP21	Q5T5U3	ARHGAP21_S322_M1	-0.118682	FALSE	Not Significant	Phospho Not Significant	Not Significant
-7.98583	FALSE	ARHGAP29	Q52LW3	ARHGAP29_S941_M1	0.175971	FALSE	Not Significant	Phospho Not Significant	Not Significant
-0.659032	FALSE	ARHGAP32	A7KAX9	ARHGAP32_S892_M1	-0.0855637	FALSE	Not Significant	Phospho Not Significant	Not Significant
-0.665152	FALSE	ARHGAP35	Q9NRY4	ARHGAP35_S1150_M1	-0.435318	TRUE	Protein Down	Phospho Not Significant	Significant, Protein Only
-1.00098	FALSE	ARHGAP39	Q9C0H5	ARHGAP39_S604_M1	-0.354331	FALSE	Not Significant	Phospho Not Significant	Not Significant
-2.66671	FALSE	ARHGAP4	P98171	ARHGAP4_S930_M1	-1.69175	TRUE	Protein Down	Phospho Not Significant	Significant, Protein Only
0.259581	FALSE	ARHGAP45	Q92619	ARHGAP45_S73_M1	0.415061	TRUE	Protein Up	Phospho Not Significant	Significant, Protein Only
-1.76805	FALSE	ARHGAP5	Q13017	ARHGAP5_S1173_M2	-0.0529785	FALSE	Not Significant	Phospho Not Significant	Not Significant
-1.66099	FALSE	ARHGAP5	Q13017	ARHGAP5_S1176_M2	-0.0529785	FALSE	Not Significant	Phospho Not Significant	Not Significant
3.35136	FALSE	ARHGDIA	P52565	ARHGDIA_S24_M1	-0.604137	FALSE	Not Significant	Phospho Not Significant	Not Significant
-1.18175	FALSE	ARHGEF10	O15013	ARHGEF10_S379_M1	-0.137106	FALSE	Not Significant	Phospho Not Significant	Not Significant
-0.133313	FALSE	ARHGEF11	O15085	ARHGEF11_S556_M1	0.276277	FALSE	Not Significant	Phospho Not Significant	Not Significant
-3.36187	FALSE	ARHGEF12	Q9NZN5	ARHGEF12_S637_M1	-0.247519	FALSE	Not Significant	Phospho Not Significant	Not Significant
0.582628	FALSE	ARHGEF16	Q5VV41	ARHGEF16_S107_M1	1.08841	TRUE	Protein Up	Phospho Not Significant	Significant, Protein Only
0.955726	FALSE	ARHGEF16	Q5VV41	ARHGEF16_S6_M1	1.08841	TRUE	Protein Up	Phospho Not Significant	Significant, Protein Only
0.287601	FALSE	ARHGEF17	Q96PE2	ARHGEF17_S15_M1	0.14064	FALSE	Not Significant	Phospho Not Significant	Not Significant
1.36542	FALSE	ARHGEF17	Q96PE2	ARHGEF17_S546_M1	0.14064	FALSE	Not Significant	Phospho Not Significant	Not Significant
-0.886425	FALSE	ARHGEF18	A0A087WZG4	ARHGEF18_S1037_M1	0.177498	FALSE	Not Significant	Phospho Not Significant	Not Significant
-0.886425	FALSE	ARHGEF18	Q6ZSZ5	ARHGEF18_S1037_M1	0.177498	FALSE	Not Significant	Phospho Not Significant	Not Significant
0.85294	FALSE	ARHGEF2	Q92974	ARHGEF2_S151_M1	-0.722434	TRUE	Protein Down	Phospho Not Significant	Significant, Protein Only
-2.78919	FALSE	ARHGEF2	Q92974	ARHGEF2_S174_M1	-0.722434	TRUE	Protein Down	Phospho Not Significant	Significant, Protein Only
3.76505	TRUE	ARHGEF2	Q92974	ARHGEF2_S643_M1	-0.722434	TRUE	Protein Down	Phospho Up	Significant, Opposite Directions
-2.9432	FALSE	ARHGEF2	Q92974	ARHGEF2_S645_M1	-0.722434	TRUE	Protein Down	Phospho Not Significant	Significant, Protein Only
-1.4149	FALSE	ARHGEF2	Q92974	ARHGEF2_S886_M1	-0.722434	TRUE	Protein Down	Phospho Not Significant	Significant, Protein Only
-0.821138	FALSE	ARHGEF2	Q92974	ARHGEF2_S932_M1	-0.722434	TRUE	Protein Down	Phospho Not Significant	Significant, Protein Only
-0.184325	FALSE	ARID1A	O14497	ARID1A_S1184_M1	-0.107464	FALSE	Not Significant	Phospho Not Significant	Not Significant
-0.674216	FALSE	ARID1A	O14497	ARID1A_S363_M1	-0.107464	FALSE	Not Significant	Phospho Not Significant	Not Significant
-0.177548	FALSE	ARID1A	O14497	ARID1A_S367_M1	-0.107464	FALSE	Not Significant	Phospho Not Significant	Not Significant
-2.06228	TRUE	ARL3	P36405	ARL3_S5_M1	-1.69593	TRUE	Protein Down	Phospho Down	Protein and Phospho Significantly Down
-0.871807	FALSE	ARL6IP4	Q66PJ3	ARL6IP4_S239_M1	0.056469	FALSE	Not Significant	Phospho Not Significant	Not Significant
-0.706657	FALSE	ARL6IP4	Q66PJ3	ARL6IP4_S325_M1	0.056469	FALSE	Not Significant	Phospho Not Significant	Not Significant
0.187164	FALSE	ARL6IP4	Q66PJ3	ARL6IP4_S332_M1	0.056469	FALSE	Not Significant	Phospho Not Significant	Not Significant
1.10698	FALSE	ARMC1	Q9NVT9	ARMC1_S260_M1	0.157595	FALSE	Not Significant	Phospho Not Significant	Not Significant
-3.44661	TRUE	ARMCX3	Q9UH62	ARMCX3_S110_M1	-0.0532894	FALSE	Not Significant	Phospho Down	Significant, Phospho Only
-0.518052	FALSE	ARNT	P27540	ARNT_S77_M1	-0.14289	FALSE	Not Significant	Phospho Not Significant	Not Significant
-0.611261	FALSE	ARPC4	P59998	ARPC4_S115_M1	-0.403212	FALSE	Not Significant	Phospho Not Significant	Not Significant
-0.0270653	FALSE	ARPP19	P56211	ARPP19_S10_M1	0.550671	FALSE	Not Significant	Phospho Not Significant	Not Significant
0.709751	FALSE	ARPP19	P56211	ARPP19_S23_M1	0.550671	FALSE	Not Significant	Phospho Not Significant	Not Significant
0.165534	FALSE	ARPP19	P56211	ARPP19_S62_M1	0.550671	FALSE	Not Significant	Phospho Not Significant	Not Significant
-0.565605	FALSE	ARPP19	P56211	ARPP19_Y65_M1	0.550671	FALSE	Not Significant	Phospho Not Significant	Not Significant
1.49124	FALSE	ARRB1	P49407	ARRB1_S412_M1	0.57969	FALSE	Not Significant	Phospho Not Significant	Not Significant
-0.660272	TRUE	ASAP1	Q9ULH1	ASAP1_S1008_M1	-0.2024	TRUE	Protein Down	Phospho Down	Protein and Phospho Significantly Down
-1.76355	FALSE	ASAP1	Q9ULH1	ASAP1_S1027_M1	-0.2024	TRUE	Protein Down	Phospho Not Significant	Significant, Protein Only
-0.471231	FALSE	ASAP1	Q9ULH1	ASAP1_S1032_M1	-0.2024	TRUE	Protein Down	Phospho Not Significant	Significant, Protein Only
-0.384187	FALSE	ASAP1	Q9ULH1	ASAP1_T1054_M1	-0.2024	TRUE	Protein Down	Phospho Not Significant	Significant, Protein Only
0.91971	FALSE	ASAP2	O43150	ASAP2_T845_M1	0.0756693	FALSE	Not Significant	Phospho Not Significant	Not Significant
-1.51747	TRUE	ASCC3	Q8N3C0	ASCC3_S2195_M1	-0.371395	FALSE	Not Significant	Phospho Down	Significant, Phospho Only
0.749662	FALSE	ASMTL	O95671	ASMTL_S239_M1	0.0473003	FALSE	Not Significant	Phospho Not Significant	Not Significant
0.238767	FALSE	ASPH	Q12797	ASPH_S29_M1	-0.167867	FALSE	Not Significant	Phospho Not Significant	Not Significant
-0.309745	FALSE	ASPM	Q8IZT6	ASPM_S1103_M1	0.393149	TRUE	Protein Up	Phospho Not Significant	Significant, Protein Only
-0.970898	TRUE	ASPM	Q8IZT6	ASPM_S367_M1	0.393149	TRUE	Protein Up	Phospho Down	Significant, Opposite Directions
-1.67932	FALSE	ASPM	Q8IZT6	ASPM_S446_M1	0.393149	TRUE	Protein Up	Phospho Not Significant	Significant, Protein Only
-1.49022	TRUE	ATAD2	Q6PL18	ATAD2_S1139_M1	-0.34136	TRUE	Protein Down	Phospho Down	Protein and Phospho Significantly Down
-0.140886	FALSE	ATAD2	Q6PL18	ATAD2_S327_M1	-0.34136	TRUE	Protein Down	Phospho Not Significant	Significant, Protein Only
-3.04852	TRUE	ATF2	P15336	ATF2_S112_M1	0.62655	TRUE	Protein Up	Phospho Down	Significant, Opposite Directions
-0.62848	FALSE	ATF2	P15336	ATF2_S328_M1	0.62655	TRUE	Protein Up	Phospho Not Significant	Significant, Protein Only
-0.164375	FALSE	ATF2	P15336	ATF2_S90_M1	0.62655	TRUE	Protein Up	Phospho Not Significant	Significant, Protein Only
-0.343377	FALSE	ATF7IP	Q6VMQ6	ATF7IP_S445_M1	0.0460863	FALSE	Not Significant	Phospho Not Significant	Not Significant
-1.60879	FALSE	ATF7IP	Q6VMQ6	ATF7IP_S477_M1	0.0460863	FALSE	Not Significant	Phospho Not Significant	Not Significant
-0.655273	FALSE	ATF7IP	Q6VMQ6	ATF7IP_S559_M1	0.0460863	FALSE	Not Significant	Phospho Not Significant	Not Significant
-0.0514834	FALSE	ATG16L1	Q676U5	ATG16L1_S269_M1	-0.700833	TRUE	Protein Down	Phospho Not Significant	Significant, Protein Only
1.80196	FALSE	;ATG9A	H7C152	ATG9A_S244_M1	0.216205	FALSE	Not Significant	Phospho Not Significant	Not Significant
1.80196	FALSE	;ATG9A	Q7Z3C6	ATG9A_S244_M1	0.216205	FALSE	Not Significant	Phospho Not Significant	Not Significant
-2.26814	TRUE	;ATG9A	H7C152	ATG9A_S72_M1	0.216205	FALSE	Not Significant	Phospho Down	Significant, Phospho Only
-2.26814	TRUE	;ATG9A	Q7Z3C6	ATG9A_S72_M1	0.216205	FALSE	Not Significant	Phospho Down	Significant, Phospho Only
-0.786869	FALSE	ATN1	P54259	ATN1_S34_M1	0.0371003	FALSE	Not Significant	Phospho Not Significant	Not Significant
-3.53424	TRUE	ATN1	P54259	ATN1_S645_M1	0.0371003	FALSE	Not Significant	Phospho Down	Significant, Phospho Only
-4.52977	TRUE	ATP13A3	Q9H7F0	ATP13A3_S817_M1	-0.611154	TRUE	Protein Down	Phospho Down	Protein and Phospho Significantly Down
0.141191	FALSE	ATP2A2	P16615	ATP2A2_S663_M1	-0.301172	FALSE	Not Significant	Phospho Not Significant	Not Significant
-3.59334	TRUE	ATP5F1B	P06576	ATP5F1B_S253_M1	-0.725058	FALSE	Not Significant	Phospho Down	Significant, Phospho Only
-0.200308	FALSE	ATRX	P46100	ATRX_S1236_M2	0.0322242	FALSE	Not Significant	Phospho Not Significant	Not Significant
-2.33553	TRUE	ATRX	P46100	ATRX_S1348_M2	0.0322242	FALSE	Not Significant	Phospho Down	Significant, Phospho Only
-1.91658	FALSE	ATRX	P46100	ATRX_S1352_M2	0.0322242	FALSE	Not Significant	Phospho Not Significant	Not Significant
-1.84326	FALSE	ATRX	P46100	ATRX_S1527_M1	0.0322242	FALSE	Not Significant	Phospho Not Significant	Not Significant
-0.410989	FALSE	ATRX	P46100	ATRX_S316_M1	0.0322242	FALSE	Not Significant	Phospho Not Significant	Not Significant
-1.92033	FALSE	ATRX	P46100	ATRX_S598_M1	0.0322242	FALSE	Not Significant	Phospho Not Significant	Not Significant
0.647167	FALSE	ATRX	P46100	ATRX_S675_M1	0.0322242	FALSE	Not Significant	Phospho Not Significant	Not Significant
-0.0930603	FALSE	ATRX	P46100	ATRX_S729_M2	0.0322242	FALSE	Not Significant	Phospho Not Significant	Not Significant
-2.60468	TRUE	ATRX	P46100	ATRX_S731_M1	0.0322242	FALSE	Not Significant	Phospho Down	Significant, Phospho Only
0.388773	FALSE	ATRX	P46100	ATRX_S731_M2	0.0322242	FALSE	Not Significant	Phospho Not Significant	Not Significant
-1.26529	TRUE	ATRX	P46100	ATRX_S962_M1	0.0322242	FALSE	Not Significant	Phospho Down	Significant, Phospho Only
0.541551	FALSE	ATRX	P46100	ATRX_T1230_M1	0.0322242	FALSE	Not Significant	Phospho Not Significant	Not Significant
-0.677445	FALSE	ATRX	P46100	ATRX_T1230_M2	0.0322242	FALSE	Not Significant	Phospho Not Significant	Not Significant
0.445974	FALSE	ATXN2L	Q8WWM7	ATXN2L_S111_M1	0.476542	TRUE	Protein Up	Phospho Not Significant	Significant, Protein Only
-0.135761	FALSE	ATXN2L	Q8WWM7	ATXN2L_S306_M1	0.476542	TRUE	Protein Up	Phospho Not Significant	Significant, Protein Only
-0.811456	FALSE	ATXN2L	Q8WWM7	ATXN2L_S335_M1	0.476542	TRUE	Protein Up	Phospho Not Significant	Significant, Protein Only
-1.58891	FALSE	ATXN2L	Q8WWM7	ATXN2L_S339_M1	0.476542	TRUE	Protein Up	Phospho Not Significant	Significant, Protein Only
-1.44739	FALSE	ATXN2L	Q8WWM7	ATXN2L_S409_M1	0.476542	TRUE	Protein Up	Phospho Not Significant	Significant, Protein Only
-0.884303	TRUE	ATXN2L	Q8WWM7	ATXN2L_S449_M1	0.476542	TRUE	Protein Up	Phospho Down	Significant, Opposite Directions
-2.54928	FALSE	ATXN2L	Q8WWM7	ATXN2L_S594_M1	0.476542	TRUE	Protein Up	Phospho Not Significant	Significant, Protein Only
2.04869	FALSE	ATXN2L	Q8WWM7	ATXN2L_S684_M1	0.476542	TRUE	Protein Up	Phospho Not Significant	Significant, Protein Only
0.239478	FALSE	BABAM1	Q9NWV8	BABAM1_S29_M1	0.489162	TRUE	Protein Up	Phospho Not Significant	Significant, Protein Only
0.193268	FALSE	BABAM1	Q9NWV8	BABAM1_S66_M1	0.489162	TRUE	Protein Up	Phospho Not Significant	Significant, Protein Only
4.11459	FALSE	BABAM1	Q9NWV8	BABAM1_S8_M1	0.489162	TRUE	Protein Up	Phospho Not Significant	Significant, Protein Only
-1.47647	TRUE	BAD	Q92934	BAD_S118_M1	0.0164286	FALSE	Not Significant	Phospho Down	Significant, Phospho Only
-0.59217	FALSE	BAD	Q92934	BAD_S134_M1	0.0164286	FALSE	Not Significant	Phospho Not Significant	Not Significant
1.47158	FALSE	BAD	Q92934	BAD_S75_M1	0.0164286	FALSE	Not Significant	Phospho Not Significant	Not Significant
-0.702579	FALSE	BAD	Q92934	BAD_S99_M1	0.0164286	FALSE	Not Significant	Phospho Not Significant	Not Significant
0.0965192	FALSE	BAD	Q92934	BAD_Y76_M1	0.0164286	FALSE	Not Significant	Phospho Not Significant	Not Significant
-0.257499	FALSE	BAG3	O95817	BAG3_S136_M1	0.0945578	FALSE	Not Significant	Phospho Not Significant	Not Significant
0.101968	FALSE	BAG3	O95817	BAG3_S173_M1	0.0945578	FALSE	Not Significant	Phospho Not Significant	Not Significant
-1.72208	FALSE	BAG3	O95817	BAG3_S264_M1	0.0945578	FALSE	Not Significant	Phospho Not Significant	Not Significant
-2.678	TRUE	BAG3	O95817	BAG3_S377_M1	0.0945578	FALSE	Not Significant	Phospho Down	Significant, Phospho Only
-0.188416	FALSE	BAG3	O95817	BAG3_T144_M1	0.0945578	FALSE	Not Significant	Phospho Not Significant	Not Significant
0.709019	FALSE	BAG6	P46379	BAG6_S1117_M1	-0.0423207	FALSE	Not Significant	Phospho Not Significant	Not Significant
-0.0216258	FALSE	BAG6	P46379	BAG6_S113_M1	-0.0423207	FALSE	Not Significant	Phospho Not Significant	Not Significant
0.649073	FALSE	BAIAP2	Q9UQB8	BAIAP2_S323_M1	0.478806	TRUE	Protein Up	Phospho Not Significant	Significant, Protein Only
3.66954	TRUE	BAIAP2	Q9UQB8	BAIAP2_S346_M2	0.478806	TRUE	Protein Up	Phospho Up	Protein and Phospho Significantly Up
2.33853	FALSE	BAIAP2	Q9UQB8	BAIAP2_S366_M1	0.478806	TRUE	Protein Up	Phospho Not Significant	Significant, Protein Only
-0.138349	FALSE	BAIAP2	Q9UQB8	BAIAP2_T340_M1	0.478806	TRUE	Protein Up	Phospho Not Significant	Significant, Protein Only
3.97769	TRUE	BAIAP2	Q9UQB8	BAIAP2_T348_M2	0.478806	TRUE	Protein Up	Phospho Up	Protein and Phospho Significantly Up
0.42926	FALSE	BAIAP2	Q9UQB8	BAIAP2_T360_M1	0.478806	TRUE	Protein Up	Phospho Not Significant	Significant, Protein Only
2.88166	FALSE	BAIAP2L1	Q9UHR4	BAIAP2L1_S261_M2	1.10816	TRUE	Protein Up	Phospho Not Significant	Significant, Protein Only
-1.5876	FALSE	BAIAP2L1	Q9UHR4	BAIAP2L1_S329_M1	1.10816	TRUE	Protein Up	Phospho Not Significant	Significant, Protein Only
2.97	FALSE	BAIAP2L1	Q9UHR4	BAIAP2L1_S331_M1	1.10816	TRUE	Protein Up	Phospho Not Significant	Significant, Protein Only
2.72401	FALSE	BAIAP2L1	Q9UHR4	BAIAP2L1_T257_M2	1.10816	TRUE	Protein Up	Phospho Not Significant	Significant, Protein Only
1.2159	TRUE	BAIAP2L1	Q9UHR4	BAIAP2L1_T276_M1	1.10816	TRUE	Protein Up	Phospho Up	Protein and Phospho Significantly Up
0.164901	FALSE	BANF1	O75531	BANF1_S22_M1	-0.461537	FALSE	Not Significant	Phospho Not Significant	Not Significant
-0.343974	FALSE	BASP1	P80723	BASP1_S219_M1	0.666553	TRUE	Protein Up	Phospho Not Significant	Significant, Protein Only
-0.812833	TRUE	BASP1	P80723	BASP1_T196_M1	0.666553	TRUE	Protein Up	Phospho Down	Significant, Opposite Directions
-3.92749	TRUE	BASP1	P80723	BASP1_T36_M1	0.666553	TRUE	Protein Up	Phospho Down	Significant, Opposite Directions
-0.257488	FALSE	BAZ1A	Q9NRL2	BAZ1A_S1413_M1	0.284783	FALSE	Not Significant	Phospho Not Significant	Not Significant
-1.89916	FALSE	BAZ1A	Q9NRL2	BAZ1A_T1547_M1	0.284783	FALSE	Not Significant	Phospho Not Significant	Not Significant
-3.491	FALSE	BAZ1A	Q9NRL2	BAZ1A_T731_M1	0.284783	FALSE	Not Significant	Phospho Not Significant	Not Significant
-0.795723	FALSE	BAZ1B	Q9UIG0	BAZ1B_S1342_M1	0.528346	TRUE	Protein Up	Phospho Not Significant	Significant, Protein Only
0.305654	FALSE	BAZ1B	Q9UIG0	BAZ1B_S1468_M1	0.528346	TRUE	Protein Up	Phospho Not Significant	Significant, Protein Only
0.356661	FALSE	BAZ1B	Q9UIG0	BAZ1B_S158_M2	0.528346	TRUE	Protein Up	Phospho Not Significant	Significant, Protein Only
0.093528	FALSE	BAZ1B	Q9UIG0	BAZ1B_S160_M2	0.528346	TRUE	Protein Up	Phospho Not Significant	Significant, Protein Only
1.61138	TRUE	BAZ1B	Q9UIG0	BAZ1B_S329_M1	0.528346	TRUE	Protein Up	Phospho Up	Protein and Phospho Significantly Up
-2.08357	TRUE	BAZ1B	Q9UIG0	BAZ1B_S330_M1	0.528346	TRUE	Protein Up	Phospho Down	Significant, Opposite Directions
-0.273479	FALSE	BAZ1B	Q9UIG0	BAZ1B_S349_M1	0.528346	TRUE	Protein Up	Phospho Not Significant	Significant, Protein Only
-2.641	TRUE	BAZ1B	Q9UIG0	BAZ1B_S361_M1	0.528346	TRUE	Protein Up	Phospho Down	Significant, Opposite Directions
0.295838	FALSE	BAZ1B	Q9UIG0	BAZ1B_S705_M2	0.528346	TRUE	Protein Up	Phospho Not Significant	Significant, Protein Only
0.936889	FALSE	BAZ1B	Q9UIG0	BAZ1B_S708_M2	0.528346	TRUE	Protein Up	Phospho Not Significant	Significant, Protein Only
0.13075	FALSE	BAZ2A	Q9UIF9	BAZ2A_S1770_M1	0.608697	TRUE	Protein Up	Phospho Not Significant	Significant, Protein Only
2.0771	FALSE	BAZ2A	Q9UIF9	BAZ2A_S1783_M1	0.608697	TRUE	Protein Up	Phospho Not Significant	Significant, Protein Only
0.592282	FALSE	BAZ2A	Q9UIF9	BAZ2A_T1399_M1	0.608697	TRUE	Protein Up	Phospho Not Significant	Significant, Protein Only
-1.03034	FALSE	BBX	Q8WY36	BBX_S183_M1	0.250084	FALSE	Not Significant	Phospho Not Significant	Not Significant
0.924828	FALSE	BBX	Q8WY36	BBX_S704_M1	0.250084	FALSE	Not Significant	Phospho Not Significant	Not Significant
-2.74924	TRUE	BBX	Q8WY36	BBX_S844_M1	0.250084	FALSE	Not Significant	Phospho Down	Significant, Phospho Only
-0.310722	FALSE	BCKDK	O14874	BCKDK_S31_M1	-0.547555	FALSE	Not Significant	Phospho Not Significant	Not Significant
-2.04364	FALSE	BCKDK	O14874	BCKDK_T32_M1	-0.547555	FALSE	Not Significant	Phospho Not Significant	Not Significant
1.63514	FALSE	BCL10	O95999	BCL10_S138_M1	-0.0131693	FALSE	Not Significant	Phospho Not Significant	Not Significant
-1.2287	FALSE	BCL2L12	Q9HB09	BCL2L12_S113_M3	0.89045	FALSE	Not Significant	Phospho Not Significant	Not Significant
-0.860792	FALSE	BCL2L12	Q9HB09	BCL2L12_S121_M3	0.89045	FALSE	Not Significant	Phospho Not Significant	Not Significant
-0.52229	FALSE	BCL2L12	Q9HB09	BCL2L12_S242_M1	0.89045	FALSE	Not Significant	Phospho Not Significant	Not Significant
-0.517148	FALSE	BCL2L12	Q9HB09	BCL2L12_S273_M1	0.89045	FALSE	Not Significant	Phospho Not Significant	Not Significant
-1.24828	FALSE	BCL2L12	Q9HB09	BCL2L12_T117_M3	0.89045	FALSE	Not Significant	Phospho Not Significant	Not Significant
0.243082	FALSE	BCL2L13	Q9BXK5	BCL2L13_S441_M1	-0.279548	FALSE	Not Significant	Phospho Not Significant	Not Significant
-1.26071	FALSE	BCL2L13	Q9BXK5	BCL2L13_S444_M1	-0.279548	FALSE	Not Significant	Phospho Not Significant	Not Significant
-2.74776	FALSE	BCL3	P20749	BCL3_S374_M1	0	FALSE	Not Significant	Phospho Not Significant	Not Significant
-1.59826	TRUE	BCLAF1	Q9NYF8	BCLAF1_S177_M1	0.422199	TRUE	Protein Up	Phospho Down	Significant, Opposite Directions
2.49035	FALSE	BCLAF1	Q9NYF8	BCLAF1_S181_M1	0.422199	TRUE	Protein Up	Phospho Not Significant	Significant, Protein Only
-2.85351	FALSE	BCLAF1	Q9NYF8	BCLAF1_S183_M1	0.422199	TRUE	Protein Up	Phospho Not Significant	Significant, Protein Only
-0.36002	FALSE	BCLAF1	Q9NYF8	BCLAF1_S196_M1	0.422199	TRUE	Protein Up	Phospho Not Significant	Significant, Protein Only
-1.04273	FALSE	BCLAF1	Q9NYF8	BCLAF1_S268_M1	0.422199	TRUE	Protein Up	Phospho Not Significant	Significant, Protein Only
-0.820893	FALSE	BCLAF1	Q9NYF8	BCLAF1_S297_M2	0.422199	TRUE	Protein Up	Phospho Not Significant	Significant, Protein Only
-0.621688	FALSE	BCLAF1	Q9NYF8	BCLAF1_S300_M2	0.422199	TRUE	Protein Up	Phospho Not Significant	Significant, Protein Only
-1.32363	FALSE	BCLAF1	Q9NYF8	BCLAF1_S397_M1	0.422199	TRUE	Protein Up	Phospho Not Significant	Significant, Protein Only
-1.34379	FALSE	BCLAF1	Q9NYF8	BCLAF1_S397_M2	0.422199	TRUE	Protein Up	Phospho Not Significant	Significant, Protein Only
-0.924235	TRUE	BCLAF1	Q9NYF8	BCLAF1_S496_M1	0.422199	TRUE	Protein Up	Phospho Down	Significant, Opposite Directions
-1.29667	TRUE	BCLAF1	Q9NYF8	BCLAF1_S512_M1	0.422199	TRUE	Protein Up	Phospho Down	Significant, Opposite Directions
-1.05739	TRUE	BCLAF1	Q9NYF8	BCLAF1_S531_M1	0.422199	TRUE	Protein Up	Phospho Down	Significant, Opposite Directions
-1.34544	FALSE	BCLAF1	Q9NYF8	BCLAF1_S648_M1	0.422199	TRUE	Protein Up	Phospho Not Significant	Significant, Protein Only
-0.537659	FALSE	BCLAF1	Q9NYF8	BCLAF1_S658_M1	0.422199	TRUE	Protein Up	Phospho Not Significant	Significant, Protein Only
-0.889092	FALSE	BCLAF1	Q9NYF8	BCLAF1_S690_M1	0.422199	TRUE	Protein Up	Phospho Not Significant	Significant, Protein Only
0.530128	FALSE	BCLAF1	Q9NYF8	BCLAF1_T190_M1	0.422199	TRUE	Protein Up	Phospho Not Significant	Significant, Protein Only
-1.71071	FALSE	BCLAF1	Q9NYF8	BCLAF1_T402_M2	0.422199	TRUE	Protein Up	Phospho Not Significant	Significant, Protein Only
-2.86427	FALSE	BCLAF1	Q9NYF8	BCLAF1_T494_M1	0.422199	TRUE	Protein Up	Phospho Not Significant	Significant, Protein Only
1.33667	FALSE	BCLAF1	Q9NYF8	BCLAF1_Y892_M1	0.422199	TRUE	Protein Up	Phospho Not Significant	Significant, Protein Only
-0.676092	FALSE	BCR	P11274	BCR_S1039_M1	0.137958	FALSE	Not Significant	Phospho Not Significant	Not Significant
-2.21318	TRUE	BET1L	Q9NYM9	BET1L_S9_M1	-0.210628	FALSE	Not Significant	Phospho Down	Significant, Phospho Only
-0.180518	FALSE	BICD1	Q96G01	BICD1_S548_M2	0.221266	FALSE	Not Significant	Phospho Not Significant	Not Significant
-0.612038	FALSE	BICD1	Q96G01	BICD1_S560_M2	0.221266	FALSE	Not Significant	Phospho Not Significant	Not Significant
-1.32911	TRUE	BICD2	Q8TD16	BICD2_S582_M1	-0.673244	TRUE	Protein Down	Phospho Down	Protein and Phospho Significantly Down
-0.268893	FALSE	BICD2	Q8TD16	BICD2_S823_M1	-0.673244	TRUE	Protein Down	Phospho Not Significant	Significant, Protein Only
-0.0349805	FALSE	BIN1	O00499	BIN1_S331_M1	-0.716082	TRUE	Protein Down	Phospho Not Significant	Significant, Protein Only
1.03491	FALSE	BLVRA	P53004	BLVRA_S230_M1	0.545506	TRUE	Protein Up	Phospho Not Significant	Significant, Protein Only
-0.647465	FALSE	BMS1	Q14692	BMS1_S552_M1	-0.000436306	FALSE	Not Significant	Phospho Not Significant	Not Significant
-2.34544	FALSE	BMS1	Q14692	BMS1_S639_M1	-0.000436306	FALSE	Not Significant	Phospho Not Significant	Not Significant
-2.54031	TRUE	BNIP3	Q12983	BNIP3_S131_M1	-0.641782	FALSE	Not Significant	Phospho Down	Significant, Phospho Only
-1.20062	TRUE	BNIP3	Q12983	BNIP3_S131_M2	-0.641782	FALSE	Not Significant	Phospho Down	Significant, Phospho Only
-1.29482	FALSE	BNIP3	Q12983	BNIP3_S135_M2	-0.641782	FALSE	Not Significant	Phospho Not Significant	Not Significant
-0.860782	TRUE	BOD1L1	Q8NFC6	BOD1L1_S1531_M1	0.501507	TRUE	Protein Up	Phospho Down	Significant, Opposite Directions
-0.354099	FALSE	BOD1L1	Q8NFC6	BOD1L1_S2986_M1	0.501507	TRUE	Protein Up	Phospho Not Significant	Significant, Protein Only
-1.47431	FALSE	BOD1L1	Q8NFC6	BOD1L1_S3019_M1	0.501507	TRUE	Protein Up	Phospho Not Significant	Significant, Protein Only
-1.2986	FALSE	BOD1L1	Q8NFC6	BOD1L1_S537_M1	0.501507	TRUE	Protein Up	Phospho Not Significant	Significant, Protein Only
-1.00341	FALSE	BPTF	Q12830	BPTF_S216_M1	0.548043	TRUE	Protein Up	Phospho Not Significant	Significant, Protein Only
-1.96704	FALSE	BRD1	O95696	BRD1_S1052_M2	0.367266	TRUE	Protein Up	Phospho Not Significant	Significant, Protein Only
-0.0825737	FALSE	BRD1	O95696	BRD1_S1055_M2	0.367266	TRUE	Protein Up	Phospho Not Significant	Significant, Protein Only
-3.12353	FALSE	BRD2	P25440	BRD2_S298_M2	0.0501356	FALSE	Not Significant	Phospho Not Significant	Not Significant
-2.21611	FALSE	BRD2	P25440	BRD2_S301_M2	0.0501356	FALSE	Not Significant	Phospho Not Significant	Not Significant
-1.34649	FALSE	BRD2	P25440	BRD2_Y631_M1	0.0501356	FALSE	Not Significant	Phospho Not Significant	Not Significant
2.99155	FALSE	BRD3	Q15059	BRD3_S261_M1	0.222118	FALSE	Not Significant	Phospho Not Significant	Not Significant
-1.42718	FALSE	BRD3	Q15059	BRD3_S263_M1	0.222118	FALSE	Not Significant	Phospho Not Significant	Not Significant
0.0324264	FALSE	BRD4	O60885	BRD4_S1117_M1	0.523472	TRUE	Protein Up	Phospho Not Significant	Significant, Protein Only
-3.53101	FALSE	BRD4	O60885	BRD4_S601_M1	0.523472	TRUE	Protein Up	Phospho Not Significant	Significant, Protein Only
-0.526996	FALSE	BRF1	Q92994	BRF1_S553_M1	-0.299749	FALSE	Not Significant	Phospho Not Significant	Not Significant
1.76683	FALSE	BRF1	Q92994	BRF1_T365_M1	-0.299749	FALSE	Not Significant	Phospho Not Significant	Not Significant
-0.92947	FALSE	BRIX1	Q8TDN6	BRIX1_S261_M1	0.0678768	FALSE	Not Significant	Phospho Not Significant	Not Significant
-0.933203	FALSE	BRSK2	Q8IWQ3	BRSK2_S489_M1	-0.42391	FALSE	Not Significant	Phospho Not Significant	Not Significant
-1.63545	FALSE	BUD13	Q9BRD0	BUD13_S163_M2	0.277923	FALSE	Not Significant	Phospho Not Significant	Not Significant
-0.363758	FALSE	BUD13	Q9BRD0	BUD13_S271_M1	0.277923	FALSE	Not Significant	Phospho Not Significant	Not Significant
-0.584696	FALSE	BUD13	Q9BRD0	BUD13_S325_M1	0.277923	FALSE	Not Significant	Phospho Not Significant	Not Significant
-1.55898	FALSE	BUD13	Q9BRD0	BUD13_T159_M2	0.277923	FALSE	Not Significant	Phospho Not Significant	Not Significant
-0.125208	FALSE	BYSL	Q13895	BYSL_S98_M1	-0.212137	FALSE	Not Significant	Phospho Not Significant	Not Significant
-1.18502	FALSE	C17orf75	Q9HAS0	C17orf75_S18_M1	0.0936624	FALSE	Not Significant	Phospho Not Significant	Not Significant
-1.11164	TRUE	C1orf52	Q8N6N3	C1orf52_S158_M1	0.631463	TRUE	Protein Up	Phospho Down	Significant, Opposite Directions
-0.987752	FALSE	C1orf52	Q8N6N3	C1orf52_T155_M1	0.631463	TRUE	Protein Up	Phospho Not Significant	Significant, Protein Only
-1.2126	FALSE	C20orf27	Q9GZN8	C20orf27_S14_M1	-0.626128	TRUE	Protein Down	Phospho Not Significant	Significant, Protein Only
0.423765	FALSE	C2CD2L	O14523	C2CD2L_S667_M1	-0.269792	FALSE	Not Significant	Phospho Not Significant	Not Significant
3.01311	TRUE	C2CD5	Q86YS7	C2CD5_T818_M1	0.00756836	FALSE	Not Significant	Phospho Up	Significant, Phospho Only
-2.73327	TRUE	C2orf49	Q9BVC5	C2orf49_S189_M1	0.230184	FALSE	Not Significant	Phospho Down	Significant, Phospho Only
1.04824	TRUE	C8orf33	Q9H7E9	C8orf33_T19_M1	0.346027	FALSE	Not Significant	Phospho Up	Significant, Phospho Only
0.607438	FALSE	C9orf78	Q9NZ63	C9orf78_S15_M2	0.088954	FALSE	Not Significant	Phospho Not Significant	Not Significant
0.271595	FALSE	C9orf78	Q9NZ63	C9orf78_S17_M2	0.088954	FALSE	Not Significant	Phospho Not Significant	Not Significant
-0.303833	FALSE	CAAP1	Q9H8G2	CAAP1_S311_M1	-0.0146713	FALSE	Not Significant	Phospho Not Significant	Not Significant
-1.41927	FALSE	CAAP1	Q9H8G2	CAAP1_S312_M1	-0.0146713	FALSE	Not Significant	Phospho Not Significant	Not Significant
-0.580393	FALSE	CACTIN	Q8WUQ7	CACTIN_S489_M1	0.599423	TRUE	Protein Up	Phospho Not Significant	Significant, Protein Only
0.658813	FALSE	CAD	P27708	CAD_S1406_M1	0.45555	FALSE	Not Significant	Phospho Not Significant	Not Significant
0.236194	FALSE	CAD	P27708	CAD_S1859_M1	0.45555	FALSE	Not Significant	Phospho Not Significant	Not Significant
1.2127	FALSE	CAD	P27708	CAD_S1900_M1	0.45555	FALSE	Not Significant	Phospho Not Significant	Not Significant
-2.19416	TRUE	CALU	O43852	CALU_S69_M1	-0.14293	FALSE	Not Significant	Phospho Down	Significant, Phospho Only
-0.245474	FALSE	CAMK1	Q14012	CAMK1_Y184_M1	-0.0287166	FALSE	Not Significant	Phospho Not Significant	Not Significant
-0.62993	TRUE	CAMK2D	Q13557	CAMK2D_S472_M1	-0.184612	FALSE	Not Significant	Phospho Down	Significant, Phospho Only
-1.72872	FALSE	CAMK2D	Q13557	CAMK2D_T287_M1	-0.184612	FALSE	Not Significant	Phospho Not Significant	Not Significant
-0.375557	FALSE	CAMKK2	Q96RR4	CAMKK2_S495_M1	0.319061	FALSE	Not Significant	Phospho Not Significant	Not Significant
0.202627	FALSE	CAMSAP1	Q5T5Y3	CAMSAP1_S563_M1	0.0887899	FALSE	Not Significant	Phospho Not Significant	Not Significant
-0.48246	FALSE	CAMSAP1	Q5T5Y3	CAMSAP1_S876_M1	0.0887899	FALSE	Not Significant	Phospho Not Significant	Not Significant
-0.0291255	FALSE	CAMSAP2	Q08AD1	CAMSAP2_S1019_M1	0.160085	FALSE	Not Significant	Phospho Not Significant	Not Significant
-1.3619	TRUE	CAMSAP2	Q08AD1	CAMSAP2_S1148_M1	0.160085	FALSE	Not Significant	Phospho Down	Significant, Phospho Only
1.17877	FALSE	CAMSAP2	Q08AD1	CAMSAP2_S1311_M1	0.160085	FALSE	Not Significant	Phospho Not Significant	Not Significant
-1.1816	FALSE	CAMSAP2	Q08AD1	CAMSAP2_S416_M1	0.160085	FALSE	Not Significant	Phospho Not Significant	Not Significant
2.16945	FALSE	CAMSAP2	Q08AD1	CAMSAP2_S462_M1	0.160085	FALSE	Not Significant	Phospho Not Significant	Not Significant
-0.240171	FALSE	CAMSAP2	Q08AD1	CAMSAP2_S464_M1	0.160085	FALSE	Not Significant	Phospho Not Significant	Not Significant
-2.38561	FALSE	CAMSAP2	Q08AD1	CAMSAP2_S599_M1	0.160085	FALSE	Not Significant	Phospho Not Significant	Not Significant
-3.88187	TRUE	CAMSAP2	Q08AD1	CAMSAP2_S862_M1	0.160085	FALSE	Not Significant	Phospho Down	Significant, Phospho Only
-0.859183	FALSE	CANX	P27824	CANX_S564_M1	0.393093	TRUE	Protein Up	Phospho Not Significant	Significant, Protein Only
-0.546496	FALSE	CANX	P27824	CANX_S583_M1	0.393093	TRUE	Protein Up	Phospho Not Significant	Significant, Protein Only
-1.1473	FALSE	CAP1	Q01518	CAP1_S308_M1	-0.535354	FALSE	Not Significant	Phospho Not Significant	Not Significant
-1.11867	FALSE	CAP1	Q01518	CAP1_S308_M2	-0.535354	FALSE	Not Significant	Phospho Not Significant	Not Significant
-0.952065	FALSE	CAP1	Q01518	CAP1_S310_M2	-0.535354	FALSE	Not Significant	Phospho Not Significant	Not Significant
-3.1665	TRUE	CAP1	Q01518	CAP1_S34_M1	-0.535354	FALSE	Not Significant	Phospho Down	Significant, Phospho Only
-2.34164	FALSE	CAP1	Q01518	CAP1_T307_M1	-0.535354	FALSE	Not Significant	Phospho Not Significant	Not Significant
-0.554777	FALSE	CAP2	P40123	CAP2_S301_M1	-0.343611	FALSE	Not Significant	Phospho Not Significant	Not Significant
-2.17726	FALSE	CAP2	P40123	CAP2_S309_M1	-0.343611	FALSE	Not Significant	Phospho Not Significant	Not Significant
-0.695257	FALSE	CAP2	P40123	CAP2_S312_M1	-0.343611	FALSE	Not Significant	Phospho Not Significant	Not Significant
-0.42328	FALSE	CAP2	P40123	CAP2_Y316_M1	-0.343611	FALSE	Not Significant	Phospho Not Significant	Not Significant
0.879654	TRUE	CAPZA1	P52907	CAPZA1_S9_M1	-0.907343	FALSE	Not Significant	Phospho Up	Significant, Phospho Only
2.13693	TRUE	CAPZA2	P47755	CAPZA2_S9_M1	-0.785174	TRUE	Protein Down	Phospho Up	Significant, Opposite Directions
2.41902	FALSE	CARHSP1	Q9Y2V2	CARHSP1_S26_M1	0.01297	FALSE	Not Significant	Phospho Not Significant	Not Significant
-0.358734	FALSE	CARHSP1	Q9Y2V2	CARHSP1_S52_M1	0.01297	FALSE	Not Significant	Phospho Not Significant	Not Significant
0.590241	FALSE	CARHSP1	Q9Y2V2	CARHSP1_S58_M1	0.01297	FALSE	Not Significant	Phospho Not Significant	Not Significant
-0.484158	FALSE	CASC3	O15234	CASC3_S148_M1	0.968055	TRUE	Protein Up	Phospho Not Significant	Significant, Protein Only
1.08731	FALSE	CASC3	O15234	CASC3_S381_M1	0.968055	TRUE	Protein Up	Phospho Not Significant	Significant, Protein Only
-2.40253	TRUE	CASC4	Q6P4E1	CASC4_S233_M1	0.705817	TRUE	Protein Up	Phospho Down	Significant, Opposite Directions
0.287909	FALSE	CASC4	Q6P4E1	CASC4_S366_M1	0.705817	TRUE	Protein Up	Phospho Not Significant	Significant, Protein Only
1.83557	TRUE	CASKIN2	Q8WXE0	CASKIN2_S396_M1	-0.205185	FALSE	Not Significant	Phospho Up	Significant, Phospho Only
0.576732	FALSE	CASP8AP2	Q9UKL3	CASP8AP2_S1161_M1	-0.326014	FALSE	Not Significant	Phospho Not Significant	Not Significant
0.597013	FALSE	CASP8AP2	Q9UKL3	CASP8AP2_S875_M1	-0.326014	FALSE	Not Significant	Phospho Not Significant	Not Significant
-2.21102	TRUE	CAV1	Q03135	CAV1_S37_M1	-0.559989	FALSE	Not Significant	Phospho Down	Significant, Phospho Only
-1.54831	TRUE	CAVIN1	Q6NZI2	CAVIN1_S167_M1	-0.375396	TRUE	Protein Down	Phospho Down	Protein and Phospho Significantly Down
-1.32469	FALSE	CAVIN1	Q6NZI2	CAVIN1_S300_M1	-0.375396	TRUE	Protein Down	Phospho Not Significant	Significant, Protein Only
-0.498472	FALSE	CAVIN1	Q6NZI2	CAVIN1_T302_M1	-0.375396	TRUE	Protein Down	Phospho Not Significant	Significant, Protein Only
-1.13797	FALSE	CBFA2T2	O43439	CBFA2T2_S33_M1	0.486109	FALSE	Not Significant	Phospho Not Significant	Not Significant
-0.815216	TRUE	CBX1	P83916	CBX1_S89_M1	-0.404505	TRUE	Protein Down	Phospho Down	Protein and Phospho Significantly Down
-1.3691	FALSE	CBX3	Q13185	CBX3_S93_M1	0.0254622	FALSE	Not Significant	Phospho Not Significant	Not Significant
-2.56753	FALSE	CBX3	Q13185	CBX3_S93_M2	0.0254622	FALSE	Not Significant	Phospho Not Significant	Not Significant
-0.45549	FALSE	CBX3	Q13185	CBX3_S95_M1	0.0254622	FALSE	Not Significant	Phospho Not Significant	Not Significant
-2.37753	TRUE	CBX3	Q13185	CBX3_S95_M2	0.0254622	FALSE	Not Significant	Phospho Down	Significant, Phospho Only
2.15592	TRUE	CCDC12	Q8WUD4	CCDC12_S165_M1	0.43719	TRUE	Protein Up	Phospho Up	Protein and Phospho Significantly Up
-1.98372	FALSE	CCDC130	P13994	CCDC130_S332_M1	-0.0713968	FALSE	Not Significant	Phospho Not Significant	Not Significant
0.219275	FALSE	CCDC137	Q6PK04	CCDC137_S19_M1	0.371971	TRUE	Protein Up	Phospho Not Significant	Significant, Protein Only
-1.34595	TRUE	CCDC14	Q49A88	CCDC14_S798_M1	-0.11445	FALSE	Not Significant	Phospho Down	Significant, Phospho Only
1.20287	FALSE	CCDC25	Q86WR0	CCDC25_S204_M1	0.531821	TRUE	Protein Up	Phospho Not Significant	Significant, Protein Only
-0.798888	FALSE	CCDC6	Q16204	CCDC6_S240_M2	-0.0977864	FALSE	Not Significant	Phospho Not Significant	Not Significant
-1.42438	FALSE	CCDC6	Q16204	CCDC6_S244_M2	-0.0977864	FALSE	Not Significant	Phospho Not Significant	Not Significant
-0.820851	FALSE	CCDC6	Q16204	CCDC6_S52_M1	-0.0977864	FALSE	Not Significant	Phospho Not Significant	Not Significant
0.769069	FALSE	CCDC6	Q16204	CCDC6_Y372_M1	-0.0977864	FALSE	Not Significant	Phospho Not Significant	Not Significant
0.0795755	FALSE	CCDC61	Q9Y6R9	CCDC61_S373_M2	0	FALSE	Not Significant	Phospho Not Significant	Not Significant
-0.133135	FALSE	CCDC61	Q9Y6R9	CCDC61_S376_M2	0	FALSE	Not Significant	Phospho Not Significant	Not Significant
-1.57433	FALSE	CCDC82	Q8N4S0	CCDC82_S131_M1	-0.0533376	FALSE	Not Significant	Phospho Not Significant	Not Significant
-2.92453	TRUE	CCDC85C	A6NKD9	CCDC85C_S246_M1	-0.935385	TRUE	Protein Down	Phospho Down	Protein and Phospho Significantly Down
-0.370687	FALSE	CCDC86	Q9H6F5	CCDC86_S18_M1	0.107787	FALSE	Not Significant	Phospho Not Significant	Not Significant
-1.15635	FALSE	CCDC86	Q9H6F5	CCDC86_S18_M2	0.107787	FALSE	Not Significant	Phospho Not Significant	Not Significant
-0.595304	FALSE	CCDC86	Q9H6F5	CCDC86_S188_M1	0.107787	FALSE	Not Significant	Phospho Not Significant	Not Significant
-1.00468	FALSE	CCDC86	Q9H6F5	CCDC86_S21_M2	0.107787	FALSE	Not Significant	Phospho Not Significant	Not Significant
0.242934	FALSE	CCDC86	Q9H6F5	CCDC86_S37_M1	0.107787	FALSE	Not Significant	Phospho Not Significant	Not Significant
-0.0497785	FALSE	CCDC86	Q9H6F5	CCDC86_S47_M1	0.107787	FALSE	Not Significant	Phospho Not Significant	Not Significant
1.42669	FALSE	CCDC86	Q9H6F5	CCDC86_S66_M2	0.107787	FALSE	Not Significant	Phospho Not Significant	Not Significant
1.73914	FALSE	CCDC86	Q9H6F5	CCDC86_S69_M2	0.107787	FALSE	Not Significant	Phospho Not Significant	Not Significant
0.259273	FALSE	CCDC86	Q9H6F5	CCDC86_T3_M1	0.107787	FALSE	Not Significant	Phospho Not Significant	Not Significant
0.107692	FALSE	CCDC88A	Q3V6T2	CCDC88A_S1561_M1	0.283753	TRUE	Protein Up	Phospho Not Significant	Significant, Protein Only
2.27513	TRUE	CCDC88A	Q3V6T2	CCDC88A_S1700_M1	0.283753	TRUE	Protein Up	Phospho Up	Protein and Phospho Significantly Up
-1.80245	FALSE	CCDC88A	Q3V6T2	CCDC88A_S1702_M1	0.283753	TRUE	Protein Up	Phospho Not Significant	Significant, Protein Only
0.0275249	FALSE	CCDC88A	Q3V6T2	CCDC88A_S1734_M1	0.283753	TRUE	Protein Up	Phospho Not Significant	Significant, Protein Only
-0.858297	TRUE	CCDC88A	Q3V6T2	CCDC88A_S913_M1	0.283753	TRUE	Protein Up	Phospho Down	Significant, Opposite Directions
-2.44762	FALSE	CCDC93	Q567U6	CCDC93_S305_M1	-0.248585	TRUE	Protein Down	Phospho Not Significant	Significant, Protein Only
-1.62127	FALSE	CCDC9B	Q6ZUT6	CCDC9B_S201_M1	0.4948	FALSE	Not Significant	Phospho Not Significant	Not Significant
4.19519	FALSE	CCDC9B	Q6ZUT6	CCDC9B_T199_M1	0.4948	FALSE	Not Significant	Phospho Not Significant	Not Significant
0.351442	FALSE	CCNB2	O95067	CCNB2_S398_M1	0.569941	TRUE	Protein Up	Phospho Not Significant	Significant, Protein Only
1.44455	FALSE	CCNB2	O95067	CCNB2_T8_M1	0.569941	TRUE	Protein Up	Phospho Not Significant	Significant, Protein Only
-1.43116	TRUE	CCNK	O75909	CCNK_S340_M1	0.488988	TRUE	Protein Up	Phospho Down	Significant, Opposite Directions
-1.98373	FALSE	CCNL2	Q96S94	CCNL2_S348_M1	0.813545	TRUE	Protein Up	Phospho Not Significant	Significant, Protein Only
-0.679645	FALSE	CCNL2	Q96S94	CCNL2_S351_M1	0.813545	TRUE	Protein Up	Phospho Not Significant	Significant, Protein Only
-1.52115	FALSE	CCNL2	Q96S94	CCNL2_S369_M1	0.813545	TRUE	Protein Up	Phospho Not Significant	Significant, Protein Only
-0.0278583	FALSE	CCT2	P78371	CCT2_S3_M1	0.0352392	FALSE	Not Significant	Phospho Not Significant	Not Significant
-2.60853	FALSE	CCT8	P50990	CCT8_S23_M1	-0.230179	FALSE	Not Significant	Phospho Not Significant	Not Significant
-0.910377	FALSE	CCZ1B;CCZ1	P86790	CCZ1B_S266_M1	0.0740805	FALSE	Not Significant	Phospho Not Significant	Not Significant
-0.910377	FALSE	CCZ1B;CCZ1	P86791	CCZ1B_S266_M1	0.0740805	FALSE	Not Significant	Phospho Not Significant	Not Significant
-1.59593	FALSE	CD2BP2	O95400	CD2BP2_S195_M1	0.308277	FALSE	Not Significant	Phospho Not Significant	Not Significant
-0.181965	FALSE	CD3EAP	O15446	CD3EAP_S285_M1	0.257535	FALSE	Not Significant	Phospho Not Significant	Not Significant
-1.60021	FALSE	CD3EAP	O15446	CD3EAP_T287_M1	0.257535	FALSE	Not Significant	Phospho Not Significant	Not Significant
-0.236192	FALSE	CD97	P48960	CD97_S831_M1	-0.208354	FALSE	Not Significant	Phospho Not Significant	Not Significant
-0.862042	FALSE	CDC20	Q12834	CDC20_S41_M1	-0.136329	FALSE	Not Significant	Phospho Not Significant	Not Significant
-0.769555	FALSE	CDC20	Q12834	CDC20_T106_M1	-0.136329	FALSE	Not Significant	Phospho Not Significant	Not Significant
0.884547	FALSE	CDC23	Q9UJX2	CDC23_S588_M1	0.152604	FALSE	Not Significant	Phospho Not Significant	Not Significant
-0.61749	FALSE	CDC25B	P30305	CDC25B_S151_M1	0.118995	FALSE	Not Significant	Phospho Not Significant	Not Significant
-2.85017	TRUE	CDC25B	P30305	CDC25B_S323_M1	0.118995	FALSE	Not Significant	Phospho Down	Significant, Phospho Only
-0.10711	FALSE	CDC25B	P30305	CDC25B_S375_M1	0.118995	FALSE	Not Significant	Phospho Not Significant	Not Significant
1.00362	FALSE	CDC25C	P30307	CDC25C_S263_M1	0.129175	FALSE	Not Significant	Phospho Not Significant	Not Significant
1.43187	FALSE	CDC37	Q16543	CDC37_S377_M1	-0.0911541	FALSE	Not Significant	Phospho Not Significant	Not Significant
-2.28508	FALSE	CDC42BPB	Q9Y5S2	CDC42BPB_S1690_M1	-0.408401	FALSE	Not Significant	Phospho Not Significant	Not Significant
-0.109265	FALSE	CDC42EP1	Q00587	CDC42EP1_S121_M1	0.0608764	FALSE	Not Significant	Phospho Not Significant	Not Significant
-0.708702	FALSE	CDC42EP1	Q00587	CDC42EP1_S192_M1	0.0608764	FALSE	Not Significant	Phospho Not Significant	Not Significant
0.349635	FALSE	CDC42EP1	Q00587	CDC42EP1_S350_M1	0.0608764	FALSE	Not Significant	Phospho Not Significant	Not Significant
-1.01526	TRUE	CDC42EP4	Q9H3Q1	CDC42EP4_S118_M1	-0.0456424	FALSE	Not Significant	Phospho Down	Significant, Phospho Only
0.775313	FALSE	CDC42EP4	Q9H3Q1	CDC42EP4_S142_M1	-0.0456424	FALSE	Not Significant	Phospho Not Significant	Not Significant
-0.435188	FALSE	CDC42EP4	Q9H3Q1	CDC42EP4_S292_M1	-0.0456424	FALSE	Not Significant	Phospho Not Significant	Not Significant
-0.000461578	FALSE	CDC42EP4	Q9H3Q1	CDC42EP4_S64_M1	-0.0456424	FALSE	Not Significant	Phospho Not Significant	Not Significant
-0.397962	FALSE	CDCA3	Q99618	CDCA3_S199_M2	-0.482598	FALSE	Not Significant	Phospho Not Significant	Not Significant
-2.99787	TRUE	CDCA3	Q99618	CDCA3_S87_M1	-0.482598	FALSE	Not Significant	Phospho Down	Significant, Phospho Only
-1.36156	FALSE	CDCA3	Q99618	CDCA3_S94_M1	-0.482598	FALSE	Not Significant	Phospho Not Significant	Not Significant
-0.36187	FALSE	CDCA3	Q99618	CDCA3_T202_M2	-0.482598	FALSE	Not Significant	Phospho Not Significant	Not Significant
-2.13868	FALSE	CDCA3	Q99618	CDCA3_T70_M1	-0.482598	FALSE	Not Significant	Phospho Not Significant	Not Significant
-0.920613	FALSE	CDCA5	Q96FF9	CDCA5_S75_M1	0.645599	TRUE	Protein Up	Phospho Not Significant	Significant, Protein Only
0.947629	FALSE	CDCA5	Q96FF9	CDCA5_S75_M2	0.645599	TRUE	Protein Up	Phospho Not Significant	Significant, Protein Only
0.980015	FALSE	CDCA5	Q96FF9	CDCA5_S79_M2	0.645599	TRUE	Protein Up	Phospho Not Significant	Significant, Protein Only
-0.460306	FALSE	CDCA8	Q53HL2	CDCA8_T230_M1	0.029181	FALSE	Not Significant	Phospho Not Significant	Not Significant
-0.901431	FALSE	CDK1	P06493	CDK1_T14_M1	-0.215084	FALSE	Not Significant	Phospho Not Significant	Not Significant
-1.10929	FALSE	CDK1	P06493	CDK1_T14_M2	-0.215084	FALSE	Not Significant	Phospho Not Significant	Not Significant
-0.861391	FALSE	CDK1	P06493	CDK1_Y15_M1	-0.215084	FALSE	Not Significant	Phospho Not Significant	Not Significant
-1.18261	FALSE	CDK1	P06493	CDK1_Y15_M2	-0.215084	FALSE	Not Significant	Phospho Not Significant	Not Significant
-0.932193	FALSE	CDK12	Q9NYV4	CDK12_S383_M2	0.088933	FALSE	Not Significant	Phospho Not Significant	Not Significant
-0.696734	FALSE	CDK12	Q9NYV4	CDK12_S385_M2	0.088933	FALSE	Not Significant	Phospho Not Significant	Not Significant
-1.98302	FALSE	CDK12	Q9NYV4	CDK12_S423_M1	0.088933	FALSE	Not Significant	Phospho Not Significant	Not Significant
-1.20021	FALSE	CDK12	Q9NYV4	CDK12_S681_M2	0.088933	FALSE	Not Significant	Phospho Not Significant	Not Significant
-1.40488	FALSE	CDK12	Q9NYV4	CDK12_S685_M2	0.088933	FALSE	Not Significant	Phospho Not Significant	Not Significant
-2.09957	FALSE	CDK12	Q9NYV4	CDK12_T692_M1	0.088933	FALSE	Not Significant	Phospho Not Significant	Not Significant
-2.12506	FALSE	CDK12	Q9NYV4	CDK12_T893_M1	0.088933	FALSE	Not Significant	Phospho Not Significant	Not Significant
-0.728167	FALSE	CDK13	Q14004	CDK13_T1246_M1	-0.173694	FALSE	Not Significant	Phospho Not Significant	Not Significant
-1.79964	FALSE	CDK13	Q14004	CDK13_T500_M1	-0.173694	FALSE	Not Significant	Phospho Not Significant	Not Significant
-2.14472	FALSE	CDK13	Q14004	CDK13_T871_M1	-0.173694	FALSE	Not Significant	Phospho Not Significant	Not Significant
-1.29337	TRUE	CDK16	Q00536	CDK16_S119_M1	0.129599	FALSE	Not Significant	Phospho Down	Significant, Phospho Only
-0.170962	FALSE	CDK16	Q00536	CDK16_S138_M1	0.129599	FALSE	Not Significant	Phospho Not Significant	Not Significant
-0.641107	FALSE	CDK16	Q00536	CDK16_S153_M1	0.129599	FALSE	Not Significant	Phospho Not Significant	Not Significant
-0.17593	FALSE	CDK16	Q00536	CDK16_S78_M1	0.129599	FALSE	Not Significant	Phospho Not Significant	Not Significant
0.393356	FALSE	CDK16	Q00536	CDK16_S78_M2	0.129599	FALSE	Not Significant	Phospho Not Significant	Not Significant
0.247935	FALSE	CDK16	Q00536	CDK16_S95_M1	0.129599	FALSE	Not Significant	Phospho Not Significant	Not Significant
-0.160866	FALSE	CDK16	Q00536	CDK16_S95_M2	0.129599	FALSE	Not Significant	Phospho Not Significant	Not Significant
1.65511	FALSE	CDK16	Q00536	CDK16_T135_M1	0.129599	FALSE	Not Significant	Phospho Not Significant	Not Significant
-1.17978	TRUE	CDK2	P24941	CDK2_T14_M1	0.360635	FALSE	Not Significant	Phospho Down	Significant, Phospho Only
1.01476	FALSE	CDK2	P24941	CDK2_T14_M2	0.360635	FALSE	Not Significant	Phospho Not Significant	Not Significant
0.143903	FALSE	CDK2	P24941	CDK2_Y15_M1	0.360635	FALSE	Not Significant	Phospho Not Significant	Not Significant
1.13056	FALSE	CDK2	P24941	CDK2_Y15_M2	0.360635	FALSE	Not Significant	Phospho Not Significant	Not Significant
-2.01156	FALSE	CDK7	P50613	CDK7_S164_M2	0.35686	FALSE	Not Significant	Phospho Not Significant	Not Significant
-5.08502	FALSE	CDK7	P50613	CDK7_T170_M2	0.35686	FALSE	Not Significant	Phospho Not Significant	Not Significant
-0.065897	FALSE	CDKN2AIP	Q9NXV6	CDKN2AIP_S262_M1	0.171997	FALSE	Not Significant	Phospho Not Significant	Not Significant
-0.687304	FALSE	CDKN2AIP	Q9NXV6	CDKN2AIP_S268_M1	0.171997	FALSE	Not Significant	Phospho Not Significant	Not Significant
0	FALSE	CDYL	Q9Y232	CDYL_S149_M1	0.978886	TRUE	Protein Up	Phospho Not Significant	Significant, Protein Only
-0.183259	FALSE	CDYL	Q9Y232	CDYL_S201_M1	0.978886	TRUE	Protein Up	Phospho Not Significant	Significant, Protein Only
-0.330188	FALSE	CEBPZ	Q03701	CEBPZ_S629_M1	0.466062	TRUE	Protein Up	Phospho Not Significant	Significant, Protein Only
3.44538	TRUE	CENPB	P07199	CENPB_S156_M1	0.184413	FALSE	Not Significant	Phospho Up	Significant, Phospho Only
-1.85641	TRUE	CENPF	P49454	CENPF_S3023_M1	0.319751	FALSE	Not Significant	Phospho Down	Significant, Phospho Only
-1.54198	FALSE	CENPF	P49454	CENPF_S3054_M1	0.319751	FALSE	Not Significant	Phospho Not Significant	Not Significant
0.0305367	FALSE	CENPF	P49454	CENPF_Y3000_M1	0.319751	FALSE	Not Significant	Phospho Not Significant	Not Significant
0.11428	FALSE	CEP112	Q8N8E3	CEP112_S240_M1	-0.285409	FALSE	Not Significant	Phospho Not Significant	Not Significant
1.38291	FALSE	CEP131	Q9UPN4	CEP131_S78_M1	0.124016	FALSE	Not Significant	Phospho Not Significant	Not Significant
-0.317466	FALSE	CEP135	Q66GS9	CEP135_S439_M1	0.103484	FALSE	Not Significant	Phospho Not Significant	Not Significant
-1.61513	FALSE	CEP170	Q5SW79	CEP170_S1112_M1	-0.293476	FALSE	Not Significant	Phospho Not Significant	Not Significant
-0.499674	FALSE	CEP170	Q5SW79	CEP170_S1165_M1	-0.293476	FALSE	Not Significant	Phospho Not Significant	Not Significant
-1.40298	FALSE	CEP170	Q5SW79	CEP170_S1205_M1	-0.293476	FALSE	Not Significant	Phospho Not Significant	Not Significant
-0.801457	FALSE	CEP170	Q5SW79	CEP170_S1529_M1	-0.293476	FALSE	Not Significant	Phospho Not Significant	Not Significant
-2.64491	FALSE	CEP170	Q5SW79	CEP170_S356_M2	-0.293476	FALSE	Not Significant	Phospho Not Significant	Not Significant
0.353799	FALSE	CEP170	Q5SW79	CEP170_S359_M1	-0.293476	FALSE	Not Significant	Phospho Not Significant	Not Significant
-2.75987	FALSE	CEP170	Q5SW79	CEP170_S359_M2	-0.293476	FALSE	Not Significant	Phospho Not Significant	Not Significant
-1.09478	TRUE	CEP170	Q5SW79	CEP170_S379_M1	-0.293476	FALSE	Not Significant	Phospho Down	Significant, Phospho Only
-1.52334	FALSE	CEP170	Q5SW79	CEP170_S466_M1	-0.293476	FALSE	Not Significant	Phospho Not Significant	Not Significant
-1.94239	FALSE	CEP170	Q5SW79	CEP170_S838_M1	-0.293476	FALSE	Not Significant	Phospho Not Significant	Not Significant
-3.39325	FALSE	CEP170	Q5SW79	CEP170_S845_M1	-0.293476	FALSE	Not Significant	Phospho Not Significant	Not Significant
-3.07821	TRUE	CEP170	Q5SW79	CEP170_S971_M1	-0.293476	FALSE	Not Significant	Phospho Down	Significant, Phospho Only
-6.09188	TRUE	CEP170	Q5SW79	CEP170_T1533_M1	-0.293476	FALSE	Not Significant	Phospho Down	Significant, Phospho Only
-2.19236	FALSE	CEP170	Q5SW79	CEP170_T377_M1	-0.293476	FALSE	Not Significant	Phospho Not Significant	Not Significant
-0.804426	FALSE	CEP170B	Q9Y4F5	CEP170B_S1271_M1	-0.520824	TRUE	Protein Down	Phospho Not Significant	Significant, Protein Only
0.0495572	FALSE	CEP170B	Q9Y4F5	CEP170B_S360_M1	-0.520824	TRUE	Protein Down	Phospho Not Significant	Significant, Protein Only
-3.738	FALSE	CEP170B	Q9Y4F5	CEP170B_S362_M1	-0.520824	TRUE	Protein Down	Phospho Not Significant	Significant, Protein Only
-0.22876	FALSE	CEP170B	Q9Y4F5	CEP170B_S772_M1	-0.520824	TRUE	Protein Down	Phospho Not Significant	Significant, Protein Only
-0.566327	FALSE	CEP192	Q8TEP8	CEP192_S2110_M1	0.193614	FALSE	Not Significant	Phospho Not Significant	Not Significant
-0.96785	FALSE	CEP350	Q5VT06	CEP350_S1648_M1	0.204178	FALSE	Not Significant	Phospho Not Significant	Not Significant
0.158544	FALSE	CEP41	Q9BYV8	CEP41_S2_M1	-0.0513091	FALSE	Not Significant	Phospho Not Significant	Not Significant
-0.508361	FALSE	CEP41	Q9BYV8	CEP41_S363_M1	-0.0513091	FALSE	Not Significant	Phospho Not Significant	Not Significant
-1.42358	FALSE	CEP55	Q53EZ4	CEP55_S428_M1	0.515164	TRUE	Protein Up	Phospho Not Significant	Significant, Protein Only
0.416707	FALSE	CEP72	Q9P209	CEP72_S237_M1	0.98591	TRUE	Protein Up	Phospho Not Significant	Significant, Protein Only
-1.81035	TRUE	CETN2	P41208	CETN2_S20_M1	0.823023	TRUE	Protein Up	Phospho Down	Significant, Opposite Directions
-1.21241	FALSE	CETN2	P41208	CETN2_T26_M1	0.823023	TRUE	Protein Up	Phospho Not Significant	Significant, Protein Only
1.44239	FALSE	CFL1	P23528	CFL1_S3_M1	-0.285845	FALSE	Not Significant	Phospho Not Significant	Not Significant
2.36553	TRUE	CFL1	P23528	CFL1_S3_M2	-0.285845	FALSE	Not Significant	Phospho Up	Significant, Phospho Only
-2.21598	TRUE	CFL1	P23528	CFL1_S41_M1	-0.285845	FALSE	Not Significant	Phospho Down	Significant, Phospho Only
2.36553	TRUE	CFL1	P23528	CFL1_S8_M2	-0.285845	FALSE	Not Significant	Phospho Up	Significant, Phospho Only
0.737383	FALSE	CFL2	Q9Y281	CFL2_S3_M1	0.116714	FALSE	Not Significant	Phospho Not Significant	Not Significant
0	FALSE	CGGBP1	Q9UFW8	CGGBP1_S164_M1	0.627392	TRUE	Protein Up	Phospho Not Significant	Significant, Protein Only
0.912809	FALSE	CHAF1A	Q13111	CHAF1A_S951_M1	0.652513	TRUE	Protein Up	Phospho Not Significant	Significant, Protein Only
-0.417509	FALSE	CHAF1A	Q13111	CHAF1A_T154_M1	0.652513	TRUE	Protein Up	Phospho Not Significant	Significant, Protein Only
0.636379	FALSE	CHAF1A	Q13111	CHAF1A_T259_M1	0.652513	TRUE	Protein Up	Phospho Not Significant	Significant, Protein Only
-1.40513	FALSE	CHAF1A	Q13111	CHAF1A_Y780_M1	0.652513	TRUE	Protein Up	Phospho Not Significant	Significant, Protein Only
-0.542871	FALSE	CHAF1B	Q13112	CHAF1B_S410_M1	0.594299	TRUE	Protein Up	Phospho Not Significant	Significant, Protein Only
0.838106	TRUE	CHAF1B	Q13112	CHAF1B_S429_M1	0.594299	TRUE	Protein Up	Phospho Up	Protein and Phospho Significantly Up
1.24461	FALSE	CHAF1B	Q13112	CHAF1B_S429_M2	0.594299	TRUE	Protein Up	Phospho Not Significant	Significant, Protein Only
0.363371	FALSE	CHAF1B	Q13112	CHAF1B_T433_M2	0.594299	TRUE	Protein Up	Phospho Not Significant	Significant, Protein Only
-0.476821	FALSE	CHAMP1	Q96JM3	CHAMP1_S108_M1	0.178235	FALSE	Not Significant	Phospho Not Significant	Not Significant
-0.313941	FALSE	CHAMP1	Q96JM3	CHAMP1_S204_M1	0.178235	FALSE	Not Significant	Phospho Not Significant	Not Significant
-4.51826	TRUE	CHAMP1	Q96JM3	CHAMP1_S204_M2	0.178235	FALSE	Not Significant	Phospho Down	Significant, Phospho Only
-4.92865	TRUE	CHAMP1	Q96JM3	CHAMP1_S214_M2	0.178235	FALSE	Not Significant	Phospho Down	Significant, Phospho Only
-0.915575	FALSE	CHAMP1	Q96JM3	CHAMP1_S284_M2	0.178235	FALSE	Not Significant	Phospho Not Significant	Not Significant
-0.952282	FALSE	CHAMP1	Q96JM3	CHAMP1_S286_M1	0.178235	FALSE	Not Significant	Phospho Not Significant	Not Significant
0.29474	FALSE	CHAMP1	Q96JM3	CHAMP1_S286_M2	0.178235	FALSE	Not Significant	Phospho Not Significant	Not Significant
-1.74544	FALSE	CHAMP1	Q96JM3	CHAMP1_S405_M1	0.178235	FALSE	Not Significant	Phospho Not Significant	Not Significant
-0.673825	FALSE	CHAMP1	Q96JM3	CHAMP1_S416_M1	0.178235	FALSE	Not Significant	Phospho Not Significant	Not Significant
-1.25212	FALSE	CHAMP1	Q96JM3	CHAMP1_S443_M1	0.178235	FALSE	Not Significant	Phospho Not Significant	Not Significant
-2.00779	TRUE	CHAMP1	Q96JM3	CHAMP1_S476_M1	0.178235	FALSE	Not Significant	Phospho Down	Significant, Phospho Only
-1.02094	FALSE	CHAMP1	Q96JM3	CHAMP1_S542_M1	0.178235	FALSE	Not Significant	Phospho Not Significant	Not Significant
-0.765058	TRUE	CHAMP1	Q96JM3	CHAMP1_S603_M1	0.178235	FALSE	Not Significant	Phospho Down	Significant, Phospho Only
-1.51779	FALSE	CHAMP1	Q96JM3	CHAMP1_S87_M1	0.178235	FALSE	Not Significant	Phospho Not Significant	Not Significant
0.386819	FALSE	CHCHD3	Q9NX63	CHCHD3_S50_M1	0.206035	FALSE	Not Significant	Phospho Not Significant	Not Significant
-1.68774	TRUE	CHD4	Q14839	CHD4_S1535_M1	0.0615616	FALSE	Not Significant	Phospho Down	Significant, Phospho Only
-3.27284	FALSE	CHD4	Q14839	CHD4_S1537_M1	0.0615616	FALSE	Not Significant	Phospho Not Significant	Not Significant
0.877191	FALSE	CHD7	Q9P2D1	CHD7_S1715_M1	-0.161573	FALSE	Not Significant	Phospho Not Significant	Not Significant
-0.594139	FALSE	CHD8	Q9HCK8	CHD8_S1420_M2	-0.634722	TRUE	Protein Down	Phospho Not Significant	Significant, Protein Only
-0.710084	FALSE	CHD8	Q9HCK8	CHD8_S1424_M2	-0.634722	TRUE	Protein Down	Phospho Not Significant	Significant, Protein Only
-0.985874	FALSE	CHD8	Q9HCK8	CHD8_S1976_M1	-0.634722	TRUE	Protein Down	Phospho Not Significant	Significant, Protein Only
0.422527	FALSE	CHD8	Q9HCK8	CHD8_Y2041_M1	-0.634722	TRUE	Protein Down	Phospho Not Significant	Significant, Protein Only
0.697538	FALSE	CHMP2B	Q9UQN3	CHMP2B_S199_M1	1.23314	TRUE	Protein Up	Phospho Not Significant	Significant, Protein Only
0.192646	FALSE	CHMP2B	Q9UQN3	CHMP2B_T197_M1	1.23314	TRUE	Protein Up	Phospho Not Significant	Significant, Protein Only
0.664457	FALSE	CHMP3	Q9Y3E7	CHMP3_S200_M1	0.830629	TRUE	Protein Up	Phospho Not Significant	Significant, Protein Only
0.671854	TRUE	CHMP3	Q9Y3E7	CHMP3_T173_M1	0.830629	TRUE	Protein Up	Phospho Up	Protein and Phospho Significantly Up
-0.0358651	FALSE	CHORDC1	Q9UHD1	CHORDC1_T47_M1	-0.112889	FALSE	Not Significant	Phospho Not Significant	Not Significant
-0.704244	FALSE	CHRAC1	Q9NRG0	CHRAC1_S124_M1	-0.945323	FALSE	Not Significant	Phospho Not Significant	Not Significant
-0.922783	FALSE	CHTF18	Q8WVB6	CHTF18_S871_M1	0.546426	TRUE	Protein Up	Phospho Not Significant	Significant, Protein Only
-1.30253	TRUE	CIAPIN1	Q6FI81	CIAPIN1_S183_M1	0.304034	FALSE	Not Significant	Phospho Down	Significant, Phospho Only
-1.60282	FALSE	CIC	Q96RK0	CIC_S173_M1	0.607405	TRUE	Protein Up	Phospho Not Significant	Significant, Protein Only
0.835778	FALSE	CIC	Q96RK0	CIC_S496_M1	0.607405	TRUE	Protein Up	Phospho Not Significant	Significant, Protein Only
1.18616	FALSE	CIR1	Q86X95	CIR1_Y199_M1	0.664444	FALSE	Not Significant	Phospho Not Significant	Not Significant
-0.605603	FALSE	CIT	O14578	CIT_S1993_M1	-0.213202	FALSE	Not Significant	Phospho Not Significant	Not Significant
-0.909724	FALSE	CIT	O14578	CIT_S480_M1	-0.213202	FALSE	Not Significant	Phospho Not Significant	Not Significant
-1.67518	FALSE	CIZ1	Q9ULV3	CIZ1_T244_M1	0.127448	FALSE	Not Significant	Phospho Not Significant	Not Significant
-1.60332	FALSE	CLASP1	Q7Z460	CLASP1_S1091_M1	-0.283529	FALSE	Not Significant	Phospho Not Significant	Not Significant
0.303558	FALSE	CLASP1	Q7Z460	CLASP1_S1196_M1	-0.283529	FALSE	Not Significant	Phospho Not Significant	Not Significant
0.248537	FALSE	CLASP1	Q7Z460	CLASP1_S568_M1	-0.283529	FALSE	Not Significant	Phospho Not Significant	Not Significant
-1.46435	TRUE	CLASP1	Q7Z460	CLASP1_S598_M1	-0.283529	FALSE	Not Significant	Phospho Down	Significant, Phospho Only
-0.303996	FALSE	CLASP1	Q7Z460	CLASP1_S600_M1	-0.283529	FALSE	Not Significant	Phospho Not Significant	Not Significant
1.17035	FALSE	CLASP1	Q7Z460	CLASP1_S633_M1	-0.283529	FALSE	Not Significant	Phospho Not Significant	Not Significant
-0.538222	FALSE	CLASP1	Q7Z460	CLASP1_S646_M1	-0.283529	FALSE	Not Significant	Phospho Not Significant	Not Significant
-4.80658	TRUE	CLASP1	Q7Z460	CLASP1_S688_M1	-0.283529	FALSE	Not Significant	Phospho Down	Significant, Phospho Only
-2.17618	FALSE	CLASP1	Q7Z460	CLASP1_S695_M1	-0.283529	FALSE	Not Significant	Phospho Not Significant	Not Significant
0	FALSE	CLASP1	Q7Z460	CLASP1_T656_M1	-0.283529	FALSE	Not Significant	Phospho Not Significant	Not Significant
-1.52256	FALSE	CLASP1	Q7Z460	CLASP1_Y697_M1	-0.283529	FALSE	Not Significant	Phospho Not Significant	Not Significant
-0.547008	FALSE	CLASP2	O75122	CLASP2_S1013_M1	0.136208	FALSE	Not Significant	Phospho Not Significant	Not Significant
1.77376	FALSE	CLASP2	O75122	CLASP2_S368_M1	0.136208	FALSE	Not Significant	Phospho Not Significant	Not Significant
1.98676	FALSE	CLASP2	O75122	CLASP2_S370_M1	0.136208	FALSE	Not Significant	Phospho Not Significant	Not Significant
-0.871229	FALSE	CLASP2	O75122	CLASP2_S507_M1	0.136208	FALSE	Not Significant	Phospho Not Significant	Not Significant
0	FALSE	CLASP2	O75122	CLASP2_T471_M1	0.136208	FALSE	Not Significant	Phospho Not Significant	Not Significant
-1.23091	FALSE	CLASRP	Q8N2M8	CLASRP_S285_M1	0.492759	FALSE	Not Significant	Phospho Not Significant	Not Significant
-3.35939	FALSE	CLASRP	Q8N2M8	CLASRP_S547_M1	0.492759	FALSE	Not Significant	Phospho Not Significant	Not Significant
0.49921	FALSE	CLCC1	Q96S66	CLCC1_S438_M1	0.657636	FALSE	Not Significant	Phospho Not Significant	Not Significant
-0.537081	FALSE	CLCC1	Q96S66	CLCC1_S509_M1	0.657636	FALSE	Not Significant	Phospho Not Significant	Not Significant
-2.58652	TRUE	CLINT1	Q14677	CLINT1_S227_M1	0.112165	FALSE	Not Significant	Phospho Down	Significant, Phospho Only
-2.57168	TRUE	CLINT1	Q14677	CLINT1_S227_M2	0.112165	FALSE	Not Significant	Phospho Down	Significant, Phospho Only
-1.30527	FALSE	CLINT1	Q14677	CLINT1_S227_M3	0.112165	FALSE	Not Significant	Phospho Not Significant	Not Significant
-2.6486	TRUE	CLINT1	Q14677	CLINT1_S232_M2	0.112165	FALSE	Not Significant	Phospho Down	Significant, Phospho Only
-1.45898	FALSE	CLINT1	Q14677	CLINT1_S232_M3	0.112165	FALSE	Not Significant	Phospho Not Significant	Not Significant
-1.87477	FALSE	CLINT1	Q14677	CLINT1_S234_M3	0.112165	FALSE	Not Significant	Phospho Not Significant	Not Significant
-1.44661	TRUE	CLINT1	Q14677	CLINT1_S299_M1	0.112165	FALSE	Not Significant	Phospho Down	Significant, Phospho Only
0.347876	FALSE	CLINT1	Q14677	CLINT1_Y293_M1	0.112165	FALSE	Not Significant	Phospho Not Significant	Not Significant
-0.600365	FALSE	CLIP1	P30622	CLIP1_S200_M2	0.150777	FALSE	Not Significant	Phospho Not Significant	Not Significant
-0.505865	FALSE	CLIP1	P30622	CLIP1_S204_M1	0.150777	FALSE	Not Significant	Phospho Not Significant	Not Significant
-0.998136	FALSE	CLIP1	P30622	CLIP1_S204_M2	0.150777	FALSE	Not Significant	Phospho Not Significant	Not Significant
-0.0994539	FALSE	CLIP1	P30622	CLIP1_T287_M1	0.150777	FALSE	Not Significant	Phospho Not Significant	Not Significant
0.075321	FALSE	CLIP2	Q9UDT6	CLIP2_S294_M1	0.778121	TRUE	Protein Up	Phospho Not Significant	Significant, Protein Only
-0.371107	FALSE	CLIP2	Q9UDT6	CLIP2_S352_M1	0.778121	TRUE	Protein Up	Phospho Not Significant	Significant, Protein Only
-0.0549393	FALSE	CLIP2	Q9UDT6	CLIP2_S923_M1	0.778121	TRUE	Protein Up	Phospho Not Significant	Significant, Protein Only
0.357706	FALSE	CLNS1A	P54105	CLNS1A_S102_M1	0.141773	FALSE	Not Significant	Phospho Not Significant	Not Significant
-0.492194	FALSE	CLSPN	Q9HAW4	CLSPN_S1289_M1	0.549897	TRUE	Protein Up	Phospho Not Significant	Significant, Protein Only
-0.171863	FALSE	CLSPN	Q9HAW4	CLSPN_S1316_M1	0.549897	TRUE	Protein Up	Phospho Not Significant	Significant, Protein Only
-1.18871	FALSE	CLSPN	Q9HAW4	CLSPN_S235_M1	0.549897	TRUE	Protein Up	Phospho Not Significant	Significant, Protein Only
-2.20148	FALSE	CLSPN	Q9HAW4	CLSPN_S83_M1	0.549897	TRUE	Protein Up	Phospho Not Significant	Significant, Protein Only
0.468054	FALSE	CLSPN	Q9HAW4	CLSPN_S846_M1	0.549897	TRUE	Protein Up	Phospho Not Significant	Significant, Protein Only
0.990268	FALSE	CLSPN	Q9HAW4	CLSPN_T1287_M1	0.549897	TRUE	Protein Up	Phospho Not Significant	Significant, Protein Only
-2.52398	FALSE	CLSPN	Q9HAW4	CLSPN_Y81_M1	0.549897	TRUE	Protein Up	Phospho Not Significant	Significant, Protein Only
2.38271	FALSE	CMTR1	Q8N1G2	CMTR1_S26_M1	0.491853	TRUE	Protein Up	Phospho Not Significant	Significant, Protein Only
-1.39424	FALSE	CNOT2	Q9NZN8	CNOT2_S165_M1	0.135712	FALSE	Not Significant	Phospho Not Significant	Not Significant
-0.0321491	FALSE	CNP	P09543	CNP_S170_M1	0.504649	TRUE	Protein Up	Phospho Not Significant	Significant, Protein Only
0.964442	FALSE	COBLL1	Q53SF7	COBLL1_S382_M1	0.523691	FALSE	Not Significant	Phospho Not Significant	Not Significant
-0.505537	FALSE	COG4	Q9H9E3	COG4_S11_M1	0.239443	FALSE	Not Significant	Phospho Not Significant	Not Significant
-0.294704	FALSE	COIL	P38432	COIL_T122_M1	1.02136	TRUE	Protein Up	Phospho Not Significant	Significant, Protein Only
-1.05078	FALSE	COPA	P53621	COPA_S173_M1	-0.346737	FALSE	Not Significant	Phospho Not Significant	Not Significant
-2.31157	FALSE	COPB2	P35606	COPB2_S859_M1	0.0407977	FALSE	Not Significant	Phospho Not Significant	Not Significant
-0.777535	TRUE	COPB2	P35606	COPB2_T861_M1	0.0407977	FALSE	Not Significant	Phospho Down	Significant, Phospho Only
0.839861	FALSE	COPS3	Q9UNS2	COPS3_S410_M1	-0.233496	FALSE	Not Significant	Phospho Not Significant	Not Significant
1.15448	TRUE	COPS3	Q9UNS2	COPS3_S423_M1	-0.233496	FALSE	Not Significant	Phospho Up	Significant, Phospho Only
0.45013	FALSE	CORO1B	Q9BR76	CORO1B_S2_M1	0.466016	FALSE	Not Significant	Phospho Not Significant	Not Significant
0.848351	FALSE	CPD	O75976	CPD_T1368_M2	1.05986	TRUE	Protein Up	Phospho Not Significant	Significant, Protein Only
0.536466	FALSE	CPD	O75976	CPD_T1370_M2	1.05986	TRUE	Protein Up	Phospho Not Significant	Significant, Protein Only
-0.387204	FALSE	CPSF7	Q8N684	CPSF7_T203_M1	0.490358	FALSE	Not Significant	Phospho Not Significant	Not Significant
0.162929	FALSE	CRK	P46108	CRK_Y221_M1	-0.192412	FALSE	Not Significant	Phospho Not Significant	Not Significant
0.16543	FALSE	CRKL	P46109	CRKL_Y207_M1	-0.376501	FALSE	Not Significant	Phospho Not Significant	Not Significant
-2.07701	FALSE	CRMP1	Q14194	CRMP1_S522_M1	0.405899	TRUE	Protein Up	Phospho Not Significant	Significant, Protein Only
-1.72968	FALSE	CRMP1	Q14194	CRMP1_S524_M1	0.405899	TRUE	Protein Up	Phospho Not Significant	Significant, Protein Only
3.89631	TRUE	CRTC1	Q6UUV9	CRTC1_S151_M1	0.576767	FALSE	Not Significant	Phospho Up	Significant, Phospho Only
-2.09696	FALSE	CRTC1	Q6UUV9	CRTC1_T161_M1	0.576767	FALSE	Not Significant	Phospho Not Significant	Not Significant
-2.67407	FALSE	CRTC2	Q53ET0	CRTC2_S623_M1	-0.770908	TRUE	Protein Down	Phospho Not Significant	Significant, Protein Only
0.341029	FALSE	CRTC2	Q53ET0	CRTC2_S70_M1	-0.770908	TRUE	Protein Down	Phospho Not Significant	Significant, Protein Only
1.44526	FALSE	CRTC3	Q6UUV7	CRTC3_S62_M1	0	FALSE	Not Significant	Phospho Not Significant	Not Significant
-2.09821	TRUE	CRTC3	Q6UUV7	CRTC3_T56_M1	0	FALSE	Not Significant	Phospho Down	Significant, Phospho Only
-1.53449	FALSE	CRYBG3	Q68DQ2	CRYBG3_S457_M1	0.613037	TRUE	Protein Up	Phospho Not Significant	Significant, Protein Only
-1.66949	FALSE	CRYBG3	Q68DQ2	CRYBG3_S931_M1	0.613037	TRUE	Protein Up	Phospho Not Significant	Significant, Protein Only
0.695418	FALSE	CSDE1	O75534	CSDE1_S445_M1	-0.148257	TRUE	Protein Down	Phospho Not Significant	Significant, Protein Only
-0.29576	FALSE	CSNK1A1	P48729	CSNK1A1_T321_M1	-0.0844874	FALSE	Not Significant	Phospho Not Significant	Not Significant
-0.929557	FALSE	CSNK1E	P49674	CSNK1E_S368_M1	0.406236	TRUE	Protein Up	Phospho Not Significant	Significant, Protein Only
-1.73947	FALSE	CSNK1E	P49674	CSNK1E_T362_M1	0.406236	TRUE	Protein Up	Phospho Not Significant	Significant, Protein Only
-0.589994	FALSE	CSPP1	Q1MSJ5	CSPP1_S882_M1	-0.0619178	FALSE	Not Significant	Phospho Not Significant	Not Significant
-0.634273	FALSE	CSPP1	Q1MSJ5	CSPP1_S901_M1	-0.0619178	FALSE	Not Significant	Phospho Not Significant	Not Significant
-0.386002	FALSE	CSPP1	Q1MSJ5	CSPP1_S966_M1	-0.0619178	FALSE	Not Significant	Phospho Not Significant	Not Significant
-0.178739	FALSE	CSRP1	P21291	CSRP1_S192_M1	-0.937709	TRUE	Protein Down	Phospho Not Significant	Significant, Protein Only
-1.57292	FALSE	CSTF2	P33240	CSTF2_S524_M1	-0.646705	FALSE	Not Significant	Phospho Not Significant	Not Significant
-0.540861	FALSE	CSTF3	Q12996	CSTF3_S691_M1	0.157788	FALSE	Not Significant	Phospho Not Significant	Not Significant
-0.152444	FALSE	CTNNA1	P35221	CTNNA1_S641_M1	0.0989318	FALSE	Not Significant	Phospho Not Significant	Not Significant
2.89521	FALSE	CTNNA1	P35221	CTNNA1_T634_M1	0.0989318	FALSE	Not Significant	Phospho Not Significant	Not Significant
0.928409	TRUE	CTNNA1	P35221	CTNNA1_T658_M1	0.0989318	FALSE	Not Significant	Phospho Up	Significant, Phospho Only
-1.35473	TRUE	CTNNAL1	Q9UBT7	CTNNAL1_S538_M1	0.35938	FALSE	Not Significant	Phospho Down	Significant, Phospho Only
-0.554262	FALSE	CTNNB1	P35222	CTNNB1_S191_M1	0.522251	FALSE	Not Significant	Phospho Not Significant	Not Significant
-0.715397	FALSE	CTNNB1	P35222	CTNNB1_S552_M1	0.522251	FALSE	Not Significant	Phospho Not Significant	Not Significant
0.243717	FALSE	CTNNB1	P35222	CTNNB1_S675_M1	0.522251	FALSE	Not Significant	Phospho Not Significant	Not Significant
-2.7145	FALSE	CTNNB1	P35222	CTNNB1_T556_M1	0.522251	FALSE	Not Significant	Phospho Not Significant	Not Significant
-1.02921	TRUE	CTNNBL1	Q8WYA6	CTNNBL1_S545_M1	0.310421	FALSE	Not Significant	Phospho Down	Significant, Phospho Only
1.15638	FALSE	CTNND1	O60716	CTNND1_S230_M1	0.307713	FALSE	Not Significant	Phospho Not Significant	Not Significant
0.95469	FALSE	CTNND1	O60716	CTNND1_S268_M1	0.307713	FALSE	Not Significant	Phospho Not Significant	Not Significant
-2.33957	FALSE	CTNND1	O60716	CTNND1_S320_M1	0.307713	FALSE	Not Significant	Phospho Not Significant	Not Significant
-0.904609	FALSE	CTNND1	O60716	CTNND1_S349_M1	0.307713	FALSE	Not Significant	Phospho Not Significant	Not Significant
-1.15401	FALSE	CTNND1	O60716	CTNND1_S349_M2	0.307713	FALSE	Not Significant	Phospho Not Significant	Not Significant
-1.22819	FALSE	CTNND1	O60716	CTNND1_S352_M2	0.307713	FALSE	Not Significant	Phospho Not Significant	Not Significant
-0.736619	FALSE	CTNND1	O60716	CTNND1_T916_M1	0.307713	FALSE	Not Significant	Phospho Not Significant	Not Significant
0.216879	FALSE	CTNND1	O60716	CTNND1_Y221_M1	0.307713	FALSE	Not Significant	Phospho Not Significant	Not Significant
-2.92979	FALSE	CTPS1	P17812	CTPS1_S562_M1	-0.486117	FALSE	Not Significant	Phospho Not Significant	Not Significant
0.543393	FALSE	CTPS1	P17812	CTPS1_S568_M2	-0.486117	FALSE	Not Significant	Phospho Not Significant	Not Significant
0.800187	FALSE	CTPS1	P17812	CTPS1_S574_M2	-0.486117	FALSE	Not Significant	Phospho Not Significant	Not Significant
1.34758	FALSE	CTPS1	P17812	CTPS1_S575_M1	-0.486117	FALSE	Not Significant	Phospho Not Significant	Not Significant
-0.0684123	FALSE	CTPS1	P17812	CTPS1_S575_M2	-0.486117	FALSE	Not Significant	Phospho Not Significant	Not Significant
3.41507	TRUE	CTPS1	P17812	CTPS1_Y567_M1	-0.486117	FALSE	Not Significant	Phospho Up	Significant, Phospho Only
0.125129	FALSE	CTPS1	P17812	CTPS1_Y567_M2	-0.486117	FALSE	Not Significant	Phospho Not Significant	Not Significant
-0.411286	FALSE	CTR9	Q6PD62	CTR9_S970_M1	-0.128386	FALSE	Not Significant	Phospho Not Significant	Not Significant
-0.570491	FALSE	CTR9	Q6PD62	CTR9_T925_M1	-0.128386	FALSE	Not Significant	Phospho Not Significant	Not Significant
-0.944183	FALSE	CTTN	Q14247	CTTN_S405_M2	0.387328	FALSE	Not Significant	Phospho Not Significant	Not Significant
-2.06077	FALSE	CTTN	Q14247	CTTN_S417_M1	0.387328	FALSE	Not Significant	Phospho Not Significant	Not Significant
-0.286938	FALSE	CTTN	Q14247	CTTN_T401_M1	0.387328	FALSE	Not Significant	Phospho Not Significant	Not Significant
-0.781344	FALSE	CTTN	Q14247	CTTN_T401_M2	0.387328	FALSE	Not Significant	Phospho Not Significant	Not Significant
-1.50724	FALSE	CTU2	Q2VPK5	CTU2_S508_M1	0.745283	FALSE	Not Significant	Phospho Not Significant	Not Significant
-0.971071	FALSE	CUL3	Q13618	CUL3_S737_M1	0.0977888	FALSE	Not Significant	Phospho Not Significant	Not Significant
2.27441	FALSE	CUL4A	Q13619	CUL4A_S10_M1	0.00995159	FALSE	Not Significant	Phospho Not Significant	Not Significant
-0.473555	FALSE	CUL4A	Q13619	CUL4A_S12_M1	0.00995159	FALSE	Not Significant	Phospho Not Significant	Not Significant
0.950095	FALSE	CWC22	Q9HCG8	CWC22_S61_M1	0.557056	TRUE	Protein Up	Phospho Not Significant	Significant, Protein Only
0.58967	FALSE	CWC25	Q9NXE8	CWC25_S222_M1	0.42782	TRUE	Protein Up	Phospho Not Significant	Significant, Protein Only
-0.468813	FALSE	CWF19L2	Q2TBE0	CWF19L2_S484_M1	0.293117	FALSE	Not Significant	Phospho Not Significant	Not Significant
-1.69814	TRUE	CXADR	P78310	CXADR_T334_M1	-0.567267	TRUE	Protein Down	Phospho Down	Protein and Phospho Significantly Down
-0.45637	FALSE	CYB5B	O43169	CYB5B_S33_M1	1.00916	TRUE	Protein Up	Phospho Not Significant	Significant, Protein Only
-2.18096	TRUE	DAB2	P98082	DAB2_S401_M1	-0.82575	TRUE	Protein Down	Phospho Down	Protein and Phospho Significantly Down
5.09351	FALSE	DAP	P51397	DAP_S2_M2	0.5705	TRUE	Protein Up	Phospho Not Significant	Significant, Protein Only
1.0445	TRUE	DAP	P51397	DAP_S3_M1	0.5705	TRUE	Protein Up	Phospho Up	Protein and Phospho Significantly Up
5.09001	FALSE	DAP	P51397	DAP_S3_M2	0.5705	TRUE	Protein Up	Phospho Not Significant	Significant, Protein Only
-3.0277	FALSE	DAP	P51397	DAP_S51_M1	0.5705	TRUE	Protein Up	Phospho Not Significant	Significant, Protein Only
-0.205016	FALSE	DAP	P51397	DAP_S60_M1	0.5705	TRUE	Protein Up	Phospho Not Significant	Significant, Protein Only
-1.33493	FALSE	DAPK3	O43293	DAPK3_Y319_M1	0.139872	FALSE	Not Significant	Phospho Not Significant	Not Significant
1.57014	TRUE	DBI	P07108	DBI_S2_M1	-1.55066	TRUE	Protein Down	Phospho Up	Significant, Opposite Directions
-2.52052	FALSE	DBN1	Q16643	DBN1_S141_M1	-0.860314	TRUE	Protein Down	Phospho Not Significant	Significant, Protein Only
-1.87921	TRUE	DBN1	Q16643	DBN1_S142_M1	-0.860314	TRUE	Protein Down	Phospho Down	Protein and Phospho Significantly Down
-5.40276	FALSE	DBN1	Q16643	DBN1_S337_M1	-0.860314	TRUE	Protein Down	Phospho Not Significant	Significant, Protein Only
3.25541	FALSE	DBN1	Q16643	DBN1_T335_M1	-0.860314	TRUE	Protein Down	Phospho Not Significant	Significant, Protein Only
-1.56547	FALSE	DBR1	Q9UK59	DBR1_S514_M1	0.0492234	FALSE	Not Significant	Phospho Not Significant	Not Significant
-2.07439	FALSE	DCAF1	Q9Y4B6	DCAF1_S1000_M1	-0.057045	FALSE	Not Significant	Phospho Not Significant	Not Significant
-0.985411	TRUE	DCAF5	Q96JK2	DCAF5_S794_M1	-0.256983	FALSE	Not Significant	Phospho Down	Significant, Phospho Only
-0.281697	FALSE	DCBLD2	Q96PD2	DCBLD2_S724_M1	-0.627468	FALSE	Not Significant	Phospho Not Significant	Not Significant
-0.844213	FALSE	DCK	P27707	DCK_T3_M1	-0.287589	FALSE	Not Significant	Phospho Not Significant	Not Significant
-1.22041	FALSE	DCLK1	O15075	DCLK1_T317_M1	0.224343	FALSE	Not Significant	Phospho Not Significant	Not Significant
-3.0636	FALSE	DCP1A	Q9NPI6	DCP1A_S525_M1	-0.346712	FALSE	Not Significant	Phospho Not Significant	Not Significant
-0.856971	FALSE	DCP1A	Q9NPI6	DCP1A_T401_M1	-0.346712	FALSE	Not Significant	Phospho Not Significant	Not Significant
-1.83979	FALSE	DCP1B	Q8IZD4	DCP1B_S147_M1	0.156127	FALSE	Not Significant	Phospho Not Significant	Not Significant
-1.64158	FALSE	DCP1B	Q8IZD4	DCP1B_S275_M2	0.156127	FALSE	Not Significant	Phospho Not Significant	Not Significant
-0.753786	FALSE	DCP1B	Q8IZD4	DCP1B_S283_M1	0.156127	FALSE	Not Significant	Phospho Not Significant	Not Significant
-1.73106	FALSE	DCP1B	Q8IZD4	DCP1B_S283_M2	0.156127	FALSE	Not Significant	Phospho Not Significant	Not Significant
-1.10187	FALSE	DCP1B	Q8IZD4	DCP1B_S65_M1	0.156127	FALSE	Not Significant	Phospho Not Significant	Not Significant
-0.208335	FALSE	DDA1	Q9BW61	DDA1_S95_M1	0.0205522	FALSE	Not Significant	Phospho Not Significant	Not Significant
-3.72471	FALSE	DDB2	Q92466	DDB2_S24_M1	1.04887	TRUE	Protein Up	Phospho Not Significant	Significant, Protein Only
-0.202132	FALSE	DDB2	Q92466	DDB2_S26_M1	1.04887	TRUE	Protein Up	Phospho Not Significant	Significant, Protein Only
-0.341035	FALSE	DDX1	Q92499	DDX1_S481_M1	0.0272708	FALSE	Not Significant	Phospho Not Significant	Not Significant
-1.92228	TRUE	DDX20	Q9UHI6	DDX20_S714_M1	-0.21034	FALSE	Not Significant	Phospho Down	Significant, Phospho Only
-1.46783	TRUE	DDX21	Q9NR30	DDX21_S121_M1	-0.206674	FALSE	Not Significant	Phospho Down	Significant, Phospho Only
-4.05222	FALSE	DDX21	Q9NR30	DDX21_S13_M1	-0.206674	FALSE	Not Significant	Phospho Not Significant	Not Significant
1.08444	FALSE	DDX21	Q9NR30	DDX21_S65_M1	-0.206674	FALSE	Not Significant	Phospho Not Significant	Not Significant
-1.17142	TRUE	DDX21	Q9NR30	DDX21_S71_M1	-0.206674	FALSE	Not Significant	Phospho Down	Significant, Phospho Only
-2.50958	TRUE	DDX21	Q9NR30	DDX21_S89_M1	-0.206674	FALSE	Not Significant	Phospho Down	Significant, Phospho Only
2.06908	TRUE	DDX23	Q9BUQ8	DDX23_S165_M1	0.469017	TRUE	Protein Up	Phospho Up	Protein and Phospho Significantly Up
0.657447	FALSE	DDX24	Q9GZR7	DDX24_S295_M1	0.0026269	FALSE	Not Significant	Phospho Not Significant	Not Significant
-1.36332	TRUE	DDX24	Q9GZR7	DDX24_S82_M1	0.0026269	FALSE	Not Significant	Phospho Down	Significant, Phospho Only
-1.42487	FALSE	DDX24	Q9GZR7	DDX24_S82_M2	0.0026269	FALSE	Not Significant	Phospho Not Significant	Not Significant
-3.05228	TRUE	DDX24	Q9GZR7	DDX24_S94_M1	0.0026269	FALSE	Not Significant	Phospho Down	Significant, Phospho Only
-0.967068	FALSE	DDX24	Q9GZR7	DDX24_S94_M2	0.0026269	FALSE	Not Significant	Phospho Not Significant	Not Significant
-1.59698	FALSE	DDX39A	O00148	DDX39A_T171_M1	0.292113	FALSE	Not Significant	Phospho Not Significant	Not Significant
-1.25322	FALSE	DDX39B	Q13838	DDX39B_T172_M1	-0.500201	FALSE	Not Significant	Phospho Not Significant	Not Significant
-1.77588	FALSE	DDX3X	O00571	DDX3X_S590_M1	-0.0659285	FALSE	Not Significant	Phospho Not Significant	Not Significant
-2.58753	FALSE	DDX3X	O00571	DDX3X_S594_M1	-0.0659285	FALSE	Not Significant	Phospho Not Significant	Not Significant
-0.604459	FALSE	DDX3X	O00571	DDX3X_T323_M1	-0.0659285	FALSE	Not Significant	Phospho Not Significant	Not Significant
-0.805236	FALSE	DDX42	Q86XP3	DDX42_S744_M1	0.331097	TRUE	Protein Up	Phospho Not Significant	Significant, Protein Only
0.187437	FALSE	DDX46	Q7L014	DDX46_S804_M1	0.0544667	FALSE	Not Significant	Phospho Not Significant	Not Significant
0.811135	TRUE	DDX47	Q9H0S4	DDX47_S9_M1	-0.00992966	FALSE	Not Significant	Phospho Up	Significant, Phospho Only
-0.21123	FALSE	DDX47	Q9H0S4	DDX47_S9_M2	-0.00992966	FALSE	Not Significant	Phospho Not Significant	Not Significant
-0.437087	FALSE	DDX47	Q9H0S4	DDX47_T11_M2	-0.00992966	FALSE	Not Significant	Phospho Not Significant	Not Significant
-0.948133	FALSE	DDX50	Q9BQ39	DDX50_T74_M1	0.368636	TRUE	Protein Up	Phospho Not Significant	Significant, Protein Only
-1.51384	FALSE	DDX50	Q9BQ39	DDX50_Y39_M1	0.368636	TRUE	Protein Up	Phospho Not Significant	Significant, Protein Only
-0.205334	FALSE	DDX51	Q8N8A6	DDX51_S83_M1	0.168129	FALSE	Not Significant	Phospho Not Significant	Not Significant
-0.444202	FALSE	DDX55	Q8NHQ9	DDX55_S544_M1	-0.0678954	FALSE	Not Significant	Phospho Not Significant	Not Significant
0.131628	FALSE	DDX55	Q8NHQ9	DDX55_T588_M1	-0.0678954	FALSE	Not Significant	Phospho Not Significant	Not Significant
0.821504	FALSE	DEK	P35659	DEK_T13_M1	0.0109015	FALSE	Not Significant	Phospho Not Significant	Not Significant
1.82027	FALSE	DENND4C	Q5VZ89	DENND4C_S1099_M1	0.226668	FALSE	Not Significant	Phospho Not Significant	Not Significant
-1.52182	FALSE	DENND4C	Q5VZ89	DENND4C_S1225_M1	0.226668	FALSE	Not Significant	Phospho Not Significant	Not Significant
0.738506	FALSE	DENND4C	Q5VZ89	DENND4C_S1278_M1	0.226668	FALSE	Not Significant	Phospho Not Significant	Not Significant
0.54286	FALSE	DENND4C	Q5VZ89	DENND4C_S1325_M1	0.226668	FALSE	Not Significant	Phospho Not Significant	Not Significant
-1.60555	FALSE	DENND4C	Q5VZ89	DENND4C_S741_M1	0.226668	FALSE	Not Significant	Phospho Not Significant	Not Significant
1.01469	TRUE	DENND5A	Q6IQ26	DENND5A_S1068_M2	0.497243	FALSE	Not Significant	Phospho Up	Significant, Phospho Only
0.575327	FALSE	DENND5A	Q6IQ26	DENND5A_T1067_M2	0.497243	FALSE	Not Significant	Phospho Not Significant	Not Significant
-0.729702	FALSE	DENND5B	Q6ZUT9	DENND5B_S1076_M1	-0.315648	FALSE	Not Significant	Phospho Not Significant	Not Significant
-1.78447	FALSE	DENND5B	Q6ZUT9	DENND5B_S833_M1	-0.315648	FALSE	Not Significant	Phospho Not Significant	Not Significant
-2.0251	FALSE	DENR	O43583	DENR_S73_M1	0.412474	FALSE	Not Significant	Phospho Not Significant	Not Significant
-3.19572	FALSE	DENR	O43583	DENR_T69_M1	0.412474	FALSE	Not Significant	Phospho Not Significant	Not Significant
0.899958	FALSE	DFFA	O00273	DFFA_S310_M1	-0.000810623	FALSE	Not Significant	Phospho Not Significant	Not Significant
-1.25317	FALSE	DFFA	O00273	DFFA_S312_M1	-0.000810623	FALSE	Not Significant	Phospho Not Significant	Not Significant
-0.946296	TRUE	DFFA	O00273	DFFA_S315_M1	-0.000810623	FALSE	Not Significant	Phospho Down	Significant, Phospho Only
-1.21371	FALSE	DGCR8	Q8WYQ5	DGCR8_S271_M2	0.499026	TRUE	Protein Up	Phospho Not Significant	Significant, Protein Only
-1.56647	FALSE	DGCR8	Q8WYQ5	DGCR8_S275_M2	0.499026	TRUE	Protein Up	Phospho Not Significant	Significant, Protein Only
-1.1107	FALSE	DGCR8	Q8WYQ5	DGCR8_S377_M1	0.499026	TRUE	Protein Up	Phospho Not Significant	Significant, Protein Only
-0.630167	TRUE	DHX29	Q7Z478	DHX29_S200_M1	0.260236	FALSE	Not Significant	Phospho Down	Significant, Phospho Only
-0.597452	FALSE	DHX57	Q6P158	DHX57_S127_M1	0.584353	TRUE	Protein Up	Phospho Not Significant	Significant, Protein Only
-1.17288	TRUE	DHX8	Q14562	DHX8_S460_M1	0.404259	FALSE	Not Significant	Phospho Down	Significant, Phospho Only
-0.343791	FALSE	DHX8	Q14562	DHX8_S471_M1	0.404259	FALSE	Not Significant	Phospho Not Significant	Not Significant
-2.03957	TRUE	DIAPH1	O60610	DIAPH1_S22_M1	0.244766	FALSE	Not Significant	Phospho Down	Significant, Phospho Only
1.26781	FALSE	DIDO1	Q9BTC0	DIDO1_S1017_M1	0.258502	FALSE	Not Significant	Phospho Not Significant	Not Significant
-0.798723	FALSE	DIDO1	Q9BTC0	DIDO1_S1456_M1	0.258502	FALSE	Not Significant	Phospho Not Significant	Not Significant
-0.0693886	FALSE	DIDO1	Q9BTC0	DIDO1_S523_M1	0.258502	FALSE	Not Significant	Phospho Not Significant	Not Significant
-0.351898	FALSE	DIDO1	Q9BTC0	DIDO1_S805_M2	0.258502	FALSE	Not Significant	Phospho Not Significant	Not Significant
-0.351898	FALSE	DIDO1	Q9BTC0	DIDO1_S809_M2	0.258502	FALSE	Not Significant	Phospho Not Significant	Not Significant
-0.672507	FALSE	DIDO1	Q9BTC0	DIDO1_S898_M1	0.258502	FALSE	Not Significant	Phospho Not Significant	Not Significant
-0.457434	FALSE	DIDO1	Q9BTC0	DIDO1_T1733_M1	0.258502	FALSE	Not Significant	Phospho Not Significant	Not Significant
0.51304	FALSE	DIP2A	Q14689	DIP2A_S94_M1	1.15154	TRUE	Protein Up	Phospho Not Significant	Significant, Protein Only
-0.643069	FALSE	DIP2B	Q9P265	DIP2B_S100_M1	0.509289	FALSE	Not Significant	Phospho Not Significant	Not Significant
-1.59176	FALSE	DIS3L2	Q8IYB7	DIS3L2_S875_M1	-0.051331	FALSE	Not Significant	Phospho Not Significant	Not Significant
0.419247	FALSE	DIS3L2	Q8IYB7	DIS3L2_T182_M1	-0.051331	FALSE	Not Significant	Phospho Not Significant	Not Significant
-1.48292	FALSE	DIS3L2	Q8IYB7	DIS3L2_Y137_M1	-0.051331	FALSE	Not Significant	Phospho Not Significant	Not Significant
-3.10859	TRUE	DKC1	O60832	DKC1_S485_M1	0.510471	TRUE	Protein Up	Phospho Down	Significant, Opposite Directions
-1.7033	FALSE	DKC1	O60832	DKC1_S485_M2	0.510471	TRUE	Protein Up	Phospho Not Significant	Significant, Protein Only
-1.08593	TRUE	DKC1	O60832	DKC1_S494_M1	0.510471	TRUE	Protein Up	Phospho Down	Significant, Opposite Directions
-1.82934	FALSE	DKC1	O60832	DKC1_S494_M2	0.510471	TRUE	Protein Up	Phospho Not Significant	Significant, Protein Only
-0.0362101	FALSE	DKC1	O60832	DKC1_S513_M1	0.510471	TRUE	Protein Up	Phospho Not Significant	Significant, Protein Only
-0.712036	FALSE	DLG1	Q12959	DLG1_S158_M1	0.122003	FALSE	Not Significant	Phospho Not Significant	Not Significant
0.0798156	FALSE	DLG1	Q12959	DLG1_S448_M1	0.122003	FALSE	Not Significant	Phospho Not Significant	Not Significant
-0.749183	FALSE	DLG5	Q8TDM6	DLG5_S1668_M1	-0.461067	FALSE	Not Significant	Phospho Not Significant	Not Significant
-0.131925	FALSE	DLGAP4	Q9Y2H0	DLGAP4_S973_M1	-0.0959749	FALSE	Not Significant	Phospho Not Significant	Not Significant
-0.171989	FALSE	DLGAP5	Q15398	DLGAP5_S618_M1	-0.363565	FALSE	Not Significant	Phospho Not Significant	Not Significant
-1.93387	TRUE	DMAP1	Q9NPF5	DMAP1_T445_M1	0.0059433	FALSE	Not Significant	Phospho Down	Significant, Phospho Only
-0.686431	FALSE	DNAJA1	P31689	DNAJA1_S340_M1	-0.94073	TRUE	Protein Down	Phospho Not Significant	Significant, Protein Only
-1.32727	FALSE	DNAJB6	O75190	DNAJB6_S15_M1	-0.644649	FALSE	Not Significant	Phospho Not Significant	Not Significant
0.280375	FALSE	DNAJB6	O75190	DNAJB6_S277_M1	-0.644649	FALSE	Not Significant	Phospho Not Significant	Not Significant
0.462826	FALSE	DNAJB6	O75190	DNAJB6_S297_M1	-0.644649	FALSE	Not Significant	Phospho Not Significant	Not Significant
0.390683	FALSE	DNAJC17	Q9NVM6	DNAJC17_S112_M1	-0.141813	FALSE	Not Significant	Phospho Not Significant	Not Significant
-0.416179	FALSE	DNAJC17	Q9NVM6	DNAJC17_S118_M1	-0.141813	FALSE	Not Significant	Phospho Not Significant	Not Significant
-2.31854	FALSE	DNAJC2	Q99543	DNAJC2_S47_M1	-0.303414	TRUE	Protein Down	Phospho Not Significant	Significant, Protein Only
2.12651	FALSE	DNAJC21	Q5F1R6	DNAJC21_S357_M1	0.591292	TRUE	Protein Up	Phospho Not Significant	Significant, Protein Only
-1.28428	FALSE	DNAJC21	Q5F1R6	DNAJC21_S370_M1	0.591292	TRUE	Protein Up	Phospho Not Significant	Significant, Protein Only
-2.64717	TRUE	DNAJC7	Q99615	DNAJC7_S414_M2	0.613044	TRUE	Protein Up	Phospho Down	Significant, Opposite Directions
-2.64717	TRUE	DNAJC7	Q99615	DNAJC7_S417_M2	0.613044	TRUE	Protein Up	Phospho Down	Significant, Opposite Directions
-1.15418	FALSE	DNAJC9	Q8WXX5	DNAJC9_S109_M1	-0.711389	FALSE	Not Significant	Phospho Not Significant	Not Significant
-0.0611908	FALSE	DNMT3A	Q9Y6K1	DNMT3A_S105_M1	0.0406013	FALSE	Not Significant	Phospho Not Significant	Not Significant
1.49161	FALSE	DNTTIP2	Q5QJE6	DNTTIP2_S117_M1	0.288096	FALSE	Not Significant	Phospho Not Significant	Not Significant
0.94104	FALSE	DNTTIP2	Q5QJE6	DNTTIP2_S120_M1	0.288096	FALSE	Not Significant	Phospho Not Significant	Not Significant
-0.0891979	FALSE	DNTTIP2	Q5QJE6	DNTTIP2_S141_M1	0.288096	FALSE	Not Significant	Phospho Not Significant	Not Significant
0.174657	FALSE	DNTTIP2	Q5QJE6	DNTTIP2_S336_M1	0.288096	FALSE	Not Significant	Phospho Not Significant	Not Significant
-0.186272	FALSE	DNTTIP2	Q5QJE6	DNTTIP2_T232_M1	0.288096	FALSE	Not Significant	Phospho Not Significant	Not Significant
-1.90722	FALSE	DOCK11	Q5JSL3	DOCK11_T1352_M1	-0.0144596	FALSE	Not Significant	Phospho Not Significant	Not Significant
2.40509	FALSE	DOCK4	Q8N1I0	DOCK4_S1750_M1	0	FALSE	Not Significant	Phospho Not Significant	Not Significant
-1.5569	FALSE	DOCK7	Q96N67	DOCK7_S1383_M1	-0.230543	FALSE	Not Significant	Phospho Not Significant	Not Significant
-1.28092	FALSE	DOCK7	Q96N67	DOCK7_S180_M1	-0.230543	FALSE	Not Significant	Phospho Not Significant	Not Significant
1.14655	FALSE	DOCK7	Q96N67	DOCK7_S182_M1	-0.230543	FALSE	Not Significant	Phospho Not Significant	Not Significant
-2.48068	FALSE	DOCK7	Q96N67	DOCK7_S30_M1	-0.230543	FALSE	Not Significant	Phospho Not Significant	Not Significant
0.558499	FALSE	DOCK7	Q96N67	DOCK7_S446_M1	-0.230543	FALSE	Not Significant	Phospho Not Significant	Not Significant
-2.21358	FALSE	DOCK7	Q96N67	DOCK7_S888_M1	-0.230543	FALSE	Not Significant	Phospho Not Significant	Not Significant
0.590984	TRUE	DOCK7	Q96N67	DOCK7_S900_M1	-0.230543	FALSE	Not Significant	Phospho Up	Significant, Phospho Only
-0.451239	TRUE	DOCK7	Q96N67	DOCK7_S929_M1	-0.230543	FALSE	Not Significant	Phospho Down	Significant, Phospho Only
-2.01676	TRUE	DOCK7	Q96N67	DOCK7_T1385_M1	-0.230543	FALSE	Not Significant	Phospho Down	Significant, Phospho Only
-1.02551	FALSE	DOCK7	Q96N67	DOCK7_T2124_M1	-0.230543	FALSE	Not Significant	Phospho Not Significant	Not Significant
0.566717	FALSE	DOCK7	Q96N67	DOCK7_T466_M1	-0.230543	FALSE	Not Significant	Phospho Not Significant	Not Significant
-1.26912	FALSE	DOCK7	Q96N67	DOCK7_T907_M1	-0.230543	FALSE	Not Significant	Phospho Not Significant	Not Significant
-1.02884	TRUE	DOCK9	Q9BZ29	DOCK9_S445_M1	0.161214	FALSE	Not Significant	Phospho Down	Significant, Phospho Only
-3.93876	TRUE	DOCK9	Q9BZ29	DOCK9_S927_M1	0.161214	FALSE	Not Significant	Phospho Down	Significant, Phospho Only
-0.0412652	FALSE	DONSON	Q9NYP3	DONSON_S34_M1	0.263539	FALSE	Not Significant	Phospho Not Significant	Not Significant
-0.874844	TRUE	DOT1L	Q8TEK3	DOT1L_S374_M1	0.415529	FALSE	Not Significant	Phospho Down	Significant, Phospho Only
-0.344108	FALSE	DPF2	Q92785	DPF2_S142_M1	-0.0488329	FALSE	Not Significant	Phospho Not Significant	Not Significant
-0.0701852	FALSE	DPM1	O60762	DPM1_S9_M1	-0.129617	FALSE	Not Significant	Phospho Not Significant	Not Significant
-0.664552	FALSE	DPYSL2	Q16555	DPYSL2_S522_M1	-0.575395	TRUE	Protein Down	Phospho Not Significant	Significant, Protein Only
-0.24215	FALSE	DPYSL2	Q16555	DPYSL2_S522_M2	-0.575395	TRUE	Protein Down	Phospho Not Significant	Significant, Protein Only
-1.4087	FALSE	DPYSL2	Q16555	DPYSL2_T509_M1	-0.575395	TRUE	Protein Down	Phospho Not Significant	Significant, Protein Only
-0.0709713	FALSE	DPYSL2	Q16555	DPYSL2_T514_M2	-0.575395	TRUE	Protein Down	Phospho Not Significant	Significant, Protein Only
-1.54016	FALSE	DPYSL2	Q16555	DPYSL2_T521_M1	-0.575395	TRUE	Protein Down	Phospho Not Significant	Significant, Protein Only
2.57825	FALSE	DPYSL3	Q14195	DPYSL3_S522_M1	-0.0679259	FALSE	Not Significant	Phospho Not Significant	Not Significant
2.5611	FALSE	DPYSL5	Q9BPU6	DPYSL5_S560_M1	0.383941	TRUE	Protein Up	Phospho Not Significant	Significant, Protein Only
-2.31197	TRUE	DROSHA	Q9NRR4	DROSHA_S355_M1	0.434528	FALSE	Not Significant	Phospho Down	Significant, Phospho Only
-0.408896	FALSE	DSG2	Q14126	DSG2_S782_M1	0.709384	TRUE	Protein Up	Phospho Not Significant	Significant, Protein Only
-0.556017	FALSE	DSG2	Q14126	DSG2_Y783_M1	0.709384	TRUE	Protein Up	Phospho Not Significant	Significant, Protein Only
0.086153	FALSE	DSN1	Q9H410	DSN1_S30_M1	-0.123719	FALSE	Not Significant	Phospho Not Significant	Not Significant
-0.614522	TRUE	DSN1	Q9H410	DSN1_S81_M1	-0.123719	FALSE	Not Significant	Phospho Down	Significant, Phospho Only
4.47768	TRUE	DSP	P15924	DSP_S22_M1	3.32914	TRUE	Protein Up	Phospho Up	Protein and Phospho Significantly Up
2.19052	TRUE	DSP	P15924	DSP_S2608_M1	3.32914	TRUE	Protein Up	Phospho Up	Protein and Phospho Significantly Up
3.21337	TRUE	DSP	P15924	DSP_S2820_M1	3.32914	TRUE	Protein Up	Phospho Up	Protein and Phospho Significantly Up
-0.0359766	FALSE	DST	Q03001	DST_S3968_M1	0.334424	TRUE	Protein Up	Phospho Not Significant	Significant, Protein Only
-2.5407	FALSE	DST	Q03001	DST_S7424_M1	0.334424	TRUE	Protein Up	Phospho Not Significant	Significant, Protein Only
2.49774	FALSE	DST	Q03001	DST_S7425_M1	0.334424	TRUE	Protein Up	Phospho Not Significant	Significant, Protein Only
1.06301	FALSE	DST	Q03001	DST_S7510_M1	0.334424	TRUE	Protein Up	Phospho Not Significant	Significant, Protein Only
0.936537	FALSE	DSTN	P60981	DSTN_S3_M1	0.149198	FALSE	Not Significant	Phospho Not Significant	Not Significant
1.82457	FALSE	DTD1	Q8TEA8	DTD1_S197_M1	0.447991	FALSE	Not Significant	Phospho Not Significant	Not Significant
0.794209	FALSE	DTL	Q9NZJ0	DTL_S526_M1	0.310234	FALSE	Not Significant	Phospho Not Significant	Not Significant
-0.268852	FALSE	DTX3L	Q8TDB6	DTX3L_S532_M1	0.444192	TRUE	Protein Up	Phospho Not Significant	Significant, Protein Only
-1.992	FALSE	DTX3L	Q8TDB6	DTX3L_S539_M1	0.444192	TRUE	Protein Up	Phospho Not Significant	Significant, Protein Only
0.0507021	FALSE	DTX3L	Q8TDB6	DTX3L_S9_M1	0.444192	TRUE	Protein Up	Phospho Not Significant	Significant, Protein Only
-0.298786	FALSE	DUSP16	Q9BY84	DUSP16_S501_M1	0.12085	FALSE	Not Significant	Phospho Not Significant	Not Significant
0.255418	FALSE	DUT	P33316	DUT_T239_M1	-0.384858	FALSE	Not Significant	Phospho Not Significant	Not Significant
-0.83309	TRUE	DYNC1H1	Q14204	DYNC1H1_S4368_M1	-0.0770826	FALSE	Not Significant	Phospho Down	Significant, Phospho Only
-0.787417	FALSE	DYNC1I2	Q13409	DYNC1I2_S101_M1	-0.163218	FALSE	Not Significant	Phospho Not Significant	Not Significant
-0.721795	TRUE	DYNC1I2	Q13409	DYNC1I2_T95_M1	-0.163218	FALSE	Not Significant	Phospho Down	Significant, Phospho Only
-0.947918	FALSE	DYNC1LI1	Q9Y6G9	DYNC1LI1_S207_M1	0.159607	FALSE	Not Significant	Phospho Not Significant	Not Significant
1.08678	FALSE	DYNC1LI2	O43237	DYNC1LI2_S194_M1	0.220443	FALSE	Not Significant	Phospho Not Significant	Not Significant
-0.961327	TRUE	DYRK1A	Q13627	DYRK1A_Y321_M1	0.045269	FALSE	Not Significant	Phospho Down	Significant, Phospho Only
0.100835	FALSE	E2F4	Q16254	E2F4_T14_M1	0.487358	FALSE	Not Significant	Phospho Not Significant	Not Significant
-0.97859	FALSE	EAF1	Q96JC9	EAF1_S165_M1	0.465152	FALSE	Not Significant	Phospho Not Significant	Not Significant
0.69455	FALSE	ECT2	Q9H8V3	ECT2_S842_M1	-0.154793	FALSE	Not Significant	Phospho Not Significant	Not Significant
0.282681	TRUE	EDC3	Q96F86	EDC3_S131_M1	0.494436	TRUE	Protein Up	Phospho Up	Protein and Phospho Significantly Up
-0.786354	FALSE	EDC4	Q6P2E9	EDC4_S565_M1	0.0241919	FALSE	Not Significant	Phospho Not Significant	Not Significant
0.227108	FALSE	EDC4	Q6P2E9	EDC4_S708_M1	0.0241919	FALSE	Not Significant	Phospho Not Significant	Not Significant
1.55792	FALSE	EDC4	Q6P2E9	EDC4_S723_M1	0.0241919	FALSE	Not Significant	Phospho Not Significant	Not Significant
1.97082	FALSE	EDC4	Q6P2E9	EDC4_S729_M1	0.0241919	FALSE	Not Significant	Phospho Not Significant	Not Significant
-4.09963	TRUE	EDC4	Q6P2E9	EDC4_S879_M1	0.0241919	FALSE	Not Significant	Phospho Down	Significant, Phospho Only
-1.12571	FALSE	EDC4	Q6P2E9	EDC4_T537_M1	0.0241919	FALSE	Not Significant	Phospho Not Significant	Not Significant
1.62331	TRUE	EDF1	O60869	EDF1_S4_M1	0.473806	FALSE	Not Significant	Phospho Up	Significant, Phospho Only
0.295507	FALSE	EEF1B2	P24534	EEF1B2_S106_M1	-0.0975895	FALSE	Not Significant	Phospho Not Significant	Not Significant
-5.00302	TRUE	EEF1D	P29692	EEF1D_S118_M1	0	FALSE	Not Significant	Phospho Down	Significant, Phospho Only
3.41216	FALSE	EEF1D	P29692	EEF1D_S119_M1	0	FALSE	Not Significant	Phospho Not Significant	Not Significant
-0.816092	FALSE	EEF1D	P29692	EEF1D_S133_M1	0	FALSE	Not Significant	Phospho Not Significant	Not Significant
-0.782048	FALSE	EEF1D	P29692	EEF1D_S162_M1	0	FALSE	Not Significant	Phospho Not Significant	Not Significant
-2.28043	FALSE	EEF1D	P29692	EEF1D_T125_M1	0	FALSE	Not Significant	Phospho Not Significant	Not Significant
0.496499	FALSE	EEF1G	P26641	EEF1G_S33_M1	-0.412626	FALSE	Not Significant	Phospho Not Significant	Not Significant
-1.03257	FALSE	EEF1G	P26641	EEF1G_S72_M1	-0.412626	FALSE	Not Significant	Phospho Not Significant	Not Significant
-1.56649	FALSE	EEF1G	P26641	EEF1G_T43_M1	-0.412626	FALSE	Not Significant	Phospho Not Significant	Not Significant
2.49246	FALSE	EEF2	P13639	EEF2_S48_M1	0.0921001	FALSE	Not Significant	Phospho Not Significant	Not Significant
-1.34213	FALSE	EEF2	P13639	EEF2_T57_M1	0.0921001	FALSE	Not Significant	Phospho Not Significant	Not Significant
0.224259	FALSE	EEF2K	O00418	EEF2K_S18_M1	0.138237	FALSE	Not Significant	Phospho Not Significant	Not Significant
-1.42557	TRUE	EEF2K	O00418	EEF2K_T348_M1	0.138237	FALSE	Not Significant	Phospho Down	Significant, Phospho Only
-0.426199	FALSE	EFCAB7	A8K855	EFCAB7_S200_M1	0.440329	FALSE	Not Significant	Phospho Not Significant	Not Significant
-0.00938439	FALSE	EFCAB7	A8K855	EFCAB7_S212_M1	0.440329	FALSE	Not Significant	Phospho Not Significant	Not Significant
-0.470853	FALSE	EFCAB7	A8K855	EFCAB7_S4_M1	0.440329	FALSE	Not Significant	Phospho Not Significant	Not Significant
-0.0257299	FALSE	EFHD2	Q96C19	EFHD2_S11_M1	-0.11646	FALSE	Not Significant	Phospho Not Significant	Not Significant
-0.288325	FALSE	EFHD2	Q96C19	EFHD2_S74_M1	-0.11646	FALSE	Not Significant	Phospho Not Significant	Not Significant
-1.07302	FALSE	EFHD2	Q96C19	EFHD2_S76_M1	-0.11646	FALSE	Not Significant	Phospho Not Significant	Not Significant
-2.75578	TRUE	EFTUD2	Q15029	EFTUD2_S440_M1	-0.0919161	FALSE	Not Significant	Phospho Down	Significant, Phospho Only
-1.01759	FALSE	EGFR	P00533	EGFR_S1166_M1	-0.103799	FALSE	Not Significant	Phospho Not Significant	Not Significant
-3.49413	TRUE	EHBP1	Q8NDI1	EHBP1_S1058_M1	-0.400588	TRUE	Protein Down	Phospho Down	Protein and Phospho Significantly Down
-0.496422	FALSE	EHBP1	Q8NDI1	EHBP1_S751_M1	-0.400588	TRUE	Protein Down	Phospho Not Significant	Significant, Protein Only
-0.370237	FALSE	EHBP1	Q8NDI1	EHBP1_T1053_M1	-0.400588	TRUE	Protein Down	Phospho Not Significant	Significant, Protein Only
-0.73189	FALSE	EHD1	Q9H4M9	EHD1_S456_M1	-0.192087	FALSE	Not Significant	Phospho Not Significant	Not Significant
-0.431678	FALSE	EHD4	Q9H223	EHD4_S459_M1	0.543885	TRUE	Protein Up	Phospho Not Significant	Significant, Protein Only
-4.48424	TRUE	EHMT2	Q96KQ7	EHMT2_S140_M1	0.551935	TRUE	Protein Up	Phospho Down	Significant, Opposite Directions
-1.28628	FALSE	EIF2A	Q9BY44	EIF2A_S506_M1	-0.756467	TRUE	Protein Down	Phospho Not Significant	Significant, Protein Only
-0.269985	FALSE	EIF2AK2	P19525	EIF2AK2_S83_M1	0.020009	FALSE	Not Significant	Phospho Not Significant	Not Significant
1.53151	FALSE	EIF2AK2	P19525	EIF2AK2_T88_M1	0.020009	FALSE	Not Significant	Phospho Not Significant	Not Significant
0.165738	FALSE	EIF2AK4	Q9P2K8	EIF2AK4_T667_M1	0.516556	TRUE	Protein Up	Phospho Not Significant	Significant, Protein Only
-1.67452	FALSE	EIF2B5	Q13144	EIF2B5_S544_M1	1.79176	FALSE	Not Significant	Phospho Not Significant	Not Significant
-1.70647	FALSE	EIF2S2	P20042	EIF2S2_S105_M1	0.111123	FALSE	Not Significant	Phospho Not Significant	Not Significant
-1.67853	FALSE	EIF2S2	P20042	EIF2S2_S105_M2	0.111123	FALSE	Not Significant	Phospho Not Significant	Not Significant
0.311955	FALSE	EIF2S2	P20042	EIF2S2_S2_M1	0.111123	FALSE	Not Significant	Phospho Not Significant	Not Significant
-0.945289	FALSE	EIF2S2	P20042	EIF2S2_T111_M1	0.111123	FALSE	Not Significant	Phospho Not Significant	Not Significant
-2.11029	FALSE	EIF2S2	P20042	EIF2S2_T111_M2	0.111123	FALSE	Not Significant	Phospho Not Significant	Not Significant
0.0627394	FALSE	EIF3B	P55884	EIF3B_S119_M1	-0.331483	FALSE	Not Significant	Phospho Not Significant	Not Significant
-2.0905	TRUE	EIF3CL;EIF3C	B5ME19	EIF3CL_S166_M1	0.0434184	FALSE	Not Significant	Phospho Down	Significant, Phospho Only
-2.0905	TRUE	EIF3CL;EIF3C	Q99613	EIF3CL_S166_M1	0.0434184	FALSE	Not Significant	Phospho Down	Significant, Phospho Only
-0.415029	FALSE	EIF3CL;EIF3C	B5ME19	EIF3CL_S39_M1	0.0434184	FALSE	Not Significant	Phospho Not Significant	Not Significant
-0.415029	FALSE	EIF3CL;EIF3C	Q99613	EIF3CL_S39_M1	0.0434184	FALSE	Not Significant	Phospho Not Significant	Not Significant
0.249649	FALSE	EIF3CL;EIF3C	B5ME19	EIF3CL_S910_M1	0.0434184	FALSE	Not Significant	Phospho Not Significant	Not Significant
0.249649	FALSE	EIF3CL;EIF3C	Q99613	EIF3CL_S910_M1	0.0434184	FALSE	Not Significant	Phospho Not Significant	Not Significant
-0.55353	FALSE	EIF3G	O75821	EIF3G_S42_M1	0.159007	FALSE	Not Significant	Phospho Not Significant	Not Significant
0.0974708	FALSE	EIF3G	O75821	EIF3G_T38_M1	0.159007	FALSE	Not Significant	Phospho Not Significant	Not Significant
-1.11627	TRUE	EIF3H	O15372	EIF3H_S183_M1	-0.394424	TRUE	Protein Down	Phospho Down	Protein and Phospho Significantly Down
1.19455	FALSE	EIF3J	O75822	EIF3J_S11_M1	0.242143	FALSE	Not Significant	Phospho Not Significant	Not Significant
2.96665	FALSE	EIF3J	O75822	EIF3J_S13_M1	0.242143	FALSE	Not Significant	Phospho Not Significant	Not Significant
-0.797159	FALSE	EIF3J	O75822	EIF3J_T109_M1	0.242143	FALSE	Not Significant	Phospho Not Significant	Not Significant
-0.466609	FALSE	EIF4A3	P38919	EIF4A3_S12_M1	-0.0578885	FALSE	Not Significant	Phospho Not Significant	Not Significant
3.02072	TRUE	EIF4B	P23588	EIF4B_S359_M1	0.356735	FALSE	Not Significant	Phospho Up	Significant, Phospho Only
0.248294	FALSE	EIF4B	P23588	EIF4B_S406_M1	0.356735	FALSE	Not Significant	Phospho Not Significant	Not Significant
0.252517	FALSE	EIF4B	P23588	EIF4B_S406_M3	0.356735	FALSE	Not Significant	Phospho Not Significant	Not Significant
0.252517	FALSE	EIF4B	P23588	EIF4B_S409_M3	0.356735	FALSE	Not Significant	Phospho Not Significant	Not Significant
1.92198	FALSE	EIF4B	P23588	EIF4B_S422_M1	0.356735	FALSE	Not Significant	Phospho Not Significant	Not Significant
-0.467718	FALSE	EIF4B	P23588	EIF4B_S422_M2	0.356735	FALSE	Not Significant	Phospho Not Significant	Not Significant
-0.103956	FALSE	EIF4B	P23588	EIF4B_S424_M2	0.356735	FALSE	Not Significant	Phospho Not Significant	Not Significant
1.01642	FALSE	EIF4B	P23588	EIF4B_S425_M2	0.356735	FALSE	Not Significant	Phospho Not Significant	Not Significant
-3.72526	TRUE	EIF4B	P23588	EIF4B_S459_M1	0.356735	FALSE	Not Significant	Phospho Down	Significant, Phospho Only
0.845896	FALSE	EIF4B	P23588	EIF4B_S462_M1	0.356735	FALSE	Not Significant	Phospho Not Significant	Not Significant
3.03414	FALSE	EIF4B	P23588	EIF4B_S498_M1	0.356735	FALSE	Not Significant	Phospho Not Significant	Not Significant
-1.29059	FALSE	EIF4B	P23588	EIF4B_S498_M2	0.356735	FALSE	Not Significant	Phospho Not Significant	Not Significant
-0.488884	FALSE	EIF4B	P23588	EIF4B_S504_M1	0.356735	FALSE	Not Significant	Phospho Not Significant	Not Significant
-1.50496	FALSE	EIF4B	P23588	EIF4B_S504_M2	0.356735	FALSE	Not Significant	Phospho Not Significant	Not Significant
0.252517	FALSE	EIF4B	P23588	EIF4B_T412_M3	0.356735	FALSE	Not Significant	Phospho Not Significant	Not Significant
-1.40992	FALSE	EIF4B	P23588	EIF4B_T500_M1	0.356735	FALSE	Not Significant	Phospho Not Significant	Not Significant
1.80882	FALSE	EIF4B	P23588	EIF4B_T500_M2	0.356735	FALSE	Not Significant	Phospho Not Significant	Not Significant
1.42051	TRUE	EIF4E	P06730	EIF4E_S209_M1	0.0957317	FALSE	Not Significant	Phospho Up	Significant, Phospho Only
0.620252	FALSE	EIF4EBP1	Q13541	EIF4EBP1_T10_M1	-0.130305	FALSE	Not Significant	Phospho Not Significant	Not Significant
-0.378662	FALSE	EIF4EBP1	Q13541	EIF4EBP1_T70_M1	-0.130305	FALSE	Not Significant	Phospho Not Significant	Not Significant
0.64979	FALSE	EIF4ENIF1	Q9NRA8	EIF4ENIF1_S564_M1	0.338982	TRUE	Protein Up	Phospho Not Significant	Significant, Protein Only
1.58607	FALSE	EIF4ENIF1	Q9NRA8	EIF4ENIF1_S746_M1	0.338982	TRUE	Protein Up	Phospho Not Significant	Significant, Protein Only
0.287388	FALSE	EIF4ENIF1	Q9NRA8	EIF4ENIF1_S951_M1	0.338982	TRUE	Protein Up	Phospho Not Significant	Significant, Protein Only
-2.49097	FALSE	EIF5B	O60841	EIF5B_S107_M2	0.0961819	FALSE	Not Significant	Phospho Not Significant	Not Significant
-1.21449	FALSE	EIF5B	O60841	EIF5B_S113_M1	0.0961819	FALSE	Not Significant	Phospho Not Significant	Not Significant
-1.66123	FALSE	EIF5B	O60841	EIF5B_S113_M2	0.0961819	FALSE	Not Significant	Phospho Not Significant	Not Significant
-0.290523	FALSE	EIF5B	O60841	EIF5B_S1168_M1	0.0961819	FALSE	Not Significant	Phospho Not Significant	Not Significant
-1.42624	TRUE	EIF5B	O60841	EIF5B_S164_M1	0.0961819	FALSE	Not Significant	Phospho Down	Significant, Phospho Only
-1.36815	TRUE	EIF5B	O60841	EIF5B_S214_M1	0.0961819	FALSE	Not Significant	Phospho Down	Significant, Phospho Only
2.30419	FALSE	EIF6	P56537	EIF6_T245_M1	-0.42562	FALSE	Not Significant	Phospho Not Significant	Not Significant
-1.10563	FALSE	ELAVL1	Q15717	ELAVL1_S202_M1	-0.0429769	FALSE	Not Significant	Phospho Not Significant	Not Significant
1.86683	FALSE	ELL	P55199	ELL_S437_M1	0.73353	TRUE	Protein Up	Phospho Not Significant	Significant, Protein Only
0.739388	FALSE	ELL	P55199	ELL_T180_M1	0.73353	TRUE	Protein Up	Phospho Not Significant	Significant, Protein Only
-1.11469	TRUE	ELMSAN1	Q6PJG2	ELMSAN1_S461_M1	-0.260382	FALSE	Not Significant	Phospho Down	Significant, Phospho Only
-2.02998	FALSE	ELMSAN1	Q6PJG2	ELMSAN1_S636_M1	-0.260382	FALSE	Not Significant	Phospho Not Significant	Not Significant
-1.27875	FALSE	ELMSAN1	Q6PJG2	ELMSAN1_S996_M1	-0.260382	FALSE	Not Significant	Phospho Not Significant	Not Significant
1.90632	FALSE	ELMSAN1	Q6PJG2	ELMSAN1_Y630_M1	-0.260382	FALSE	Not Significant	Phospho Not Significant	Not Significant
-2.82995	FALSE	EMD	P50402	EMD_S171_M1	-0.119316	FALSE	Not Significant	Phospho Not Significant	Not Significant
-0.726068	FALSE	EMD	P50402	EMD_S8_M1	-0.119316	FALSE	Not Significant	Phospho Not Significant	Not Significant
0.0804136	FALSE	EMD	P50402	EMD_Y4_M1	-0.119316	FALSE	Not Significant	Phospho Not Significant	Not Significant
-1.23906	TRUE	EML3	Q32P44	EML3_S176_M1	-0.554134	FALSE	Not Significant	Phospho Down	Significant, Phospho Only
1.49142	FALSE	EML4	Q9HC35	EML4_S146_M1	0.119318	FALSE	Not Significant	Phospho Not Significant	Not Significant
-0.850293	FALSE	EML4	Q9HC35	EML4_S151_M1	0.119318	FALSE	Not Significant	Phospho Not Significant	Not Significant
0.103805	FALSE	EMSY	Q7Z589	EMSY_S176_M1	0.432922	TRUE	Protein Up	Phospho Not Significant	Significant, Protein Only
0.586869	FALSE	EMSY	Q7Z589	EMSY_T232_M1	0.432922	TRUE	Protein Up	Phospho Not Significant	Significant, Protein Only
1.46279	FALSE	ENO1	P06733	ENO1_S2_M1	0.320838	FALSE	Not Significant	Phospho Not Significant	Not Significant
0.402561	FALSE	ENO1	P06733	ENO1_S263_M1	0.320838	FALSE	Not Significant	Phospho Not Significant	Not Significant
1.2462	TRUE	ENO1	P06733	ENO1_S419_M1	0.320838	FALSE	Not Significant	Phospho Up	Significant, Phospho Only
-0.683723	FALSE	ENO1	P06733	ENO1_S79_M1	0.320838	FALSE	Not Significant	Phospho Not Significant	Not Significant
3.01993	FALSE	ENSA	O43768	ENSA_S108_M1	0.044435	FALSE	Not Significant	Phospho Not Significant	Not Significant
-0.34031	FALSE	ENSA	O43768	ENSA_S2_M1	0.044435	FALSE	Not Significant	Phospho Not Significant	Not Significant
-0.321159	FALSE	EPB41	P11171	EPB41_T565_M1	0.0360556	FALSE	Not Significant	Phospho Not Significant	Not Significant
-1.04759	FALSE	EPB41L1	Q9H4G0	EPB41L1_S396_M1	0.793049	TRUE	Protein Up	Phospho Not Significant	Significant, Protein Only
-0.808012	FALSE	EPB41L1	Q9H4G0	EPB41L1_S510_M1	0.793049	TRUE	Protein Up	Phospho Not Significant	Significant, Protein Only
-1.30384	FALSE	EPB41L2	O43491	EPB41L2_S39_M1	-0.314698	TRUE	Protein Down	Phospho Not Significant	Significant, Protein Only
-0.539268	FALSE	EPB41L2	O43491	EPB41L2_S548_M1	-0.314698	TRUE	Protein Down	Phospho Not Significant	Significant, Protein Only
-3.49433	FALSE	EPB41L2	O43491	EPB41L2_S58_M1	-0.314698	TRUE	Protein Down	Phospho Not Significant	Significant, Protein Only
-1.67019	FALSE	EPB41L2	O43491	EPB41L2_S598_M1	-0.314698	TRUE	Protein Down	Phospho Not Significant	Significant, Protein Only
-1.46027	FALSE	EPB41L2	O43491	EPB41L2_S614_M1	-0.314698	TRUE	Protein Down	Phospho Not Significant	Significant, Protein Only
-0.341468	FALSE	EPB41L2	O43491	EPB41L2_S676_M1	-0.314698	TRUE	Protein Down	Phospho Not Significant	Significant, Protein Only
1.97682	TRUE	EPB41L2	O43491	EPB41L2_S676_M2	-0.314698	TRUE	Protein Down	Phospho Up	Significant, Opposite Directions
-3.46149	FALSE	EPB41L2	O43491	EPB41L2_S683_M1	-0.314698	TRUE	Protein Down	Phospho Not Significant	Significant, Protein Only
-1.29239	TRUE	EPB41L2	O43491	EPB41L2_S87_M1	-0.314698	TRUE	Protein Down	Phospho Down	Protein and Phospho Significantly Down
1.99697	TRUE	EPB41L2	O43491	EPB41L2_T673_M2	-0.314698	TRUE	Protein Down	Phospho Up	Significant, Opposite Directions
-1.49885	FALSE	EPB41L2	O43491	EPB41L2_T89_M1	-0.314698	TRUE	Protein Down	Phospho Not Significant	Significant, Protein Only
-0.3153	FALSE	EPB41L5	Q9HCM4	EPB41L5_S517_M1	0.091928	FALSE	Not Significant	Phospho Not Significant	Not Significant
4.24117	TRUE	EPHB4	P54760	EPHB4_T976_M1	0.973746	TRUE	Protein Up	Phospho Up	Protein and Phospho Significantly Up
2.22007	FALSE	EPRS	P07814	EPRS_S885_M1	0.324359	TRUE	Protein Up	Phospho Not Significant	Significant, Protein Only
-0.301975	FALSE	EPS15	P42566	EPS15_S324_M1	-0.0566759	FALSE	Not Significant	Phospho Not Significant	Not Significant
-0.589698	FALSE	EPS15L1	Q9UBC2	EPS15L1_S229_M1	0.223916	FALSE	Not Significant	Phospho Not Significant	Not Significant
-0.715295	FALSE	EPS15L1	Q9UBC2	EPS15L1_S255_M1	0.223916	FALSE	Not Significant	Phospho Not Significant	Not Significant
-1.1842	TRUE	EPS15L1	Q9UBC2	EPS15L1_S49_M1	0.223916	FALSE	Not Significant	Phospho Down	Significant, Phospho Only
-1.66497	FALSE	EPS15L1	Q9UBC2	EPS15L1_T113_M1	0.223916	FALSE	Not Significant	Phospho Not Significant	Not Significant
0.128389	FALSE	EPS8	Q12929	EPS8_Y491_M1	0.193927	FALSE	Not Significant	Phospho Not Significant	Not Significant
-0.57986	FALSE	ERBB2	P04626	ERBB2_T1166_M1	0.693506	FALSE	Not Significant	Phospho Not Significant	Not Significant
0.266222	FALSE	ERBIN	Q96RT1	ERBIN_S866_M1	0.0279527	FALSE	Not Significant	Phospho Not Significant	Not Significant
-3.34902	TRUE	ERC1	Q8IUD2	ERC1_S191_M1	-0.459626	TRUE	Protein Down	Phospho Down	Protein and Phospho Significantly Down
-0.876709	TRUE	ERCC6L	Q2NKX8	ERCC6L_S1028_M1	0.165958	FALSE	Not Significant	Phospho Down	Significant, Phospho Only
0.295283	FALSE	ERCC6L	Q2NKX8	ERCC6L_S1069_M1	0.165958	FALSE	Not Significant	Phospho Not Significant	Not Significant
-3.35406	TRUE	ERCC6L	Q2NKX8	ERCC6L_S1077_M1	0.165958	FALSE	Not Significant	Phospho Down	Significant, Phospho Only
-0.554783	FALSE	ERCC6L	Q2NKX8	ERCC6L_S14_M1	0.165958	FALSE	Not Significant	Phospho Not Significant	Not Significant
0.620406	TRUE	ERCC6L	Q2NKX8	ERCC6L_S820_M1	0.165958	FALSE	Not Significant	Phospho Up	Significant, Phospho Only
-0.495507	FALSE	ERF	P50548	ERF_S185_M1	0.00877094	FALSE	Not Significant	Phospho Not Significant	Not Significant
-0.519295	FALSE	ERF	P50548	ERF_S20_M1	0.00877094	FALSE	Not Significant	Phospho Not Significant	Not Significant
-0.425972	FALSE	ERF	P50548	ERF_S327_M1	0.00877094	FALSE	Not Significant	Phospho Not Significant	Not Significant
1.43349	TRUE	ERRFI1	Q9UJM3	ERRFI1_S251_M1	1.44057	TRUE	Protein Up	Phospho Up	Protein and Phospho Significantly Up
1.16063	TRUE	ERRFI1	Q9UJM3	ERRFI1_S461_M1	1.44057	TRUE	Protein Up	Phospho Up	Protein and Phospho Significantly Up
-1.54149	FALSE	ESCO2	Q56NI9	ESCO2_S244_M1	0.598354	TRUE	Protein Up	Phospho Not Significant	Significant, Protein Only
-0.149572	FALSE	ESCO2	Q56NI9	ESCO2_S75_M1	0.598354	TRUE	Protein Up	Phospho Not Significant	Significant, Protein Only
0.414008	FALSE	ESCO2	Q56NI9	ESCO2_T248_M1	0.598354	TRUE	Protein Up	Phospho Not Significant	Significant, Protein Only
0.677899	FALSE	ESF1	Q9H501	ESF1_S657_M2	0.462764	TRUE	Protein Up	Phospho Not Significant	Significant, Protein Only
0.0131524	FALSE	ESF1	Q9H501	ESF1_S663_M2	0.462764	TRUE	Protein Up	Phospho Not Significant	Significant, Protein Only
1.26	FALSE	ESYT1	Q9BSJ8	ESYT1_Y822_M1	0.0760398	FALSE	Not Significant	Phospho Not Significant	Not Significant
-0.940256	FALSE	ESYT2	A0FGR8	ESYT2_S691_M1	0.471148	TRUE	Protein Up	Phospho Not Significant	Significant, Protein Only
-3.1191	TRUE	ESYT2	A0FGR8	ESYT2_S691_M2	0.471148	TRUE	Protein Up	Phospho Down	Significant, Opposite Directions
-0.960786	FALSE	ESYT2	A0FGR8	ESYT2_S693_M1	0.471148	TRUE	Protein Up	Phospho Not Significant	Significant, Protein Only
-2.63194	FALSE	ESYT2	A0FGR8	ESYT2_S693_M2	0.471148	TRUE	Protein Up	Phospho Not Significant	Significant, Protein Only
-1.69503	FALSE	ESYT2	A0FGR8	ESYT2_S699_M1	0.471148	TRUE	Protein Up	Phospho Not Significant	Significant, Protein Only
0.507552	FALSE	ESYT2	A0FGR8	ESYT2_S758_M2	0.471148	TRUE	Protein Up	Phospho Not Significant	Significant, Protein Only
1.31278	FALSE	ESYT2	A0FGR8	ESYT2_S761_M1	0.471148	TRUE	Protein Up	Phospho Not Significant	Significant, Protein Only
0.903587	FALSE	ESYT2	A0FGR8	ESYT2_S761_M2	0.471148	TRUE	Protein Up	Phospho Not Significant	Significant, Protein Only
0.710793	FALSE	ETHE1	O95571	ETHE1_S19_M1	0.105485	FALSE	Not Significant	Phospho Not Significant	Not Significant
-0.318583	FALSE	ETV6	P41212	ETV6_S271_M1	0.110732	FALSE	Not Significant	Phospho Not Significant	Not Significant
0.129644	FALSE	EXO1	Q9UQ84	EXO1_S598_M1	0.287472	FALSE	Not Significant	Phospho Not Significant	Not Significant
0.890785	FALSE	EXOC2	Q96KP1	EXOC2_S432_M1	0.0638666	FALSE	Not Significant	Phospho Not Significant	Not Significant
-1.7494	FALSE	EXOSC9	Q06265	EXOSC9_S306_M1	-0.18663	FALSE	Not Significant	Phospho Not Significant	Not Significant
-1.55546	FALSE	EZH2	Q15910	EZH2_T487_M1	0.227117	FALSE	Not Significant	Phospho Not Significant	Not Significant
1.49457	FALSE	FAF1	Q9UNN5	FAF1_S582_M1	-0.375846	TRUE	Protein Down	Phospho Not Significant	Significant, Protein Only
-1.09103	FALSE	FAF1	Q9UNN5	FAF1_T580_M1	-0.375846	TRUE	Protein Down	Phospho Not Significant	Significant, Protein Only
-0.0261989	FALSE	FAM114A1	Q8IWE2	FAM114A1_S261_M1	0.223086	FALSE	Not Significant	Phospho Not Significant	Not Significant
-1.11665	FALSE	FAM126A	Q9BYI3	FAM126A_S433_M1	-0.0650935	FALSE	Not Significant	Phospho Not Significant	Not Significant
1.78197	FALSE	FAM126B	Q8IXS8	FAM126B_S430_M1	-0.0898428	FALSE	Not Significant	Phospho Not Significant	Not Significant
-0.461454	FALSE	FAM129B	Q96TA1	FAM129B_S665_M1	-0.583107	TRUE	Protein Down	Phospho Not Significant	Significant, Protein Only
-0.233393	FALSE	FAM129B	Q96TA1	FAM129B_S665_M2	-0.583107	TRUE	Protein Down	Phospho Not Significant	Significant, Protein Only
-0.233393	FALSE	FAM129B	Q96TA1	FAM129B_S681_M2	-0.583107	TRUE	Protein Down	Phospho Not Significant	Significant, Protein Only
-5.80399	FALSE	FAM129B	Q96TA1	FAM129B_S691_M2	-0.583107	TRUE	Protein Down	Phospho Not Significant	Significant, Protein Only
-0.670893	TRUE	FAM129B	Q96TA1	FAM129B_S692_M1	-0.583107	TRUE	Protein Down	Phospho Down	Protein and Phospho Significantly Down
-2.84053	FALSE	FAM129B	Q96TA1	FAM129B_S692_M2	-0.583107	TRUE	Protein Down	Phospho Not Significant	Significant, Protein Only
-0.946419	TRUE	FAM129B	Q96TA1	FAM129B_S696_M1	-0.583107	TRUE	Protein Down	Phospho Down	Protein and Phospho Significantly Down
-2.91149	FALSE	FAM129B	Q96TA1	FAM129B_S696_M2	-0.583107	TRUE	Protein Down	Phospho Not Significant	Significant, Protein Only
-0.447813	FALSE	FAM160A2	Q8N612	FAM160A2_S855_M1	-2.02983	FALSE	Not Significant	Phospho Not Significant	Not Significant
1.65633	FALSE	FAM168B	A1KXE4	FAM168B_S6_M1	-0.0173639	FALSE	Not Significant	Phospho Not Significant	Not Significant
-0.861474	FALSE	FAM168B	A1KXE4	FAM168B_Y5_M1	-0.0173639	FALSE	Not Significant	Phospho Not Significant	Not Significant
-0.334807	FALSE	FAM193A	P78312	FAM193A_S1129_M1	-0.147533	FALSE	Not Significant	Phospho Not Significant	Not Significant
-1.18123	TRUE	FAM193A	P78312	FAM193A_S1144_M1	-0.147533	FALSE	Not Significant	Phospho Down	Significant, Phospho Only
-1.39952	FALSE	FAM193A	P78312	FAM193A_T290_M1	-0.147533	FALSE	Not Significant	Phospho Not Significant	Not Significant
-0.683356	FALSE	FAM208A	Q9UK61	FAM208A_S699_M1	-0.242736	FALSE	Not Significant	Phospho Not Significant	Not Significant
0.822751	FALSE	FAM208B	Q5VWN6	FAM208B_S2037_M1	-0.0594616	FALSE	Not Significant	Phospho Not Significant	Not Significant
0.313486	FALSE	FAM83G	A6ND36	FAM83G_S356_M1	0	FALSE	Not Significant	Phospho Not Significant	Not Significant
0.395183	TRUE	FAM83G	A6ND36	FAM83G_S4_M1	0	FALSE	Not Significant	Phospho Up	Significant, Phospho Only
1.79818	TRUE	FAM83G	A6ND36	FAM83G_S760_M1	0	FALSE	Not Significant	Phospho Up	Significant, Phospho Only
0.382494	FALSE	FAM83H	Q6ZRV2	FAM83H_S523_M1	0.696729	TRUE	Protein Up	Phospho Not Significant	Significant, Protein Only
0.940468	FALSE	FAM83H	Q6ZRV2	FAM83H_S881_M1	0.696729	TRUE	Protein Up	Phospho Not Significant	Significant, Protein Only
0.750448	FALSE	FAM83H	Q6ZRV2	FAM83H_S892_M1	0.696729	TRUE	Protein Up	Phospho Not Significant	Significant, Protein Only
0.87553	FALSE	FAM83H	Q6ZRV2	FAM83H_S914_M1	0.696729	TRUE	Protein Up	Phospho Not Significant	Significant, Protein Only
1.58439	FALSE	FANCD2	Q9BXW9	FANCD2_S1412_M1	0.511916	TRUE	Protein Up	Phospho Not Significant	Significant, Protein Only
-2.61237	FALSE	FANCD2	Q9BXW9	FANCD2_S1435_M1	0.511916	TRUE	Protein Up	Phospho Not Significant	Significant, Protein Only
-0.89938	FALSE	FARP1	Q9Y4F1	FARP1_S336_M1	-0.538592	TRUE	Protein Down	Phospho Not Significant	Significant, Protein Only
-1.75904	FALSE	FARP1	Q9Y4F1	FARP1_S427_M1	-0.538592	TRUE	Protein Down	Phospho Not Significant	Significant, Protein Only
-1.88235	FALSE	FARP1	Q9Y4F1	FARP1_S427_M2	-0.538592	TRUE	Protein Down	Phospho Not Significant	Significant, Protein Only
-3.3213	FALSE	FARP1	Q9Y4F1	FARP1_S433_M1	-0.538592	TRUE	Protein Down	Phospho Not Significant	Significant, Protein Only
-1.42837	TRUE	FARP1	Q9Y4F1	FARP1_S433_M2	-0.538592	TRUE	Protein Down	Phospho Down	Protein and Phospho Significantly Down
-2.21889	FALSE	FARP1	Q9Y4F1	FARP1_T24_M1	-0.538592	TRUE	Protein Down	Phospho Not Significant	Significant, Protein Only
-1.37348	FALSE	FARP1	Q9Y4F1	FARP1_T34_M1	-0.538592	TRUE	Protein Down	Phospho Not Significant	Significant, Protein Only
-1.55519	FALSE	FARSB	Q9NSD9	FARSB_Y220_M1	0.234742	FALSE	Not Significant	Phospho Not Significant	Not Significant
-0.756691	FALSE	FASN	P49327	FASN_S207_M1	-0.418971	TRUE	Protein Down	Phospho Not Significant	Significant, Protein Only
0.326149	FALSE	FASN	P49327	FASN_S2240_M1	-0.418971	TRUE	Protein Down	Phospho Not Significant	Significant, Protein Only
-1.93777	FALSE	FASN	P49327	FASN_T2215_M1	-0.418971	TRUE	Protein Down	Phospho Not Significant	Significant, Protein Only
-0.624546	FALSE	FBL	P22087	FBL_S124_M1	0.112424	FALSE	Not Significant	Phospho Not Significant	Not Significant
1.57465	FALSE	FCHO2	Q0JRZ9	FCHO2_S387_M1	-0.0210924	FALSE	Not Significant	Phospho Not Significant	Not Significant
-0.618114	FALSE	FCHO2	Q0JRZ9	FCHO2_S391_M1	-0.0210924	FALSE	Not Significant	Phospho Not Significant	Not Significant
-1.19122	FALSE	FCHO2	Q0JRZ9	FCHO2_S403_M1	-0.0210924	FALSE	Not Significant	Phospho Not Significant	Not Significant
0.539667	TRUE	FGD6	Q6ZV73	FGD6_S515_M1	2.1232	TRUE	Protein Up	Phospho Up	Protein and Phospho Significantly Up
-0.576977	FALSE	FGFR1OP	O95684	FGFR1OP_S156_M2	0.354905	TRUE	Protein Up	Phospho Not Significant	Significant, Protein Only
-0.263592	FALSE	FGFR1OP	O95684	FGFR1OP_S160_M1	0.354905	TRUE	Protein Up	Phospho Not Significant	Significant, Protein Only
-0.576977	FALSE	FGFR1OP	O95684	FGFR1OP_S160_M2	0.354905	TRUE	Protein Up	Phospho Not Significant	Significant, Protein Only
-0.833549	FALSE	FH	P07954	FH_T90_M1	-0.197032	FALSE	Not Significant	Phospho Not Significant	Not Significant
-2.04818	TRUE	FHOD1	Q9Y613	FHOD1_S486_M1	0.200796	FALSE	Not Significant	Phospho Down	Significant, Phospho Only
0.0707073	FALSE	FIP1L1	Q6UN15	FIP1L1_S492_M1	0.0783048	FALSE	Not Significant	Phospho Not Significant	Not Significant
-1.88576	FALSE	FKBP15	Q5T1M5	FKBP15_S346_M1	-0.0524068	FALSE	Not Significant	Phospho Not Significant	Not Significant
0	FALSE	FKBP3	Q00688	FKBP3_S34_M1	-0.240725	FALSE	Not Significant	Phospho Not Significant	Not Significant
-2.18152	FALSE	FKBP3	Q00688	FKBP3_S36_M1	-0.240725	FALSE	Not Significant	Phospho Not Significant	Not Significant
-1.78655	TRUE	FKBP4	Q02790	FKBP4_S229_M1	-0.572127	TRUE	Protein Down	Phospho Down	Protein and Phospho Significantly Down
0.306307	FALSE	FKBP4	Q02790	FKBP4_T457_M1	-0.572127	TRUE	Protein Down	Phospho Not Significant	Significant, Protein Only
-2.54732	FALSE	FLII	Q13045	FLII_S860_M1	-0.0882688	FALSE	Not Significant	Phospho Not Significant	Not Significant
-0.22139	FALSE	FLNA	P21333	FLNA_S1081_M1	-0.0329599	FALSE	Not Significant	Phospho Not Significant	Not Significant
-0.0642953	FALSE	FLNA	P21333	FLNA_S1084_M1	-0.0329599	FALSE	Not Significant	Phospho Not Significant	Not Significant
-1.06058	TRUE	FLNA	P21333	FLNA_S1459_M1	-0.0329599	FALSE	Not Significant	Phospho Down	Significant, Phospho Only
-0.295136	FALSE	FLNA	P21333	FLNA_S1470_M1	-0.0329599	FALSE	Not Significant	Phospho Not Significant	Not Significant
-1.15216	FALSE	FLNA	P21333	FLNA_S1630_M1	-0.0329599	FALSE	Not Significant	Phospho Not Significant	Not Significant
-0.917207	FALSE	FLNA	P21333	FLNA_S2152_M1	-0.0329599	FALSE	Not Significant	Phospho Not Significant	Not Significant
-1.28259	FALSE	FLNA	P21333	FLNA_S2170_M1	-0.0329599	FALSE	Not Significant	Phospho Not Significant	Not Significant
0.86556	FALSE	FLNA	P21333	FLNA_S968_M1	-0.0329599	FALSE	Not Significant	Phospho Not Significant	Not Significant
-1.62344	TRUE	FLNA	P21333	FLNA_T2336_M1	-0.0329599	FALSE	Not Significant	Phospho Down	Significant, Phospho Only
-0.792772	FALSE	FLNA	P21333	FLNA_T2599_M1	-0.0329599	FALSE	Not Significant	Phospho Not Significant	Not Significant
-0.498177	FALSE	FLNA	P21333	FLNA_Y1632_M1	-0.0329599	FALSE	Not Significant	Phospho Not Significant	Not Significant
-1.90668	TRUE	FLNB	O75369	FLNB_S1505_M1	-0.245893	FALSE	Not Significant	Phospho Down	Significant, Phospho Only
-0.534665	FALSE	FLNB	O75369	FLNB_S2478_M1	-0.245893	FALSE	Not Significant	Phospho Not Significant	Not Significant
-0.478145	FALSE	FLNB	O75369	FLNB_S2487_M1	-0.245893	FALSE	Not Significant	Phospho Not Significant	Not Significant
0.492501	FALSE	FLNB	O75369	FLNB_T2472_M1	-0.245893	FALSE	Not Significant	Phospho Not Significant	Not Significant
0.264861	FALSE	FLNC	Q14315	FLNC_S2233_M1	-0.375245	FALSE	Not Significant	Phospho Not Significant	Not Significant
-0.246463	FALSE	FLNC	Q14315	FLNC_S2598_M1	-0.375245	FALSE	Not Significant	Phospho Not Significant	Not Significant
-0.204788	FALSE	FLNC	Q14315	FLNC_T2593_M1	-0.375245	FALSE	Not Significant	Phospho Not Significant	Not Significant
-2.2116	FALSE	FMNL1	O95466	FMNL1_S1031_M1	1.23911	TRUE	Protein Up	Phospho Not Significant	Significant, Protein Only
-0.142752	FALSE	FMNL1	O95466	FMNL1_S184_M1	1.23911	TRUE	Protein Up	Phospho Not Significant	Significant, Protein Only
-1.31886	TRUE	FNBP1	Q96RU3	FNBP1_S296_M1	0.0370536	FALSE	Not Significant	Phospho Down	Significant, Phospho Only
-0.59443	FALSE	FNBP1	Q96RU3	FNBP1_S296_M2	0.0370536	FALSE	Not Significant	Phospho Not Significant	Not Significant
-0.808091	FALSE	FNBP1	Q96RU3	FNBP1_S299_M2	0.0370536	FALSE	Not Significant	Phospho Not Significant	Not Significant
-3.03431	FALSE	FNBP1L	Q5T0N5	FNBP1L_S295_M1	0.695592	FALSE	Not Significant	Phospho Not Significant	Not Significant
-0.565022	FALSE	FNBP4	Q8N3X1	FNBP4_S18_M1	-0.361247	FALSE	Not Significant	Phospho Not Significant	Not Significant
-1.10773	FALSE	FNBP4	Q8N3X1	FNBP4_S432_M1	-0.361247	FALSE	Not Significant	Phospho Not Significant	Not Significant
-1.82892	FALSE	FNBP4	Q8N3X1	FNBP4_S464_M1	-0.361247	FALSE	Not Significant	Phospho Not Significant	Not Significant
-2.54517	TRUE	FNBP4	Q8N3X1	FNBP4_S499_M1	-0.361247	FALSE	Not Significant	Phospho Down	Significant, Phospho Only
-0.138703	FALSE	FNBP4	Q8N3X1	FNBP4_S499_M2	-0.361247	FALSE	Not Significant	Phospho Not Significant	Not Significant
-0.0178528	FALSE	FNBP4	Q8N3X1	FNBP4_S508_M2	-0.361247	FALSE	Not Significant	Phospho Not Significant	Not Significant
-2.55781	TRUE	FNBP4	Q8N3X1	FNBP4_T479_M1	-0.361247	FALSE	Not Significant	Phospho Down	Significant, Phospho Only
-0.858967	FALSE	FNBP4	Q8N3X1	FNBP4_Y113_M1	-0.361247	FALSE	Not Significant	Phospho Not Significant	Not Significant
1.10947	FALSE	FNTA	P49354	FNTA_S373_M1	0.0946164	FALSE	Not Significant	Phospho Not Significant	Not Significant
-0.00171757	FALSE	FOSL1	P15407	FOSL1_S265_M1	-0.99529	FALSE	Not Significant	Phospho Not Significant	Not Significant
-0.0484586	FALSE	FOSL2	P15408	FOSL2_S200_M1	0.111206	FALSE	Not Significant	Phospho Not Significant	Not Significant
0.237728	FALSE	FOXK1	P85037	FOXK1_S223_M2	0.21476	FALSE	Not Significant	Phospho Not Significant	Not Significant
-0.968544	FALSE	FOXK1	P85037	FOXK1_S413_M2	0.21476	FALSE	Not Significant	Phospho Not Significant	Not Significant
-1.52622	FALSE	FOXK1	P85037	FOXK1_S414_M2	0.21476	FALSE	Not Significant	Phospho Not Significant	Not Significant
-1.17229	TRUE	FOXK1	P85037	FOXK1_S416_M1	0.21476	FALSE	Not Significant	Phospho Down	Significant, Phospho Only
0.104062	FALSE	FOXK1	P85037	FOXK1_S416_M2	0.21476	FALSE	Not Significant	Phospho Not Significant	Not Significant
-3.11883	FALSE	FOXK1	P85037	FOXK1_S420_M1	0.21476	FALSE	Not Significant	Phospho Not Significant	Not Significant
0.19334	FALSE	FOXK1	P85037	FOXK1_S420_M2	0.21476	FALSE	Not Significant	Phospho Not Significant	Not Significant
-0.263333	FALSE	FOXK1	P85037	FOXK1_S428_M2	0.21476	FALSE	Not Significant	Phospho Not Significant	Not Significant
-1.69497	FALSE	FOXK1	P85037	FOXK1_S441_M1	0.21476	FALSE	Not Significant	Phospho Not Significant	Not Significant
0.158904	FALSE	FOXK1	P85037	FOXK1_S441_M2	0.21476	FALSE	Not Significant	Phospho Not Significant	Not Significant
0.540065	FALSE	FOXK1	P85037	FOXK1_S441_M3	0.21476	FALSE	Not Significant	Phospho Not Significant	Not Significant
-0.994511	FALSE	FOXK1	P85037	FOXK1_S445_M1	0.21476	FALSE	Not Significant	Phospho Not Significant	Not Significant
0.130831	FALSE	FOXK1	P85037	FOXK1_S445_M2	0.21476	FALSE	Not Significant	Phospho Not Significant	Not Significant
0.540065	FALSE	FOXK1	P85037	FOXK1_S445_M3	0.21476	FALSE	Not Significant	Phospho Not Significant	Not Significant
-0.250791	FALSE	FOXK1	P85037	FOXK1_T422_M2	0.21476	FALSE	Not Significant	Phospho Not Significant	Not Significant
0.540065	FALSE	FOXK1	P85037	FOXK1_T436_M3	0.21476	FALSE	Not Significant	Phospho Not Significant	Not Significant
-1.39851	TRUE	FOXK1	P85037	FOXK1_Y219_M1	0.21476	FALSE	Not Significant	Phospho Down	Significant, Phospho Only
0.0616906	FALSE	FOXK1	P85037	FOXK1_Y219_M2	0.21476	FALSE	Not Significant	Phospho Not Significant	Not Significant
-0.958901	FALSE	FOXK1	P85037	FOXK1_Y310_M1	0.21476	FALSE	Not Significant	Phospho Not Significant	Not Significant
-2.7681	FALSE	FOXK2	Q01167	FOXK2_S30_M1	0.146317	FALSE	Not Significant	Phospho Not Significant	Not Significant
-0.924422	FALSE	FOXK2	Q01167	FOXK2_S381_M1	0.146317	FALSE	Not Significant	Phospho Not Significant	Not Significant
-1.24686	FALSE	FOXK2	Q01167	FOXK2_S398_M1	0.146317	FALSE	Not Significant	Phospho Not Significant	Not Significant
-1.12304	FALSE	FOXK2	Q01167	FOXK2_S432_M1	0.146317	FALSE	Not Significant	Phospho Not Significant	Not Significant
0.202488	FALSE	FOXO3	O43524	FOXO3_S12_M2	0.207126	FALSE	Not Significant	Phospho Not Significant	Not Significant
-0.652853	FALSE	FOXO3	O43524	FOXO3_S253_M1	0.207126	FALSE	Not Significant	Phospho Not Significant	Not Significant
-0.99761	FALSE	FOXO3	O43524	FOXO3_S294_M1	0.207126	FALSE	Not Significant	Phospho Not Significant	Not Significant
0.563033	FALSE	FOXO3	O43524	FOXO3_S7_M1	0.207126	FALSE	Not Significant	Phospho Not Significant	Not Significant
0.202488	FALSE	FOXO3	O43524	FOXO3_S7_M2	0.207126	FALSE	Not Significant	Phospho Not Significant	Not Significant
-1.63222	TRUE	FRMD6	Q96NE9	FRMD6_S544_M1	-0.115607	FALSE	Not Significant	Phospho Down	Significant, Phospho Only
0.465616	FALSE	FRYL	O94915	FRYL_T1959_M1	0.69267	TRUE	Protein Up	Phospho Not Significant	Significant, Protein Only
0.469223	FALSE	FTH1	P02794	FTH1_S179_M1	0.34953	TRUE	Protein Up	Phospho Not Significant	Significant, Protein Only
0.484453	FALSE	FTH1	P02794	FTH1_Y169_M1	0.34953	TRUE	Protein Up	Phospho Not Significant	Significant, Protein Only
1.91726	FALSE	FTSJ3	Q8IY81	FTSJ3_S644_M1	0.442876	TRUE	Protein Up	Phospho Not Significant	Significant, Protein Only
-0.996791	FALSE	FUBP1	Q96AE4	FUBP1_S140_M1	-0.177608	FALSE	Not Significant	Phospho Not Significant	Not Significant
2.60109	FALSE	FUBP1	Q96AE4	FUBP1_S630_M1	-0.177608	FALSE	Not Significant	Phospho Not Significant	Not Significant
-2.00049	FALSE	FUBP1	Q96AE4	FUBP1_Y626_M1	-0.177608	FALSE	Not Significant	Phospho Not Significant	Not Significant
-0.0358074	FALSE	FUBP3	Q96I24	FUBP3_Y543_M1	0.156944	FALSE	Not Significant	Phospho Not Significant	Not Significant
-1.9848	FALSE	FUNDC2	Q9BWH2	FUNDC2_S151_M1	0.815421	TRUE	Protein Up	Phospho Not Significant	Significant, Protein Only
-3.50642	FALSE	FXR2	P51116	FXR2_S620_M1	0.236769	FALSE	Not Significant	Phospho Not Significant	Not Significant
0.622527	FALSE	G3BP1	Q13283	G3BP1_S149_M1	0.413477	FALSE	Not Significant	Phospho Not Significant	Not Significant
-2.21003	TRUE	G3BP1	Q13283	G3BP1_S232_M1	0.413477	FALSE	Not Significant	Phospho Down	Significant, Phospho Only
-0.536336	FALSE	G3BP1	Q13283	G3BP1_S47_M1	0.413477	FALSE	Not Significant	Phospho Not Significant	Not Significant
-2.85787	FALSE	G3BP2	Q9UN86	G3BP2_T227_M1	-0.217483	FALSE	Not Significant	Phospho Not Significant	Not Significant
-1.6599	FALSE	GAK	O14976	GAK_S780_M1	-0.208901	FALSE	Not Significant	Phospho Not Significant	Not Significant
1.12735	FALSE	GAPDH	P04406	GAPDH_S148_M1	-0.310978	TRUE	Protein Down	Phospho Not Significant	Significant, Protein Only
1.00067	FALSE	GAPDH	P04406	GAPDH_S151_M1	-0.310978	TRUE	Protein Down	Phospho Not Significant	Significant, Protein Only
-1.70865	FALSE	GAPDH	P04406	GAPDH_S83_M1	-0.310978	TRUE	Protein Down	Phospho Not Significant	Significant, Protein Only
1.50868	FALSE	GAPDH	P04406	GAPDH_T153_M2	-0.310978	TRUE	Protein Down	Phospho Not Significant	Significant, Protein Only
1.51465	FALSE	GAPDH	P04406	GAPDH_T154_M2	-0.310978	TRUE	Protein Down	Phospho Not Significant	Significant, Protein Only
-0.255498	FALSE	GAPDH	P04406	GAPDH_T184_M1	-0.310978	TRUE	Protein Down	Phospho Not Significant	Significant, Protein Only
-2.23852	TRUE	GART	P22102	GART_S796_M1	-0.105419	FALSE	Not Significant	Phospho Down	Significant, Phospho Only
-2.68139	TRUE	GAS2L3	Q86XJ1	GAS2L3_S570_M1	-0.72067	TRUE	Protein Down	Phospho Down	Protein and Phospho Significantly Down
-0.723667	FALSE	GBF1	Q92538	GBF1_S1300_M1	0.399149	FALSE	Not Significant	Phospho Not Significant	Not Significant
-1.16468	TRUE	GCFC2	P16383	GCFC2_S96_M2	0.3503	TRUE	Protein Up	Phospho Down	Significant, Opposite Directions
-0.471451	FALSE	GCFC2	P16383	GCFC2_T97_M2	0.3503	TRUE	Protein Up	Phospho Not Significant	Significant, Protein Only
-1.02248	FALSE	GDI2	P50395	GDI2_S61_M1	-0.449231	FALSE	Not Significant	Phospho Not Significant	Not Significant
-0.424428	FALSE	GFPT1	Q06210	GFPT1_S261_M1	-0.454025	FALSE	Not Significant	Phospho Not Significant	Not Significant
-1.09603	TRUE	GFPT2	O94808	GFPT2_S244_M1	0.0612173	FALSE	Not Significant	Phospho Down	Significant, Phospho Only
-0.728162	FALSE	GIGYF2	Q6Y7W6	GIGYF2_S236_M1	0.171103	FALSE	Not Significant	Phospho Not Significant	Not Significant
-1.79482	FALSE	GIGYF2	Q6Y7W6	GIGYF2_S26_M1	0.171103	FALSE	Not Significant	Phospho Not Significant	Not Significant
-0.854908	FALSE	GIGYF2	Q6Y7W6	GIGYF2_S26_M2	0.171103	FALSE	Not Significant	Phospho Not Significant	Not Significant
2.64758	FALSE	GIGYF2	Q6Y7W6	GIGYF2_S30_M1	0.171103	FALSE	Not Significant	Phospho Not Significant	Not Significant
-0.447406	FALSE	GIGYF2	Q6Y7W6	GIGYF2_S30_M2	0.171103	FALSE	Not Significant	Phospho Not Significant	Not Significant
0.0451055	FALSE	GINS2	Q9Y248	GINS2_S182_M1	0.779763	FALSE	Not Significant	Phospho Not Significant	Not Significant
1.91917	FALSE	GIT1	Q9Y2X7	GIT1_S410_M1	0.249144	TRUE	Protein Up	Phospho Not Significant	Significant, Protein Only
-3.6506	TRUE	GLCCI1	Q86VQ1	GLCCI1_S223_M1	-1.03598	FALSE	Not Significant	Phospho Down	Significant, Phospho Only
-1.02457	TRUE	GLCCI1	Q86VQ1	GLCCI1_S303_M1	-1.03598	FALSE	Not Significant	Phospho Down	Significant, Phospho Only
-3.49353	TRUE	GNG12	Q9UBI6	GNG12_S7_M1	-0.150825	FALSE	Not Significant	Phospho Down	Significant, Phospho Only
0.123143	FALSE	GNG12	Q9UBI6	GNG12_T8_M1	-0.150825	FALSE	Not Significant	Phospho Not Significant	Not Significant
-3.14419	FALSE	GNG5	P63218	GNG5_S2_M1	0.0341053	FALSE	Not Significant	Phospho Not Significant	Not Significant
-0.66841	FALSE	GNL3L	Q9NVN8	GNL3L_S465_M1	0.434151	TRUE	Protein Up	Phospho Not Significant	Significant, Protein Only
-1.13468	TRUE	GOLGA4	Q13439	GOLGA4_S266_M1	0.0503054	FALSE	Not Significant	Phospho Down	Significant, Phospho Only
-0.25731	FALSE	GOLGA4	Q13439	GOLGA4_S71_M1	0.0503054	FALSE	Not Significant	Phospho Not Significant	Not Significant
-0.961154	FALSE	GON4L	Q3T8J9	GON4L_S346_M1	-0.340208	TRUE	Protein Down	Phospho Not Significant	Significant, Protein Only
0.441278	FALSE	GORASP2	Q9H8Y8	GORASP2_S441_M2	-0.486417	FALSE	Not Significant	Phospho Not Significant	Not Significant
0.137051	FALSE	GORASP2	Q9H8Y8	GORASP2_S451_M1	-0.486417	FALSE	Not Significant	Phospho Not Significant	Not Significant
0.0156567	FALSE	GORASP2	Q9H8Y8	GORASP2_S451_M2	-0.486417	FALSE	Not Significant	Phospho Not Significant	Not Significant
0.538463	FALSE	GOT2	P00505	GOT2_T333_M1	-0.486532	FALSE	Not Significant	Phospho Not Significant	Not Significant
-0.0107121	FALSE	GPALPP1	Q8IXQ4	GPALPP1_S105_M1	0.795603	TRUE	Protein Up	Phospho Not Significant	Significant, Protein Only
-0.830289	FALSE	GPATCH8	Q9UKJ3	GPATCH8_S1035_M1	0.377367	TRUE	Protein Up	Phospho Not Significant	Significant, Protein Only
-0.651377	FALSE	GPATCH8	Q9UKJ3	GPATCH8_S1076_M2	0.377367	TRUE	Protein Up	Phospho Not Significant	Significant, Protein Only
-0.105968	FALSE	GPATCH8	Q9UKJ3	GPATCH8_S1081_M1	0.377367	TRUE	Protein Up	Phospho Not Significant	Significant, Protein Only
-1.08373	FALSE	GPATCH8	Q9UKJ3	GPATCH8_S1081_M2	0.377367	TRUE	Protein Up	Phospho Not Significant	Significant, Protein Only
-1.2805	FALSE	GPATCH8	Q9UKJ3	GPATCH8_S653_M1	0.377367	TRUE	Protein Up	Phospho Not Significant	Significant, Protein Only
0.153091	FALSE	GPBP1L1	Q9HC44	GPBP1L1_S49_M1	-0.174623	FALSE	Not Significant	Phospho Not Significant	Not Significant
-0.406679	FALSE	GPN1	Q9HCN4	GPN1_S314_M1	0.175811	FALSE	Not Significant	Phospho Not Significant	Not Significant
-1.95642	FALSE	GPRC5A	Q8NFJ5	GPRC5A_S345_M1	0.542644	FALSE	Not Significant	Phospho Not Significant	Not Significant
0.381243	FALSE	GPRC5A	Q8NFJ5	GPRC5A_Y317_M1	0.542644	FALSE	Not Significant	Phospho Not Significant	Not Significant
-0.624805	FALSE	GPRIN1	Q7Z2K8	GPRIN1_S615_M1	0.44864	TRUE	Protein Up	Phospho Not Significant	Significant, Protein Only
-4.95405	FALSE	GPRIN1	Q7Z2K8	GPRIN1_S64_M1	0.44864	TRUE	Protein Up	Phospho Not Significant	Significant, Protein Only
-0.325724	FALSE	GPRIN1	Q7Z2K8	GPRIN1_S895_M1	0.44864	TRUE	Protein Up	Phospho Not Significant	Significant, Protein Only
0.124941	FALSE	GPS1	Q13098	GPS1_S474_M1	-0.336785	FALSE	Not Significant	Phospho Not Significant	Not Significant
-1.27956	FALSE	GPS1	Q13098	GPS1_T479_M1	-0.336785	FALSE	Not Significant	Phospho Not Significant	Not Significant
0.242772	FALSE	GPSM1	Q86YR5	GPSM1_T548_M1	0.293852	FALSE	Not Significant	Phospho Not Significant	Not Significant
-2.74692	TRUE	GRK2	P25098	GRK2_S670_M1	0.111264	FALSE	Not Significant	Phospho Down	Significant, Phospho Only
-2.69973	FALSE	GSDMD	P57764	GSDMD_S185_M1	-0.609792	TRUE	Protein Down	Phospho Not Significant	Significant, Protein Only
-1.26265	FALSE	GSDMD	P57764	GSDMD_S252_M1	-0.609792	TRUE	Protein Down	Phospho Not Significant	Significant, Protein Only
2.10497	FALSE	GSK3A	P49840	GSK3A_S278_M1	0.602493	FALSE	Not Significant	Phospho Not Significant	Not Significant
-0.202042	FALSE	GSK3A	P49840	GSK3A_Y279_M1	0.602493	FALSE	Not Significant	Phospho Not Significant	Not Significant
0.639086	FALSE	GSK3B	P49841	GSK3B_S9_M1	0.336947	FALSE	Not Significant	Phospho Not Significant	Not Significant
0.245544	FALSE	GSS	P48637	GSS_S415_M1	0.175946	FALSE	Not Significant	Phospho Not Significant	Not Significant
-0.282035	FALSE	GTF2F1	P35269	GTF2F1_S433_M1	0.383294	TRUE	Protein Up	Phospho Not Significant	Significant, Protein Only
0.35159	FALSE	GTF2F1	P35269	GTF2F1_T445_M2	0.383294	TRUE	Protein Up	Phospho Not Significant	Significant, Protein Only
0.333459	FALSE	GTF2F1	P35269	GTF2F1_T446_M2	0.383294	TRUE	Protein Up	Phospho Not Significant	Significant, Protein Only
2.18833	FALSE	GTF2I	P78347	GTF2I_S16_M1	0.131608	FALSE	Not Significant	Phospho Not Significant	Not Significant
-0.367885	FALSE	GTF3C1	Q12789	GTF3C1_S1068_M1	0.533139	TRUE	Protein Up	Phospho Not Significant	Significant, Protein Only
-0.874594	FALSE	GTF3C1	Q12789	GTF3C1_S1653_M1	0.533139	TRUE	Protein Up	Phospho Not Significant	Significant, Protein Only
-0.661279	FALSE	GTF3C3	Q9Y5Q9	GTF3C3_S43_M1	0.561579	FALSE	Not Significant	Phospho Not Significant	Not Significant
0.636149	FALSE	GTF3C4	Q9UKN8	GTF3C4_S611_M1	0.105842	FALSE	Not Significant	Phospho Not Significant	Not Significant
1.19979	FALSE	GTPBP1	O00178	GTPBP1_S24_M1	0.472216	TRUE	Protein Up	Phospho Not Significant	Significant, Protein Only
0.826818	FALSE	GTPBP1	O00178	GTPBP1_S25_M1	0.472216	TRUE	Protein Up	Phospho Not Significant	Significant, Protein Only
-0.294761	FALSE	GTPBP1	O00178	GTPBP1_S44_M2	0.472216	TRUE	Protein Up	Phospho Not Significant	Significant, Protein Only
-0.291181	FALSE	GTPBP1	O00178	GTPBP1_S47_M2	0.472216	TRUE	Protein Up	Phospho Not Significant	Significant, Protein Only
-0.730146	FALSE	GTPBP1	O00178	GTPBP1_S584_M1	0.472216	TRUE	Protein Up	Phospho Not Significant	Significant, Protein Only
-0.855109	FALSE	GTPBP4	Q9BZE4	GTPBP4_S578_M1	-0.141057	FALSE	Not Significant	Phospho Not Significant	Not Significant
-1.47477	FALSE	GTSE1	Q9NYZ3	GTSE1_S167_M1	0.420444	FALSE	Not Significant	Phospho Not Significant	Not Significant
-0.41265	FALSE	GTSE1	Q9NYZ3	GTSE1_S318_M1	0.420444	FALSE	Not Significant	Phospho Not Significant	Not Significant
-0.13159	FALSE	GTSE1	Q9NYZ3	GTSE1_S536_M1	0.420444	FALSE	Not Significant	Phospho Not Significant	Not Significant
1.394	FALSE	GTSE1	Q9NYZ3	GTSE1_S583_M1	0.420444	FALSE	Not Significant	Phospho Not Significant	Not Significant
1.03308	TRUE	H1FX	Q92522	H1FX_S2_M1	0.302881	FALSE	Not Significant	Phospho Up	Significant, Phospho Only
-1.36166	TRUE	H1FX	Q92522	H1FX_S31_M1	0.302881	FALSE	Not Significant	Phospho Down	Significant, Phospho Only
-1.18615	FALSE	H1FX	Q92522	H1FX_S33_M1	0.302881	FALSE	Not Significant	Phospho Not Significant	Not Significant
-0.608086	FALSE	H2AFX	P16104	H2AFX_S140_M1	-0.0328455	FALSE	Not Significant	Phospho Not Significant	Not Significant
-1.55329	TRUE	H2AFY	O75367	H2AFY_T129_M1	-0.176056	FALSE	Not Significant	Phospho Down	Significant, Phospho Only
1.08668	FALSE	H2AFZ;H2AFV	P0C0S5	H2AFZ_Y54_M1	0.0227032	FALSE	Not Significant	Phospho Not Significant	Not Significant
1.08668	FALSE	H2AFZ;H2AFV	Q71UI9	H2AFZ_Y54_M1	0.0227032	FALSE	Not Significant	Phospho Not Significant	Not Significant
1.18931	FALSE	HABP4	Q5JVS0	HABP4_S108_M1	0.472804	FALSE	Not Significant	Phospho Not Significant	Not Significant
-1.88491	FALSE	HACD3	Q9P035	HACD3_S114_M1	-0.501983	FALSE	Not Significant	Phospho Not Significant	Not Significant
-0.0247612	FALSE	HACL1	Q9UJ83	HACL1_S4_M1	0.200581	FALSE	Not Significant	Phospho Not Significant	Not Significant
-0.635611	FALSE	HADHA	P40939	HADHA_S756_M1	0.0289369	FALSE	Not Significant	Phospho Not Significant	Not Significant
-0.939807	FALSE	HADHA	P40939	HADHA_T745_M1	0.0289369	FALSE	Not Significant	Phospho Not Significant	Not Significant
-1.01114	FALSE	HARS2	P49590	HARS2_S67_M1	0.357281	FALSE	Not Significant	Phospho Not Significant	Not Significant
0.857955	FALSE	HAUS6	Q7Z4H7	HAUS6_S908_M1	0.437912	TRUE	Protein Up	Phospho Not Significant	Significant, Protein Only
-0.386845	FALSE	HAUS6	Q7Z4H7	HAUS6_T584_M1	0.437912	TRUE	Protein Up	Phospho Not Significant	Significant, Protein Only
0.913339	FALSE	HBS1L	Q9Y450	HBS1L_T231_M1	-0.534487	TRUE	Protein Down	Phospho Not Significant	Significant, Protein Only
0.415005	FALSE	HCFC1	P51610	HCFC1_S1507_M1	0.343964	TRUE	Protein Up	Phospho Not Significant	Significant, Protein Only
-0.633172	FALSE	HCFC1	P51610	HCFC1_S598_M1	0.343964	TRUE	Protein Up	Phospho Not Significant	Significant, Protein Only
0.883321	FALSE	HCFC1	P51610	HCFC1_S6_M1	0.343964	TRUE	Protein Up	Phospho Not Significant	Significant, Protein Only
-2.00657	FALSE	HCFC1	P51610	HCFC1_S666_M1	0.343964	TRUE	Protein Up	Phospho Not Significant	Significant, Protein Only
0.446131	FALSE	HDAC1	Q13547	HDAC1_S393_M1	0.0203357	FALSE	Not Significant	Phospho Not Significant	Not Significant
-0.606377	FALSE	HDAC1	Q13547	HDAC1_S421_M2	0.0203357	FALSE	Not Significant	Phospho Not Significant	Not Significant
-0.964601	FALSE	HDAC1	Q13547	HDAC1_S423_M2	0.0203357	FALSE	Not Significant	Phospho Not Significant	Not Significant
-1.00232	FALSE	HDAC2	Q92769	HDAC2_S394_M1	-0.455802	FALSE	Not Significant	Phospho Not Significant	Not Significant
-2.64462	FALSE	HDAC2	Q92769	HDAC2_S422_M2	-0.455802	FALSE	Not Significant	Phospho Not Significant	Not Significant
-2.03461	FALSE	HDAC2	Q92769	HDAC2_S424_M2	-0.455802	FALSE	Not Significant	Phospho Not Significant	Not Significant
-1.66974	FALSE	HDAC6	Q9UBN7	HDAC6_S22_M1	0.579173	FALSE	Not Significant	Phospho Not Significant	Not Significant
-1.12929	FALSE	HDGF	P51858	HDGF_S132_M2	-0.0975418	FALSE	Not Significant	Phospho Not Significant	Not Significant
0.712938	FALSE	HDGF	P51858	HDGF_S133_M1	-0.0975418	FALSE	Not Significant	Phospho Not Significant	Not Significant
-1.12929	FALSE	HDGF	P51858	HDGF_S133_M2	-0.0975418	FALSE	Not Significant	Phospho Not Significant	Not Significant
-0.566561	FALSE	HDGF	P51858	HDGF_S165_M1	-0.0975418	FALSE	Not Significant	Phospho Not Significant	Not Significant
-0.0243769	FALSE	HDGF	P51858	HDGF_S239_M1	-0.0975418	FALSE	Not Significant	Phospho Not Significant	Not Significant
-1.02015	TRUE	HDGFL2	Q7Z4V5	HDGFL2_S490_M1	0.324279	FALSE	Not Significant	Phospho Down	Significant, Phospho Only
1.80669	TRUE	HDGFL2	Q7Z4V5	HDGFL2_S664_M1	0.324279	FALSE	Not Significant	Phospho Up	Significant, Phospho Only
-2.33437	FALSE	HECTD1	Q9ULT8	HECTD1_S632_M1	0.105928	FALSE	Not Significant	Phospho Not Significant	Not Significant
0.424637	FALSE	HELZ2	Q9BYK8	HELZ2_T2090_M1	-0.0709963	FALSE	Not Significant	Phospho Not Significant	Not Significant
0.450069	FALSE	HERC2	O95714	HERC2_S2928_M1	0.0359464	FALSE	Not Significant	Phospho Not Significant	Not Significant
-1.32655	FALSE	HERC2	O95714	HERC2_T4213_M1	0.0359464	FALSE	Not Significant	Phospho Not Significant	Not Significant
-0.846754	FALSE	HINT1	P49773	HINT1_S72_M1	-0.842166	TRUE	Protein Down	Phospho Not Significant	Significant, Protein Only
0.0202715	FALSE	HIRIP3	Q9BW71	HIRIP3_S125_M1	0.938001	TRUE	Protein Up	Phospho Not Significant	Significant, Protein Only
0.841592	FALSE	HIRIP3	Q9BW71	HIRIP3_S142_M2	0.938001	TRUE	Protein Up	Phospho Not Significant	Significant, Protein Only
0.431566	FALSE	HIRIP3	Q9BW71	HIRIP3_S143_M2	0.938001	TRUE	Protein Up	Phospho Not Significant	Significant, Protein Only
-1.36945	FALSE	HIRIP3	Q9BW71	HIRIP3_S196_M2	0.938001	TRUE	Protein Up	Phospho Not Significant	Significant, Protein Only
-1.20662	FALSE	HIRIP3	Q9BW71	HIRIP3_S199_M2	0.938001	TRUE	Protein Up	Phospho Not Significant	Significant, Protein Only
-0.595982	FALSE	HIRIP3	Q9BW71	HIRIP3_S219_M2	0.938001	TRUE	Protein Up	Phospho Not Significant	Significant, Protein Only
-2.89398	TRUE	HIRIP3	Q9BW71	HIRIP3_S223_M2	0.938001	TRUE	Protein Up	Phospho Down	Significant, Opposite Directions
-3.06734	TRUE	HIRIP3	Q9BW71	HIRIP3_S227_M2	0.938001	TRUE	Protein Up	Phospho Down	Significant, Opposite Directions
-1.60985	FALSE	HIRIP3	Q9BW71	HIRIP3_S530_M1	0.938001	TRUE	Protein Up	Phospho Not Significant	Significant, Protein Only
3.00053	FALSE	HIRIP3	Q9BW71	HIRIP3_T527_M1	0.938001	TRUE	Protein Up	Phospho Not Significant	Significant, Protein Only
-0.402386	TRUE	HIST1H1B	P16401	HIST1H1B_S18_M1	0.059885	FALSE	Not Significant	Phospho Down	Significant, Phospho Only
-0.0156593	FALSE	HIST1H1B	P16401	HIST1H1B_S18_M2	0.059885	FALSE	Not Significant	Phospho Not Significant	Not Significant
-2.29729	FALSE	HIST1H1B	P16401	HIST1H1B_S2_M1	0.059885	FALSE	Not Significant	Phospho Not Significant	Not Significant
-0.0115776	FALSE	HIST1H1B	P16401	HIST1H1B_S2_M2	0.059885	FALSE	Not Significant	Phospho Not Significant	Not Significant
0.0767746	FALSE	HIST1H1B	P16401	HIST1H1B_T11_M1	0.059885	FALSE	Not Significant	Phospho Not Significant	Not Significant
-0.0357323	FALSE	HIST1H1B	P16401	HIST1H1B_T11_M2	0.059885	FALSE	Not Significant	Phospho Not Significant	Not Significant
4.35544	FALSE	HIST1H1B	P16401	HIST1H1B_T4_M1	0.059885	FALSE	Not Significant	Phospho Not Significant	Not Significant
-0.125785	FALSE	HIST1H1B	P16401	HIST1H1B_T4_M2	0.059885	FALSE	Not Significant	Phospho Not Significant	Not Significant
0.069149	FALSE	HIST1H1C	P16403	HIST1H1C_S2_M1	0.344092	FALSE	Not Significant	Phospho Not Significant	Not Significant
-0.472699	FALSE	HIST1H1C	P16403	HIST1H1C_T31_M1	0.344092	FALSE	Not Significant	Phospho Not Significant	Not Significant
1.52185	FALSE	HIST1H1C	P16403	HIST1H1C_T4_M1	0.344092	FALSE	Not Significant	Phospho Not Significant	Not Significant
-0.538793	FALSE	HIST1H1D	P16402	HIST1H1D_T18_M1	0.317005	FALSE	Not Significant	Phospho Not Significant	Not Significant
0.288107	FALSE	HIST1H1D	P16402	HIST1H1D_T4_M1	0.317005	FALSE	Not Significant	Phospho Not Significant	Not Significant
-0.0217419	FALSE	HIST1H1E	P10412	HIST1H1E_S2_M1	0.815599	FALSE	Not Significant	Phospho Not Significant	Not Significant
-1.03678	TRUE	HIST1H1E	P10412	HIST1H1E_S36_M1	0.815599	FALSE	Not Significant	Phospho Down	Significant, Phospho Only
-0.70549	TRUE	HIST1H1E	P10412	HIST1H1E_T18_M1	0.815599	FALSE	Not Significant	Phospho Down	Significant, Phospho Only
-0.478407	TRUE	HIST1H1E	P10412	HIST1H1E_T18_M2	0.815599	FALSE	Not Significant	Phospho Down	Significant, Phospho Only
2.03569	FALSE	HIST1H1E	P10412	HIST1H1E_T4_M1	0.815599	FALSE	Not Significant	Phospho Not Significant	Not Significant
-0.417312	FALSE	HIST1H1E	P10412	HIST1H1E_T4_M2	0.815599	FALSE	Not Significant	Phospho Not Significant	Not Significant
-0.932296	TRUE	HIST1H4A	P62805	HIST1H4A_S48_M1	-0.309425	FALSE	Not Significant	Phospho Down	Significant, Phospho Only
-1.22754	TRUE	HIST1H4A	P62805	HIST1H4A_T81_M1	-0.309425	FALSE	Not Significant	Phospho Down	Significant, Phospho Only
0.264221	FALSE	HJURP	Q8NCD3	HJURP_S412_M1	0.10966	FALSE	Not Significant	Phospho Not Significant	Not Significant
-1.0867	TRUE	HJURP	Q8NCD3	HJURP_S486_M1	0.10966	FALSE	Not Significant	Phospho Down	Significant, Phospho Only
0.205667	FALSE	HMGA1	P17096	HMGA1_S102_M2	0.659598	FALSE	Not Significant	Phospho Not Significant	Not Significant
0.0533693	FALSE	HMGA1	P17096	HMGA1_S103_M2	0.659598	FALSE	Not Significant	Phospho Not Significant	Not Significant
-0.890228	FALSE	HMGA1	P17096	HMGA1_S14_M1	0.659598	FALSE	Not Significant	Phospho Not Significant	Not Significant
0.680241	FALSE	HMGA1	P17096	HMGA1_S6_M1	0.659598	FALSE	Not Significant	Phospho Not Significant	Not Significant
2.37004	TRUE	HMGA1	P17096	HMGA1_S9_M1	0.659598	FALSE	Not Significant	Phospho Up	Significant, Phospho Only
0.146887	FALSE	HMGCS1	Q01581	HMGCS1_S4_M1	0.408762	TRUE	Protein Up	Phospho Not Significant	Significant, Protein Only
0.650302	FALSE	HMGN1	P05114	HMGN1_S86_M1	0.779147	FALSE	Not Significant	Phospho Not Significant	Not Significant
-1.00061	FALSE	HMGN1	P05114	HMGN1_S86_M2	0.779147	FALSE	Not Significant	Phospho Not Significant	Not Significant
0.0236192	FALSE	HMGN1	P05114	HMGN1_S89_M1	0.779147	FALSE	Not Significant	Phospho Not Significant	Not Significant
-0.653824	FALSE	HMGN1	P05114	HMGN1_S89_M2	0.779147	FALSE	Not Significant	Phospho Not Significant	Not Significant
1.1028	TRUE	HMGN1	P05114	HMGN1_S99_M1	0.779147	FALSE	Not Significant	Phospho Up	Significant, Phospho Only
0.557037	FALSE	HMGN1	P05114	HMGN1_T81_M2	0.779147	FALSE	Not Significant	Phospho Not Significant	Not Significant
0.416474	FALSE	HMGN1	P05114	HMGN1_T83_M2	0.779147	FALSE	Not Significant	Phospho Not Significant	Not Significant
-0.43698	FALSE	HMGN5	P82970	HMGN5_T31_M1	0.528264	FALSE	Not Significant	Phospho Not Significant	Not Significant
-0.948795	TRUE	HMGXB4	Q9UGU5	HMGXB4_S197_M1	0.203289	FALSE	Not Significant	Phospho Down	Significant, Phospho Only
-0.00373197	FALSE	HNRNPA1	P09651	HNRNPA1_S2_M2	0.143635	FALSE	Not Significant	Phospho Not Significant	Not Significant
0.0252316	FALSE	HNRNPA1	P09651	HNRNPA1_S2_M3	0.143635	FALSE	Not Significant	Phospho Not Significant	Not Significant
0.762419	FALSE	HNRNPA1	P09651	HNRNPA1_S362_M1	0.143635	FALSE	Not Significant	Phospho Not Significant	Not Significant
1.82118	FALSE	HNRNPA1	P09651	HNRNPA1_S4_M2	0.143635	FALSE	Not Significant	Phospho Not Significant	Not Significant
0.0252316	FALSE	HNRNPA1	P09651	HNRNPA1_S4_M3	0.143635	FALSE	Not Significant	Phospho Not Significant	Not Significant
-0.495699	FALSE	HNRNPA1	P09651	HNRNPA1_S6_M1	0.143635	FALSE	Not Significant	Phospho Not Significant	Not Significant
1.36502	FALSE	HNRNPA1	P09651	HNRNPA1_S6_M2	0.143635	FALSE	Not Significant	Phospho Not Significant	Not Significant
0.0252316	FALSE	HNRNPA1	P09651	HNRNPA1_S6_M3	0.143635	FALSE	Not Significant	Phospho Not Significant	Not Significant
-0.788096	FALSE	HNRNPA2B1	P22626	HNRNPA2B1_S341_M1	0.0634489	FALSE	Not Significant	Phospho Not Significant	Not Significant
0.833993	FALSE	HNRNPA2B1	P22626	HNRNPA2B1_S344_M1	0.0634489	FALSE	Not Significant	Phospho Not Significant	Not Significant
-0.0142727	FALSE	HNRNPA3	P51991	HNRNPA3_S358_M1	0.37369	TRUE	Protein Up	Phospho Not Significant	Significant, Protein Only
-3.55885	TRUE	HNRNPA3	P51991	HNRNPA3_T137_M1	0.37369	TRUE	Protein Up	Phospho Down	Significant, Opposite Directions
1.61897	FALSE	HNRNPA3	P51991	HNRNPA3_Y364_M1	0.37369	TRUE	Protein Up	Phospho Not Significant	Significant, Protein Only
-0.753793	FALSE	HNRNPC	P07910	HNRNPC_S233_M1	-0.0884657	FALSE	Not Significant	Phospho Not Significant	Not Significant
-1.11602	FALSE	HNRNPC	P07910	HNRNPC_S260_M1	-0.0884657	FALSE	Not Significant	Phospho Not Significant	Not Significant
-0.623575	FALSE	HNRNPC	P07910	HNRNPC_S299_M1	-0.0884657	FALSE	Not Significant	Phospho Not Significant	Not Significant
0.00546431	FALSE	HNRNPD	Q14103	HNRNPD_S190_M1	0.31958	FALSE	Not Significant	Phospho Not Significant	Not Significant
0.584341	FALSE	HNRNPD	Q14103	HNRNPD_S82_M1	0.31958	FALSE	Not Significant	Phospho Not Significant	Not Significant
-2.31931	FALSE	HNRNPD	Q14103	HNRNPD_S83_M1	0.31958	FALSE	Not Significant	Phospho Not Significant	Not Significant
-1.03781	TRUE	HNRNPH1	P31943	HNRNPH1_S104_M1	0.00629234	FALSE	Not Significant	Phospho Down	Significant, Phospho Only
1.74647	FALSE	HNRNPH1	P31943	HNRNPH1_T100_M1	0.00629234	FALSE	Not Significant	Phospho Not Significant	Not Significant
-0.534815	FALSE	HNRNPK	P61978	HNRNPK_S116_M1	-0.208993	FALSE	Not Significant	Phospho Not Significant	Not Significant
0.30925	FALSE	HNRNPK	P61978	HNRNPK_S214_M1	-0.208993	FALSE	Not Significant	Phospho Not Significant	Not Significant
-0.890773	TRUE	HNRNPK	P61978	HNRNPK_S216_M1	-0.208993	FALSE	Not Significant	Phospho Down	Significant, Phospho Only
-1.4814	FALSE	HNRNPK	P61978	HNRNPK_S284_M1	-0.208993	FALSE	Not Significant	Phospho Not Significant	Not Significant
-0.0880151	FALSE	HNRNPK	P61978	HNRNPK_T107_M1	-0.208993	FALSE	Not Significant	Phospho Not Significant	Not Significant
-1.57835	FALSE	HNRNPK	P61978	HNRNPK_T39_M1	-0.208993	FALSE	Not Significant	Phospho Not Significant	Not Significant
-3.25668	TRUE	HNRNPL	P14866	HNRNPL_S52_M1	-0.2234	FALSE	Not Significant	Phospho Down	Significant, Phospho Only
-1.36718	FALSE	HNRNPM	P52272	HNRNPM_S446_M1	-0.189463	FALSE	Not Significant	Phospho Not Significant	Not Significant
-0.701637	FALSE	HNRNPM	P52272	HNRNPM_S452_M1	-0.189463	FALSE	Not Significant	Phospho Not Significant	Not Significant
0.653534	FALSE	HNRNPM	P52272	HNRNPM_S528_M1	-0.189463	FALSE	Not Significant	Phospho Not Significant	Not Significant
-0.59781	FALSE	HNRNPM	P52272	HNRNPM_S575_M1	-0.189463	FALSE	Not Significant	Phospho Not Significant	Not Significant
1.85521	FALSE	HNRNPM	P52272	HNRNPM_S633_M1	-0.189463	FALSE	Not Significant	Phospho Not Significant	Not Significant
-0.920035	TRUE	HNRNPM	P52272	HNRNPM_S701_M1	-0.189463	FALSE	Not Significant	Phospho Down	Significant, Phospho Only
-2.22103	FALSE	HNRNPM	P52272	HNRNPM_T507_M1	-0.189463	FALSE	Not Significant	Phospho Not Significant	Not Significant
-0.349944	FALSE	HNRNPU	Q00839	HNRNPU_S271_M1	0.0555325	FALSE	Not Significant	Phospho Not Significant	Not Significant
0.256851	FALSE	HNRNPU	Q00839	HNRNPU_S4_M1	0.0555325	FALSE	Not Significant	Phospho Not Significant	Not Significant
0.186069	FALSE	HNRNPU	Q00839	HNRNPU_S59_M1	0.0555325	FALSE	Not Significant	Phospho Not Significant	Not Significant
0.919468	FALSE	HNRNPU	Q00839	HNRNPU_T197_M1	0.0555325	FALSE	Not Significant	Phospho Not Significant	Not Significant
0.232368	FALSE	HNRNPUL1	Q9BUJ2	HNRNPUL1_S194_M1	0.584342	TRUE	Protein Up	Phospho Not Significant	Significant, Protein Only
-0.942198	FALSE	HNRNPUL2-BSCL2;HNRNPUL2	H3BQZ7	HNRNPUL2-BSCL2_S161_M1	-0.087307	FALSE	Not Significant	Phospho Not Significant	Not Significant
-0.942198	FALSE	HNRNPUL2-BSCL2;HNRNPUL2	Q1KMD3	HNRNPUL2-BSCL2_S161_M1	-0.087307	FALSE	Not Significant	Phospho Not Significant	Not Significant
-0.767083	FALSE	HNRNPUL2-BSCL2;HNRNPUL2	H3BQZ7	HNRNPUL2-BSCL2_S185_M1	-0.087307	FALSE	Not Significant	Phospho Not Significant	Not Significant
-0.767083	FALSE	HNRNPUL2-BSCL2;HNRNPUL2	Q1KMD3	HNRNPUL2-BSCL2_S185_M1	-0.087307	FALSE	Not Significant	Phospho Not Significant	Not Significant
-0.261236	FALSE	HNRNPUL2-BSCL2;HNRNPUL2	H3BQZ7	HNRNPUL2-BSCL2_S185_M2	-0.087307	FALSE	Not Significant	Phospho Not Significant	Not Significant
-0.261236	FALSE	HNRNPUL2-BSCL2;HNRNPUL2	Q1KMD3	HNRNPUL2-BSCL2_S185_M2	-0.087307	FALSE	Not Significant	Phospho Not Significant	Not Significant
-0.383243	FALSE	HNRNPUL2-BSCL2;HNRNPUL2	H3BQZ7	HNRNPUL2-BSCL2_S188_M2	-0.087307	FALSE	Not Significant	Phospho Not Significant	Not Significant
-0.383243	FALSE	HNRNPUL2-BSCL2;HNRNPUL2	Q1KMD3	HNRNPUL2-BSCL2_S188_M2	-0.087307	FALSE	Not Significant	Phospho Not Significant	Not Significant
-0.439672	FALSE	HNRNPUL2-BSCL2;HNRNPUL2	H3BQZ7	HNRNPUL2-BSCL2_S228_M1	-0.087307	FALSE	Not Significant	Phospho Not Significant	Not Significant
-0.439672	FALSE	HNRNPUL2-BSCL2;HNRNPUL2	Q1KMD3	HNRNPUL2-BSCL2_S228_M1	-0.087307	FALSE	Not Significant	Phospho Not Significant	Not Significant
-0.9775	FALSE	HNRNPUL2-BSCL2;HNRNPUL2	H3BQZ7	HNRNPUL2-BSCL2_T165_M1	-0.087307	FALSE	Not Significant	Phospho Not Significant	Not Significant
-0.9775	FALSE	HNRNPUL2-BSCL2;HNRNPUL2	Q1KMD3	HNRNPUL2-BSCL2_T165_M1	-0.087307	FALSE	Not Significant	Phospho Not Significant	Not Significant
-1.4265	TRUE	HP1BP3	Q5SSJ5	HP1BP3_S156_M1	0.0468149	FALSE	Not Significant	Phospho Down	Significant, Phospho Only
-1.0553	FALSE	HP1BP3	Q5SSJ5	HP1BP3_T166_M1	0.0468149	FALSE	Not Significant	Phospho Not Significant	Not Significant
-1.12028	FALSE	HP1BP3	Q5SSJ5	HP1BP3_T51_M1	0.0468149	FALSE	Not Significant	Phospho Not Significant	Not Significant
0.653542	FALSE	HS1BP3	Q53T59	HS1BP3_S249_M1	-0.43686	FALSE	Not Significant	Phospho Not Significant	Not Significant
-1.58404	TRUE	HSD17B4	P51659	HSD17B4_S3_M1	-0.113058	FALSE	Not Significant	Phospho Down	Significant, Phospho Only
-1.82081	FALSE	HSF1	Q00613	HSF1_S303_M1	-0.153168	FALSE	Not Significant	Phospho Not Significant	Not Significant
-0.606401	FALSE	HSF1	Q00613	HSF1_S363_M1	-0.153168	FALSE	Not Significant	Phospho Not Significant	Not Significant
-0.875833	FALSE	HSF1	Q00613	HSF1_S363_M2	-0.153168	FALSE	Not Significant	Phospho Not Significant	Not Significant
2.18673	FALSE	HSF1	Q00613	HSF1_T367_M2	-0.153168	FALSE	Not Significant	Phospho Not Significant	Not Significant
-0.643518	FALSE	HSF1	Q00613	HSF1_T369_M2	-0.153168	FALSE	Not Significant	Phospho Not Significant	Not Significant
-1.75228	TRUE	HSP90AA1	P07900	HSP90AA1_S231_M1	-0.0963926	FALSE	Not Significant	Phospho Down	Significant, Phospho Only
-3.7431	TRUE	HSP90AA1	P07900	HSP90AA1_S263_M1	-0.0963926	FALSE	Not Significant	Phospho Down	Significant, Phospho Only
-1.54281	TRUE	HSP90AB1	P08238	HSP90AB1_S226_M1	-0.234799	TRUE	Protein Down	Phospho Down	Protein and Phospho Significantly Down
-1.54113	FALSE	HSP90AB1	P08238	HSP90AB1_S255_M1	-0.234799	TRUE	Protein Down	Phospho Not Significant	Significant, Protein Only
-1.52652	FALSE	HSP90AB1	P08238	HSP90AB1_S261_M1	-0.234799	TRUE	Protein Down	Phospho Not Significant	Significant, Protein Only
-1.35516	FALSE	HSPA4	P34932	HSPA4_S76_M1	-0.33952	TRUE	Protein Down	Phospho Not Significant	Significant, Protein Only
-0.0616329	FALSE	HSPA5	P11021	HSPA5_T643_M1	0.424652	TRUE	Protein Up	Phospho Not Significant	Significant, Protein Only
1.07027	TRUE	HSPA8	P11142	HSPA8_S633_M1	-0.223893	FALSE	Not Significant	Phospho Up	Significant, Phospho Only
3.31909	TRUE	HSPBP1	Q9NZL4	HSPBP1_S351_M1	0.595253	FALSE	Not Significant	Phospho Up	Significant, Phospho Only
-2.29671	FALSE	HSPBP1	Q9NZL4	HSPBP1_S356_M1	0.595253	FALSE	Not Significant	Phospho Not Significant	Not Significant
-1.95389	FALSE	HSPD1	P10809	HSPD1_S70_M1	-0.47313	FALSE	Not Significant	Phospho Not Significant	Not Significant
1.1157	FALSE	HSPD1	P10809	HSPD1_T74_M1	-0.47313	FALSE	Not Significant	Phospho Not Significant	Not Significant
-0.660889	FALSE	HSPH1	Q92598	HSPH1_S809_M1	-0.0973864	FALSE	Not Significant	Phospho Not Significant	Not Significant
0.200948	FALSE	HTATSF1	O43719	HTATSF1_S387_M1	-0.015481	FALSE	Not Significant	Phospho Not Significant	Not Significant
-0.587797	FALSE	HTATSF1	O43719	HTATSF1_S494_M1	-0.015481	FALSE	Not Significant	Phospho Not Significant	Not Significant
-3.35311	TRUE	HTATSF1	O43719	HTATSF1_S498_M1	-0.015481	FALSE	Not Significant	Phospho Down	Significant, Phospho Only
-1.8386	TRUE	HTATSF1	O43719	HTATSF1_S529_M1	-0.015481	FALSE	Not Significant	Phospho Down	Significant, Phospho Only
-1.72871	TRUE	HTATSF1	O43719	HTATSF1_S579_M1	-0.015481	FALSE	Not Significant	Phospho Down	Significant, Phospho Only
-1.68764	FALSE	HTATSF1	O43719	HTATSF1_S642_M1	-0.015481	FALSE	Not Significant	Phospho Not Significant	Not Significant
-2.13957	FALSE	HTATSF1	O43719	HTATSF1_S676_M1	-0.015481	FALSE	Not Significant	Phospho Not Significant	Not Significant
-4.39708	TRUE	HTATSF1	O43719	HTATSF1_S702_M1	-0.015481	FALSE	Not Significant	Phospho Down	Significant, Phospho Only
1.24259	FALSE	HTATSF1	O43719	HTATSF1_Y650_M1	-0.015481	FALSE	Not Significant	Phospho Not Significant	Not Significant
0.501194	FALSE	HTT	P42858	HTT_S1199_M1	0.16462	FALSE	Not Significant	Phospho Not Significant	Not Significant
-0.466384	FALSE	HTT	P42858	HTT_S1880_M1	0.16462	FALSE	Not Significant	Phospho Not Significant	Not Significant
-2.25834	FALSE	HTT	P42858	HTT_S429_M1	0.16462	FALSE	Not Significant	Phospho Not Significant	Not Significant
-1.05462	FALSE	HTT	P42858	HTT_T405_M1	0.16462	FALSE	Not Significant	Phospho Not Significant	Not Significant
-0.32568	FALSE	HUWE1	Q7Z6Z7	HUWE1_S1903_M1	0.135099	FALSE	Not Significant	Phospho Not Significant	Not Significant
-1.63104	FALSE	HUWE1	Q7Z6Z7	HUWE1_S1907_M1	0.135099	FALSE	Not Significant	Phospho Not Significant	Not Significant
-0.756675	FALSE	HUWE1	Q7Z6Z7	HUWE1_S2595_M1	0.135099	FALSE	Not Significant	Phospho Not Significant	Not Significant
0.250412	FALSE	HUWE1	Q7Z6Z7	HUWE1_S3122_M1	0.135099	FALSE	Not Significant	Phospho Not Significant	Not Significant
-0.330785	FALSE	HUWE1	Q7Z6Z7	HUWE1_S3127_M1	0.135099	FALSE	Not Significant	Phospho Not Significant	Not Significant
-0.713719	TRUE	HUWE1	Q7Z6Z7	HUWE1_S3555_M1	0.135099	FALSE	Not Significant	Phospho Down	Significant, Phospho Only
-4.01078	FALSE	IARS	P41252	IARS_S1047_M1	-0.372034	FALSE	Not Significant	Phospho Not Significant	Not Significant
-1.72363	FALSE	IARS	P41252	IARS_Y1044_M1	-0.372034	FALSE	Not Significant	Phospho Not Significant	Not Significant
0.988877	FALSE	IBTK	Q9P2D0	IBTK_S1045_M1	0.311525	FALSE	Not Significant	Phospho Not Significant	Not Significant
-3.43056	TRUE	ICAM1	P05362	ICAM1_T530_M1	-0.420731	FALSE	Not Significant	Phospho Down	Significant, Phospho Only
0.298971	FALSE	ICE1	Q9Y2F5	ICE1_S1712_M1	0.506878	TRUE	Protein Up	Phospho Not Significant	Significant, Protein Only
0.112867	FALSE	ICE1	Q9Y2F5	ICE1_S1854_M1	0.506878	TRUE	Protein Up	Phospho Not Significant	Significant, Protein Only
0.588736	FALSE	ICE1	Q9Y2F5	ICE1_S558_M1	0.506878	TRUE	Protein Up	Phospho Not Significant	Significant, Protein Only
-2.17411	FALSE	ICE1	Q9Y2F5	ICE1_S925_M1	0.506878	TRUE	Protein Up	Phospho Not Significant	Significant, Protein Only
2.76973	FALSE	ICE1	Q9Y2F5	ICE1_T1852_M1	0.506878	TRUE	Protein Up	Phospho Not Significant	Significant, Protein Only
2.43282	FALSE	IDH3A	P50213	IDH3A_T144_M1	-0.0951328	FALSE	Not Significant	Phospho Not Significant	Not Significant
-1.52291	FALSE	IFI16	Q16666	IFI16_S153_M1	0.115497	FALSE	Not Significant	Phospho Not Significant	Not Significant
-0.409411	FALSE	IGF2BP1	Q9NZI8	IGF2BP1_S181_M1	0.347038	TRUE	Protein Up	Phospho Not Significant	Significant, Protein Only
0.789549	TRUE	IGF2R	P11717	IGF2R_S2409_M1	0.374833	TRUE	Protein Up	Phospho Up	Protein and Phospho Significantly Up
0.654398	TRUE	IGF2R	P11717	IGF2R_S2409_M2	0.374833	TRUE	Protein Up	Phospho Up	Protein and Phospho Significantly Up
0.449521	FALSE	IGF2R	P11717	IGF2R_S2484_M1	0.374833	TRUE	Protein Up	Phospho Not Significant	Significant, Protein Only
-2.30186	FALSE	IGF2R	P11717	IGF2R_T2415_M1	0.374833	TRUE	Protein Up	Phospho Not Significant	Significant, Protein Only
0.654398	TRUE	IGF2R	P11717	IGF2R_T2415_M2	0.374833	TRUE	Protein Up	Phospho Up	Protein and Phospho Significantly Up
-0.613987	FALSE	IKBKB	O14920	IKBKB_S672_M1	0.564766	TRUE	Protein Up	Phospho Not Significant	Significant, Protein Only
1.40104	FALSE	IL1A	P01583	IL1A_Y15_M1	0	FALSE	Not Significant	Phospho Not Significant	Not Significant
-1.19251	FALSE	IL6ST	P40189	IL6ST_S820_M1	-0.0734191	FALSE	Not Significant	Phospho Not Significant	Not Significant
-2.66918	FALSE	ILF2	Q12905	ILF2_T345_M1	0.164971	FALSE	Not Significant	Phospho Not Significant	Not Significant
0.833204	FALSE	ILF3	Q12906	ILF3_S482_M1	-0.495241	FALSE	Not Significant	Phospho Not Significant	Not Significant
-0.745359	FALSE	ILF3	Q12906	ILF3_S62_M1	-0.495241	FALSE	Not Significant	Phospho Not Significant	Not Significant
-1.38249	FALSE	ILF3	Q12906	ILF3_T592_M1	-0.495241	FALSE	Not Significant	Phospho Not Significant	Not Significant
0.103765	FALSE	ILK	Q13418	ILK_S186_M1	0.39247	FALSE	Not Significant	Phospho Not Significant	Not Significant
-1.58714	FALSE	ILK	Q13418	ILK_T181_M1	0.39247	FALSE	Not Significant	Phospho Not Significant	Not Significant
-0.477875	FALSE	ILKAP	Q9H0C8	ILKAP_S13_M1	-0.539476	TRUE	Protein Down	Phospho Not Significant	Significant, Protein Only
-4.37435	TRUE	IMPDH2	P12268	IMPDH2_S416_M1	-0.0997562	FALSE	Not Significant	Phospho Down	Significant, Phospho Only
1.64323	TRUE	IMUP	Q9GZP8	IMUP_S29_M1	0.683908	FALSE	Not Significant	Phospho Up	Significant, Phospho Only
1.11285	FALSE	INCENP	Q9NQS7	INCENP_S263_M1	-0.37785	FALSE	Not Significant	Phospho Not Significant	Not Significant
-1.77613	FALSE	INF2	Q27J81	INF2_S1188_M1	-0.18007	FALSE	Not Significant	Phospho Not Significant	Not Significant
-0.17561	FALSE	INO80B	Q9C086	INO80B_S63_M1	0.302577	FALSE	Not Significant	Phospho Not Significant	Not Significant
-1.76024	FALSE	;INO80C	Q6PI98	INO80C_S26_M1	0.229567	FALSE	Not Significant	Phospho Not Significant	Not Significant
-0.683704	FALSE	INTS10	Q9NVR2	INTS10_S231_M1	0.28174	FALSE	Not Significant	Phospho Not Significant	Not Significant
-1.20584	FALSE	INTS10	Q9NVR2	INTS10_S382_M1	0.28174	FALSE	Not Significant	Phospho Not Significant	Not Significant
-1.87826	FALSE	INTS13	Q9NVM9	INTS13_S623_M1	0.278531	FALSE	Not Significant	Phospho Not Significant	Not Significant
1.5569	FALSE	INTS13	Q9NVM9	INTS13_T641_M1	0.278531	FALSE	Not Significant	Phospho Not Significant	Not Significant
0.289624	FALSE	IPO5	O00410	IPO5_S652_M1	-0.415325	FALSE	Not Significant	Phospho Not Significant	Not Significant
-0.843874	FALSE	IQGAP1	P46940	IQGAP1_S330_M1	0.106268	FALSE	Not Significant	Phospho Not Significant	Not Significant
-1.43171	FALSE	IQGAP3	Q86VI3	IQGAP3_S1424_M1	-0.0530682	FALSE	Not Significant	Phospho Not Significant	Not Significant
-0.304757	FALSE	IQSEC1	Q6DN90	IQSEC1_S180_M1	0.152649	FALSE	Not Significant	Phospho Not Significant	Not Significant
0.523781	FALSE	IQSEC1	Q6DN90	IQSEC1_S410_M2	0.152649	FALSE	Not Significant	Phospho Not Significant	Not Significant
-0.232039	FALSE	IQSEC1	Q6DN90	IQSEC1_S417_M1	0.152649	FALSE	Not Significant	Phospho Not Significant	Not Significant
0.643162	FALSE	IQSEC1	Q6DN90	IQSEC1_S417_M2	0.152649	FALSE	Not Significant	Phospho Not Significant	Not Significant
-3.2337	FALSE	IQSEC1	Q6DN90	IQSEC1_S512_M1	0.152649	FALSE	Not Significant	Phospho Not Significant	Not Significant
0.797354	FALSE	IQSEC1	Q6DN90	IQSEC1_S515_M1	0.152649	FALSE	Not Significant	Phospho Not Significant	Not Significant
-0.491123	FALSE	IRF2BP1	Q8IU81	IRF2BP1_S384_M1	0.0279064	FALSE	Not Significant	Phospho Not Significant	Not Significant
-1.31252	FALSE	IRF2BP1	Q8IU81	IRF2BP1_S421_M1	0.0279064	FALSE	Not Significant	Phospho Not Significant	Not Significant
-1.08604	FALSE	IRF2BP1	Q8IU81	IRF2BP1_S436_M1	0.0279064	FALSE	Not Significant	Phospho Not Significant	Not Significant
0.675161	FALSE	IRF2BP1	Q8IU81	IRF2BP1_S436_M2	0.0279064	FALSE	Not Significant	Phospho Not Significant	Not Significant
1.49198	FALSE	IRF2BP1	Q8IU81	IRF2BP1_S453_M1	0.0279064	FALSE	Not Significant	Phospho Not Significant	Not Significant
0.778303	FALSE	IRF2BP1	Q8IU81	IRF2BP1_S453_M2	0.0279064	FALSE	Not Significant	Phospho Not Significant	Not Significant
1.09677	FALSE	IRF2BP1	Q8IU81	IRF2BP1_T77_M1	0.0279064	FALSE	Not Significant	Phospho Not Significant	Not Significant
-1.33319	FALSE	IRF2BP2	Q7Z5L9	IRF2BP2_S175_M1	0.0558596	FALSE	Not Significant	Phospho Not Significant	Not Significant
-2.30827	FALSE	IRF2BP2	Q7Z5L9	IRF2BP2_S360_M1	0.0558596	FALSE	Not Significant	Phospho Not Significant	Not Significant
-1.60728	TRUE	IRF2BPL	Q9H1B7	IRF2BPL_S547_M1	-0.26346	FALSE	Not Significant	Phospho Down	Significant, Phospho Only
-0.284819	FALSE	IRF2BPL	Q9H1B7	IRF2BPL_S659_M1	-0.26346	FALSE	Not Significant	Phospho Not Significant	Not Significant
-1.40667	FALSE	IRF2BPL	Q9H1B7	IRF2BPL_S69_M1	-0.26346	FALSE	Not Significant	Phospho Not Significant	Not Significant
0.0441656	FALSE	IRS1	P35568	IRS1_S3_M1	0.0131159	FALSE	Not Significant	Phospho Not Significant	Not Significant
-1.28174	FALSE	IRS1	P35568	IRS1_S372_M1	0.0131159	FALSE	Not Significant	Phospho Not Significant	Not Significant
1.64377	FALSE	IRS2	Q9Y4H2	IRS2_S3_M1	0.619368	FALSE	Not Significant	Phospho Not Significant	Not Significant
0.464502	FALSE	IRS2	Q9Y4H2	IRS2_S577_M1	0.619368	FALSE	Not Significant	Phospho Not Significant	Not Significant
0.483399	FALSE	ITGB4	P16144	ITGB4_Y1492_M1	0.484942	FALSE	Not Significant	Phospho Not Significant	Not Significant
-0.278162	FALSE	ITPR3	Q14573	ITPR3_S1832_M1	0.201782	FALSE	Not Significant	Phospho Not Significant	Not Significant
0.300471	FALSE	ITPR3	Q14573	ITPR3_S2670_M1	0.201782	FALSE	Not Significant	Phospho Not Significant	Not Significant
1.25341	FALSE	ITPR3	Q14573	ITPR3_S940_M1	0.201782	FALSE	Not Significant	Phospho Not Significant	Not Significant
-0.100916	FALSE	ITPRID2	P28290	ITPRID2_S668_M1	0.830677	TRUE	Protein Up	Phospho Not Significant	Significant, Protein Only
0.927718	TRUE	ITPRID2	P28290	ITPRID2_S739_M1	0.830677	TRUE	Protein Up	Phospho Up	Protein and Phospho Significantly Up
1.09963	FALSE	ITPRID2	P28290	ITPRID2_S92_M1	0.830677	TRUE	Protein Up	Phospho Not Significant	Significant, Protein Only
-1.22828	FALSE	ITSN1	Q15811	ITSN1_S904_M1	0.417312	FALSE	Not Significant	Phospho Not Significant	Not Significant
-1.14205	FALSE	ITSN1	Q15811	ITSN1_T567_M1	0.417312	FALSE	Not Significant	Phospho Not Significant	Not Significant
0.423429	FALSE	ITSN1	Q15811	ITSN1_Y922_M1	0.417312	FALSE	Not Significant	Phospho Not Significant	Not Significant
0.96089	FALSE	ITSN2	Q9NZM3	ITSN2_S887_M2	0.353362	TRUE	Protein Up	Phospho Not Significant	Significant, Protein Only
-0.274099	FALSE	ITSN2	Q9NZM3	ITSN2_S889_M1	0.353362	TRUE	Protein Up	Phospho Not Significant	Significant, Protein Only
1.05553	FALSE	ITSN2	Q9NZM3	ITSN2_S889_M2	0.353362	TRUE	Protein Up	Phospho Not Significant	Significant, Protein Only
-2.50745	FALSE	IVNS1ABP	Q9Y6Y0	IVNS1ABP_S336_M1	-0.0829873	FALSE	Not Significant	Phospho Not Significant	Not Significant
1.45877	FALSE	IVNS1ABP	Q9Y6Y0	IVNS1ABP_S338_M1	-0.0829873	FALSE	Not Significant	Phospho Not Significant	Not Significant
-2.26382	TRUE	IWS1	Q96ST2	IWS1_S377_M1	-0.228055	FALSE	Not Significant	Phospho Down	Significant, Phospho Only
-2.32851	FALSE	IWS1	Q96ST2	IWS1_S398_M2	-0.228055	FALSE	Not Significant	Phospho Not Significant	Not Significant
-2.12812	FALSE	IWS1	Q96ST2	IWS1_S400_M2	-0.228055	FALSE	Not Significant	Phospho Not Significant	Not Significant
0.775386	FALSE	IWS1	Q96ST2	IWS1_S407_M2	-0.228055	FALSE	Not Significant	Phospho Not Significant	Not Significant
-2.35512	TRUE	IWS1	Q96ST2	IWS1_S511_M2	-0.228055	FALSE	Not Significant	Phospho Down	Significant, Phospho Only
-2.27528	TRUE	IWS1	Q96ST2	IWS1_S513_M2	-0.228055	FALSE	Not Significant	Phospho Down	Significant, Phospho Only
-1.87665	FALSE	IWS1	Q96ST2	IWS1_T725_M1	-0.228055	FALSE	Not Significant	Phospho Not Significant	Not Significant
-0.879821	FALSE	JADE1	Q6IE81	JADE1_S743_M1	0.0826631	FALSE	Not Significant	Phospho Not Significant	Not Significant
-2.10533	FALSE	JADE1	Q6IE81	JADE1_T92_M1	0.0826631	FALSE	Not Significant	Phospho Not Significant	Not Significant
0.0192263	FALSE	JPT1	Q9UK76	JPT1_T54_M1	-0.274192	FALSE	Not Significant	Phospho Not Significant	Not Significant
3.6e-05	FALSE	JPT2	Q9H910	JPT2_S30_M1	0.0496125	FALSE	Not Significant	Phospho Not Significant	Not Significant
-1.13608	FALSE	JPT2	Q9H910	JPT2_S97_M1	0.0496125	FALSE	Not Significant	Phospho Not Significant	Not Significant
0.284384	FALSE	JUN	P05412	JUN_S58_M1	0	FALSE	Not Significant	Phospho Not Significant	Not Significant
-0.960453	TRUE	JUN	P05412	JUN_S63_M1	0	FALSE	Not Significant	Phospho Down	Significant, Phospho Only
-1.12112	TRUE	JUN	P05412	JUN_S73_M1	0	FALSE	Not Significant	Phospho Down	Significant, Phospho Only
0.25362	FALSE	JUN	P05412	JUN_T62_M1	0	FALSE	Not Significant	Phospho Not Significant	Not Significant
-0.0477769	FALSE	JUNB	P17275	JUNB_S259_M2	0.511624	TRUE	Protein Up	Phospho Not Significant	Significant, Protein Only
-0.0477769	FALSE	JUNB	P17275	JUNB_T255_M2	0.511624	TRUE	Protein Up	Phospho Not Significant	Significant, Protein Only
0.188236	FALSE	JUP	P14923	JUP_S182_M1	1.48658	TRUE	Protein Up	Phospho Not Significant	Significant, Protein Only
0.30326	FALSE	KANK2	Q63ZY3	KANK2_S375_M1	0.681736	TRUE	Protein Up	Phospho Not Significant	Significant, Protein Only
-0.985747	FALSE	KANK2	Q63ZY3	KANK2_S540_M1	0.681736	TRUE	Protein Up	Phospho Not Significant	Significant, Protein Only
-1.45888	FALSE	KAT6B	Q8WYB5	KAT6B_S1502_M1	0.401619	FALSE	Not Significant	Phospho Not Significant	Not Significant
-1.72606	FALSE	KAT7	O95251	KAT7_S124_M2	0.448846	TRUE	Protein Up	Phospho Not Significant	Significant, Protein Only
-1.12748	FALSE	KAT7	O95251	KAT7_S57_M1	0.448846	TRUE	Protein Up	Phospho Not Significant	Significant, Protein Only
1.04545	FALSE	KAT7	O95251	KAT7_S64_M1	0.448846	TRUE	Protein Up	Phospho Not Significant	Significant, Protein Only
-1.60793	FALSE	KAT7	O95251	KAT7_T128_M2	0.448846	TRUE	Protein Up	Phospho Not Significant	Significant, Protein Only
0.305526	FALSE	KAT7	O95251	KAT7_T88_M1	0.448846	TRUE	Protein Up	Phospho Not Significant	Significant, Protein Only
-0.171287	FALSE	KATNA1	O75449	KATNA1_T81_M1	0.914556	TRUE	Protein Up	Phospho Not Significant	Significant, Protein Only
-2.74012	FALSE	KDM1A	O60341	KDM1A_S166_M1	0.027082	FALSE	Not Significant	Phospho Not Significant	Not Significant
-0.619622	FALSE	KDM1B	Q8NB78	KDM1B_S247_M1	0.83038	TRUE	Protein Up	Phospho Not Significant	Significant, Protein Only
-2.23696	FALSE	KDM2A	Q9Y2K7	KDM2A_S28_M1	0.0976624	FALSE	Not Significant	Phospho Not Significant	Not Significant
0.269057	FALSE	KDM2A	Q9Y2K7	KDM2A_S558_M1	0.0976624	FALSE	Not Significant	Phospho Not Significant	Not Significant
-0.266665	FALSE	KDM2A	Q9Y2K7	KDM2A_S692_M1	0.0976624	FALSE	Not Significant	Phospho Not Significant	Not Significant
1.02083	FALSE	KDM2A	Q9Y2K7	KDM2A_S718_M1	0.0976624	FALSE	Not Significant	Phospho Not Significant	Not Significant
0.733308	FALSE	KDM2A	Q9Y2K7	KDM2A_S718_M2	0.0976624	FALSE	Not Significant	Phospho Not Significant	Not Significant
-0.682523	FALSE	KDM2A	Q9Y2K7	KDM2A_T550_M1	0.0976624	FALSE	Not Significant	Phospho Not Significant	Not Significant
-0.487192	FALSE	KDM2A	Q9Y2K7	KDM2A_T713_M2	0.0976624	FALSE	Not Significant	Phospho Not Significant	Not Significant
-2.6477	FALSE	KDM3A	Q9Y4C1	KDM3A_S445_M1	0.349802	FALSE	Not Significant	Phospho Not Significant	Not Significant
-2.41573	FALSE	KDM5C	P41229	KDM5C_S301_M1	0.0468488	FALSE	Not Significant	Phospho Not Significant	Not Significant
4.84112	FALSE	KHDRBS1	Q07666	KHDRBS1_S14_M1	0.352893	FALSE	Not Significant	Phospho Not Significant	Not Significant
0.105144	FALSE	KHDRBS1	Q07666	KHDRBS1_S20_M1	0.352893	FALSE	Not Significant	Phospho Not Significant	Not Significant
-2.42387	FALSE	KHSRP	Q92945	KHSRP_S181_M1	0.200946	FALSE	Not Significant	Phospho Not Significant	Not Significant
-1.57148	TRUE	KHSRP	Q92945	KHSRP_S480_M1	0.200946	FALSE	Not Significant	Phospho Down	Significant, Phospho Only
-1.58568	FALSE	KIAA0319L	Q8IZA0	KIAA0319L_S1043_M1	0.480757	FALSE	Not Significant	Phospho Not Significant	Not Significant
-0.756181	FALSE	KIAA0930	Q6ICG6	KIAA0930_S324_M1	0.728487	TRUE	Protein Up	Phospho Not Significant	Significant, Protein Only
-0.336524	FALSE	KIAA0930	Q6ICG6	KIAA0930_S362_M1	0.728487	TRUE	Protein Up	Phospho Not Significant	Significant, Protein Only
2.08002	TRUE	KIAA0930	Q6ICG6	KIAA0930_T266_M1	0.728487	TRUE	Protein Up	Phospho Up	Protein and Phospho Significantly Up
-1.07254	TRUE	KIAA1143	Q96AT1	KIAA1143_S50_M1	0.0499902	FALSE	Not Significant	Phospho Down	Significant, Phospho Only
-1.66408	FALSE	KIAA1211	Q6ZU35	KIAA1211_S1143_M1	-0.212609	FALSE	Not Significant	Phospho Not Significant	Not Significant
-1.68954	TRUE	KIAA1211	Q6ZU35	KIAA1211_S556_M1	-0.212609	FALSE	Not Significant	Phospho Down	Significant, Phospho Only
3.60732	FALSE	KIAA1522	Q9P206	KIAA1522_S161_M1	0.123024	FALSE	Not Significant	Phospho Not Significant	Not Significant
-0.538785	FALSE	KIAA1522	Q9P206	KIAA1522_S342_M1	0.123024	FALSE	Not Significant	Phospho Not Significant	Not Significant
-0.251871	FALSE	KIAA1522	Q9P206	KIAA1522_S545_M1	0.123024	FALSE	Not Significant	Phospho Not Significant	Not Significant
0.246556	FALSE	KIAA1522	Q9P206	KIAA1522_S858_M2	0.123024	FALSE	Not Significant	Phospho Not Significant	Not Significant
-1.13919	FALSE	KIAA1522	Q9P206	KIAA1522_S862_M1	0.123024	FALSE	Not Significant	Phospho Not Significant	Not Significant
0.246556	FALSE	KIAA1522	Q9P206	KIAA1522_S862_M2	0.123024	FALSE	Not Significant	Phospho Not Significant	Not Significant
-1.0398	FALSE	KIAA1522	Q9P206	KIAA1522_S906_M1	0.123024	FALSE	Not Significant	Phospho Not Significant	Not Significant
-0.00793266	FALSE	KIAA1522	Q9P206	KIAA1522_S929_M1	0.123024	FALSE	Not Significant	Phospho Not Significant	Not Significant
-5.01126	TRUE	KIAA1522	Q9P206	KIAA1522_T162_M1	0.123024	FALSE	Not Significant	Phospho Down	Significant, Phospho Only
1.02785	FALSE	KIAA1671	Q9BY89	KIAA1671_S1062_M2	0.738001	TRUE	Protein Up	Phospho Not Significant	Significant, Protein Only
2.54632	FALSE	KIAA1671	Q9BY89	KIAA1671_S128_M1	0.738001	TRUE	Protein Up	Phospho Not Significant	Significant, Protein Only
-0.872917	FALSE	KIAA1671	Q9BY89	KIAA1671_S1488_M1	0.738001	TRUE	Protein Up	Phospho Not Significant	Significant, Protein Only
-1.08719	FALSE	KIAA1671	Q9BY89	KIAA1671_S508_M1	0.738001	TRUE	Protein Up	Phospho Not Significant	Significant, Protein Only
0.350166	FALSE	KIAA1671	Q9BY89	KIAA1671_T1059_M1	0.738001	TRUE	Protein Up	Phospho Not Significant	Significant, Protein Only
1.27436	FALSE	KIAA1671	Q9BY89	KIAA1671_T1059_M2	0.738001	TRUE	Protein Up	Phospho Not Significant	Significant, Protein Only
1.66486	FALSE	KIAA1671	Q9BY89	KIAA1671_T635_M1	0.738001	TRUE	Protein Up	Phospho Not Significant	Significant, Protein Only
-0.295633	FALSE	KIDINS220	Q9ULH0	KIDINS220_S918_M1	-0.143266	FALSE	Not Significant	Phospho Not Significant	Not Significant
-1.2674	FALSE	KIF11	P52732	KIF11_T926_M1	0.0313516	FALSE	Not Significant	Phospho Not Significant	Not Significant
-1.19683	TRUE	KIF14	Q15058	KIF14_S1200_M1	-0.278248	TRUE	Protein Down	Phospho Down	Protein and Phospho Significantly Down
-1.2674	TRUE	KIF20A	O95235	KIF20A_S532_M1	-0.535234	TRUE	Protein Down	Phospho Down	Protein and Phospho Significantly Down
0.404382	FALSE	KIF20A	O95235	KIF20A_S534_M1	-0.535234	TRUE	Protein Down	Phospho Not Significant	Significant, Protein Only
-0.537353	FALSE	KIF20B	Q96Q89	KIF20B_S1740_M1	-0.177597	FALSE	Not Significant	Phospho Not Significant	Not Significant
-0.745751	FALSE	KIF21A	Q7Z4S6	KIF21A_S1212_M1	0.533386	TRUE	Protein Up	Phospho Not Significant	Significant, Protein Only
0.507122	FALSE	KIF21A	Q7Z4S6	KIF21A_S1239_M1	0.533386	TRUE	Protein Up	Phospho Not Significant	Significant, Protein Only
-0.178906	FALSE	KIF21A	Q7Z4S6	KIF21A_S853_M1	0.533386	TRUE	Protein Up	Phospho Not Significant	Significant, Protein Only
0.0891879	FALSE	KIF22	Q14807	KIF22_S543_M1	0.468831	TRUE	Protein Up	Phospho Not Significant	Significant, Protein Only
-0.662463	FALSE	KIF23	Q02241	KIF23_S867_M1	0.316238	FALSE	Not Significant	Phospho Not Significant	Not Significant
0.740324	FALSE	KIF23	Q02241	KIF23_T861_M1	0.316238	FALSE	Not Significant	Phospho Not Significant	Not Significant
-2.06387	FALSE	KIF2A	O00139	KIF2A_S586_M1	0.00890922	FALSE	Not Significant	Phospho Not Significant	Not Significant
-0.637419	FALSE	KIF2A	O00139	KIF2A_T78_M1	0.00890922	FALSE	Not Significant	Phospho Not Significant	Not Significant
-0.700348	TRUE	KIF2C	Q99661	KIF2C_S519_M1	-0.263797	FALSE	Not Significant	Phospho Down	Significant, Phospho Only
-0.249803	FALSE	KIF4A	O95239	KIF4A_S1225_M1	0.281073	TRUE	Protein Up	Phospho Not Significant	Significant, Protein Only
-0.173541	FALSE	KIF4A	O95239	KIF4A_S394_M1	0.281073	TRUE	Protein Up	Phospho Not Significant	Significant, Protein Only
0.232867	FALSE	KIF4A	O95239	KIF4A_S801_M1	0.281073	TRUE	Protein Up	Phospho Not Significant	Significant, Protein Only
1.32504	FALSE	KIF4A	O95239	KIF4A_S801_M2	0.281073	TRUE	Protein Up	Phospho Not Significant	Significant, Protein Only
1.03439	FALSE	KIF4A	O95239	KIF4A_T799_M2	0.281073	TRUE	Protein Up	Phospho Not Significant	Significant, Protein Only
-1.14875	FALSE	KIF5B	P33176	KIF5B_S933_M1	-0.982569	TRUE	Protein Down	Phospho Not Significant	Significant, Protein Only
-0.442111	FALSE	KIFC1	Q9BW19	KIFC1_S6_M1	0.248505	FALSE	Not Significant	Phospho Not Significant	Not Significant
-3.45844	TRUE	KLC2	Q9H0B6	KLC2_S445_M1	-0.702516	TRUE	Protein Down	Phospho Down	Protein and Phospho Significantly Down
-1.33851	TRUE	KLC2	Q9H0B6	KLC2_S582_M1	-0.702516	TRUE	Protein Down	Phospho Down	Protein and Phospho Significantly Down
0.821797	FALSE	KLC2	Q9H0B6	KLC2_S589_M1	-0.702516	TRUE	Protein Down	Phospho Not Significant	Significant, Protein Only
0.729359	FALSE	KLC2	Q9H0B6	KLC2_S608_M1	-0.702516	TRUE	Protein Down	Phospho Not Significant	Significant, Protein Only
-0.896841	TRUE	KLC2	Q9H0B6	KLC2_S610_M1	-0.702516	TRUE	Protein Down	Phospho Down	Protein and Phospho Significantly Down
-0.0769057	FALSE	KLC4	Q9NSK0	KLC4_S598_M1	0.561111	FALSE	Not Significant	Phospho Not Significant	Not Significant
0.230563	FALSE	KMT2A	Q03164	KMT2A_S2391_M2	0.309597	TRUE	Protein Up	Phospho Not Significant	Significant, Protein Only
0.0594509	FALSE	KMT2A	Q03164	KMT2A_S2392_M2	0.309597	TRUE	Protein Up	Phospho Not Significant	Significant, Protein Only
-1.635	FALSE	KMT2A	Q03164	KMT2A_S3036_M1	0.309597	TRUE	Protein Up	Phospho Not Significant	Significant, Protein Only
1.54164	FALSE	KMT2A	Q03164	KMT2A_S3515_M1	0.309597	TRUE	Protein Up	Phospho Not Significant	Significant, Protein Only
-1.00919	FALSE	KMT2A	Q03164	KMT2A_S3527_M1	0.309597	TRUE	Protein Up	Phospho Not Significant	Significant, Protein Only
1.51804	FALSE	KMT2A	Q03164	KMT2A_S518_M1	0.309597	TRUE	Protein Up	Phospho Not Significant	Significant, Protein Only
0.382277	FALSE	KMT2A	Q03164	KMT2A_T3038_M1	0.309597	TRUE	Protein Up	Phospho Not Significant	Significant, Protein Only
1.53527	TRUE	KMT2B	Q9UMN6	KMT2B_S2455_M1	0.407728	FALSE	Not Significant	Phospho Up	Significant, Phospho Only
0.0435603	FALSE	KMT2B	Q9UMN6	KMT2B_T2083_M1	0.407728	FALSE	Not Significant	Phospho Not Significant	Not Significant
-0.848783	TRUE	KMT2D	O14686	KMT2D_S2274_M1	0.181746	TRUE	Protein Up	Phospho Down	Significant, Opposite Directions
-0.0253022	FALSE	KMT2D	O14686	KMT2D_S4738_M1	0.181746	TRUE	Protein Up	Phospho Not Significant	Significant, Protein Only
-0.819822	FALSE	KMT2D	O14686	KMT2D_S4849_M1	0.181746	TRUE	Protein Up	Phospho Not Significant	Significant, Protein Only
-0.137422	FALSE	KNL1	Q8NG31	KNL1_S32_M1	0.257536	FALSE	Not Significant	Phospho Not Significant	Not Significant
-0.153487	FALSE	KNL1	Q8NG31	KNL1_T954_M1	0.257536	FALSE	Not Significant	Phospho Not Significant	Not Significant
-2.13245	FALSE	KNOP1	Q1ED39	KNOP1_S48_M1	0.762012	TRUE	Protein Up	Phospho Not Significant	Significant, Protein Only
0.630784	FALSE	KPNA1	P52294	KPNA1_T3_M1	0.324969	TRUE	Protein Up	Phospho Not Significant	Significant, Protein Only
-0.619807	FALSE	KPNA2	P52292	KPNA2_T9_M1	0.387786	FALSE	Not Significant	Phospho Not Significant	Not Significant
-1.19343	TRUE	KPNA3	O00505	KPNA3_S56_M1	-0.621652	TRUE	Protein Down	Phospho Down	Protein and Phospho Significantly Down
-0.0434055	FALSE	KPNA3	O00505	KPNA3_S56_M2	-0.621652	TRUE	Protein Down	Phospho Not Significant	Significant, Protein Only
-2.22881	TRUE	KPNA3	O00505	KPNA3_S60_M1	-0.621652	TRUE	Protein Down	Phospho Down	Protein and Phospho Significantly Down
-0.0417018	FALSE	KPNA3	O00505	KPNA3_S60_M2	-0.621652	TRUE	Protein Down	Phospho Not Significant	Significant, Protein Only
0.474448	TRUE	KPNA6	O60684	KPNA6_S6_M1	0.353889	FALSE	Not Significant	Phospho Up	Significant, Phospho Only
0.148187	FALSE	KPNA6	O60684	KPNA6_T3_M1	0.353889	FALSE	Not Significant	Phospho Not Significant	Not Significant
0.431595	FALSE	KRI1	Q8N9T8	KRI1_S136_M1	0.533815	TRUE	Protein Up	Phospho Not Significant	Significant, Protein Only
0.719716	TRUE	KRI1	Q8N9T8	KRI1_S171_M1	0.533815	TRUE	Protein Up	Phospho Up	Protein and Phospho Significantly Up
0.330142	FALSE	KRI1	Q8N9T8	KRI1_S182_M1	0.533815	TRUE	Protein Up	Phospho Not Significant	Significant, Protein Only
-0.757009	TRUE	KRR1	Q13601	KRR1_S3_M1	0.330838	FALSE	Not Significant	Phospho Down	Significant, Phospho Only
3.2495	FALSE	KRT18	P05783	KRT18_S30_M1	0.917196	TRUE	Protein Up	Phospho Not Significant	Significant, Protein Only
4.33311	FALSE	KRT18	P05783	KRT18_S34_M1	0.917196	TRUE	Protein Up	Phospho Not Significant	Significant, Protein Only
0.443722	FALSE	KRT18	P05783	KRT18_S398_M1	0.917196	TRUE	Protein Up	Phospho Not Significant	Significant, Protein Only
-4.50267	FALSE	KRT18	P05783	KRT18_S53_M1	0.917196	TRUE	Protein Up	Phospho Not Significant	Significant, Protein Only
0.995145	FALSE	KRT18	P05783	KRT18_S60_M1	0.917196	TRUE	Protein Up	Phospho Not Significant	Significant, Protein Only
3.33652	FALSE	KRT18	P05783	KRT18_S7_M1	0.917196	TRUE	Protein Up	Phospho Not Significant	Significant, Protein Only
2.97692	FALSE	KRT18	P05783	KRT18_T5_M1	0.917196	TRUE	Protein Up	Phospho Not Significant	Significant, Protein Only
-1.53084	FALSE	KRT18	P05783	KRT18_T65_M1	0.917196	TRUE	Protein Up	Phospho Not Significant	Significant, Protein Only
-3.09028	FALSE	KRT18	P05783	KRT18_Y24_M1	0.917196	TRUE	Protein Up	Phospho Not Significant	Significant, Protein Only
-1.13368	FALSE	LAMTOR1	Q6IAA8	LAMTOR1_S27_M1	0.0687561	FALSE	Not Significant	Phospho Not Significant	Not Significant
0.267915	FALSE	LARP1	Q6PKG0	LARP1_S143_M1	0.488972	TRUE	Protein Up	Phospho Not Significant	Significant, Protein Only
0.793954	FALSE	LARP1	Q6PKG0	LARP1_S165_M1	0.488972	TRUE	Protein Up	Phospho Not Significant	Significant, Protein Only
-2.66588	FALSE	LARP1	Q6PKG0	LARP1_S517_M2	0.488972	TRUE	Protein Up	Phospho Not Significant	Significant, Protein Only
-1.57427	FALSE	LARP1	Q6PKG0	LARP1_S517_M3	0.488972	TRUE	Protein Up	Phospho Not Significant	Significant, Protein Only
-2.92817	FALSE	LARP1	Q6PKG0	LARP1_S521_M2	0.488972	TRUE	Protein Up	Phospho Not Significant	Significant, Protein Only
-1.09089	FALSE	LARP1	Q6PKG0	LARP1_S521_M3	0.488972	TRUE	Protein Up	Phospho Not Significant	Significant, Protein Only
-0.68656	FALSE	LARP1	Q6PKG0	LARP1_S546_M1	0.488972	TRUE	Protein Up	Phospho Not Significant	Significant, Protein Only
-1.27803	FALSE	LARP1	Q6PKG0	LARP1_S548_M1	0.488972	TRUE	Protein Up	Phospho Not Significant	Significant, Protein Only
-0.158744	FALSE	LARP1	Q6PKG0	LARP1_S774_M1	0.488972	TRUE	Protein Up	Phospho Not Significant	Significant, Protein Only
-0.905582	FALSE	LARP1	Q6PKG0	LARP1_S824_M1	0.488972	TRUE	Protein Up	Phospho Not Significant	Significant, Protein Only
2.22651	FALSE	LARP1	Q6PKG0	LARP1_T137_M1	0.488972	TRUE	Protein Up	Phospho Not Significant	Significant, Protein Only
2.39572	FALSE	LARP1	Q6PKG0	LARP1_T515_M3	0.488972	TRUE	Protein Up	Phospho Not Significant	Significant, Protein Only
-0.546361	FALSE	LARP1	Q6PKG0	LARP1_T526_M1	0.488972	TRUE	Protein Up	Phospho Not Significant	Significant, Protein Only
-3.22376	FALSE	LARP1	Q6PKG0	LARP1_T526_M3	0.488972	TRUE	Protein Up	Phospho Not Significant	Significant, Protein Only
-3.75861	TRUE	LARP1	Q6PKG0	LARP1_T649_M1	0.488972	TRUE	Protein Up	Phospho Down	Significant, Opposite Directions
-3.15214	TRUE	LARP1	Q6PKG0	LARP1_T782_M2	0.488972	TRUE	Protein Up	Phospho Down	Significant, Opposite Directions
-0.607117	FALSE	LARP1	Q6PKG0	LARP1_T785_M2	0.488972	TRUE	Protein Up	Phospho Not Significant	Significant, Protein Only
-1.20597	FALSE	LARP1	Q6PKG0	LARP1_T788_M1	0.488972	TRUE	Protein Up	Phospho Not Significant	Significant, Protein Only
-0.577465	FALSE	LARP1	Q6PKG0	LARP1_T788_M2	0.488972	TRUE	Protein Up	Phospho Not Significant	Significant, Protein Only
-1.20326	TRUE	LARP1	Q6PKG0	LARP1_Y777_M1	0.488972	TRUE	Protein Up	Phospho Down	Significant, Opposite Directions
0.345291	FALSE	LARP1B	Q659C4	LARP1B_S60_M1	-0.251065	FALSE	Not Significant	Phospho Not Significant	Not Significant
1.60698	FALSE	LARP4	Q71RC2	LARP4_S583_M1	0.113914	FALSE	Not Significant	Phospho Not Significant	Not Significant
-0.818078	FALSE	LARP4	Q71RC2	LARP4_S722_M1	0.113914	FALSE	Not Significant	Phospho Not Significant	Not Significant
-0.305145	FALSE	LARP4	Q71RC2	LARP4_T607_M1	0.113914	FALSE	Not Significant	Phospho Not Significant	Not Significant
-0.124282	FALSE	LARP4B	Q92615	LARP4B_S736_M1	-0.543304	TRUE	Protein Down	Phospho Not Significant	Significant, Protein Only
1.13057	FALSE	LARP4B	Q92615	LARP4B_T732_M2	-0.543304	TRUE	Protein Down	Phospho Not Significant	Significant, Protein Only
-1.84146	FALSE	LARP7	Q4G0J3	LARP7_S258_M2	0.176113	FALSE	Not Significant	Phospho Not Significant	Not Significant
-0.94635	TRUE	LARP7	Q4G0J3	LARP7_S261_M1	0.176113	FALSE	Not Significant	Phospho Down	Significant, Phospho Only
-1.41541	FALSE	LARP7	Q4G0J3	LARP7_S261_M2	0.176113	FALSE	Not Significant	Phospho Not Significant	Not Significant
4.21248	FALSE	LARP7	Q4G0J3	LARP7_S300_M1	0.176113	FALSE	Not Significant	Phospho Not Significant	Not Significant
-0.740986	FALSE	LARP7	Q4G0J3	LARP7_S337_M2	0.176113	FALSE	Not Significant	Phospho Not Significant	Not Significant
1.34568	FALSE	LARP7	Q4G0J3	LARP7_S350_M2	0.176113	FALSE	Not Significant	Phospho Not Significant	Not Significant
1.36588	FALSE	LARP7	Q4G0J3	LARP7_S351_M1	0.176113	FALSE	Not Significant	Phospho Not Significant	Not Significant
1.18799	FALSE	LARP7	Q4G0J3	LARP7_S351_M2	0.176113	FALSE	Not Significant	Phospho Not Significant	Not Significant
-0.740986	FALSE	LARP7	Q4G0J3	LARP7_T338_M2	0.176113	FALSE	Not Significant	Phospho Not Significant	Not Significant
-0.492216	FALSE	LAS1L	Q9Y4W2	LAS1L_S560_M1	0.176799	FALSE	Not Significant	Phospho Not Significant	Not Significant
0.399684	FALSE	LASP1	Q14847	LASP1_T104_M1	0.710365	TRUE	Protein Up	Phospho Not Significant	Significant, Protein Only
-0.197785	FALSE	LATS1	O95835	LATS1_S278_M1	0.433597	FALSE	Not Significant	Phospho Not Significant	Not Significant
-2.40907	FALSE	LATS1	O95835	LATS1_S613_M1	0.433597	FALSE	Not Significant	Phospho Not Significant	Not Significant
-2.96875	FALSE	LBR	Q14739	LBR_S99_M1	-1.15286	TRUE	Protein Down	Phospho Not Significant	Significant, Protein Only
-1.8293	FALSE	LEO1	Q8WVC0	LEO1_S212_M2	0.355641	FALSE	Not Significant	Phospho Not Significant	Not Significant
-2.14511	TRUE	LEO1	Q8WVC0	LEO1_S220_M2	0.355641	FALSE	Not Significant	Phospho Down	Significant, Phospho Only
-2.40486	FALSE	LEO1	Q8WVC0	LEO1_S630_M1	0.355641	FALSE	Not Significant	Phospho Not Significant	Not Significant
0.972421	FALSE	LEO1	Q8WVC0	LEO1_S658_M1	0.355641	FALSE	Not Significant	Phospho Not Significant	Not Significant
3.19764	TRUE	LEO1	Q8WVC0	LEO1_T629_M1	0.355641	FALSE	Not Significant	Phospho Up	Significant, Phospho Only
-0.074075	FALSE	LGALS1	P09382	LGALS1_S30_M1	0.23693	FALSE	Not Significant	Phospho Not Significant	Not Significant
-1.39813	FALSE	LIG1	P18858	LIG1_S141_M1	0.637032	TRUE	Protein Up	Phospho Not Significant	Significant, Protein Only
0.000787497	FALSE	LIG1	P18858	LIG1_S51_M1	0.637032	TRUE	Protein Up	Phospho Not Significant	Significant, Protein Only
-5.21618	TRUE	LIG1	P18858	LIG1_S66_M1	0.637032	TRUE	Protein Up	Phospho Down	Significant, Opposite Directions
-1.52388	FALSE	LIG1	P18858	LIG1_S66_M2	0.637032	TRUE	Protein Up	Phospho Not Significant	Significant, Protein Only
-1.36348	FALSE	LIG1	P18858	LIG1_S76_M2	0.637032	TRUE	Protein Up	Phospho Not Significant	Significant, Protein Only
-1.06105	FALSE	LIG3	P49916	LIG3_S210_M1	0.781833	TRUE	Protein Up	Phospho Not Significant	Significant, Protein Only
-2.87085	FALSE	LIG3	P49916	LIG3_S242_M1	0.781833	TRUE	Protein Up	Phospho Not Significant	Significant, Protein Only
0.0815904	FALSE	LIG3	P49916	LIG3_S913_M1	0.781833	TRUE	Protein Up	Phospho Not Significant	Significant, Protein Only
-0.849038	TRUE	LIMA1	Q9UHB6	LIMA1_S362_M1	0.405298	TRUE	Protein Up	Phospho Down	Significant, Opposite Directions
-0.647016	FALSE	LIMA1	Q9UHB6	LIMA1_S490_M1	0.405298	TRUE	Protein Up	Phospho Not Significant	Significant, Protein Only
0.797385	FALSE	LIMA1	Q9UHB6	LIMA1_S604_M1	0.405298	TRUE	Protein Up	Phospho Not Significant	Significant, Protein Only
-1.62702	TRUE	LIMA1	Q9UHB6	LIMA1_S609_M1	0.405298	TRUE	Protein Up	Phospho Down	Significant, Opposite Directions
0.281157	FALSE	LIMA1	Q9UHB6	LIMA1_S686_M1	0.405298	TRUE	Protein Up	Phospho Not Significant	Significant, Protein Only
2.58478	FALSE	LIMA1	Q9UHB6	LIMA1_S686_M2	0.405298	TRUE	Protein Up	Phospho Not Significant	Significant, Protein Only
0.999579	FALSE	LIMA1	Q9UHB6	LIMA1_S698_M2	0.405298	TRUE	Protein Up	Phospho Not Significant	Significant, Protein Only
-1.36235	FALSE	LIMCH1	Q9UPQ0	LIMCH1_S217_M1	-0.428195	TRUE	Protein Down	Phospho Not Significant	Significant, Protein Only
-1.86667	TRUE	LIMCH1	Q9UPQ0	LIMCH1_S718_M1	-0.428195	TRUE	Protein Down	Phospho Down	Protein and Phospho Significantly Down
-1.5482	TRUE	LIMCH1	Q9UPQ0	LIMCH1_S973_M1	-0.428195	TRUE	Protein Down	Phospho Down	Protein and Phospho Significantly Down
-1.38422	FALSE	LIMK1	P53667	LIMK1_S302_M1	-0.32616	FALSE	Not Significant	Phospho Not Significant	Not Significant
-1.69899	TRUE	LMNA	P02545	LMNA_S107_M1	-0.377607	FALSE	Not Significant	Phospho Down	Significant, Phospho Only
-1.29033	FALSE	LMNA	P02545	LMNA_S22_M1	-0.377607	FALSE	Not Significant	Phospho Not Significant	Not Significant
-3.47697	FALSE	LMNA	P02545	LMNA_S22_M2	-0.377607	FALSE	Not Significant	Phospho Not Significant	Not Significant
0.162415	FALSE	LMNA	P02545	LMNA_S282_M1	-0.377607	FALSE	Not Significant	Phospho Not Significant	Not Significant
-1.58662	TRUE	LMNA	P02545	LMNA_S301_M1	-0.377607	FALSE	Not Significant	Phospho Down	Significant, Phospho Only
-1.42004	TRUE	LMNA	P02545	LMNA_S390_M1	-0.377607	FALSE	Not Significant	Phospho Down	Significant, Phospho Only
-1.78351	FALSE	LMNA	P02545	LMNA_S390_M2	-0.377607	FALSE	Not Significant	Phospho Not Significant	Not Significant
-0.428029	FALSE	LMNA	P02545	LMNA_S392_M1	-0.377607	FALSE	Not Significant	Phospho Not Significant	Not Significant
-1.78686	FALSE	LMNA	P02545	LMNA_S392_M2	-0.377607	FALSE	Not Significant	Phospho Not Significant	Not Significant
-0.786447	FALSE	LMNA	P02545	LMNA_S404_M1	-0.377607	FALSE	Not Significant	Phospho Not Significant	Not Significant
-0.74757	FALSE	LMNA	P02545	LMNA_S404_M2	-0.377607	FALSE	Not Significant	Phospho Not Significant	Not Significant
-0.725054	FALSE	LMNA	P02545	LMNA_S407_M2	-0.377607	FALSE	Not Significant	Phospho Not Significant	Not Significant
1.03092	FALSE	LMNA	P02545	LMNA_S628_M1	-0.377607	FALSE	Not Significant	Phospho Not Significant	Not Significant
0.1674	FALSE	LMNA	P02545	LMNA_S632_M1	-0.377607	FALSE	Not Significant	Phospho Not Significant	Not Significant
0.42665	FALSE	LMNA	P02545	LMNA_T10_M1	-0.377607	FALSE	Not Significant	Phospho Not Significant	Not Significant
-3.24114	FALSE	LMNA	P02545	LMNA_T19_M2	-0.377607	FALSE	Not Significant	Phospho Not Significant	Not Significant
-2.27182	FALSE	LMNA	P02545	LMNA_T24_M1	-0.377607	FALSE	Not Significant	Phospho Not Significant	Not Significant
-0.595132	FALSE	LMNA	P02545	LMNA_T27_M1	-0.377607	FALSE	Not Significant	Phospho Not Significant	Not Significant
0.101268	FALSE	LMNA	P02545	LMNA_T3_M1	-0.377607	FALSE	Not Significant	Phospho Not Significant	Not Significant
-0.39169	FALSE	LMNB1	P20700	LMNB1_S23_M1	-0.0799618	FALSE	Not Significant	Phospho Not Significant	Not Significant
0.0154114	FALSE	LMNB1	P20700	LMNB1_S23_M2	-0.0799618	FALSE	Not Significant	Phospho Not Significant	Not Significant
-2.61832	FALSE	LMNB1	P20700	LMNB1_S404_M1	-0.0799618	FALSE	Not Significant	Phospho Not Significant	Not Significant
-2.3072	FALSE	LMNB1	P20700	LMNB1_T20_M1	-0.0799618	FALSE	Not Significant	Phospho Not Significant	Not Significant
-2.08534	FALSE	LMNB1	P20700	LMNB1_T20_M2	-0.0799618	FALSE	Not Significant	Phospho Not Significant	Not Significant
-2.4835	FALSE	LMNB1	P20700	LMNB1_T25_M2	-0.0799618	FALSE	Not Significant	Phospho Not Significant	Not Significant
-0.527974	FALSE	LMNB1	P20700	LMNB1_T575_M1	-0.0799618	FALSE	Not Significant	Phospho Not Significant	Not Significant
0.114045	FALSE	LMNB2	Q03252	LMNB2_S316_M1	0.241932	FALSE	Not Significant	Phospho Not Significant	Not Significant
-1.47965	FALSE	LMNB2	Q03252	LMNB2_S37_M1	0.241932	FALSE	Not Significant	Phospho Not Significant	Not Significant
-0.592013	FALSE	LMNB2	Q03252	LMNB2_S37_M2	0.241932	FALSE	Not Significant	Phospho Not Significant	Not Significant
-0.809632	FALSE	LMNB2	Q03252	LMNB2_S405_M1	0.241932	FALSE	Not Significant	Phospho Not Significant	Not Significant
-1.05327	FALSE	LMNB2	Q03252	LMNB2_S405_M2	0.241932	FALSE	Not Significant	Phospho Not Significant	Not Significant
-0.333801	FALSE	LMNB2	Q03252	LMNB2_S407_M1	0.241932	FALSE	Not Significant	Phospho Not Significant	Not Significant
-0.925457	FALSE	LMNB2	Q03252	LMNB2_S407_M2	0.241932	FALSE	Not Significant	Phospho Not Significant	Not Significant
-0.759418	FALSE	LMNB2	Q03252	LMNB2_S419_M1	0.241932	FALSE	Not Significant	Phospho Not Significant	Not Significant
0.146251	FALSE	LMNB2	Q03252	LMNB2_T34_M1	0.241932	FALSE	Not Significant	Phospho Not Significant	Not Significant
-0.867178	FALSE	LMNB2	Q03252	LMNB2_T34_M2	0.241932	FALSE	Not Significant	Phospho Not Significant	Not Significant
-1.51761	FALSE	LMO7	Q8WWI1	LMO7_S1493_M1	-0.49946	TRUE	Protein Down	Phospho Not Significant	Significant, Protein Only
-0.345907	FALSE	LMO7	Q8WWI1	LMO7_S1510_M1	-0.49946	TRUE	Protein Down	Phospho Not Significant	Significant, Protein Only
-3.13945	TRUE	LMO7	Q8WWI1	LMO7_S1593_M1	-0.49946	TRUE	Protein Down	Phospho Down	Protein and Phospho Significantly Down
0.0118735	FALSE	LRCH1	Q9Y2L9	LRCH1_T568_M1	-0.535396	FALSE	Not Significant	Phospho Not Significant	Not Significant
-1.44331	FALSE	LRCH4	O75427	LRCH4_S25_M1	0.300135	FALSE	Not Significant	Phospho Not Significant	Not Significant
-0.874144	FALSE	LRPAP1	P30533	LRPAP1_S50_M1	-0.673048	TRUE	Protein Down	Phospho Not Significant	Significant, Protein Only
-2.06582	FALSE	LRWD1	Q9UFC0	LRWD1_S212_M1	0.324696	FALSE	Not Significant	Phospho Not Significant	Not Significant
-2.22773	FALSE	LRWD1	Q9UFC0	LRWD1_S243_M1	0.324696	FALSE	Not Significant	Phospho Not Significant	Not Significant
-1.17232	FALSE	LRWD1	Q9UFC0	LRWD1_S245_M1	0.324696	FALSE	Not Significant	Phospho Not Significant	Not Significant
-0.259948	FALSE	LRWD1	Q9UFC0	LRWD1_S251_M1	0.324696	FALSE	Not Significant	Phospho Not Significant	Not Significant
1.34194	FALSE	LSM12	Q3MHD2	LSM12_S194_M1	0.39485	FALSE	Not Significant	Phospho Not Significant	Not Significant
3.16874	FALSE	LSM12	Q3MHD2	LSM12_S195_M1	0.39485	FALSE	Not Significant	Phospho Not Significant	Not Significant
-1.67705	FALSE	LSM12	Q3MHD2	LSM12_T75_M1	0.39485	FALSE	Not Significant	Phospho Not Significant	Not Significant
-0.451753	FALSE	LSM14A	Q8ND56	LSM14A_S216_M1	0.225463	FALSE	Not Significant	Phospho Not Significant	Not Significant
0.86285	FALSE	LSR	Q86X29	LSR_S643_M1	1.27865	TRUE	Protein Up	Phospho Not Significant	Significant, Protein Only
0.656918	FALSE	LSR	Q86X29	LSR_S643_M2	1.27865	TRUE	Protein Up	Phospho Not Significant	Significant, Protein Only
0.892581	FALSE	LSR	Q86X29	LSR_S646_M2	1.27865	TRUE	Protein Up	Phospho Not Significant	Significant, Protein Only
-1.04631	FALSE	LUC7L3	O95232	LUC7L3_S395_M1	0.411889	FALSE	Not Significant	Phospho Not Significant	Not Significant
0.855086	FALSE	LUC7L3	O95232	LUC7L3_S431_M1	0.411889	FALSE	Not Significant	Phospho Not Significant	Not Significant
-0.964231	FALSE	LUC7L3	O95232	LUC7L3_S431_M2	0.411889	FALSE	Not Significant	Phospho Not Significant	Not Significant
-0.841099	FALSE	LUC7L3	O95232	LUC7L3_T429_M2	0.411889	FALSE	Not Significant	Phospho Not Significant	Not Significant
-1.08866	FALSE	LUZP1	Q86V48	LUZP1_S569_M2	0.135108	FALSE	Not Significant	Phospho Not Significant	Not Significant
-1.32718	FALSE	LUZP1	Q86V48	LUZP1_S570_M2	0.135108	FALSE	Not Significant	Phospho Not Significant	Not Significant
-0.163317	FALSE	LUZP1	Q86V48	LUZP1_S622_M1	0.135108	FALSE	Not Significant	Phospho Not Significant	Not Significant
-0.215159	FALSE	LUZP1	Q86V48	LUZP1_S659_M1	0.135108	FALSE	Not Significant	Phospho Not Significant	Not Significant
-0.966401	FALSE	LUZP1	Q86V48	LUZP1_S667_M1	0.135108	FALSE	Not Significant	Phospho Not Significant	Not Significant
-1.35976	FALSE	LUZP1	Q86V48	LUZP1_S745_M1	0.135108	FALSE	Not Significant	Phospho Not Significant	Not Significant
2.04282	FALSE	MAGED2	Q9UNF1	MAGED2_S190_M1	0.393281	FALSE	Not Significant	Phospho Not Significant	Not Significant
-0.286038	FALSE	MAGED2	Q9UNF1	MAGED2_S191_M1	0.393281	FALSE	Not Significant	Phospho Not Significant	Not Significant
-1.27113	FALSE	MAGED2	Q9UNF1	MAGED2_S191_M2	0.393281	FALSE	Not Significant	Phospho Not Significant	Not Significant
-1.49784	FALSE	MAGED2	Q9UNF1	MAGED2_S191_M3	0.393281	FALSE	Not Significant	Phospho Not Significant	Not Significant
-0.284614	FALSE	MAGED2	Q9UNF1	MAGED2_S194_M2	0.393281	FALSE	Not Significant	Phospho Not Significant	Not Significant
-1.04333	FALSE	MAGED2	Q9UNF1	MAGED2_S194_M3	0.393281	FALSE	Not Significant	Phospho Not Significant	Not Significant
0.742138	FALSE	MAGED2	Q9UNF1	MAGED2_S218_M1	0.393281	FALSE	Not Significant	Phospho Not Significant	Not Significant
-0.553003	FALSE	MAGED2	Q9UNF1	MAGED2_S247_M1	0.393281	FALSE	Not Significant	Phospho Not Significant	Not Significant
-0.410208	FALSE	MAGI3	Q5TCQ9	MAGI3_S699_M1	0.0590205	FALSE	Not Significant	Phospho Not Significant	Not Significant
-1.83295	FALSE	MAML1	Q92585	MAML1_S45_M1	0.235529	FALSE	Not Significant	Phospho Not Significant	Not Significant
-0.181746	FALSE	MAP1A	P78559	MAP1A_S2022_M1	-0.0701337	FALSE	Not Significant	Phospho Not Significant	Not Significant
-1.50296	FALSE	MAP1A	P78559	MAP1A_T1656_M1	-0.0701337	FALSE	Not Significant	Phospho Not Significant	Not Significant
-0.238177	FALSE	MAP1B	P46821	MAP1B_S1016_M1	-0.113286	FALSE	Not Significant	Phospho Not Significant	Not Significant
-1.43611	TRUE	MAP1B	P46821	MAP1B_S1265_M1	-0.113286	FALSE	Not Significant	Phospho Down	Significant, Phospho Only
-0.226327	FALSE	MAP1B	P46821	MAP1B_S1298_M1	-0.113286	FALSE	Not Significant	Phospho Not Significant	Not Significant
-0.140255	FALSE	MAP1B	P46821	MAP1B_S1298_M2	-0.113286	FALSE	Not Significant	Phospho Not Significant	Not Significant
-2.86852	TRUE	MAP1B	P46821	MAP1B_S1312_M1	-0.113286	FALSE	Not Significant	Phospho Down	Significant, Phospho Only
-2.94149	FALSE	MAP1B	P46821	MAP1B_S1312_M2	-0.113286	FALSE	Not Significant	Phospho Not Significant	Not Significant
-1.80924	FALSE	MAP1B	P46821	MAP1B_S1378_M1	-0.113286	FALSE	Not Significant	Phospho Not Significant	Not Significant
0.000459671	FALSE	MAP1B	P46821	MAP1B_S1389_M1	-0.113286	FALSE	Not Significant	Phospho Not Significant	Not Significant
0.963295	TRUE	MAP1B	P46821	MAP1B_S1396_M1	-0.113286	FALSE	Not Significant	Phospho Up	Significant, Phospho Only
-0.82903	FALSE	MAP1B	P46821	MAP1B_S1396_M2	-0.113286	FALSE	Not Significant	Phospho Not Significant	Not Significant
-0.537366	FALSE	MAP1B	P46821	MAP1B_S1400_M1	-0.113286	FALSE	Not Significant	Phospho Not Significant	Not Significant
-0.82903	FALSE	MAP1B	P46821	MAP1B_S1400_M2	-0.113286	FALSE	Not Significant	Phospho Not Significant	Not Significant
-1.26054	TRUE	MAP1B	P46821	MAP1B_S1427_M1	-0.113286	FALSE	Not Significant	Phospho Down	Significant, Phospho Only
-0.897914	TRUE	MAP1B	P46821	MAP1B_S1438_M1	-0.113286	FALSE	Not Significant	Phospho Down	Significant, Phospho Only
-0.888264	FALSE	MAP1B	P46821	MAP1B_S1438_M2	-0.113286	FALSE	Not Significant	Phospho Not Significant	Not Significant
-1.65135	FALSE	MAP1B	P46821	MAP1B_S1443_M1	-0.113286	FALSE	Not Significant	Phospho Not Significant	Not Significant
-0.888264	FALSE	MAP1B	P46821	MAP1B_S1443_M2	-0.113286	FALSE	Not Significant	Phospho Not Significant	Not Significant
0.0904489	FALSE	MAP1B	P46821	MAP1B_S1501_M1	-0.113286	FALSE	Not Significant	Phospho Not Significant	Not Significant
-0.216969	FALSE	MAP1B	P46821	MAP1B_S1653_M1	-0.113286	FALSE	Not Significant	Phospho Not Significant	Not Significant
-2.91148	FALSE	MAP1B	P46821	MAP1B_S1779_M1	-0.113286	FALSE	Not Significant	Phospho Not Significant	Not Significant
-2.17106	FALSE	MAP1B	P46821	MAP1B_S1785_M1	-0.113286	FALSE	Not Significant	Phospho Not Significant	Not Significant
-1.50919	FALSE	MAP1B	P46821	MAP1B_S1793_M1	-0.113286	FALSE	Not Significant	Phospho Not Significant	Not Significant
1.12348	FALSE	MAP1B	P46821	MAP1B_S1899_M1	-0.113286	FALSE	Not Significant	Phospho Not Significant	Not Significant
-0.74928	FALSE	MAP1B	P46821	MAP1B_S1915_M1	-0.113286	FALSE	Not Significant	Phospho Not Significant	Not Significant
0.594679	FALSE	MAP1B	P46821	MAP1B_S1965_M1	-0.113286	FALSE	Not Significant	Phospho Not Significant	Not Significant
-2.31058	TRUE	MAP1B	P46821	MAP1B_S2271_M1	-0.113286	FALSE	Not Significant	Phospho Down	Significant, Phospho Only
-1.46184	TRUE	MAP1B	P46821	MAP1B_S614_M1	-0.113286	FALSE	Not Significant	Phospho Down	Significant, Phospho Only
0.759153	FALSE	MAP1B	P46821	MAP1B_S770_M1	-0.113286	FALSE	Not Significant	Phospho Not Significant	Not Significant
0.0149062	FALSE	MAP1B	P46821	MAP1B_S828_M2	-0.113286	FALSE	Not Significant	Phospho Not Significant	Not Significant
-2.41259	FALSE	MAP1B	P46821	MAP1B_S831_M2	-0.113286	FALSE	Not Significant	Phospho Not Significant	Not Significant
-2.28252	FALSE	MAP1B	P46821	MAP1B_S832_M1	-0.113286	FALSE	Not Significant	Phospho Not Significant	Not Significant
-2.07623	FALSE	MAP1B	P46821	MAP1B_S832_M2	-0.113286	FALSE	Not Significant	Phospho Not Significant	Not Significant
-1.96228	FALSE	MAP1B	P46821	MAP1B_S891_M1	-0.113286	FALSE	Not Significant	Phospho Not Significant	Not Significant
0.00760198	FALSE	MAP1B	P46821	MAP1B_S936_M1	-0.113286	FALSE	Not Significant	Phospho Not Significant	Not Significant
-3.73917	TRUE	MAP1B	P46821	MAP1B_T1069_M1	-0.113286	FALSE	Not Significant	Phospho Down	Significant, Phospho Only
-1.51248	TRUE	MAP1B	P46821	MAP1B_T1282_M1	-0.113286	FALSE	Not Significant	Phospho Down	Significant, Phospho Only
3.4608	FALSE	MAP1B	P46821	MAP1B_T1302_M2	-0.113286	FALSE	Not Significant	Phospho Not Significant	Not Significant
-1.66479	TRUE	MAP1B	P46821	MAP1B_T1449_M1	-0.113286	FALSE	Not Significant	Phospho Down	Significant, Phospho Only
-2.05291	FALSE	MAP1B	P46821	MAP1B_T1932_M1	-0.113286	FALSE	Not Significant	Phospho Not Significant	Not Significant
-2.28258	FALSE	MAP1B	P46821	MAP1B_T1949_M1	-0.113286	FALSE	Not Significant	Phospho Not Significant	Not Significant
-2.53285	TRUE	MAP1B	P46821	MAP1B_T2034_M1	-0.113286	FALSE	Not Significant	Phospho Down	Significant, Phospho Only
-0.120972	FALSE	MAP1B	P46821	MAP1B_Y1921_M1	-0.113286	FALSE	Not Significant	Phospho Not Significant	Not Significant
-1.87074	TRUE	MAP1S	Q66K74	MAP1S_S472_M1	0.378116	FALSE	Not Significant	Phospho Down	Significant, Phospho Only
0.248669	FALSE	MAP1S	Q66K74	MAP1S_S731_M1	0.378116	FALSE	Not Significant	Phospho Not Significant	Not Significant
0.248057	FALSE	MAP1S	Q66K74	MAP1S_S759_M1	0.378116	FALSE	Not Significant	Phospho Not Significant	Not Significant
2.09787	FALSE	MAP1S	Q66K74	MAP1S_S762_M1	0.378116	FALSE	Not Significant	Phospho Not Significant	Not Significant
-0.894219	FALSE	MAP2	P11137	MAP2_S1653_M2	-0.583873	FALSE	Not Significant	Phospho Not Significant	Not Significant
-2.58202	TRUE	MAP2	P11137	MAP2_T1649_M1	-0.583873	FALSE	Not Significant	Phospho Down	Significant, Phospho Only
-0.559741	FALSE	MAP2	P11137	MAP2_T1649_M2	-0.583873	FALSE	Not Significant	Phospho Not Significant	Not Significant
0.965222	FALSE	MAP2K1	Q02750	MAP2K1_T386_M1	-0.118608	FALSE	Not Significant	Phospho Not Significant	Not Significant
-1.21478	FALSE	MAP2K2	P36507	MAP2K2_S23_M1	0.0452762	FALSE	Not Significant	Phospho Not Significant	Not Significant
1.0188	TRUE	MAP2K2	P36507	MAP2K2_T394_M1	0.0452762	FALSE	Not Significant	Phospho Up	Significant, Phospho Only
-0.251878	FALSE	MAP2K3;MAP2K6	P46734	MAP2K3_S218_M1	-0.183397	FALSE	Not Significant	Phospho Not Significant	Not Significant
0	FALSE	MAP2K7	O14733	MAP2K7_S403_M1	-0.0653648	FALSE	Not Significant	Phospho Not Significant	Not Significant
3.03191	TRUE	MAP2K7	O14733	MAP2K7_S407_M1	-0.0653648	FALSE	Not Significant	Phospho Up	Significant, Phospho Only
-1.1139	FALSE	MAP2K7	O14733	MAP2K7_S411_M1	-0.0653648	FALSE	Not Significant	Phospho Not Significant	Not Significant
-0.960599	FALSE	MAP3K2	Q9Y2U5	MAP3K2_Y250_M1	-0.284305	FALSE	Not Significant	Phospho Not Significant	Not Significant
-2.10159	FALSE	MAP3K20	Q9NYL2	MAP3K20_S637_M1	-0.555124	FALSE	Not Significant	Phospho Not Significant	Not Significant
0.0198767	FALSE	MAP3K20	Q9NYL2	MAP3K20_S648_M1	-0.555124	FALSE	Not Significant	Phospho Not Significant	Not Significant
-0.585938	TRUE	MAP3K7	O43318	MAP3K7_S389_M1	-0.0419579	FALSE	Not Significant	Phospho Down	Significant, Phospho Only
-0.222232	FALSE	MAP3K7	O43318	MAP3K7_S439_M1	-0.0419579	FALSE	Not Significant	Phospho Not Significant	Not Significant
-0.442029	FALSE	MAP4	P27816	MAP4_S1073_M1	0.561998	FALSE	Not Significant	Phospho Not Significant	Not Significant
-0.728878	TRUE	MAP4	P27816	MAP4_S280_M1	0.561998	FALSE	Not Significant	Phospho Down	Significant, Phospho Only
-1.65814	TRUE	MAP4	P27816	MAP4_S358_M1	0.561998	FALSE	Not Significant	Phospho Down	Significant, Phospho Only
-0.858459	FALSE	MAP4	P27816	MAP4_S507_M1	0.561998	FALSE	Not Significant	Phospho Not Significant	Not Significant
-1.21935	FALSE	MAP4	P27816	MAP4_S507_M2	0.561998	FALSE	Not Significant	Phospho Not Significant	Not Significant
-1.14032	FALSE	MAP4	P27816	MAP4_S636_M1	0.561998	FALSE	Not Significant	Phospho Not Significant	Not Significant
-1.85436	TRUE	MAP4	P27816	MAP4_S696_M1	0.561998	FALSE	Not Significant	Phospho Down	Significant, Phospho Only
-1.42713	TRUE	MAP4	P27816	MAP4_S787_M1	0.561998	FALSE	Not Significant	Phospho Down	Significant, Phospho Only
1.86432	FALSE	MAP4	P27816	MAP4_S928_M1	0.561998	FALSE	Not Significant	Phospho Not Significant	Not Significant
-1.53568	FALSE	MAP4	P27816	MAP4_S941_M1	0.561998	FALSE	Not Significant	Phospho Not Significant	Not Significant
-0.370251	FALSE	MAP4	P27816	MAP4_T521_M1	0.561998	FALSE	Not Significant	Phospho Not Significant	Not Significant
-1.21935	FALSE	MAP4	P27816	MAP4_T521_M2	0.561998	FALSE	Not Significant	Phospho Not Significant	Not Significant
1.22761	FALSE	MAP4	P27816	MAP4_T526_M1	0.561998	FALSE	Not Significant	Phospho Not Significant	Not Significant
-0.806339	FALSE	MAP4	P27816	MAP4_T571_M1	0.561998	FALSE	Not Significant	Phospho Not Significant	Not Significant
-0.927099	FALSE	MAP4	P27816	MAP4_T629_M1	0.561998	FALSE	Not Significant	Phospho Not Significant	Not Significant
1.01247	FALSE	MAP4	P27816	MAP4_T828_M1	0.561998	FALSE	Not Significant	Phospho Not Significant	Not Significant
[truncated: 2,498 more rows]

## Sheet: GSEA_A1_ProteinUp_PhosphoDown
Gene_set	Term	Overlap	P-value	Adjusted P-value	Old P-value	Old Adjusted P-value	Odds Ratio	Combined Score	Genes
GO_Biological_Process_2025	DNA Damage Response (GO:0006974)	11/421	7.26964e-08	4.42721e-05	0	0	10.0749	165.601	TOP2A;SETX;POLA1;MDC1;CCNK;BCLAF1;UIMC1;BOD1L1;TIMELESS;BAZ1B;PML
GO_Biological_Process_2025	Chromatin Remodeling (GO:0006338)	8/262	1.6195e-06	0.000493138	0	0	11.2716	150.288	SRCAP;MYBBP1A;EHMT2;UIMC1;BAZ1B;SUPT6H;SF3B1;PML
GO_Molecular_Function_2025	Cadherin Binding (GO:0045296)	8/317	6.62166e-06	0.000880681	0	0	9.23942	110.182	ATXN2L;TJP1;NOP56;LIMA1;SNX1;LARP1;ANXA2;ESYT2
GO_Biological_Process_2025	Regulation of Telomere Maintenance via Telomerase (GO:0032210)	4/44	1.1039e-05	0.00224093	0	0	33.7237	384.925	DKC1;PARN;TERF2;PML
GO_Biological_Process_2025	Positive Regulation of Transcription by RNA Polymerase III (GO:0045945)	3/16	1.6199e-05	0.0024663	0	0	76.6308	845.28	MYBBP1A;BAZ1B;SF3B1
GO_Molecular_Function_2025	mRNA Binding (GO:0003729)	7/310	5.28452e-05	0.00351421	0	0	8.09983	79.7683	ATXN2L;SCAF8;HNRNPA3;LARP1;ZNF638;PARN;SF3B1
GO_Biological_Process_2025	RNA Processing (GO:0006396)	7/291	3.54025e-05	0.00431203	0	0	8.65009	88.6524	SETX;NOP56;SON;DKC1;PARN;NOLC1;SF3B1
GO_Biological_Process_2025	Chromatin Organization (GO:0006325)	7/323	6.84276e-05	0.0069454	0	0	7.76147	74.4305	TOP2A;HIRIP3;SRCAP;MYBBP1A;BAZ1B;SF3B1;PML
GO_Biological_Process_2025	Regulation of Transcription by RNA Polymerase III (GO:0006359)	3/27	8.25453e-05	0.00718144	0	0	41.4854	390.053	MYBBP1A;BAZ1B;SF3B1
GO_Biological_Process_2025	Lamellipodium Organization (GO:0097581)	3/30	0.000113806	0.00850688	0	0	36.8704	334.82	CCDC88A;SNX1;MYO9B
GO_Biological_Process_2025	Regulation of Transcription by RNA Polymerase I (GO:0006356)	3/31	0.000125717	0.00850688	0	0	35.5518	319.307	MYBBP1A;BAZ1B;SF3B1
Reactome_2022	Cell Cycle R-HSA-1640170	10/654	3.49007e-05	0.00861132	0	0	5.65247	58.0113	NUP214;TOP2A;POLA1;MDC1;NUMA1;DKC1;CETN2;UIMC1;NUF2;TERF2
Reactome_2022	Positive Epigenetic Regulation Of rRNA Expression R-HSA-5250913	4/74	8.71845e-05	0.00861132	0	0	19.2416	179.861	MYBBP1A;EHMT2;BAZ1B;SF3B1
Reactome_2022	SUMOylation Of DNA Damage Response And Repair Proteins R-HSA-3108214	4/76	9.67564e-05	0.00861132	0	0	18.7053	172.899	NUP214;MDC1;CETN2;PML
GO_Biological_Process_2025	Positive Regulation of Transcription by RNA Polymerase I (GO:0045943)	3/34	0.000166239	0.0101239	0	0	32.1065	279.393	MYBBP1A;BAZ1B;SF3B1
Reactome_2022	SUMO E3 Ligases SUMOylate Target Proteins R-HSA-3108232	5/168	0.000186841	0.0117448	0	0	10.458	89.7846	NUP214;TOP2A;MDC1;CETN2;PML
Reactome_2022	SUMOylation R-HSA-2990846	5/174	0.00021994	0.0117448	0	0	10.0837	84.9261	NUP214;TOP2A;MDC1;CETN2;PML
GO_Biological_Process_2025	Regulation of mRNA Processing (GO:0050684)	3/37	0.000214407	0.0117873	0	0	29.2691	247.255	SON;SLTM;SUPT6H
GO_Biological_Process_2025	Regulation of DNA-templated Transcription Elongation (GO:0032784)	3/38	0.000232263	0.0117873	0	0	28.4314	237.904	CCNK;SCAF8;ZC3H4
GO_Biological_Process_2025	RNA Stabilization (GO:0043489)	3/41	0.000291526	0.0136569	0	0	26.1829	213.139	LARP1;DKC1;PARN
Reactome_2022	RHOF GTPase Cycle R-HSA-9035034	3/42	0.000313248	0.0139395	0	0	25.5103	205.83	AKAP12;BASP1;MYO9B
Reactome_2022	DNA Repair R-HSA-73894	6/310	0.000427397	0.0155841	0	0	6.79813	52.7385	MDC1;CETN2;UIMC1;TIMELESS;BAZ1B;TERF2
Reactome_2022	Epigenetic Regulation Of Gene Expression R-HSA-212165	4/116	0.000491549	0.0155841	0	0	12.0006	91.42	MYBBP1A;EHMT2;BAZ1B;SF3B1
Reactome_2022	Extension Of Telomeres R-HSA-180786	3/50	0.000525308	0.0155841	0	0	21.1596	159.787	POLA1;DKC1;TERF2
Reactome_2022	Telomere C-strand Synthesis Initiation R-HSA-174430	2/12	0.000631531	0.0168619	0	0	65.3344	481.342	POLA1;TERF2
GO_Molecular_Function_2025	Phosphatidylinositol Binding (GO:0035091)	4/109	0.000388244	0.0172121	0	0	12.8052	100.57	CCDC88A;SNX1;NUMA1;ESYT2
GO_Biological_Process_2025	Transcription by RNA Polymerase II (GO:0006366)	5/200	0.00041767	0.0181686	0	0	8.72767	67.9085	SETX;CCNK;SCAF8;ANXA2;SUPT6H
Reactome_2022	B-WICH Complex Positively Regulates rRNA Expression R-HSA-5250924	3/59	0.000853902	0.019329	0	0	17.7509	125.422	MYBBP1A;BAZ1B;SF3B1
Reactome_2022	Recruitment And ATM-mediated Phosphorylation Of Repair And Signal Proteins At DNA Double Strand Breaks R-HSA-5693565	3/60	0.000896835	0.019329	0	0	17.4386	122.36	MDC1;UIMC1;BAZ1B
Reactome_2022	DNA Double Strand Break Response R-HSA-5693606	3/61	0.000941114	0.019329	0	0	17.1371	119.419	MDC1;UIMC1;BAZ1B
GO_Molecular_Function_2025	Protein Heterodimerization Activity (GO:0046982)	5/216	0.000592753	0.019709	0	0	8.05932	59.8867	TOP2A;SNX1;TCOF1;NOLC1;PML
GO_Biological_Process_2025	Regulation of Telomerase RNA Localization to Cajal Body (GO:1904872)	2/11	0.000527345	0.0214102	0	0	72.5974	547.941	DKC1;PARN
GO_Biological_Process_2025	Termination of RNA Polymerase II Transcription (GO:0006369)	2/12	0.000631531	0.0236024	0	0	65.3344	481.342	SETX;SCAF8
GO_Biological_Process_2025	Positive Regulation of DNA-templated Transcription, Elongation (GO:0032786)	3/54	0.000658853	0.0236024	0	0	19.4961	142.809	CCNK;SCAF8;SUPT6H
Reactome_2022	DNA Double-Strand Break Repair R-HSA-5693532	4/149	0.00125298	0.0238962	0	0	9.254	61.8374	MDC1;UIMC1;TIMELESS;BAZ1B
GO_Biological_Process_2025	Post-Transcriptional Regulation of Gene Expression (GO:0010608)	3/60	0.000896835	0.0299796	0	0	17.4386	122.36	LARP1;TCOF1;NOLC1
GO_Biological_Process_2025	Positive Regulation of Transcription by RNA Polymerase II (GO:0045944)	10/983	0.000937171	0.0299796	0	0	3.6774	25.6412	SETX;KMT2D;CCNK;BCLAF1;ANXA2;SLTM;MYBBP1A;BAZ1B;SUPT6H;SF3B1
GO_Biological_Process_2025	Stem Cell Development (GO:0048864)	2/15	0.000998609	0.0299796	0	0	50.2497	347.182	TCOF1;NOLC1
GO_Biological_Process_2025	Spliceosomal Complex Assembly (GO:0000245)	3/63	0.00103378	0.0299796	0	0	16.5642	113.871	SETX;GCFC2;SF3B1
GO_Biological_Process_2025	Negative Regulation of DNA-templated Transcription (GO:0045892)	10/1006	0.00111718	0.0309257	0	0	3.58813	24.3883	BCLAF1;MYBBP1A;ZC3H4;BASP1;EHMT2;UIMC1;TIMELESS;OTUD7B;PML;MTDH
GO_Biological_Process_2025	Regulation of mRNA Metabolic Process (GO:1903311)	2/17	0.0012882	0.0341093	0	0	43.5454	289.773	SLTM;SUPT6H
Reactome_2022	Processing Of DNA Double-Strand Break Ends R-HSA-5693607	3/80	0.00205909	0.0366518	0	0	12.8961	79.7687	MDC1;UIMC1;TIMELESS
GO_Biological_Process_2025	Neural Crest Cell Differentiation (GO:0014033)	2/18	0.00144629	0.0366995	0	0	40.8217	266.923	TCOF1;NOLC1
GO_Biological_Process_2025	DNA Replication Checkpoint Signaling (GO:0000076)	2/19	0.00161316	0.0392967	0	0	38.4185	247.014	MDC1;TIMELESS
Reactome_2022	Telomere Extension By Telomerase R-HSA-171319	2/23	0.00236746	0.0395069	0	0	31.0945	187.995	DKC1;TERF2
GO_Biological_Process_2025	Regulation of Stress Fiber Assembly (GO:0051492)	3/75	0.00171131	0.0400842	0	0	13.7951	87.8819	TJP1;CCDC88A;SLTM
GO_Biological_Process_2025	DNA-templated Transcription Termination (GO:0006353)	2/20	0.00178877	0.0403468	0	0	36.2823	229.53	SETX;SCAF8
GO_Molecular_Function_2025	Insulin Receptor Binding (GO:0005158)	2/19	0.00161316	0.0429102	0	0	38.4185	247.014	CCDC88A;SNX1
GO_Biological_Process_2025	Negative Regulation of Telomere Maintenance via Telomerase (GO:0032211)	2/21	0.00197306	0.0429141	0	0	34.371	214.068	TERF2;PML
GO_Molecular_Function_2025	Telomerase RNA Binding (GO:0070034)	2/21	0.00197306	0.0437362	0	0	34.371	214.068	DKC1;PARN
Reactome_2022	Polymerase Switching On C-strand Of Telomere R-HSA-174411	2/25	0.00279591	0.0439123	0	0	28.3877	166.908	POLA1;TERF2
GO_Molecular_Function_2025	K63-linked Polyubiquitin Modification-Dependent Protein Binding (GO:0070530)	2/23	0.00236746	0.0449817	0	0	31.0945	187.995	UIMC1;OTUD7B
Reactome_2022	Telomere Maintenance R-HSA-157579	3/92	0.00306412	0.0454512	0	0	11.1506	64.5394	POLA1;DKC1;TERF2
GO_Biological_Process_2025	Positive Regulation of Telomere Maintenance via Telomerase (GO:0032212)	2/22	0.00216598	0.0454855	0	0	32.6508	200.309	DKC1;PARN
GO_Biological_Process_2025	Negative Regulation of Stress Fiber Assembly (GO:0051497)	2/24	0.00257745	0.0512917	0	0	29.6796	176.919	TJP1;SLTM
GO_Biological_Process_2025	DNA Repair (GO:0006281)	5/302	0.00261091	0.0512917	0	0	5.70069	33.908	SETX;POLA1;CETN2;UIMC1;TIMELESS
GO_Molecular_Function_2025	Epidermal Growth Factor Receptor Binding (GO:0005154)	2/27	0.003258	0.0517446	0	0	26.1141	149.546	CCDC88A;SNX1
GO_Molecular_Function_2025	Histone Reader Activity (GO:0140566)	2/28	0.00350152	0.0517446	0	0	25.1084	141.977	MDC1;UIMC1
GO_Biological_Process_2025	Positive Regulation of Telomere Maintenance via Telomere Lengthening (GO:1904358)	2/25	0.00279591	0.0532097	0	0	28.3877	166.908	DKC1;PARN
GO_Molecular_Function_2025	snoRNA Binding (GO:0030515)	2/31	0.00428136	0.0537247	0	0	22.5076	122.745	NOP56;DKC1
GO_Molecular_Function_2025	mRNA 3'-UTR Binding (GO:0003730)	3/105	0.0044434	0.0537247	0	0	9.72304	52.6632	HNRNPA3;LARP1;PARN
GO_Biological_Process_2025	Negative Regulation of DNA Biosynthetic Process (GO:2000279)	2/26	0.00302278	0.055784	0	0	27.2036	157.824	TERF2;PML
GO_Biological_Process_2025	Negative Regulation of Actin Filament Bundle Assembly (GO:0032232)	2/27	0.003258	0.0571438	0	0	26.1141	149.546	TJP1;SLTM
GO_Biological_Process_2025	Positive Regulation of Microtubule Polymerization or Depolymerization (GO:0031112)	2/28	0.00350152	0.0571438	0	0	25.1084	141.977	NUMA1;SLTM
GO_Biological_Process_2025	Negative Regulation of Telomere Maintenance via Telomere Lengthening (GO:1904357)	2/28	0.00350152	0.0571438	0	0	25.1084	141.977	TERF2;PML
GO_Biological_Process_2025	Positive Regulation of Viral Genome Replication (GO:0045070)	2/28	0.00350152	0.0571438	0	0	25.1084	141.977	TOP2A;LARP1
GO_Biological_Process_2025	Negative Regulation of RNA Biosynthetic Process (GO:1902679)	6/470	0.00357587	0.0571438	0	0	4.41765	24.887	BCLAF1;MYBBP1A;BASP1;UIMC1;TIMELESS;PML
GO_Biological_Process_2025	rRNA Metabolic Process (GO:0016072)	3/98	0.00366181	0.0571438	0	0	10.4432	58.584	NOP56;DKC1;NOLC1
GO_Biological_Process_2025	mRNA Splice Site Recognition (GO:0006376)	2/29	0.00375329	0.0571438	0	0	24.1773	135.033	SETX;SFSWAP
GO_Biological_Process_2025	Positive Regulation of Microtubule Polymerization (GO:0031116)	2/30	0.00401325	0.0594082	0	0	23.3126	128.643	NUMA1;SLTM
GO_Biological_Process_2025	Positive Regulation of Protein Localization (GO:1903829)	3/102	0.00409711	0.0594082	0	0	10.0192	55.0802	CCDC88A;NUMA1;PML
GO_Biological_Process_2025	Regulation of RNA Splicing (GO:0043484)	3/104	0.00432607	0.0612692	0	0	9.8198	53.4501	SETX;SON;ZNF638
GO_Biological_Process_2025	TOR Signaling (GO:0031929)	2/32	0.00455755	0.0630807	0	0	21.7563	117.287	CCDC88A;LARP1
GO_Molecular_Function_2025	Histone H3 Methyltransferase Activity (GO:0140938)	2/37	0.00605809	0.0635313	0	0	18.6436	95.2007	KMT2D;EHMT2
GO_Molecular_Function_2025	Protein Kinase Binding (GO:0019901)	6/527	0.00620983	0.0635313	0	0	3.92282	19.9343	TOP2A;SPAG9;POLA1;CCDC88A;CCNK;PARN
GO_Molecular_Function_2025	Protein Kinase C Binding (GO:0005080)	2/39	0.00671314	0.0637748	0	0	17.634	88.2352	TOP2A;CCDC88A
Reactome_2022	Metabolism Of RNA R-HSA-8953854	7/666	0.00483558	0.0646379	0	0	3.65668	19.4965	NUP214;NOP56;GCFC2;HNRNPA3;DKC1;PARN;SF3B1
Reactome_2022	Telomere C-strand (Lagging Strand) Synthesis R-HSA-174417	2/33	0.00484179	0.0646379	0	0	21.0534	112.225	POLA1;TERF2
GO_Biological_Process_2025	Positive Regulation of DNA Metabolic Process (GO:0051054)	3/108	0.00480694	0.0650539	0	0	9.44381	50.4082	UIMC1;TERF2;PML
Reactome_2022	Gene Expression (Transcription) R-HSA-74160	11/1449	0.00519633	0.0655357	0	0	2.72131	14.3136	NUP214;TJP1;MDC1;KMT2D;CCNK;MYBBP1A;EHMT2;BAZ1B;SUPT6H;SF3B1;PML
Reactome_2022	HDR Thru Homologous Recombination (HRR) Or Single Strand Annealing (SSA) R-HSA-5693567	3/114	0.00558676	0.0655357	0	0	8.93063	46.3264	MDC1;UIMC1;TIMELESS
Reactome_2022	Cell Cycle, Mitotic R-HSA-69278	6/523	0.00598887	0.0655357	0	0	3.95399	20.2359	NUP214;TOP2A;POLA1;NUMA1;CETN2;NUF2
Reactome_2022	Chromosome Maintenance R-HSA-73886	3/118	0.00614642	0.0655357	0	0	8.61826	43.8832	POLA1;DKC1;TERF2
Reactome_2022	Homology Directed Repair R-HSA-5693538	3/119	0.00629138	0.0655357	0	0	8.54353	43.3035	MDC1;UIMC1;TIMELESS
Reactome_2022	Apoptotic Cleavage Of Cellular Proteins R-HSA-111465	2/38	0.00638175	0.0655357	0	0	18.1248	91.6083	TJP1;VIM
Reactome_2022	SUMOylation Of Ubiquitinylation Proteins R-HSA-3232142	2/39	0.00671314	0.0663855	0	0	17.634	88.2352	NUP214;PML
GO_Biological_Process_2025	rRNA Processing (GO:0006364)	3/110	0.00505901	0.0669769	0	0	9.26636	48.9874	NOP56;DKC1;NOLC1
Reactome_2022	Processing Of Capped Intron-Containing Pre-mRNA R-HSA-72203	4/242	0.00712828	0.0679733	0	0	5.61145	27.7412	NUP214;GCFC2;HNRNPA3;SF3B1
GO_Biological_Process_2025	mRNA Processing (GO:0006397)	4/226	0.00561776	0.0727918	0	0	6.02077	31.1985	GCFC2;HNRNPA3;SON;SF3B1
GO_Biological_Process_2025	Negative Regulation of Cell Cycle Process (GO:0010948)	2/36	0.00574221	0.0728543	0	0	19.1929	99.0335	BAZ1B;TERF2
GO_Biological_Process_2025	Regulation of DNA Metabolic Process (GO:0051052)	3/116	0.00586257	0.0728633	0	0	8.77168	45.0791	EHMT2;UIMC1;TERF2
GO_Biological_Process_2025	Intrinsic Apoptotic Signaling Pathway by P53 Class Mediator (GO:0072332)	2/37	0.00605809	0.07377	0	0	18.6436	95.2007	MYBBP1A;PML
GO_Biological_Process_2025	Positive Regulation of DNA-templated Transcription (GO:0045893)	10/1274	0.00617779	0.07377	0	0	2.78735	14.1787	SETX;KMT2D;CCNK;BCLAF1;SCAF8;ANXA2;SLTM;MYBBP1A;BAZ1B;SF3B1
Reactome_2022	SUMOylation Of DNA Replication Proteins R-HSA-4615885	2/45	0.00886105	0.0815827	0	0	15.1689	71.6895	TOP2A;NUP214
GO_Biological_Process_2025	Female Gamete Generation (GO:0007292)	2/40	0.00705221	0.0825922	0	0	17.1691	85.0629	KMT2D;PARN
GO_Biological_Process_2025	Positive Regulation of DNA Biosynthetic Process (GO:2000573)	2/41	0.00739891	0.0850177	0	0	16.728	82.0748	DKC1;PARN
Reactome_2022	PKMTs Methylate Histone Lysines R-HSA-3214841	2/47	0.00963661	0.0857659	0	0	14.4933	67.2804	KMT2D;EHMT2
GO_Biological_Process_2025	RNA Biosynthetic Process (GO:0032774)	3/128	0.00768835	0.0867075	0	0	7.9248	38.5783	SETX;POLA1;DKC1
GO_Biological_Process_2025	Neural Crest Cell Development (GO:0014032)	2/43	0.00811501	0.0898553	0	0	15.9104	76.5935	TCOF1;NOLC1
GO_Biological_Process_2025	Regulation of Gene Expression (GO:0010468)	9/1127	0.00844955	0.0906482	0	0	2.80546	13.3922	KMT2D;SON;LARP1;SRCAP;MYBBP1A;ZNF638;EHMT2;TERF2;PML
GO_Biological_Process_2025	DNA-templated DNA Replication Maintenance of Fidelity (GO:0045005)	2/44	0.00848431	0.0906482	0	0	15.5308	74.0749	BOD1L1;TIMELESS
GO_Biological_Process_2025	Positive Regulation of Transcription Elongation by RNA Polymerase II (GO:0032968)	2/46	0.00924516	0.0946564	0	0	14.8234	69.4277	CCNK;SUPT6H
GO_Biological_Process_2025	protein-RNA Complex Assembly (GO:0022618)	3/138	0.00943957	0.0946564	0	0	7.33407	34.1976	SETX;GCFC2;SF3B1
GO_Biological_Process_2025	DNA Integrity Checkpoint Signaling (GO:0031570)	2/47	0.00963661	0.0946564	0	0	14.4933	67.2804	MDC1;TIMELESS
GO_Biological_Process_2025	Chromosome Organization (GO:0051276)	2/47	0.00963661	0.0946564	0	0	14.4933	67.2804	TOP2A;NUF2
GO_Biological_Process_2025	Positive Regulation of Chromosome Organization (GO:2001252)	2/47	0.00963661	0.0946564	0	0	14.4933	67.2804	TERF2;PML
GO_Biological_Process_2025	Replication Fork Processing (GO:0031297)	2/48	0.0100354	0.0970084	0	0	14.1775	65.2397	BOD1L1;TIMELESS
Reactome_2022	Nonhomologous End-Joining (NHEJ) R-HSA-5693571	2/51	0.0112748	0.0971089	0	0	13.3075	59.6864	MDC1;UIMC1
Reactome_2022	Apoptotic Execution Phase R-HSA-75153	2/52	0.0117022	0.0976404	0	0	13.0407	58.0045	TJP1;VIM
GO_Biological_Process_2025	Positive Regulation of Transport (GO:0051050)	2/49	0.0104413	0.0978273	0	0	13.8751	63.2981	NUMA1;ANXA2
GO_Biological_Process_2025	Protein Localization to Chromosome (GO:0034502)	2/49	0.0104413	0.0978273	0	0	13.8751	63.2981	MDC1;TERF2
GO_Molecular_Function_2025	Calcium-Dependent Phospholipid Binding (GO:0005544)	2/51	0.0112748	0.09997	0	0	13.3075	59.6864	ANXA2;ESYT2
GO_Molecular_Function_2025	Protein-Lysine N-methyltransferase Activity (GO:0016279)	2/54	0.0125781	0.100651	0	0	12.5378	54.863	KMT2D;EHMT2
GO_Molecular_Function_2025	Polyubiquitin Modification-Dependent Protein Binding (GO:0031593)	2/56	0.0134819	0.100651	0	0	12.0723	51.9881	UIMC1;OTUD7B
GO_Molecular_Function_2025	Telomerase Activity (GO:0003720)	1/5	0.0156525	0.100651	0	0	80.375	334.129	TERF2
GO_Molecular_Function_2025	Histone H3K27 Methyltransferase Activity (GO:0046976)	1/5	0.0156525	0.100651	0	0	80.375	334.129	EHMT2
GO_Molecular_Function_2025	RNA Polymerase II C-terminal Domain Binding (GO:0099122)	1/6	0.018754	0.100651	0	0	64.2968	255.666	SCAF8
GO_Molecular_Function_2025	RNA-directed DNA Polymerase Activity (GO:0003964)	1/6	0.018754	0.100651	0	0	64.2968	255.666	TERF2
GO_Molecular_Function_2025	Protein Homodimerization Activity (GO:0042803)	6/680	0.0199185	0.100651	0	0	3.00843	11.7814	TOP2A;CCDC88A;SNX1;MYO9B;TERF2;PML
GO_Molecular_Function_2025	Protein Serine/Threonine Kinase Activator Activity (GO:0043539)	2/70	0.0205559	0.100651	0	0	9.58004	37.2147	CCDC88A;CCNK
GO_Molecular_Function_2025	Double-Stranded RNA Binding (GO:0003725)	2/71	0.0211093	0.100651	0	0	9.44072	36.4227	VIM;MTDH
GO_Molecular_Function_2025	Actin Binding (GO:0003779)	3/187	0.0211985	0.100651	0	0	5.36766	20.686	LIMA1;CCDC88A;MYO9B
GO_Molecular_Function_2025	Ubiquitin-Modified Histone Reader Activity (GO:0061649)	1/7	0.0218458	0.100651	0	0	53.578	204.869	UIMC1
GO_Molecular_Function_2025	Protein Kinase B Binding (GO:0043422)	1/7	0.0218458	0.100651	0	0	53.578	204.869	CCDC88A
GO_Molecular_Function_2025	Adenylate Cyclase Binding (GO:0008179)	1/8	0.0249281	0.100651	0	0	45.9217	169.532	AKAP12
GO_Molecular_Function_2025	Phospholipase Inhibitor Activity (GO:0004859)	1/8	0.0249281	0.100651	0	0	45.9217	169.532	ANXA2
GO_Molecular_Function_2025	Vascular Endothelial Growth Factor Receptor 2 Binding (GO:0043184)	1/8	0.0249281	0.100651	0	0	45.9217	169.532	CCDC88A
GO_Molecular_Function_2025	RNA Polymerase II CTD Heptapeptide Repeat Kinase Activity (GO:0008353)	1/8	0.0249281	0.100651	0	0	45.9217	169.532	CCNK
GO_Molecular_Function_2025	Double-Stranded Telomeric DNA Binding (GO:0003691)	1/8	0.0249281	0.100651	0	0	45.9217	169.532	TERF2
GO_Molecular_Function_2025	Histone H3K9 Methyltransferase Activity (GO:0046974)	1/9	0.0280008	0.100651	0	0	40.1794	143.663	EHMT2
GO_Molecular_Function_2025	G-rich Strand Telomeric DNA Binding (GO:0098505)	1/9	0.0280008	0.100651	0	0	40.1794	143.663	TERF2
GO_Molecular_Function_2025	Phosphoserine Residue Binding (GO:0050815)	1/9	0.0280008	0.100651	0	0	40.1794	143.663	SCAF8
GO_Molecular_Function_2025	JUN Kinase Binding (GO:0008432)	1/9	0.0280008	0.100651	0	0	40.1794	143.663	SPAG9
GO_Molecular_Function_2025	Eukaryotic Initiation Factor 4E Binding (GO:0008190)	1/9	0.0280008	0.100651	0	0	40.1794	143.663	LARP1
GO_Molecular_Function_2025	Transferrin Receptor Binding (GO:1990459)	1/10	0.0310639	0.101694	0	0	35.7133	123.986	SNX1
GO_Molecular_Function_2025	MAP-kinase Scaffold Activity (GO:0005078)	1/10	0.0310639	0.101694	0	0	35.7133	123.986	SPAG9
GO_Molecular_Function_2025	Cyclin-Dependent Protein Serine/Threonine Kinase Activator Activity (GO:0061575)	1/10	0.0310639	0.101694	0	0	35.7133	123.986	CCNK
GO_Molecular_Function_2025	Single-Stranded Telomeric DNA Binding (GO:0043047)	1/11	0.0341176	0.101694	0	0	32.1403	108.568	TERF2
GO_Molecular_Function_2025	C2H2 Zinc Finger Domain Binding (GO:0070742)	1/11	0.0341176	0.101694	0	0	32.1403	108.568	EHMT2
GO_Molecular_Function_2025	Histone Methyltransferase Binding (GO:1990226)	1/11	0.0341176	0.101694	0	0	32.1403	108.568	NOP56
GO_Molecular_Function_2025	Cation Binding (GO:0043169)	2/95	0.0361522	0.101694	0	0	6.99595	23.2267	PARN;ESYT2
GO_Molecular_Function_2025	Vascular Endothelial Growth Factor Receptor Binding (GO:0005172)	1/12	0.0371618	0.101694	0	0	29.217	96.1963	CCDC88A
GO_Molecular_Function_2025	poly(A)-specific Ribonuclease Activity (GO:0004535)	1/12	0.0371618	0.101694	0	0	29.217	96.1963	PARN
GO_Molecular_Function_2025	RNA 7-Methylguanosine Cap Binding (GO:0000340)	1/12	0.0371618	0.101694	0	0	29.217	96.1963	LARP1
GO_Molecular_Function_2025	Microtubule Minus-End Binding (GO:0051011)	1/12	0.0371618	0.101694	0	0	29.217	96.1963	NUMA1
GO_Molecular_Function_2025	Growth Factor Receptor Binding (GO:0070851)	2/100	0.0396819	0.101694	0	0	6.63734	21.4178	CCDC88A;SNX1
GO_Molecular_Function_2025	Histone H3K4 Methyltransferase Activity (GO:0042800)	1/13	0.0401965	0.101694	0	0	26.7809	86.0732	KMT2D
GO_Molecular_Function_2025	DNA Replication Origin Binding (GO:0003688)	1/13	0.0401965	0.101694	0	0	26.7809	86.0732	POLA1
GO_Molecular_Function_2025	GDP-dissociation Inhibitor Activity (GO:0005092)	1/13	0.0401965	0.101694	0	0	26.7809	86.0732	CCDC88A
GO_Molecular_Function_2025	Protein Tyrosine Kinase Activity (GO:0004713)	2/102	0.0411292	0.101694	0	0	6.50393	20.7543	SLTM;BAZ1B
GO_Molecular_Function_2025	Microtubule Binding (GO:0008017)	3/243	0.0412891	0.101694	0	0	4.10354	13.0786	CCDC88A;NUMA1;NUF2
Reactome_2022	RHO GTPase Cycle R-HSA-9012999	5/441	0.0125696	0.1017	0	0	3.85578	16.8747	AKAP12;CCDC88A;BASP1;MYO9B;VIM
GO_Molecular_Function_2025	Phosphatidylethanolamine Binding (GO:0008429)	1/14	0.0432219	0.102652	0	0	24.7196	77.6544	ESYT2
GO_Molecular_Function_2025	SUMO Binding (GO:0032183)	1/14	0.0432219	0.102652	0	0	24.7196	77.6544	PML
GO_Biological_Process_2025	Regulation of Intracellular Transport (GO:0032386)	2/51	0.0112748	0.104036	0	0	13.3075	59.6864	NUP214;NUMA1
GO_Biological_Process_2025	Regulation of Telomere Maintenance (GO:0032204)	2/52	0.0117022	0.104102	0	0	13.0407	58.0045	TERF2;PML
GO_Biological_Process_2025	Signal Transduction by P53 Class Mediator (GO:0072331)	2/52	0.0117022	0.104102	0	0	13.0407	58.0045	MYBBP1A;PML
GO_Biological_Process_2025	Regulation of Microtubule Polymerization (GO:0031113)	2/53	0.0121367	0.104102	0	0	12.7843	56.3983	NUMA1;SLTM
GO_Biological_Process_2025	Nucleotide-Excision Repair (GO:0006289)	2/53	0.0121367	0.104102	0	0	12.7843	56.3983	POLA1;CETN2
GO_Biological_Process_2025	Cytoplasmic Microtubule Organization (GO:0031122)	2/53	0.0121367	0.104102	0	0	12.7843	56.3983	CCDC88A;NUMA1
GO_Biological_Process_2025	Plasma Membrane Bounded Cell Projection Morphogenesis (GO:0120039)	2/54	0.0125781	0.105915	0	0	12.5378	54.863	SNX1;MYO9B
GO_Biological_Process_2025	Positive Regulation of Telomere Maintenance (GO:0032206)	2/55	0.0130265	0.105915	0	0	12.3006	53.3942	TERF2;PML
GO_Biological_Process_2025	Ribosome Biogenesis (GO:0042254)	3/161	0.0142903	0.105915	0	0	6.25918	26.5901	NOP56;DKC1;NOLC1
GO_Biological_Process_2025	Mitotic DNA Damage Checkpoint Signaling (GO:0044773)	2/59	0.0148888	0.105915	0	0	11.4351	48.1093	MDC1;UIMC1
GO_Biological_Process_2025	DNA Metabolic Process (GO:0006259)	4/302	0.0151156	0.105915	0	0	4.46798	18.7299	TOP2A;POLA1;TIMELESS;TERF2
GO_Biological_Process_2025	Endothelial Cell Morphogenesis (GO:0001886)	1/5	0.0156525	0.105915	0	0	80.375	334.129	SLTM
GO_Biological_Process_2025	Negative Regulation of Hydrogen Peroxide-Mediated Programmed Cell Death (GO:1901299)	1/5	0.0156525	0.105915	0	0	80.375	334.129	SLTM
GO_Biological_Process_2025	Transcription Elongation-Coupled Chromatin Remodeling (GO:0140673)	1/5	0.0156525	0.105915	0	0	80.375	334.129	SUPT6H
GO_Biological_Process_2025	Positive Regulation of Mitotic Sister Chromatid Segregation (GO:0062033)	1/5	0.0156525	0.105915	0	0	80.375	334.129	NUMA1
GO_Biological_Process_2025	Regulation of Immunoglobulin Mediated Immune Response (GO:0002889)	1/5	0.0156525	0.105915	0	0	80.375	334.129	SUPT6H
GO_Biological_Process_2025	Positive Regulation of Protein Localization to Chromosome, Telomeric Region (GO:1904816)	1/5	0.0156525	0.105915	0	0	80.375	334.129	PML
GO_Biological_Process_2025	Regulation of Metaphase Plate Congression (GO:0090235)	1/5	0.0156525	0.105915	0	0	80.375	334.129	NUMA1
GO_Biological_Process_2025	Regulation of Plasma Membrane Repair (GO:1905684)	1/5	0.0156525	0.105915	0	0	80.375	334.129	ANXA2
GO_Biological_Process_2025	Regulation of Protein Localization to Chromosome, Telomeric Region (GO:1904814)	1/5	0.0156525	0.105915	0	0	80.375	334.129	PML
GO_Biological_Process_2025	Protection From Non-Homologous End Joining at Telomere (GO:0031848)	1/5	0.0156525	0.105915	0	0	80.375	334.129	TERF2
GO_Biological_Process_2025	Nucleolar Large rRNA Transcription by RNA Polymerase I (GO:0042790)	1/5	0.0156525	0.105915	0	0	80.375	334.129	TCOF1
GO_Biological_Process_2025	mRNA 5'-Splice Site Recognition (GO:0000395)	1/5	0.0156525	0.105915	0	0	80.375	334.129	SFSWAP
GO_Biological_Process_2025	Regulation of T-Circle Formation (GO:1904429)	1/5	0.0156525	0.105915	0	0	80.375	334.129	TERF2
GO_Biological_Process_2025	Negative Regulation of Actin Filament Depolymerization (GO:0030835)	1/5	0.0156525	0.105915	0	0	80.375	334.129	LIMA1
GO_Biological_Process_2025	Cellular Response to Nitrogen Compound (GO:1901699)	3/169	0.016253	0.10877	0	0	5.95512	24.532	LARP1;TIMELESS;VIM
GO_Biological_Process_2025	RNA Splicing, via Transesterification Reactions With Bulged Adenosine as Nucleophile (GO:0000377)	3/171	0.0167662	0.109819	0	0	5.88363	24.0546	GCFC2;HNRNPA3;SF3B1
GO_Biological_Process_2025	RNA Metabolic Process (GO:0016070)	2/63	0.0168586	0.109819	0	0	10.6831	43.6182	ATXN2L;PARN
GO_Biological_Process_2025	Positive Regulation of Organelle Assembly (GO:1902117)	2/65	0.0178829	0.109819	0	0	10.343	41.6191	CCDC88A;NUMA1
GO_Biological_Process_2025	Double-Strand Break Repair (GO:0006302)	3/176	0.0180889	0.109819	0	0	5.71214	22.9197	SETX;POLA1;UIMC1
GO_Biological_Process_2025	Adherens Junction Maintenance (GO:0034334)	1/6	0.018754	0.109819	0	0	64.2968	255.666	TJP1
GO_Biological_Process_2025	Negative Regulation of Telomere Capping (GO:1904354)	1/6	0.018754	0.109819	0	0	64.2968	255.666	TERF2
GO_Biological_Process_2025	Positive Regulation of Spindle Assembly (GO:1905832)	1/6	0.018754	0.109819	0	0	64.2968	255.666	NUMA1
GO_Biological_Process_2025	Protein Deubiquitination Involved in Ubiquitin-Dependent Protein Catabolic Process (GO:0071947)	1/6	0.018754	0.109819	0	0	64.2968	255.666	OTUD7B
GO_Biological_Process_2025	Regulation of Translational Initiation in Response to Stress (GO:0043558)	1/6	0.018754	0.109819	0	0	64.2968	255.666	PML
GO_Biological_Process_2025	Positive Regulation of TORC2 Signaling (GO:1904515)	1/6	0.018754	0.109819	0	0	64.2968	255.666	OTUD7B
GO_Biological_Process_2025	Clathrin-Coated Vesicle Cargo Loading (GO:0035652)	1/6	0.018754	0.109819	0	0	64.2968	255.666	AP3D1
GO_Biological_Process_2025	Clathrin-Coated Vesicle Cargo Loading, AP-3-mediated (GO:0035654)	1/6	0.018754	0.109819	0	0	64.2968	255.666	AP3D1
GO_Biological_Process_2025	Regulation of Blood-Brain Barrier Permeability (GO:1905603)	1/6	0.018754	0.109819	0	0	64.2968	255.666	TJP1
Reactome_2022	Formation Of RNA Pol II Elongation Complex R-HSA-112382	2/58	0.014413	0.110021	0	0	11.6399	49.3489	CCNK;SUPT6H
Reactome_2022	rRNA Modification In Nucleus And Cytosol R-HSA-6790901	2/60	0.0153713	0.110021	0	0	11.2374	46.9191	NOP56;DKC1
Reactome_2022	RUNX1 Regulates Expression Of Components Of Tight Junctions R-HSA-8935964	1/5	0.0156525	0.110021	0	0	80.375	334.129	TJP1
Reactome_2022	SARS-CoV-2 Targets PDZ Proteins In Cell-Cell Junction R-HSA-9705677	1/5	0.0156525	0.110021	0	0	80.375	334.129	TJP1
Reactome_2022	Signaling By Rho GTPases R-HSA-194315	6/644	0.0156584	0.110021	0	0	3.18413	13.2356	AKAP12;CCDC88A;BASP1;NUF2;MYO9B;VIM
Reactome_2022	TP53 Regulates Transcription Of DNA Repair Genes R-HSA-6796648	2/62	0.0163562	0.111977	0	0	10.8617	44.676	MDC1;CCNK
GO_Biological_Process_2025	Intracellular Protein Transport (GO:0006886)	4/326	0.0194444	0.112777	0	0	4.12991	16.2727	NUP214;SNX1;AP3D1;RPGR
GO_Biological_Process_2025	Positive Regulation of Apoptotic Signaling Pathway (GO:2001235)	2/70	0.0205559	0.11469	0	0	9.58004	37.2147	BCLAF1;PML
GO_Biological_Process_2025	Positive Regulation of Protein Polymerization (GO:0032273)	2/71	0.0211093	0.11469	0	0	9.44072	36.4227	SLTM;NUMA1
GO_Biological_Process_2025	Regulation of Transcription by RNA Polymerase II (GO:0006357)	13/2250	0.0214867	0.11469	0	0	2.05722	7.90038	KMT2D;CCNK;ANXA2;SRCAP;EHMT2;OTUD7B;BAZ1B;MTDH;SETX;BCLAF1;SLTM;MYBBP1A;SF3B1
GO_Biological_Process_2025	Negative Regulation of Chromosome Organization (GO:2001251)	1/7	0.0218458	0.11469	0	0	53.578	204.869	TERF2
GO_Biological_Process_2025	Telomeric D-loop Disassembly (GO:0061820)	1/7	0.0218458	0.11469	0	0	53.578	204.869	TERF2
GO_Biological_Process_2025	Regulation of mRNA Export From Nucleus (GO:0010793)	1/7	0.0218458	0.11469	0	0	53.578	204.869	SUPT6H
GO_Biological_Process_2025	Regulation of Protein Kinase A Signaling (GO:0010738)	1/7	0.0218458	0.11469	0	0	53.578	204.869	AKAP12
GO_Biological_Process_2025	Regulation of Protein Localization to Cell Cortex (GO:1904776)	1/7	0.0218458	0.11469	0	0	53.578	204.869	NUMA1
GO_Biological_Process_2025	Regulation of Protein Localization to Cilium (GO:1903564)	1/7	0.0218458	0.11469	0	0	53.578	204.869	CCDC88A
GO_Biological_Process_2025	Regulation of Ribonucleoprotein Complex Localization (GO:2000197)	1/7	0.0218458	0.11469	0	0	53.578	204.869	SUPT6H
GO_Biological_Process_2025	poly(A)-dependent snoRNA 3'-End Processing (GO:0071051)	1/7	0.0218458	0.11469	0	0	53.578	204.869	PARN
GO_Molecular_Function_2025	DNA Binding, Bending (GO:0008301)	1/17	0.0522417	0.115802	0	0	20.0817	59.2785	TOP2A
GO_Molecular_Function_2025	Cadherin Binding Involved in Cell-Cell Adhesion (GO:0098641)	1/17	0.0522417	0.115802	0	0	20.0817	59.2785	ANXA2
GO_Molecular_Function_2025	Ubiquitin-Modified Protein Reader Activity (GO:0140036)	1/17	0.0522417	0.115802	0	0	20.0817	59.2785	UIMC1
GO_Molecular_Function_2025	K48-linked Deubiquitinase Activity (GO:1990380)	1/17	0.0522417	0.115802	0	0	20.0817	59.2785	OTUD7B
Reactome_2022	Signaling By Rho GTPases, Miro GTPases And RHOBTB3 R-HSA-9716542	6/660	0.0174643	0.116574	0	0	3.10365	12.5623	AKAP12;CCDC88A;BASP1;NUF2;MYO9B;VIM
GO_Molecular_Function_2025	Disordered Domain Specific Binding (GO:0097718)	1/18	0.0552297	0.117299	0	0	18.8994	54.7376	NUMA1
GO_Molecular_Function_2025	RNA Polymerase Binding (GO:0070063)	1/18	0.0552297	0.117299	0	0	18.8994	54.7376	SCAF8
GO_Molecular_Function_2025	DNA-directed DNA Polymerase Activity (GO:0003887)	1/19	0.0582084	0.117299	0	0	17.8486	50.7564	POLA1
GO_Molecular_Function_2025	RNA Cap Binding (GO:0000339)	1/19	0.0582084	0.117299	0	0	17.8486	50.7564	LARP1
GO_Molecular_Function_2025	Microtubule Plus-End Binding (GO:0051010)	1/19	0.0582084	0.117299	0	0	17.8486	50.7564	NUMA1
GO_Molecular_Function_2025	Ribosomal Small Subunit Binding (GO:0043024)	1/19	0.0582084	0.117299	0	0	17.8486	50.7564	LARP1
GO_Biological_Process_2025	Regulation of Rho Protein Signal Transduction (GO:0035023)	2/76	0.0239686	0.121449	0	0	8.80062	32.8352	SLTM;MYO9B
GO_Biological_Process_2025	Positive Regulation of Intracellular Estrogen Receptor Signaling Pathway (GO:0033148)	1/8	0.0249281	0.121449	0	0	45.9217	169.532	KMT2D
GO_Biological_Process_2025	Positive Regulation of Telomerase RNA Localization to Cajal Body (GO:1904874)	1/8	0.0249281	0.121449	0	0	45.9217	169.532	DKC1
GO_Biological_Process_2025	Positive Regulation of Vesicle Fusion (GO:0031340)	1/8	0.0249281	0.121449	0	0	45.9217	169.532	ANXA2
GO_Biological_Process_2025	protein-DNA Complex Organization (GO:0071824)	1/8	0.0249281	0.121449	0	0	45.9217	169.532	SUPT6H
GO_Biological_Process_2025	Cellular Response to Hydroxyurea (GO:0072711)	1/8	0.0249281	0.121449	0	0	45.9217	169.532	TIMELESS
GO_Biological_Process_2025	Negative Regulation of DNA-templated DNA Replication (GO:2000104)	1/8	0.0249281	0.121449	0	0	45.9217	169.532	TIMELESS
GO_Biological_Process_2025	Endosome to Melanosome Transport (GO:0035646)	1/8	0.0249281	0.121449	0	0	45.9217	169.532	AP3D1
GO_Biological_Process_2025	Endosome to Pigment Granule Transport (GO:0043485)	1/8	0.0249281	0.121449	0	0	45.9217	169.532	AP3D1
GO_Biological_Process_2025	Regulation of Translation (GO:0006417)	3/201	0.0255549	0.122543	0	0	4.9846	18.2781	LARP1;TCOF1;NOLC1
GO_Biological_Process_2025	RNA Catabolic Process (GO:0006401)	2/79	0.0257562	0.122543	0	0	8.45646	30.9429	ZC3H4;PARN
GO_Biological_Process_2025	Regulation of Transcription Elongation by RNA Polymerase II (GO:0034243)	2/79	0.0257562	0.122543	0	0	8.45646	30.9429	CCNK;SUPT6H
GO_Biological_Process_2025	Regulation of mRNA Stability (GO:0043488)	2/80	0.0263638	0.123569	0	0	8.34763	30.35	LARP1;VIM
GO_Biological_Process_2025	Synaptic Vesicle Budding From Presynaptic Endocytic Zone Membrane (GO:0016185)	1/9	0.0280008	0.123569	0	0	40.1794	143.663	AP3D1
GO_Biological_Process_2025	Telomeric Loop Disassembly (GO:0090657)	1/9	0.0280008	0.123569	0	0	40.1794	143.663	TERF2
GO_Biological_Process_2025	Positive Regulation of Intracellular Steroid Hormone Receptor Signaling Pathway (GO:0033145)	1/9	0.0280008	0.123569	0	0	40.1794	143.663	KMT2D
GO_Biological_Process_2025	DNA Topological Change (GO:0006265)	1/9	0.0280008	0.123569	0	0	40.1794	143.663	TOP2A
GO_Biological_Process_2025	Intestinal Cholesterol Absorption (GO:0030299)	1/9	0.0280008	0.123569	0	0	40.1794	143.663	LIMA1
GO_Biological_Process_2025	Astral Microtubule Organization (GO:0030953)	1/9	0.0280008	0.123569	0	0	40.1794	143.663	NUMA1
GO_Biological_Process_2025	Cellular Response to Muramyl Dipeptide (GO:0071225)	1/9	0.0280008	0.123569	0	0	40.1794	143.663	VIM
GO_Biological_Process_2025	Response to Hydroxyurea (GO:0072710)	1/9	0.0280008	0.123569	0	0	40.1794	143.663	TIMELESS
GO_Biological_Process_2025	Positive Regulation of Cell-Cell Adhesion Mediated by Cadherin (GO:2000049)	1/9	0.0280008	0.123569	0	0	40.1794	143.663	TJP1
GO_Biological_Process_2025	Regulation of Cilium Assembly (GO:1902017)	2/83	0.0282214	0.123646	0	0	8.03724	28.6743	LIMA1;CCDC88A
GO_Biological_Process_2025	mRNA Splicing, via Spliceosome (GO:0000398)	3/211	0.02894	0.125889	0	0	4.74255	16.8006	GCFC2;HNRNPA3;SF3B1
Reactome_2022	mRNA Splicing - Major Pathway R-HSA-72163	3/181	0.0194682	0.126781	0	0	5.55028	21.8624	GCFC2;HNRNPA3;SF3B1
GO_Biological_Process_2025	Establishment of Endothelial Intestinal Barrier (GO:0090557)	1/10	0.0310639	0.126966	0	0	35.7133	123.986	TJP1
GO_Biological_Process_2025	RNA Localization to Cajal Body (GO:0090670)	1/10	0.0310639	0.126966	0	0	35.7133	123.986	DKC1
GO_Biological_Process_2025	Positive Regulation of Nitric-Oxide Synthase Activity (GO:0051000)	1/10	0.0310639	0.126966	0	0	35.7133	123.986	TERF2
GO_Biological_Process_2025	Protein K11-linked Deubiquitination (GO:0035871)	1/10	0.0310639	0.126966	0	0	35.7133	123.986	OTUD7B
GO_Biological_Process_2025	Regulation of Telomere Capping (GO:1904353)	1/10	0.0310639	0.126966	0	0	35.7133	123.986	TERF2
GO_Biological_Process_2025	miRNA Catabolic Process (GO:0010587)	1/10	0.0310639	0.126966	0	0	35.7133	123.986	PARN
GO_Biological_Process_2025	Mitotic DNA Replication (GO:1902969)	1/10	0.0310639	0.126966	0	0	35.7133	123.986	POLA1
GO_Biological_Process_2025	Regulation of DNA-templated Transcription Initiation (GO:2000142)	1/10	0.0310639	0.126966	0	0	35.7133	123.986	SETX
GO_Biological_Process_2025	Negative Regulation by Host of Viral Genome Replication (GO:0044828)	1/10	0.0310639	0.126966	0	0	35.7133	123.986	CCNK
GO_Molecular_Function_2025	DNA Polymerase Activity (GO:0034061)	1/21	0.0641381	0.127319	0	0	16.0621	44.118	POLA1
GO_Biological_Process_2025	Negative Regulation of Programmed Cell Death (GO:0043069)	4/382	0.0323057	0.131161	0	0	3.50803	12.0413	TJP1;SON;SLTM;MTDH
GO_Molecular_Function_2025	mRNA 5'-UTR Binding (GO:0048027)	1/22	0.0670891	0.131218	0	0	15.2965	41.327	LARP1
Reactome_2022	Mitotic Prometaphase R-HSA-68877	3/186	0.0209044	0.132892	0	0	5.39727	20.8755	NUMA1;CETN2;NUF2
GO_Biological_Process_2025	Regulation of Double-Strand Break Repair (GO:2000779)	2/91	0.0334219	0.13319	0	0	7.31184	24.8496	TIMELESS;PML
GO_Biological_Process_2025	Regulation of Chromosome Separation (GO:1905818)	1/11	0.0341176	0.13319	0	0	32.1403	108.568	NUMA1
GO_Biological_Process_2025	Intestinal Lipid Absorption (GO:0098856)	1/11	0.0341176	0.13319	0	0	32.1403	108.568	LIMA1
GO_Biological_Process_2025	Kinetochore Organization (GO:0051383)	1/11	0.0341176	0.13319	0	0	32.1403	108.568	NUF2
GO_Biological_Process_2025	Regulation of TORC2 Signaling (GO:1903939)	1/11	0.0341176	0.13319	0	0	32.1403	108.568	OTUD7B
GO_Biological_Process_2025	sno(s)RNA 3'-End Processing (GO:0031126)	1/11	0.0341176	0.13319	0	0	32.1403	108.568	PARN
GO_Biological_Process_2025	Regulation of Protein Metabolic Process (GO:0051246)	2/93	0.0347765	0.134044	0	0	7.15042	24.0169	TCOF1;NOLC1
GO_Biological_Process_2025	Positive Regulation of DNA Repair (GO:0045739)	2/93	0.0347765	0.134044	0	0	7.15042	24.0169	UIMC1;TIMELESS
GO_Molecular_Function_2025	Nuclear Localization Sequence Binding (GO:0008139)	1/23	0.070031	0.134987	0	0	14.6004	38.8199	NUP214
Reactome_2022	mRNA Splicing R-HSA-72172	3/189	0.0217935	0.135322	0	0	5.30941	20.3146	GCFC2;HNRNPA3;SF3B1
GO_Biological_Process_2025	Retrograde Transport, Endosome to Golgi (GO:0042147)	2/95	0.0361522	0.137161	0	0	6.99595	23.2267	SPAG9;SNX1
GO_Biological_Process_2025	DNA Strand Elongation (GO:0022616)	1/12	0.0371618	0.137161	0	0	29.217	96.1963	POLA1
GO_Biological_Process_2025	DNA Strand Elongation Involved in DNA Replication (GO:0006271)	1/12	0.0371618	0.137161	0	0	29.217	96.1963	POLA1
GO_Biological_Process_2025	UV-damage Excision Repair (GO:0070914)	1/12	0.0371618	0.137161	0	0	29.217	96.1963	POLA1
GO_Biological_Process_2025	Positive Regulation of Vascular Permeability (GO:0043117)	1/12	0.0371618	0.137161	0	0	29.217	96.1963	TJP1
GO_Biological_Process_2025	Reg of Single Stranded Viral RNA Replication via Double Stranded DNA Intermediate (GO:0045091)	1/12	0.0371618	0.137161	0	0	29.217	96.1963	TOP2A
GO_Biological_Process_2025	Regulation of Actin Filament Depolymerization (GO:0030834)	1/12	0.0371618	0.137161	0	0	29.217	96.1963	LIMA1
GO_Biological_Process_2025	Regulation of mRNA Splicing, via Spliceosome (GO:0048024)	2/97	0.0375487	0.137754	0	0	6.84797	22.4758	SON;SFSWAP
GO_Molecular_Function_2025	Actin Monomer Binding (GO:0003785)	1/24	0.0729638	0.138631	0	0	13.9649	36.5573	LIMA1
GO_Biological_Process_2025	Positive Regulation of Supramolecular Fiber Organization (GO:1902905)	2/98	0.0382547	0.13927	0	0	6.7763	22.1144	SLTM;NUMA1
GO_Biological_Process_2025	Positive Regulation of Autophagy (GO:0010508)	2/99	0.0389658	0.13927	0	0	6.7061	21.7618	LARP1;MTDH
GO_Biological_Process_2025	Cytosolic Transport (GO:0016482)	2/99	0.0389658	0.13927	0	0	6.7061	21.7618	SPAG9;SNX1
GO_Biological_Process_2025	Negative Regulation of Receptor Internalization (GO:0002091)	1/13	0.0401965	0.13927	0	0	26.7809	86.0732	ANXA2
GO_Biological_Process_2025	Nuclear RNA Surveillance (GO:0071027)	1/13	0.0401965	0.13927	0	0	26.7809	86.0732	ZC3H4
GO_Biological_Process_2025	Nuclear Body Organization (GO:0030575)	1/13	0.0401965	0.13927	0	0	26.7809	86.0732	PML
GO_Biological_Process_2025	Regulation of Vesicle Fusion (GO:0031338)	1/13	0.0401965	0.13927	0	0	26.7809	86.0732	ANXA2
GO_Biological_Process_2025	Response to Muramyl Dipeptide (GO:0032495)	1/13	0.0401965	0.13927	0	0	26.7809	86.0732	VIM
GO_Biological_Process_2025	Positive Regulation of Chromosome Separation (GO:1905820)	1/13	0.0401965	0.13927	0	0	26.7809	86.0732	NUMA1
GO_Biological_Process_2025	mRNA Metabolic Process (GO:0016071)	2/101	0.040403	0.13927	0	0	6.56996	21.082	ATXN2L;SON
GO_Biological_Process_2025	Telomere Capping (GO:0016233)	1/14	0.0432219	0.13927	0	0	24.7196	77.6544	TERF2
GO_Biological_Process_2025	Telomere Maintenance in Response to DNA Damage (GO:0043247)	1/14	0.0432219	0.13927	0	0	24.7196	77.6544	TERF2
GO_Biological_Process_2025	Positive Regulation of Protein-Containing Complex Disassembly (GO:0043243)	1/14	0.0432219	0.13927	0	0	24.7196	77.6544	SETX
GO_Biological_Process_2025	Protein Localization to Chromosome, Telomeric Region (GO:0070198)	1/14	0.0432219	0.13927	0	0	24.7196	77.6544	TERF2
GO_Biological_Process_2025	Protein Localization to Site of Double-Strand Break (GO:1990166)	1/14	0.0432219	0.13927	0	0	24.7196	77.6544	MDC1
GO_Biological_Process_2025	Cell-Cell Junction Maintenance (GO:0045217)	1/14	0.0432219	0.13927	0	0	24.7196	77.6544	TJP1
GO_Biological_Process_2025	miRNA Metabolic Process (GO:0010586)	1/14	0.0432219	0.13927	0	0	24.7196	77.6544	PARN
GO_Biological_Process_2025	Resolution of Meiotic Recombination Intermediates (GO:0000712)	1/14	0.0432219	0.13927	0	0	24.7196	77.6544	TOP2A
GO_Biological_Process_2025	Mitotic intra-S DNA Damage Checkpoint Signaling (GO:0031573)	1/14	0.0432219	0.13927	0	0	24.7196	77.6544	MDC1
GO_Biological_Process_2025	Regulation of RNA Export From Nucleus (GO:0046831)	1/14	0.0432219	0.13927	0	0	24.7196	77.6544	SUPT6H
GO_Biological_Process_2025	Negative Regulation by Host of Viral Process (GO:0044793)	1/14	0.0432219	0.13927	0	0	24.7196	77.6544	CCNK
GO_Biological_Process_2025	Positive Regulation of Endothelial Cell Chemotaxis (GO:2001028)	1/14	0.0432219	0.13927	0	0	24.7196	77.6544	SLTM
GO_Biological_Process_2025	Suppression of Viral Release by Host (GO:0044790)	1/14	0.0432219	0.13927	0	0	24.7196	77.6544	PML
GO_Biological_Process_2025	Negative Regulation of mRNA Splicing, via Spliceosome (GO:0048025)	1/15	0.0462378	0.140775	0	0	22.9528	70.5558	SFSWAP
GO_Biological_Process_2025	Regulation of Isotype Switching (GO:0045191)	1/15	0.0462378	0.140775	0	0	22.9528	70.5558	SUPT6H
GO_Biological_Process_2025	Regulation of Nitric-Oxide Synthase Activity (GO:0050999)	1/15	0.0462378	0.140775	0	0	22.9528	70.5558	TERF2
GO_Biological_Process_2025	mRNA Modification (GO:0016556)	1/15	0.0462378	0.140775	0	0	22.9528	70.5558	DKC1
GO_Biological_Process_2025	Regulation of Cellular Response to Heat (GO:1900034)	1/15	0.0462378	0.140775	0	0	22.9528	70.5558	DNAJC7
GO_Biological_Process_2025	Regulation of Cellular Response to Stress (GO:0080135)	2/111	0.0478822	0.140775	0	0	5.96421	18.1253	DNAJC7;UIMC1
GO_Biological_Process_2025	Synaptic Vesicle Transport Along Microtubule (GO:0099517)	1/16	0.0492444	0.140775	0	0	21.4215	64.4993	AP3D1
GO_Biological_Process_2025	Positive Regulation of Keratinocyte Differentiation (GO:0045618)	1/16	0.0492444	0.140775	0	0	21.4215	64.4993	NUMA1
GO_Biological_Process_2025	Negative Regulation of Interleukin-8 Production (GO:0032717)	1/16	0.0492444	0.140775	0	0	21.4215	64.4993	OTUD7B
GO_Biological_Process_2025	Golgi to Vacuole Transport (GO:0006896)	1/16	0.0492444	0.140775	0	0	21.4215	64.4993	AP3D1
GO_Biological_Process_2025	Negative Regulation of mRNA Processing (GO:0050686)	1/16	0.0492444	0.140775	0	0	21.4215	64.4993	SFSWAP
GO_Biological_Process_2025	Anterograde Synaptic Vesicle Transport (GO:0048490)	1/16	0.0492444	0.140775	0	0	21.4215	64.4993	AP3D1
GO_Biological_Process_2025	Apoptotic Nuclear Changes (GO:0030262)	1/16	0.0492444	0.140775	0	0	21.4215	64.4993	TOP2A
GO_Biological_Process_2025	Attachment of Mitotic Spindle Microtubules to Kinetochore (GO:0051315)	1/16	0.0492444	0.140775	0	0	21.4215	64.4993	NUF2
GO_Biological_Process_2025	Lipopolysaccharide-Mediated Signaling Pathway (GO:0031663)	1/16	0.0492444	0.140775	0	0	21.4215	64.4993	MTDH
GO_Biological_Process_2025	Protein Localization to Cell-Cell Junction (GO:0150105)	1/16	0.0492444	0.140775	0	0	21.4215	64.4993	TJP1
GO_Biological_Process_2025	Pancreas Development (GO:0031016)	1/16	0.0492444	0.140775	0	0	21.4215	64.4993	SLTM
GO_Biological_Process_2025	Membrane Raft Organization (GO:0031579)	1/16	0.0492444	0.140775	0	0	21.4215	64.4993	ANXA2
GO_Biological_Process_2025	Ruffle Organization (GO:0031529)	1/16	0.0492444	0.140775	0	0	21.4215	64.4993	LIMA1
GO_Biological_Process_2025	Positive Regulation of Collagen Biosynthetic Process (GO:0032967)	1/16	0.0492444	0.140775	0	0	21.4215	64.4993	VIM
GO_Biological_Process_2025	Early Endosome to Golgi Transport (GO:0034498)	1/16	0.0492444	0.140775	0	0	21.4215	64.4993	SNX1
GO_Biological_Process_2025	Regulation of Primary Metabolic Process (GO:0080090)	2/113	0.0494345	0.140775	0	0	5.85615	17.6101	SON;ZNF638
GO_Biological_Process_2025	Intrinsic Apoptotic Signaling Pathway (GO:0097193)	2/115	0.051005	0.140775	0	0	5.75192	17.1168	MYBBP1A;PML
GO_Biological_Process_2025	Epithelial Cell Morphogenesis (GO:0003382)	1/17	0.0522417	0.140775	0	0	20.0817	59.2785	SLTM
GO_Biological_Process_2025	DNA Biosynthetic Process (GO:0071897)	1/17	0.0522417	0.140775	0	0	20.0817	59.2785	POLA1
GO_Biological_Process_2025	DNA Conformation Change (GO:0071103)	1/17	0.0522417	0.140775	0	0	20.0817	59.2785	TOP2A
GO_Biological_Process_2025	Regulation of Endothelial Cell Chemotaxis (GO:2001026)	1/17	0.0522417	0.140775	0	0	20.0817	59.2785	SLTM
GO_Biological_Process_2025	Transcription by RNA Polymerase I (GO:0006360)	1/17	0.0522417	0.140775	0	0	20.0817	59.2785	TCOF1
GO_Biological_Process_2025	TORC1 Signaling (GO:0038202)	1/17	0.0522417	0.140775	0	0	20.0817	59.2785	LARP1
GO_Biological_Process_2025	Negative Regulation of Telomere Maintenance (GO:0032205)	1/17	0.0522417	0.140775	0	0	20.0817	59.2785	TERF2
GO_Biological_Process_2025	Regulation of Nucleocytoplasmic Transport (GO:0046822)	1/17	0.0522417	0.140775	0	0	20.0817	59.2785	NUP214
GO_Biological_Process_2025	rRNA Transcription (GO:0009303)	1/17	0.0522417	0.140775	0	0	20.0817	59.2785	TCOF1
GO_Biological_Process_2025	Positive Chemotaxis (GO:0050918)	1/17	0.0522417	0.140775	0	0	20.0817	59.2785	SLTM
GO_Biological_Process_2025	Columnar/Cuboidal Epithelial Cell Differentiation (GO:0002065)	1/17	0.0522417	0.140775	0	0	20.0817	59.2785	TJP1
GO_Biological_Process_2025	Cytoskeleton-Dependent Intracellular Transport (GO:0030705)	1/17	0.0522417	0.140775	0	0	20.0817	59.2785	CCDC88A
GO_Biological_Process_2025	Positive Regulation of Collagen Metabolic Process (GO:0010714)	1/17	0.0522417	0.140775	0	0	20.0817	59.2785	VIM
GO_Biological_Process_2025	Negative Regulation of Cellular Senescence (GO:2000773)	1/17	0.0522417	0.140775	0	0	20.0817	59.2785	TERF2
Reactome_2022	SARS-CoV-2-host Interactions R-HSA-9705683	3/196	0.0239477	0.141234	0	0	5.11503	19.0887	NUP214;TJP1;LARP1
Reactome_2022	G2/M DNA Damage Checkpoint R-HSA-69473	2/77	0.0245586	0.141234	0	0	8.68284	32.1846	MDC1;UIMC1
Reactome_2022	DNA Replication Initiation R-HSA-68952	1/8	0.0249281	0.141234	0	0	45.9217	169.532	POLA1
Reactome_2022	Transcriptional Regulation By TP53 R-HSA-3700989	4/354	0.0253805	0.141234	0	0	3.79409	13.9386	MDC1;CCNK;EHMT2;PML
Reactome_2022	RNA Polymerase II Pre-transcription Events R-HSA-674695	2/80	0.0263638	0.141234	0	0	8.34763	30.35	CCNK;SUPT6H
Reactome_2022	Recruitment Of NuMA To Mitotic Centrosomes R-HSA-380320	2/80	0.0263638	0.141234	0	0	8.34763	30.35	NUMA1;CETN2
Reactome_2022	Transcriptional Regulation By RUNX1 R-HSA-8878171	3/204	0.0265465	0.141234	0	0	4.90945	17.8157	TJP1;KMT2D;PML
Reactome_2022	Regulation Of HSF1-mediated Heat Shock Response R-HSA-3371453	2/81	0.0269773	0.141234	0	0	8.24154	29.7747	NUP214;DNAJC7
GO_Biological_Process_2025	Negative Regulation of Catabolic Process (GO:0009895)	2/120	0.0550089	0.141323	0	0	5.50681	15.9712	SLTM;PML
GO_Biological_Process_2025	Positive Regulation of Sprouting Angiogenesis (GO:1903672)	1/18	0.0552297	0.141323	0	0	18.8994	54.7376	TJP1
GO_Biological_Process_2025	Negative Regulation of Translational Initiation (GO:0045947)	1/18	0.0552297	0.141323	0	0	18.8994	54.7376	LARP1
GO_Biological_Process_2025	Nuclear Chromosome Segregation (GO:0098813)	1/18	0.0552297	0.141323	0	0	18.8994	54.7376	TOP2A
GO_Biological_Process_2025	Nuclear-Transcribed mRNA poly(A) Tail Shortening (GO:0000289)	1/18	0.0552297	0.141323	0	0	18.8994	54.7376	PARN
GO_Biological_Process_2025	Peptidyl-Lysine Methylation (GO:0018022)	1/18	0.0552297	0.141323	0	0	18.8994	54.7376	EHMT2
GO_Biological_Process_2025	Regulation of Telomere Maintenance via Telomere Lengthening (GO:1904356)	1/18	0.0552297	0.141323	0	0	18.8994	54.7376	TERF2
GO_Biological_Process_2025	Melanosome Assembly (GO:1903232)	1/18	0.0552297	0.141323	0	0	18.8994	54.7376	AP3D1
GO_Biological_Process_2025	rRNA Modification (GO:0000154)	1/18	0.0552297	0.141323	0	0	18.8994	54.7376	DKC1
GO_Biological_Process_2025	Negative Regulation of DNA-templated Transcription, Elongation (GO:0032785)	1/18	0.0552297	0.141323	0	0	18.8994	54.7376	ZC3H4
GO_Biological_Process_2025	Regulation of Bicellular Tight Junction Assembly (GO:2000810)	1/18	0.0552297	0.141323	0	0	18.8994	54.7376	TJP1
GO_Biological_Process_2025	Positive Regulation of Chromosome Segregation (GO:0051984)	1/18	0.0552297	0.141323	0	0	18.8994	54.7376	NUMA1
GO_Molecular_Function_2025	SUMO Transferase Activity (GO:0019789)	1/25	0.0758875	0.142155	0	0	13.3824	34.5065	PML
Reactome_2022	Regulation Of PTEN Localization R-HSA-8948747	1/9	0.0280008	0.143773	0	0	40.1794	143.663	PML
GO_Biological_Process_2025	mRNA Cis Splicing, via Spliceosome (GO:0045292)	1/19	0.0582084	0.146292	0	0	17.8486	50.7564	SFSWAP
GO_Biological_Process_2025	Maintenance of Protein Localization in Organelle (GO:0072595)	1/19	0.0582084	0.146292	0	0	17.8486	50.7564	PML
GO_Biological_Process_2025	Negative Regulation of Rho Protein Signal Transduction (GO:0035024)	1/19	0.0582084	0.146292	0	0	17.8486	50.7564	SLTM
GO_Biological_Process_2025	Regulation of RNA Biosynthetic Process (GO:2001141)	4/465	0.0588103	0.146292	0	0	2.86422	8.1156	KMT2D;SRCAP;MYBBP1A;PML
GO_Biological_Process_2025	Cellular Response to Lipopolysaccharide (GO:0071222)	2/125	0.0591202	0.146292	0	0	5.28162	14.9374	VIM;MTDH
GO_Biological_Process_2025	Positive Regulation of Angiogenesis (GO:0045766)	2/126	0.059955	0.146292	0	0	5.23876	14.7427	TJP1;MTDH
GO_Biological_Process_2025	Protein Localization to Nucleus (GO:0034504)	2/127	0.0607939	0.146292	0	0	5.19659	14.5518	NUP214;PML
GO_Biological_Process_2025	Regulation of Collagen Biosynthetic Process (GO:0032965)	1/20	0.0611778	0.146292	0	0	16.9083	47.2413	VIM
GO_Biological_Process_2025	Positive Regulation of Monooxygenase Activity (GO:0032770)	1/20	0.0611778	0.146292	0	0	16.9083	47.2413	TERF2
GO_Biological_Process_2025	Positive Regulation of Protein Processing (GO:0010954)	1/20	0.0611778	0.146292	0	0	16.9083	47.2413	ANXA2
GO_Biological_Process_2025	Positive Regulation of Translational Initiation (GO:0045948)	1/20	0.0611778	0.146292	0	0	16.9083	47.2413	LARP1
GO_Biological_Process_2025	Oogenesis (GO:0048477)	1/20	0.0611778	0.146292	0	0	16.9083	47.2413	KMT2D
GO_Biological_Process_2025	Regulation of Spindle Organization (GO:0090224)	1/20	0.0611778	0.146292	0	0	16.9083	47.2413	NUMA1
GO_Biological_Process_2025	Maintenance of Protein Location in Nucleus (GO:0051457)	1/20	0.0611778	0.146292	0	0	16.9083	47.2413	PML
GO_Biological_Process_2025	Negative Regulation of RNA Splicing (GO:0033119)	1/20	0.0611778	0.146292	0	0	16.9083	47.2413	SFSWAP
GO_Biological_Process_2025	Regulation of Cell-Cell Adhesion Mediated by Cadherin (GO:2000047)	1/20	0.0611778	0.146292	0	0	16.9083	47.2413	TJP1
GO_Biological_Process_2025	Regulation of DNA Repair (GO:0006282)	2/130	0.0633348	0.146292	0	0	5.07403	14.0009	UIMC1;PML
GO_Biological_Process_2025	Negative Regulation of Cilium Assembly (GO:1902018)	1/21	0.0641381	0.146292	0	0	16.0621	44.118	LIMA1
GO_Biological_Process_2025	Entrainment of Circadian Clock by Photoperiod (GO:0043153)	1/21	0.0641381	0.146292	0	0	16.0621	44.118	PML
GO_Biological_Process_2025	Telomere Maintenance via Telomerase (GO:0007004)	1/21	0.0641381	0.146292	0	0	16.0621	44.118	DKC1
GO_Biological_Process_2025	DNA Repair-Dependent Chromatin Remodeling (GO:0140861)	1/21	0.0641381	0.146292	0	0	16.0621	44.118	UIMC1
GO_Biological_Process_2025	DNA Replication Initiation (GO:0006270)	1/21	0.0641381	0.146292	0	0	16.0621	44.118	POLA1
GO_Biological_Process_2025	Establishment of Skin Barrier (GO:0061436)	1/21	0.0641381	0.146292	0	0	16.0621	44.118	SLTM
GO_Biological_Process_2025	Excitatory Postsynaptic Potential (GO:0060079)	1/21	0.0641381	0.146292	0	0	16.0621	44.118	SLTM
GO_Biological_Process_2025	RNA-templated DNA Biosynthetic Process (GO:0006278)	1/21	0.0641381	0.146292	0	0	16.0621	44.118	DKC1
GO_Biological_Process_2025	Intrinsic Apoptotic Signaling Pathway in Response to DNA Damage by P53 Class Mediator (GO:0042771)	1/21	0.0641381	0.146292	0	0	16.0621	44.118	PML
GO_Biological_Process_2025	Protein K48-linked Deubiquitination (GO:0071108)	1/21	0.0641381	0.146292	0	0	16.0621	44.118	OTUD7B
GO_Biological_Process_2025	Positive Regulation of Epidermal Cell Differentiation (GO:0045606)	1/21	0.0641381	0.146292	0	0	16.0621	44.118	NUMA1
GO_Biological_Process_2025	Endoplasmic Reticulum Calcium Ion Homeostasis (GO:0032469)	1/21	0.0641381	0.146292	0	0	16.0621	44.118	PML
GO_Molecular_Function_2025	Lysine N-methyltransferase Activity (GO:0016278)	1/27	0.0817076	0.150031	0	0	12.3517	30.9363	EHMT2
GO_Molecular_Function_2025	Tubulin Binding (GO:0015631)	3/326	0.0835015	0.150031	0	0	3.03622	7.53861	CCDC88A;NUMA1;NUF2
GO_Molecular_Function_2025	ADP Binding (GO:0043531)	1/28	0.0846041	0.150031	0	0	11.8937	29.3747	MYO9B
GO_Molecular_Function_2025	NF-kappaB Binding (GO:0051059)	1/28	0.0846041	0.150031	0	0	11.8937	29.3747	MTDH
GO_Molecular_Function_2025	Phosphatidylcholine Binding (GO:0031210)	1/29	0.0874917	0.151122	0	0	11.4683	27.9393	ESYT2
GO_Molecular_Function_2025	Histone Acetyltransferase Activity (GO:0004402)	1/29	0.0874917	0.151122	0	0	11.4683	27.9393	SRCAP
GO_Biological_Process_2025	Photoperiodism (GO:0009648)	1/22	0.0670891	0.151886	0	0	15.2965	41.327	PML
GO_Biological_Process_2025	Regulation of Anoikis (GO:2000209)	1/22	0.0670891	0.151886	0	0	15.2965	41.327	MYBBP1A
GO_Molecular_Function_2025	SH2 Domain Binding (GO:0042169)	1/30	0.0903702	0.152725	0	0	11.0723	26.616	CCDC88A
GO_Molecular_Function_2025	Zinc Ion Binding (GO:0008270)	3/338	0.0907164	0.152725	0	0	2.92567	7.02166	POLA1;BAZ1B;PML
GO_Biological_Process_2025	Protein Targeting (GO:0006605)	2/136	0.0685227	0.153413	0	0	4.84536	12.9884	AP3D1;PML
GO_Biological_Process_2025	Regulation of DNA-templated Transcription (GO:0006355)	11/2139	0.0690916	0.153413	0	0	1.77034	4.73092	KMT2D;BCLAF1;SLTM;SRCAP;MYBBP1A;BASP1;UIMC1;TIMELESS;BAZ1B;PML;MTDH
GO_Biological_Process_2025	U2-type Prespliceosome Assembly (GO:1903241)	1/23	0.070031	0.153413	0	0	14.6004	38.8199	SF3B1
GO_Biological_Process_2025	Hepaticobiliary System Development (GO:0061008)	1/23	0.070031	0.153413	0	0	14.6004	38.8199	SLTM
GO_Biological_Process_2025	Protein K63-linked Deubiquitination (GO:0070536)	1/23	0.070031	0.153413	0	0	14.6004	38.8199	OTUD7B
GO_Biological_Process_2025	Platelet Dense Granule Organization (GO:0060155)	1/23	0.070031	0.153413	0	0	14.6004	38.8199	AP3D1
GO_Biological_Process_2025	Positive Regulation of BMP Signaling Pathway (GO:0030513)	1/23	0.070031	0.153413	0	0	14.6004	38.8199	NUMA1
GO_Biological_Process_2025	Modulation by Host of Viral Genome Replication (GO:0044827)	1/23	0.070031	0.153413	0	0	14.6004	38.8199	CCNK
GO_Biological_Process_2025	Skin Epidermis Development (GO:0098773)	1/23	0.070031	0.153413	0	0	14.6004	38.8199	SLTM
GO_Biological_Process_2025	Regulation of Apoptotic Process (GO:0042981)	5/704	0.0705869	0.154077	0	0	2.3726	6.28955	TOP2A;TJP1;BCLAF1;SON;MTDH
Reactome_2022	HuR (ELAVL1) Binds And Stabilizes mRNA R-HSA-450520	1/10	0.0310639	0.154266	0	0	35.7133	123.986	NUP214
Reactome_2022	Regulation Of mRNA Stability By Proteins That Bind AU-rich Elements R-HSA-450531	2/88	0.0314304	0.154266	0	0	7.56805	26.1853	NUP214;PARN
Reactome_2022	M Phase R-HSA-68886	4/380	0.0317776	0.154266	0	0	3.52705	12.1648	NUP214;NUMA1;CETN2;NUF2
GO_Biological_Process_2025	Regulation of Cytoskeleton Organization (GO:0051493)	2/139	0.0711681	0.154791	0	0	4.73854	12.5226	TJP1;CCDC88A
GO_Molecular_Function_2025	Kinesin Binding (GO:0019894)	1/31	0.0932399	0.155011	0	0	10.7027	25.393	SPAG9
GO_Biological_Process_2025	Cellular Response to Starvation (GO:0009267)	2/141	0.07295	0.155276	0	0	4.66989	12.2257	MYBBP1A;EHMT2
GO_Biological_Process_2025	Endothelial Cell Development (GO:0001885)	1/24	0.0729638	0.155276	0	0	13.9649	36.5573	SLTM
GO_Biological_Process_2025	DNA Methylation-Dependent Constitutive Heterochromatin Formation (GO:0006346)	1/24	0.0729638	0.155276	0	0	13.9649	36.5573	EHMT2
GO_Biological_Process_2025	RNA Splicing, via Transesterification Reactions (GO:0000375)	1/24	0.0729638	0.155276	0	0	13.9649	36.5573	SF3B1
GO_Biological_Process_2025	Negative Regulation of Receptor-Mediated Endocytosis (GO:0048261)	1/24	0.0729638	0.155276	0	0	13.9649	36.5573	ANXA2
GO_Biological_Process_2025	Positive Regulation of Epidermal Growth Factor Receptor Signaling Pathway (GO:0045742)	1/24	0.0729638	0.155276	0	0	13.9649	36.5573	CCDC88A
GO_Biological_Process_2025	Protein Transport (GO:0015031)	3/308	0.0731761	0.155276	0	0	3.21836	8.41565	SNX1;AP3D1;RPGR
GO_Biological_Process_2025	Negative Regulation of Protein Depolymerization (GO:1901880)	1/25	0.0758875	0.155803	0	0	13.3824	34.5065	LIMA1
GO_Biological_Process_2025	Regulation of Muscle Cell Differentiation (GO:0051147)	1/25	0.0758875	0.155803	0	0	13.3824	34.5065	SUPT6H
GO_Biological_Process_2025	Lamellipodium Assembly (GO:0030032)	1/25	0.0758875	0.155803	0	0	13.3824	34.5065	CCDC88A
GO_Biological_Process_2025	Protein Export From Nucleus (GO:0006611)	1/25	0.0758875	0.155803	0	0	13.3824	34.5065	NUP214
GO_Biological_Process_2025	Regulation of B Cell Activation (GO:0050864)	1/25	0.0758875	0.155803	0	0	13.3824	34.5065	SUPT6H
GO_Biological_Process_2025	Chaperone Cofactor-Dependent Protein Refolding (GO:0051085)	1/25	0.0758875	0.155803	0	0	13.3824	34.5065	DNAJC7
GO_Biological_Process_2025	Positive Regulation of Cilium Assembly (GO:0045724)	1/25	0.0758875	0.155803	0	0	13.3824	34.5065	CCDC88A
GO_Biological_Process_2025	Regulation of Cell Junction Assembly (GO:1901888)	1/25	0.0758875	0.155803	0	0	13.3824	34.5065	TJP1
GO_Biological_Process_2025	Stress Granule Assembly (GO:0034063)	1/25	0.0758875	0.155803	0	0	13.3824	34.5065	ATXN2L
GO_Biological_Process_2025	Positive Regulation of Apoptotic Process (GO:0043065)	3/313	0.0759829	0.155803	0	0	3.16565	8.15865	TOP2A;BCLAF1;MYBBP1A
GO_Molecular_Function_2025	RNA Exonuclease Activity, Producing 5'-Phosphomonoesters (GO:0016896)	1/32	0.0961006	0.15587	0	0	10.3569	24.2596	PARN
GO_Molecular_Function_2025	RNA Polymerase II Complex Binding (GO:0000993)	1/32	0.0961006	0.15587	0	0	10.3569	24.2596	SCAF8
GO_Molecular_Function_2025	3'-5'-RNA Exonuclease Activity (GO:0000175)	1/33	0.0989524	0.156675	0	0	10.0328	23.2069	PARN
GO_Molecular_Function_2025	RNA Polymerase Core Enzyme Binding (GO:0043175)	1/33	0.0989524	0.156675	0	0	10.0328	23.2069	SCAF8
GO_Biological_Process_2025	Regulation of Cell Cycle Process (GO:0010564)	2/146	0.0774677	0.157346	0	0	4.5066	11.5274	MYBBP1A;CETN2
GO_Biological_Process_2025	Negative Regulation of Protein Localization to Nucleus (GO:1900181)	1/26	0.0788021	0.157346	0	0	12.8465	32.6405	OTUD7B
GO_Biological_Process_2025	Regulation of Postsynaptic Membrane Potential (GO:0060078)	1/26	0.0788021	0.157346	0	0	12.8465	32.6405	SLTM
GO_Biological_Process_2025	Mitotic Cell Cycle Checkpoint Signaling (GO:0007093)	1/26	0.0788021	0.157346	0	0	12.8465	32.6405	UIMC1
GO_Biological_Process_2025	Positive Regulation of ERBB Signaling Pathway (GO:1901186)	1/26	0.0788021	0.157346	0	0	12.8465	32.6405	CCDC88A
GO_Biological_Process_2025	Chemical Synaptic Transmission, Postsynaptic (GO:0099565)	1/26	0.0788021	0.157346	0	0	12.8465	32.6405	SLTM
GO_Biological_Process_2025	Myeloid Cell Development (GO:0061515)	1/26	0.0788021	0.157346	0	0	12.8465	32.6405	ANXA2
GO_Biological_Process_2025	Secretory Granule Organization (GO:0033363)	1/26	0.0788021	0.157346	0	0	12.8465	32.6405	AP3D1
GO_Biological_Process_2025	DNA Synthesis Involved in DNA Repair (GO:0000731)	1/27	0.0817076	0.159487	0	0	12.3517	30.9363	POLA1
GO_Biological_Process_2025	Regulation of Intracellular Estrogen Receptor Signaling Pathway (GO:0033146)	1/27	0.0817076	0.159487	0	0	12.3517	30.9363	KMT2D
GO_Biological_Process_2025	Negative Regulation of Proteolysis Involved in Protein Catabolic Process (GO:1903051)	1/27	0.0817076	0.159487	0	0	12.3517	30.9363	PML
GO_Biological_Process_2025	Mitotic Spindle Assembly Checkpoint Signaling (GO:0007094)	1/27	0.0817076	0.159487	0	0	12.3517	30.9363	NUF2
GO_Biological_Process_2025	Mitotic Spindle Checkpoint Signaling (GO:0071174)	1/27	0.0817076	0.159487	0	0	12.3517	30.9363	NUF2
GO_Biological_Process_2025	Spindle Assembly Checkpoint Signaling (GO:0071173)	1/27	0.0817076	0.159487	0	0	12.3517	30.9363	NUF2
GO_Biological_Process_2025	Regulation of Chromosome Segregation (GO:0051983)	1/27	0.0817076	0.159487	0	0	12.3517	30.9363	NUMA1
Reactome_2022	Apoptotic Cleavage Of Cell Adhesion Proteins R-HSA-351906	1/11	0.0341176	0.162668	0	0	32.1403	108.568	TJP1
GO_Biological_Process_2025	Establishment of Endothelial Barrier (GO:0061028)	1/28	0.0846041	0.16305	0	0	11.8937	29.3747	TJP1
GO_Biological_Process_2025	Telomere Maintenance via Telomere Lengthening (GO:0010833)	1/28	0.0846041	0.16305	0	0	11.8937	29.3747	DKC1
GO_Biological_Process_2025	Regulation of DNA Biosynthetic Process (GO:2000278)	1/28	0.0846041	0.16305	0	0	11.8937	29.3747	TERF2
GO_Biological_Process_2025	Mucosal Immune Response (GO:0002385)	1/28	0.0846041	0.16305	0	0	11.8937	29.3747	OTUD7B
GO_Molecular_Function_2025	Telomeric DNA Binding (GO:0042162)	1/35	0.10463	0.163715	0	0	9.44165	21.3129	TERF2
GO_Biological_Process_2025	Negative Regulation of Cytoskeleton Organization (GO:0051494)	1/29	0.0874917	0.164452	0	0	11.4683	27.9393	LIMA1
GO_Biological_Process_2025	DNA-templated Transcription Elongation (GO:0006354)	1/29	0.0874917	0.164452	0	0	11.4683	27.9393	SUPT6H
GO_Biological_Process_2025	Transcription Elongation by RNA Polymerase II (GO:0006368)	1/29	0.0874917	0.164452	0	0	11.4683	27.9393	SUPT6H
GO_Biological_Process_2025	Negative Regulation of Mitotic Metaphase/Anaphase Transition (GO:0045841)	1/29	0.0874917	0.164452	0	0	11.4683	27.9393	NUF2
GO_Biological_Process_2025	Regulation of Plasma Membrane Bounded Cell Projection Organization (GO:0120035)	1/29	0.0874917	0.164452	0	0	11.4683	27.9393	CCDC88A
GO_Biological_Process_2025	Protein Localization to Cell Junction (GO:1902414)	1/29	0.0874917	0.164452	0	0	11.4683	27.9393	TJP1
GO_Biological_Process_2025	Maintenance of Blood-Brain Barrier (GO:0035633)	1/29	0.0874917	0.164452	0	0	11.4683	27.9393	TJP1
GO_Biological_Process_2025	Positive Regulation of Defense Response to Virus by Host (GO:0002230)	1/29	0.0874917	0.164452	0	0	11.4683	27.9393	PML
GO_Biological_Process_2025	Negative Regulation of Mitotic Cell Cycle (GO:0045930)	1/30	0.0903702	0.167791	0	0	11.0723	26.616	PML
GO_Biological_Process_2025	Vesicle Coating (GO:0006901)	1/30	0.0903702	0.167791	0	0	11.0723	26.616	AP3D1
GO_Biological_Process_2025	Regulation of Keratinocyte Differentiation (GO:0045616)	1/30	0.0903702	0.167791	0	0	11.0723	26.616	NUMA1
GO_Biological_Process_2025	Mitotic G2 DNA Damage Checkpoint Signaling (GO:0007095)	1/30	0.0903702	0.167791	0	0	11.0723	26.616	UIMC1
GO_Biological_Process_2025	Supramolecular Fiber Organization (GO:0097435)	3/339	0.0913292	0.168496	0	0	2.91682	6.98077	CCDC88A;BASP1;VIM
GO_Biological_Process_2025	+ Reg of Phosphatidylinositol 3-Kinase/Prot Kinase B Signal Transduction (GO:0051897)	2/162	0.092488	0.168496	0	0	4.05266	9.64808	CCDC88A;MTDH
GO_Biological_Process_2025	Establishment of Mitotic Spindle Orientation (GO:0000132)	1/31	0.0932399	0.168496	0	0	10.7027	25.393	NUMA1
GO_Biological_Process_2025	Regulation of Immunoglobulin Production (GO:0002637)	1/31	0.0932399	0.168496	0	0	10.7027	25.393	SUPT6H
GO_Biological_Process_2025	Positive Regulation of Signaling (GO:0023056)	1/31	0.0932399	0.168496	0	0	10.7027	25.393	ANXA2
GO_Biological_Process_2025	Nuclear-Transcribed mRNA Catabolic Process, Deadenylation-Dependent Decay (GO:0000288)	1/31	0.0932399	0.168496	0	0	10.7027	25.393	PARN
GO_Biological_Process_2025	Regulation of Spindle Assembly (GO:0090169)	1/31	0.0932399	0.168496	0	0	10.7027	25.393	NUMA1
GO_Biological_Process_2025	Morphogenesis of an Epithelium (GO:0002009)	1/31	0.0932399	0.168496	0	0	10.7027	25.393	TIMELESS
GO_Biological_Process_2025	Chromosome Condensation (GO:0030261)	1/31	0.0932399	0.168496	0	0	10.7027	25.393	TOP2A
GO_Biological_Process_2025	Regulation of Cell Population Proliferation (GO:0042127)	5/769	0.0944019	0.170091	0	0	2.16341	5.10607	TJP1;CCDC88A;KMT2D;TIMELESS;PML
GO_Molecular_Function_2025	Basal RNA Polymerase II Transcription Machinery Binding (GO:0001099)	1/37	0.110272	0.170536	0	0	8.91622	19.6586	SCAF8
Reactome_2022	HCMV Early Events R-HSA-9609690	2/96	0.0368479	0.171072	0	0	6.92117	22.8465	NUP214;PML
Reactome_2022	Caspase-mediated Cleavage Of Cytoskeletal Proteins R-HSA-264870	1/12	0.0371618	0.171072	0	0	29.217	96.1963	VIM
GO_Biological_Process_2025	DNA Damage Response, Signal Transduction by P53 Class Mediator (GO:0030330)	1/32	0.0961006	0.171628	0	0	10.3569	24.2596	PML
GO_Biological_Process_2025	Respiratory System Development (GO:0060541)	1/32	0.0961006	0.171628	0	0	10.3569	24.2596	BASP1
GO_Biological_Process_2025	Response to Estrogen (GO:0043627)	1/32	0.0961006	0.171628	0	0	10.3569	24.2596	KMT2D
Reactome_2022	Cellular Response To Heat Stress R-HSA-3371556	2/99	0.0389658	0.173104	0	0	6.7061	21.7618	NUP214;DNAJC7
Reactome_2022	TNFR1-induced Proapoptotic Signaling R-HSA-5357786	1/13	0.0401965	0.173104	0	0	26.7809	86.0732	OTUD7B
Reactome_2022	Inhibition Of Replication Initiation Of Damaged DNA By RB1/E2F1 R-HSA-113501	1/13	0.0401965	0.173104	0	0	26.7809	86.0732	POLA1
Reactome_2022	Dissolution Of Fibrin Clot R-HSA-75205	1/13	0.0401965	0.173104	0	0	26.7809	86.0732	ANXA2
GO_Biological_Process_2025	Epithelial Tube Morphogenesis (GO:0060562)	1/33	0.0989524	0.17518	0	0	10.0328	23.2069	SLTM
GO_Biological_Process_2025	Actin Filament Bundle Assembly (GO:0051017)	1/33	0.0989524	0.17518	0	0	10.0328	23.2069	LIMA1
GO_Biological_Process_2025	Negative Regulation of G2/M Transition of Mitotic Cell Cycle (GO:0010972)	1/33	0.0989524	0.17518	0	0	10.0328	23.2069	UIMC1
GO_Biological_Process_2025	Synaptic Vesicle Recycling (GO:0036465)	1/34	0.101795	0.178655	0	0	9.72825	22.227	AP3D1
GO_Biological_Process_2025	Actin Filament Bundle Organization (GO:0061572)	1/34	0.101795	0.178655	0	0	9.72825	22.227	LIMA1
GO_Biological_Process_2025	Liver Development (GO:0001889)	1/34	0.101795	0.178655	0	0	9.72825	22.227	SLTM
Reactome_2022	Leading Strand Synthesis R-HSA-69109	1/14	0.0432219	0.180316	0	0	24.7196	77.6544	POLA1
Reactome_2022	Removal Of Flap Intermediate R-HSA-69166	1/14	0.0432219	0.180316	0	0	24.7196	77.6544	POLA1
GO_Biological_Process_2025	Membrane Organization (GO:0061024)	2/173	0.103267	0.180718	0	0	3.78986	8.60463	CCDC88A;AP3D1
GO_Biological_Process_2025	Positive Regulation of Macromolecule Metabolic Process (GO:0010604)	1/35	0.10463	0.181021	0	0	9.44165	21.3129	ANXA2
GO_Biological_Process_2025	Adherens Junction Organization (GO:0034332)	1/35	0.10463	0.181021	0	0	9.44165	21.3129	TJP1
GO_Biological_Process_2025	Cellular Response to Hydrogen Peroxide (GO:0070301)	1/35	0.10463	0.181021	0	0	9.44165	21.3129	SETX
GO_Biological_Process_2025	Regulation of Cellular Senescence (GO:2000772)	1/35	0.10463	0.181021	0	0	9.44165	21.3129	TERF2
GO_Biological_Process_2025	Regulation of Neuron Projection Development (GO:0010975)	2/176	0.106265	0.182284	0	0	3.72395	8.34841	SETX;CCDC88A
GO_Biological_Process_2025	'De Novo' Post-Translational Protein Folding (GO:0051084)	1/36	0.107455	0.182284	0	0	9.17143	20.4586	DNAJC7
GO_Biological_Process_2025	Establishment of Mitotic Spindle Localization (GO:0040001)	1/36	0.107455	0.182284	0	0	9.17143	20.4586	NUMA1
GO_Biological_Process_2025	Negative Regulation of Hydrolase Activity (GO:0051346)	1/36	0.107455	0.182284	0	0	9.17143	20.4586	TERF2
GO_Biological_Process_2025	Negative Regulation of Plasma Membrane Bounded Cell Projection Assembly (GO:0120033)	1/36	0.107455	0.182284	0	0	9.17143	20.4586	LIMA1
GO_Biological_Process_2025	Positive Regulation of RNA Splicing (GO:0033120)	1/36	0.107455	0.182284	0	0	9.17143	20.4586	SETX
GO_Biological_Process_2025	Sister Chromatid Segregation (GO:0000819)	1/36	0.107455	0.182284	0	0	9.17143	20.4586	TOP2A
GO_Biological_Process_2025	Anterograde Axonal Transport (GO:0008089)	1/37	0.110272	0.185001	0	0	8.91622	19.6586	AP3D1
GO_Biological_Process_2025	Regulation of Receptor Internalization (GO:0002090)	1/37	0.110272	0.185001	0	0	8.91622	19.6586	ANXA2
GO_Biological_Process_2025	Melanosome Organization (GO:0032438)	1/37	0.110272	0.185001	0	0	8.91622	19.6586	AP3D1
GO_Biological_Process_2025	Regulation of Cellular Component Biogenesis (GO:0044087)	1/37	0.110272	0.185001	0	0	8.91622	19.6586	TJP1
GO_Biological_Process_2025	Protein Localization (GO:0008104)	3/371	0.111834	0.187108	0	0	2.65883	5.8248	SNX1;AP3D1;RPGR
GO_Biological_Process_2025	Regulation of Defense Response to Virus by Host (GO:0050691)	1/38	0.113079	0.187134	0	0	8.6748	18.9082	PML
GO_Biological_Process_2025	Nuclear Transport (GO:0051169)	1/38	0.113079	0.187134	0	0	8.6748	18.9082	NUP214
GO_Biological_Process_2025	Regulation of Sprouting Angiogenesis (GO:1903670)	1/38	0.113079	0.187134	0	0	8.6748	18.9082	TJP1
GO_Biological_Process_2025	Membrane Assembly (GO:0071709)	1/38	0.113079	0.187134	0	0	8.6748	18.9082	ANXA2
GO_Biological_Process_2025	Positive Regulation of Intrinsic Apoptotic Signaling Pathway (GO:2001244)	1/39	0.115878	0.18869	0	0	8.4461	18.2031	BCLAF1
GO_Biological_Process_2025	Vacuolar Transport (GO:0007034)	1/39	0.115878	0.18869	0	0	8.4461	18.2031	AP3D1
GO_Biological_Process_2025	Axonal Transport (GO:0098930)	1/39	0.115878	0.18869	0	0	8.4461	18.2031	AP3D1
GO_Biological_Process_2025	Negative Regulation of G Protein-Coupled Receptor Signaling Pathway (GO:0045744)	1/39	0.115878	0.18869	0	0	8.4461	18.2031	SLTM
GO_Biological_Process_2025	Semaphorin-Plexin Signaling Pathway (GO:0071526)	1/39	0.115878	0.18869	0	0	8.4461	18.2031	SLTM
GO_Biological_Process_2025	Positive Regulation of Extrinsic Apoptotic Signaling Pathway (GO:2001238)	1/39	0.115878	0.18869	0	0	8.4461	18.2031	PML
GO_Biological_Process_2025	Small GTPase-mediated Signal Transduction (GO:0007264)	2/188	0.118487	0.189683	0	0	3.48158	7.42605	CCDC88A;MYO9B
GO_Biological_Process_2025	Gene Expression (GO:0010467)	3/381	0.11858	0.189683	0	0	2.58717	5.51628	NUP214;SETX;DKC1
GO_Biological_Process_2025	Establishment of Spindle Orientation (GO:0051294)	1/40	0.118669	0.189683	0	0	8.22911	17.5397	NUMA1
GO_Biological_Process_2025	Positive Regulation of Viral Process (GO:0048524)	1/40	0.118669	0.189683	0	0	8.22911	17.5397	LARP1
GO_Biological_Process_2025	Branching Morphogenesis of an Epithelial Tube (GO:0048754)	1/40	0.118669	0.189683	0	0	8.22911	17.5397	SLTM
GO_Biological_Process_2025	Regulation of DNA Recombination (GO:0000018)	1/40	0.118669	0.189683	0	0	8.22911	17.5397	SUPT6H
GO_Biological_Process_2025	Constitutive Heterochromatin Formation (GO:0140719)	1/40	0.118669	0.189683	0	0	8.22911	17.5397	EHMT2
Reactome_2022	Processive Synthesis On Lagging Strand R-HSA-69183	1/15	0.0462378	0.189931	0	0	22.9528	70.5558	POLA1
GO_Biological_Process_2025	Regulation of Mitotic Spindle Organization (GO:0060236)	1/41	0.121451	0.193116	0	0	8.02298	16.9144	NUMA1
GO_Biological_Process_2025	Negative Regulation of DNA Metabolic Process (GO:0051053)	1/41	0.121451	0.193116	0	0	8.02298	16.9144	TERF2
GO_Biological_Process_2025	Lysosome Localization (GO:0032418)	1/42	0.124224	0.195484	0	0	7.82691	16.3244	SPAG9
GO_Biological_Process_2025	Response to Hydrogen Peroxide (GO:0042542)	1/42	0.124224	0.195484	0	0	7.82691	16.3244	SETX
GO_Biological_Process_2025	Positive Regulation of Double-Strand Break Repair via Homologous Recombination (GO:1905168)	1/42	0.124224	0.195484	0	0	7.82691	16.3244	TIMELESS
GO_Biological_Process_2025	Regulation of Chromosome Organization (GO:0033044)	1/42	0.124224	0.195484	0	0	7.82691	16.3244	TERF2
GO_Molecular_Function_2025	Cyclin-Dependent Protein Serine/Threonine Kinase Regulator Activity (GO:0016538)	1/44	0.129744	0.196091	0	0	7.46212	15.2391	CCNK
GO_Molecular_Function_2025	Signaling Receptor Complex Adaptor Activity (GO:0030159)	1/44	0.129744	0.196091	0	0	7.46212	15.2391	SPAG9
GO_Biological_Process_2025	Negative Regulation of mRNA Catabolic Process (GO:1902373)	1/43	0.126988	0.196284	0	0	7.64017	15.7667	LARP1
GO_Biological_Process_2025	RNA Transport (GO:0050658)	1/43	0.126988	0.196284	0	0	7.64017	15.7667	NUP214
GO_Biological_Process_2025	Negative Regulation of Organelle Assembly (GO:1902116)	1/43	0.126988	0.196284	0	0	7.64017	15.7667	LIMA1
GO_Biological_Process_2025	Positive Regulation of Receptor-Mediated Endocytosis (GO:0048260)	1/43	0.126988	0.196284	0	0	7.64017	15.7667	ANXA2
GO_Biological_Process_2025	Positive Regulation of Stress Fiber Assembly (GO:0051496)	1/43	0.126988	0.196284	0	0	7.64017	15.7667	CCDC88A
GO_Biological_Process_2025	Negative Regulation of Ubiquitin-Dependent Protein Catabolic Process (GO:2000059)	1/43	0.126988	0.196284	0	0	7.64017	15.7667	PML
GO_Biological_Process_2025	Cellular Response to Glucose Starvation (GO:0042149)	1/43	0.126988	0.196284	0	0	7.64017	15.7667	MYBBP1A
Reactome_2022	Mitotic Prophase R-HSA-68875	2/112	0.048656	0.196836	0	0	5.90969	17.8649	NUP214;NUMA1
GO_Biological_Process_2025	Negative Regulation of Protein Localization (GO:1903828)	1/44	0.129744	0.198528	0	0	7.46212	15.2391	OTUD7B
GO_Biological_Process_2025	Protein Sumoylation (GO:0016925)	1/44	0.129744	0.198528	0	0	7.46212	15.2391	PML
GO_Biological_Process_2025	Response to Amino Acid Starvation (GO:1990928)	1/44	0.129744	0.198528	0	0	7.46212	15.2391	LARP1
GO_Biological_Process_2025	Substantia Nigra Development (GO:0021762)	1/44	0.129744	0.198528	0	0	7.46212	15.2391	BASP1
GO_Biological_Process_2025	Synaptic Vesicle Cycle (GO:0099504)	1/45	0.132491	0.201718	0	0	7.29216	14.7392	AP3D1
GO_Biological_Process_2025	Cellular Response to Ketone (GO:1901655)	1/45	0.132491	0.201718	0	0	7.29216	14.7392	LARP1
GO_Molecular_Function_2025	Transcription Corepressor Binding (GO:0001222)	1/46	0.13523	0.202086	0	0	7.12975	14.265	EHMT2
Reactome_2022	KSRP (KHSRP) Binds And Destabilizes mRNA R-HSA-450604	1/17	0.0522417	0.202153	0	0	20.0817	59.2785	PARN
Reactome_2022	Regulation Of RUNX1 Expression And Activity R-HSA-8934593	1/17	0.0522417	0.202153	0	0	20.0817	59.2785	PML
Reactome_2022	Removal Of Flap Intermediate From C-strand R-HSA-174437	1/17	0.0522417	0.202153	0	0	20.0817	59.2785	TERF2
GO_Biological_Process_2025	DNA-templated Transcription (GO:0006351)	2/203	0.13423	0.20385	0	0	3.21931	6.46503	SETX;CCNK
GO_Biological_Process_2025	Regulation of Cyclin-Dependent Protein Serine/Threonine Kinase Activity (GO:0000079)	1/46	0.13523	0.20385	0	0	7.12975	14.265	CCNK
GO_Biological_Process_2025	Regulation of Intrinsic Apoptotic Signaling Pathway (GO:2001242)	1/46	0.13523	0.20385	0	0	7.12975	14.265	BCLAF1
GO_Biological_Process_2025	Positive Regulation of Chemotaxis (GO:0050921)	1/46	0.13523	0.20385	0	0	7.12975	14.265	SLTM
GO_Molecular_Function_2025	3'-5' Exonuclease Activity (GO:0008408)	1/47	0.137961	0.203875	0	0	6.9744	13.8148	PARN
Reactome_2022	Cell Cycle Checkpoints R-HSA-69620	3/271	0.0539444	0.205759	0	0	3.66959	10.7145	MDC1;UIMC1;NUF2
GO_Biological_Process_2025	Regulation of mRNA Catabolic Process (GO:0061013)	1/47	0.137961	0.206941	0	0	6.9744	13.8148	VIM
GO_Biological_Process_2025	Double-Strand Break Repair via Nonhomologous End Joining (GO:0006303)	1/47	0.137961	0.206941	0	0	6.9744	13.8148	POLA1
Reactome_2022	HCMV Infection R-HSA-9609646	2/121	0.0558227	0.207009	0	0	5.46026	15.756	NUP214;PML
Reactome_2022	SARS-CoV-2 Activates/Modulates Innate And Adaptive Immune Responses R-HSA-9705671	2/121	0.0558227	0.207009	0	0	5.46026	15.756	NUP214;LARP1
Reactome_2022	Processive Synthesis On C-strand Of Telomere R-HSA-174414	1/19	0.0582084	0.207222	0	0	17.8486	50.7564	TERF2
Reactome_2022	Transcription Of E2F Targets Under Negative Control By DREAM Complex R-HSA-1362277	1/19	0.0582084	0.207222	0	0	17.8486	50.7564	TOP2A
Reactome_2022	Regulation Of TP53 Activity Thru Methylation R-HSA-6804760	1/19	0.0582084	0.207222	0	0	17.8486	50.7564	EHMT2
Reactome_2022	SARS-CoV-2 Infection R-HSA-9694516	3/283	0.0598773	0.209416	0	0	3.51018	9.88276	NUP214;TJP1;LARP1
Reactome_2022	Lagging Strand Synthesis R-HSA-69186	1/20	0.0611778	0.209416	0	0	16.9083	47.2413	POLA1
Reactome_2022	Signaling By Hippo R-HSA-2028269	1/20	0.0611778	0.209416	0	0	16.9083	47.2413	TJP1
GO_Biological_Process_2025	Regulation of Exocytosis (GO:0017157)	1/48	0.140682	0.209476	0	0	6.82567	13.3868	ANXA2
GO_Biological_Process_2025	Post-Translational Protein Modification (GO:0043687)	1/48	0.140682	0.209476	0	0	6.82567	13.3868	BAZ1B
GO_Biological_Process_2025	Mitotic G2/M Transition Checkpoint (GO:0044818)	1/48	0.140682	0.209476	0	0	6.82567	13.3868	UIMC1
GO_Molecular_Function_2025	Cell-Cell Adhesion Mediator Activity (GO:0098632)	1/49	0.143396	0.209578	0	0	6.68313	12.9796	ANXA2
GO_Biological_Process_2025	Regulation of Angiogenesis (GO:0045765)	2/211	0.142812	0.210937	0	0	3.09483	6.02323	PML;MTDH
GO_Biological_Process_2025	Positive Regulation of Intracellular Transport (GO:0032388)	1/49	0.143396	0.210937	0	0	6.68313	12.9796	NUMA1
GO_Biological_Process_2025	Activation of Protein Kinase Activity (GO:0032147)	1/49	0.143396	0.210937	0	0	6.68313	12.9796	CCDC88A
GO_Biological_Process_2025	Negative Regulation of Small GTPase Mediated Signal Transduction (GO:0051058)	1/49	0.143396	0.210937	0	0	6.68313	12.9796	SLTM
GO_Biological_Process_2025	Negative Regulation of TORC1 Signaling (GO:1904262)	1/49	0.143396	0.210937	0	0	6.68313	12.9796	OTUD7B
GO_Molecular_Function_2025	Transmembrane Receptor Protein Tyrosine Kinase Activity (GO:0004714)	1/50	0.146101	0.211211	0	0	6.54641	12.5918	SLTM
GO_Biological_Process_2025	Nuclear Export (GO:0051168)	1/50	0.146101	0.21337	0	0	6.54641	12.5918	NUP214
GO_Biological_Process_2025	Nucleocytoplasmic Transport (GO:0006913)	1/50	0.146101	0.21337	0	0	6.54641	12.5918	NUP214
GO_Biological_Process_2025	Positive Regulation of Cell-Cell Adhesion (GO:0022409)	1/50	0.146101	0.21337	0	0	6.54641	12.5918	TJP1
GO_Biological_Process_2025	Regulation of Epidermal Growth Factor Receptor Signaling Pathway (GO:0042058)	1/51	0.148797	0.215756	0	0	6.41516	12.222	CCDC88A
GO_Biological_Process_2025	Regulation of Ubiquitin-Dependent Protein Catabolic Process (GO:2000058)	1/51	0.148797	0.215756	0	0	6.41516	12.222	PML
GO_Biological_Process_2025	Positive Regulation of Actin Filament Bundle Assembly (GO:0032233)	1/51	0.148797	0.215756	0	0	6.41516	12.222	CCDC88A
GO_Biological_Process_2025	Intrinsic Apoptotic Signaling Pathway in Response to DNA Damage (GO:0008630)	1/52	0.151485	0.218132	0	0	6.28906	11.8691	PML
GO_Biological_Process_2025	Regulation of Cell Development (GO:0060284)	1/52	0.151485	0.218132	0	0	6.28906	11.8691	ANXA2
GO_Biological_Process_2025	Regulation of Phosphatidylinositol 3-Kinase/Protein Kinase B Signal Transduction (GO:0051896)	2/219	0.15151	0.218132	0	0	2.97953	5.62267	CCDC88A;MTDH
GO_Biological_Process_2025	Negative Regulation of Protein Catabolic Process (GO:0042177)	1/53	0.154165	0.22091	0	0	6.1678	11.5321	ANXA2
GO_Biological_Process_2025	Microtubule Bundle Formation (GO:0001578)	1/53	0.154165	0.22091	0	0	6.1678	11.5321	NUMA1
GO_Biological_Process_2025	Gonad Development (GO:0008406)	1/54	0.156837	0.22421	0	0	6.05113	11.21	BASP1
GO_Biological_Process_2025	Positive Regulation of Gene Expression (GO:0010628)	3/436	0.158194	0.225372	0	0	2.25219	4.1529	SETX;LARP1;TERF2
GO_Biological_Process_2025	DNA-templated DNA Replication (GO:0006261)	1/55	0.1595	0.225372	0	0	5.93877	10.9019	POLA1
GO_Biological_Process_2025	RNA Modification (GO:0009451)	1/55	0.1595	0.225372	0	0	5.93877	10.9019	PARN
GO_Biological_Process_2025	Rho Protein Signal Transduction (GO:0007266)	1/55	0.1595	0.225372	0	0	5.93877	10.9019	MYO9B
GO_Biological_Process_2025	Nucleus Organization (GO:0006997)	1/55	0.1595	0.225372	0	0	5.93877	10.9019	NUMA1
GO_Biological_Process_2025	Adenylate Cyclase-Inhibiting G Protein-Coupled Receptor Signaling Pathway (GO:0007193)	1/56	0.162155	0.225978	0	0	5.8305	10.6069	AKAP12
GO_Biological_Process_2025	Regulation of Protein Localization to Nucleus (GO:1900180)	1/56	0.162155	0.225978	0	0	5.8305	10.6069	OTUD7B
GO_Biological_Process_2025	Cellular Response to Alcohol (GO:0097306)	1/56	0.162155	0.225978	0	0	5.8305	10.6069	LARP1
GO_Biological_Process_2025	Receptor Internalization (GO:0031623)	1/56	0.162155	0.225978	0	0	5.8305	10.6069	SNX1
GO_Biological_Process_2025	Positive Regulation of DNA Recombination (GO:0045911)	1/56	0.162155	0.225978	0	0	5.8305	10.6069	TIMELESS
GO_Biological_Process_2025	Mitotic Metaphase Chromosome Alignment (GO:0007080)	1/56	0.162155	0.225978	0	0	5.8305	10.6069	NUF2
Reactome_2022	E2F Mediated Regulation Of DNA Replication R-HSA-113510	1/22	0.0670891	0.226744	0	0	15.2965	41.327	POLA1
GO_Biological_Process_2025	Regulation of Autophagy (GO:0010506)	2/230	0.163638	0.227524	0	0	2.8342	5.13018	SLTM;MTDH
GO_Biological_Process_2025	Positive Regulation of Protein Localization to Cell Periphery (GO:1904377)	1/57	0.164801	0.2281	0	0	5.72609	10.3242	NUMA1
GO_Biological_Process_2025	mRNA Stabilization (GO:0048255)	1/57	0.164801	0.2281	0	0	5.72609	10.3242	LARP1
Reactome_2022	Late Phase Of HIV Life Cycle R-HSA-162599	2/136	0.0685227	0.228695	0	0	4.84536	12.9884	NUP214;CCNK
GO_Biological_Process_2025	Apoptotic Process (GO:0006915)	2/232	0.165862	0.229047	0	0	2.80927	5.04713	BCLAF1;PML
Reactome_2022	RHOBTB1 GTPase Cycle R-HSA-9013422	1/23	0.070031	0.230843	0	0	14.6004	38.8199	VIM
GO_Biological_Process_2025	mRNA Transport (GO:0051028)	1/59	0.17007	0.233271	0	0	5.52809	9.79326	NUP214
GO_Biological_Process_2025	Microtubule Cytoskeleton Organization Involved in Mitosis (GO:1902850)	1/59	0.17007	0.233271	0	0	5.52809	9.79326	NUF2
GO_Biological_Process_2025	Positive Regulation of DNA-templated Transcription Initiation (GO:2000144)	1/59	0.17007	0.233271	0	0	5.52809	9.79326	SETX
Reactome_2022	Deadenylation Of mRNA R-HSA-429947	1/25	0.0758875	0.235835	0	0	13.3824	34.5065	PARN
Reactome_2022	Cellular Responses To Stress R-HSA-2262752	5/722	0.0768041	0.235835	0	0	2.31087	5.93085	NUP214;DNAJC7;EHMT2;PARN;TERF2
Reactome_2022	Mitotic G1 Phase And G1/S Transition R-HSA-453279	2/147	0.0783818	0.235835	0	0	4.4753	11.3948	TOP2A;POLA1
Reactome_2022	TNFR1-induced NFkappaB Signaling Pathway R-HSA-5357956	1/26	0.0788021	0.235835	0	0	12.8465	32.6405	OTUD7B
Reactome_2022	G2/M Checkpoints R-HSA-69481	2/148	0.0792993	0.235835	0	0	4.44442	11.2645	MDC1;UIMC1
Reactome_2022	HIV Life Cycle R-HSA-162587	2/149	0.0802201	0.235835	0	0	4.41396	11.1363	NUP214;CCNK
Reactome_2022	Infectious Disease R-HSA-5663205	6/961	0.0813463	0.235835	0	0	2.09226	5.24956	NUP214;TJP1;CCNK;LARP1;MYO9B;PML
Reactome_2022	ATF4 Activates Genes In Response To Endoplasmic Reticulum Stress R-HSA-380994	1/27	0.0817076	0.235835	0	0	12.3517	30.9363	PARN
Reactome_2022	G0 And Early G1 R-HSA-1538133	1/27	0.0817076	0.235835	0	0	12.3517	30.9363	TOP2A
Reactome_2022	Gap Junction Trafficking And Regulation R-HSA-157858	1/27	0.0817076	0.235835	0	0	12.3517	30.9363	TJP1
Reactome_2022	Cellular Responses To Stimuli R-HSA-8953897	5/736	0.0818412	0.235835	0	0	2.26497	5.66915	NUP214;DNAJC7;EHMT2;PARN;TERF2
Reactome_2022	G1/S-Specific Transcription R-HSA-69205	1/29	0.0874917	0.235835	0	0	11.4683	27.9393	POLA1
Reactome_2022	Regulation Of TP53 Activity Thru Acetylation R-HSA-6804758	1/29	0.0874917	0.235835	0	0	11.4683	27.9393	PML
Reactome_2022	Myogenesis R-HSA-525793	1/29	0.0874917	0.235835	0	0	11.4683	27.9393	SPAG9
Reactome_2022	Regulation Of TP53 Activity R-HSA-5633007	2/157	0.0877062	0.235835	0	0	4.18445	10.184	EHMT2;PML
Reactome_2022	DNA Strand Elongation R-HSA-69190	1/31	0.0932399	0.235835	0	0	10.7027	25.393	POLA1
Reactome_2022	Metalloprotease DUBs R-HSA-5689901	1/31	0.0932399	0.235835	0	0	10.7027	25.393	UIMC1
Reactome_2022	Cellular Senescence R-HSA-2559583	2/165	0.0953933	0.235835	0	0	3.97747	9.34605	EHMT2;TERF2
Reactome_2022	PERK Regulates Gene Expression R-HSA-381042	1/32	0.0961006	0.235835	0	0	10.3569	24.2596	PARN
Reactome_2022	Activation Of Pre-Replicative Complex R-HSA-68962	1/32	0.0961006	0.235835	0	0	10.3569	24.2596	POLA1
Reactome_2022	Defective TPR May Confer Susceptibility Towards Thyroid Papillary Carcinoma (TPC) R-HSA-5619107	1/32	0.0961006	0.235835	0	0	10.3569	24.2596	NUP214
Reactome_2022	Striated Muscle Contraction R-HSA-390522	1/33	0.0989524	0.235835	0	0	10.0328	23.2069	VIM
Reactome_2022	Packaging Of Telomere Ends R-HSA-171306	1/33	0.0989524	0.235835	0	0	10.0328	23.2069	TERF2
Reactome_2022	HIV Elongation Arrest And Recovery R-HSA-167287	1/33	0.0989524	0.235835	0	0	10.0328	23.2069	CCNK
Reactome_2022	Transcriptional Regulation By E2F6 R-HSA-8953750	1/34	0.101795	0.235835	0	0	9.72825	22.227	EHMT2
Reactome_2022	Nuclear Import Of Rev Protein R-HSA-180746	1/34	0.101795	0.235835	0	0	9.72825	22.227	NUP214
Reactome_2022	Gene And Protein Expression By JAK-STAT Signaling After Interleukin-12 Stimulation R-HSA-8950505	1/35	0.10463	0.235835	0	0	9.44165	21.3129	ANXA2
Reactome_2022	Transport Of Ribonucleoproteins Into Host Nucleus R-HSA-168271	1/35	0.10463	0.235835	0	0	9.44165	21.3129	NUP214
Reactome_2022	RHOBTB GTPase Cycle R-HSA-9706574	1/35	0.10463	0.235835	0	0	9.44165	21.3129	VIM
Reactome_2022	Transport Of SLBP Independent Mature mRNA R-HSA-159227	1/35	0.10463	0.235835	0	0	9.44165	21.3129	NUP214
Reactome_2022	Vpr-mediated Nuclear Import Of PICs R-HSA-180910	1/35	0.10463	0.235835	0	0	9.44165	21.3129	NUP214
Reactome_2022	Regulation Of TNFR1 Signaling R-HSA-5357905	1/35	0.10463	0.235835	0	0	9.44165	21.3129	OTUD7B
Reactome_2022	Rev-mediated Nuclear Export Of HIV RNA R-HSA-165054	1/35	0.10463	0.235835	0	0	9.44165	21.3129	NUP214
Reactome_2022	SUMOylation Of SUMOylation Proteins R-HSA-4085377	1/35	0.10463	0.235835	0	0	9.44165	21.3129	NUP214
Reactome_2022	NEP/NS2 Interacts With Cellular Export Machinery R-HSA-168333	1/35	0.10463	0.235835	0	0	9.44165	21.3129	NUP214
Reactome_2022	Transport Of SLBP Dependant Mature mRNA R-HSA-159230	1/36	0.107455	0.235835	0	0	9.17143	20.4586	NUP214
Reactome_2022	SMAD2/SMAD3:SMAD4 Heterotrimer Regulates Transcription R-HSA-2173796	1/36	0.107455	0.235835	0	0	9.17143	20.4586	CCNK
Reactome_2022	Export Of Viral Ribonucleoproteins From Nucleus R-HSA-168274	1/36	0.107455	0.235835	0	0	9.17143	20.4586	NUP214
Reactome_2022	Nuclear Pore Complex (NPC) Disassembly R-HSA-3301854	1/36	0.107455	0.235835	0	0	9.17143	20.4586	NUP214
Reactome_2022	Apoptosis R-HSA-109581	2/178	0.108277	0.235835	0	0	3.68126	8.18367	TJP1;VIM
Reactome_2022	Interactions Of Rev With Host Cellular Proteins R-HSA-177243	1/37	0.110272	0.235835	0	0	8.91622	19.6586	NUP214
Reactome_2022	Cleavage Of Damaged Purine R-HSA-110331	1/37	0.110272	0.235835	0	0	8.91622	19.6586	TERF2
Reactome_2022	DNA Damage Recognition In GG-NER R-HSA-5696394	1/37	0.110272	0.235835	0	0	8.91622	19.6586	CETN2
Reactome_2022	SARS-CoV Infections R-HSA-9679506	3/369	0.110504	0.235835	0	0	2.67363	5.88923	NUP214;TJP1;LARP1
Reactome_2022	Association Of TriC/CCT With Target Proteins During Biosynthesis R-HSA-390471	1/38	0.113079	0.235835	0	0	8.6748	18.9082	NOP56
Reactome_2022	Interactions Of Vpr With Host Cellular Proteins R-HSA-176033	1/38	0.113079	0.235835	0	0	8.6748	18.9082	NUP214
Reactome_2022	Ovarian Tumor Domain Proteases R-HSA-5689896	1/39	0.115878	0.235835	0	0	8.4461	18.2031	OTUD7B
Reactome_2022	Transcriptional Regulation By VENTX R-HSA-8853884	1/39	0.115878	0.235835	0	0	8.4461	18.2031	EHMT2
Reactome_2022	RNA Polymerase II Transcription R-HSA-73857	7/1312	0.117504	0.235835	0	0	1.78467	3.8215	TJP1;MDC1;KMT2D;CCNK;EHMT2;SUPT6H;PML
Reactome_2022	rRNA Processing In Nucleus And Cytosol R-HSA-8868773	2/189	0.119521	0.235835	0	0	3.46279	7.35587	NOP56;DKC1
Reactome_2022	Formation Of Incision Complex In GG-NER R-HSA-5696395	1/42	0.124224	0.235835	0	0	7.82691	16.3244	CETN2
Reactome_2022	Transport Of Mature mRNA Derived From An Intronless Transcript R-HSA-159231	1/42	0.124224	0.235835	0	0	7.82691	16.3244	NUP214
Reactome_2022	RND1 GTPase Cycle R-HSA-9696273	1/42	0.124224	0.235835	0	0	7.82691	16.3244	CCDC88A
Reactome_2022	RND3 GTPase Cycle R-HSA-9696264	1/42	0.124224	0.235835	0	0	7.82691	16.3244	CCDC88A
Reactome_2022	Cleavage Of Damaged Pyrimidine R-HSA-110329	1/42	0.124224	0.235835	0	0	7.82691	16.3244	TERF2
Reactome_2022	Deactivation Of Beta-Catenin Transactivating Complex R-HSA-3769402	1/42	0.124224	0.235835	0	0	7.82691	16.3244	KMT2D
Reactome_2022	Defective Pyroptosis R-HSA-9710421	1/42	0.124224	0.235835	0	0	7.82691	16.3244	POLA1
Reactome_2022	NS1 Mediated Effects On Host Pathways R-HSA-168276	1/42	0.124224	0.235835	0	0	7.82691	16.3244	NUP214
Reactome_2022	Muscle Contraction R-HSA-397014	2/196	0.126823	0.235835	0	0	3.33666	6.89007	ANXA2;VIM
Reactome_2022	Smooth Muscle Contraction R-HSA-445355	1/43	0.126988	0.235835	0	0	7.64017	15.7667	ANXA2
Reactome_2022	Transport Of Mature mRNAs Derived From Intronless Transcripts R-HSA-159234	1/43	0.126988	0.235835	0	0	7.64017	15.7667	NUP214
Reactome_2022	TNF Signaling R-HSA-75893	1/44	0.129744	0.235835	0	0	7.46212	15.2391	OTUD7B
Reactome_2022	Base-Excision Repair, AP Site Formation R-HSA-73929	1/44	0.129744	0.235835	0	0	7.46212	15.2391	TERF2
Reactome_2022	Interleukin-12 Signaling R-HSA-9020591	1/44	0.129744	0.235835	0	0	7.46212	15.2391	ANXA2
Reactome_2022	rRNA Processing R-HSA-72312	2/199	0.129985	0.235835	0	0	3.28535	6.70321	NOP56;DKC1
Reactome_2022	Interferon Signaling R-HSA-913531	2/200	0.131043	0.235835	0	0	3.26859	6.64252	NUP214;PML
Reactome_2022	Formation Of HIV Elongation Complex In Absence Of HIV Tat R-HSA-167152	1/45	0.132491	0.235835	0	0	7.29216	14.7392	CCNK
Reactome_2022	Glycosphingolipid Metabolism R-HSA-1660662	1/45	0.132491	0.235835	0	0	7.29216	14.7392	ESYT2
Reactome_2022	ERCC6 (CSB) And EHMT2 (G9a) Positively Regulate rRNA Expression R-HSA-427389	1/45	0.132491	0.235835	0	0	7.29216	14.7392	EHMT2
GO_Biological_Process_2025	Ubiquitin-Dependent Protein Catabolic Process (GO:0006511)	3/455	0.172743	0.236405	0	0	2.15542	3.78482	OTUD7B;PML;RPGR
GO_Biological_Process_2025	Telomere Organization (GO:0032200)	1/61	0.175306	0.237775	0	0	5.34328	9.30385	TERF2
GO_Biological_Process_2025	post-Golgi Vesicle-Mediated Transport (GO:0006892)	1/61	0.175306	0.237775	0	0	5.34328	9.30385	AP3D1
GO_Biological_Process_2025	mRNA Export From Nucleus (GO:0006406)	1/61	0.175306	0.237775	0	0	5.34328	9.30385	NUP214
GO_Biological_Process_2025	Negative Regulation of Canonical NF-kappaB Signal Transduction (GO:0043124)	1/61	0.175306	0.237775	0	0	5.34328	9.30385	OTUD7B
Reactome_2022	RNA Polymerase I Transcription Initiation R-HSA-73762	1/46	0.13523	0.239116	0	0	7.12975	14.265	EHMT2
Reactome_2022	Viral Messenger RNA Synthesis R-HSA-168325	1/47	0.137961	0.240755	0	0	6.9744	13.8148	NUP214
Reactome_2022	SUMOylation Of RNA Binding Proteins R-HSA-4570464	1/47	0.137961	0.240755	0	0	6.9744	13.8148	NUP214
GO_Biological_Process_2025	Mitotic Cytokinesis (GO:0000281)	1/62	0.177911	0.240773	0	0	5.25542	9.07332	SON
Reactome_2022	Programmed Cell Death R-HSA-5357801	2/208	0.13958	0.241999	0	0	3.14038	6.18378	TJP1;VIM
Reactome_2022	Inhibition Of DNA Recombination At Telomere R-HSA-9670095	1/48	0.140682	0.242337	0	0	6.82567	13.3868	TERF2
GO_Biological_Process_2025	Positive Regulation of Developmental Process (GO:0051094)	2/245	0.180445	0.243661	0	0	2.65722	4.55004	NUMA1;BASP1
Reactome_2022	Post-translational Protein Modification R-HSA-597592	7/1383	0.143375	0.243864	0	0	1.68614	3.27497	NUP214;TOP2A;MDC1;CETN2;UIMC1;OTUD7B;PML
Reactome_2022	mRNA Splicing - Minor Pathway R-HSA-72165	1/49	0.143396	0.243864	0	0	6.68313	12.9796	SF3B1
GO_Molecular_Function_2025	Serine-Type Endopeptidase Inhibitor Activity (GO:0004867)	1/60	0.172692	0.245428	0	0	5.43412	9.54365	ANXA2
GO_Molecular_Function_2025	Transition Metal Ion Binding (GO:0046914)	3/458	0.175075	0.245428	0	0	2.14088	3.73057	POLA1;BAZ1B;PML
GO_Molecular_Function_2025	Nuclease Activity (GO:0004518)	1/61	0.175306	0.245428	0	0	5.34328	9.30385	PARN
GO_Biological_Process_2025	Epigenetic Regulation of Gene Expression (GO:0040029)	1/64	0.183099	0.246152	0	0	5.08807	8.63817	EHMT2
GO_Biological_Process_2025	Positive Regulation of Binding (GO:0051099)	1/64	0.183099	0.246152	0	0	5.08807	8.63817	SLTM
GO_Biological_Process_2025	Positive Regulation of Programmed Cell Death (GO:0043068)	2/248	0.183839	0.246603	0	0	2.62442	4.44497	TOP2A;BCLAF1
GO_Biological_Process_2025	Positive Regulation of Cell Motility (GO:2000147)	2/249	0.184972	0.246898	0	0	2.61366	4.41068	SPAG9;TJP1
GO_Biological_Process_2025	Regulation of Extrinsic Apoptotic Signaling Pathway (GO:2001236)	1/65	0.18568	0.246898	0	0	5.00832	8.43265	PML
GO_Biological_Process_2025	Anterior/Posterior Pattern Specification (GO:0009952)	1/65	0.18568	0.246898	0	0	5.00832	8.43265	BASP1
GO_Biological_Process_2025	Negative Regulation of Autophagy (GO:0010507)	1/65	0.18568	0.246898	0	0	5.00832	8.43265	SLTM
GO_Biological_Process_2025	Cell-Cell Junction Organization (GO:0045216)	1/66	0.188254	0.248423	0	0	4.93102	8.23463	TJP1
GO_Biological_Process_2025	Regulation of Type I Interferon Production (GO:0032479)	1/66	0.188254	0.248423	0	0	4.93102	8.23463	POLA1
GO_Biological_Process_2025	Regulation of Viral Genome Replication (GO:0045069)	1/66	0.188254	0.248423	0	0	4.93102	8.23463	LARP1
GO_Biological_Process_2025	Negative Regulation of Apoptotic Process (GO:0043066)	3/475	0.188459	0.248423	0	0	2.06197	3.44117	TJP1;SON;MTDH
Reactome_2022	Signal Transduction R-HSA-162582	11/2465	0.14706	0.248514	0	0	1.50706	2.8889	TJP1;AKAP12;CCDC88A;KMT2D;CCNK;BASP1;NUF2;OTUD7B;MYO9B;VIM;PML
Reactome_2022	Transcriptional Activity Of SMAD2/SMAD3:SMAD4 Heterotrimer R-HSA-2173793	1/51	0.148797	0.249867	0	0	6.41516	12.222	CCNK
GO_Biological_Process_2025	RNA Export From Nucleus (GO:0006405)	1/67	0.190819	0.249911	0	0	4.85606	8.04372	NUP214
GO_Biological_Process_2025	Regulation of Protein Serine/Threonine Kinase Activity (GO:0071900)	1/67	0.190819	0.249911	0	0	4.85606	8.04372	CCNK
GO_Biological_Process_2025	Cell-Cell Junction Assembly (GO:0007043)	1/67	0.190819	0.249911	0	0	4.85606	8.04372	TJP1
Reactome_2022	RHOD GTPase Cycle R-HSA-9013405	1/52	0.151485	0.251221	0	0	6.28906	11.8691	AKAP12
Reactome_2022	Metabolism Of Non-Coding RNA R-HSA-194441	1/52	0.151485	0.251221	0	0	6.28906	11.8691	NUP214
GO_Biological_Process_2025	Regulation of Cell Communication (GO:0010646)	1/68	0.193377	0.252717	0	0	4.78334	7.85959	CCNK
Reactome_2022	Nuclear Envelope Breakdown R-HSA-2980766	1/53	0.154165	0.254087	0	0	6.1678	11.5321	NUP214
GO_Biological_Process_2025	Cell Junction Organization (GO:0034330)	1/69	0.195926	0.254955	0	0	4.71276	7.68189	TJP1
GO_Biological_Process_2025	Regulation of Translational Initiation (GO:0006446)	1/69	0.195926	0.254955	0	0	4.71276	7.68189	LARP1
Reactome_2022	Interleukin-12 Family Signaling R-HSA-447115	1/54	0.156837	0.256904	0	0	6.05113	11.21	ANXA2
GO_Biological_Process_2025	Lysosomal Transport (GO:0007041)	1/70	0.198468	0.257163	0	0	4.64423	7.51031	AP3D1
GO_Biological_Process_2025	Negative Regulation of TOR Signaling (GO:0032007)	1/70	0.198468	0.257163	0	0	4.64423	7.51031	OTUD7B
GO_Molecular_Function_2025	Kinase Binding (GO:0019900)	3/472	0.186077	0.257794	0	0	2.07548	3.49011	POLA1;CCNK;PARN
GO_Biological_Process_2025	Cellular Response to Reactive Oxygen Species (GO:0034614)	1/71	0.201001	0.259343	0	0	4.57765	7.34458	SETX
GO_Biological_Process_2025	Response to Ionizing Radiation (GO:0010212)	1/71	0.201001	0.259343	0	0	4.57765	7.34458	UIMC1
GO_Biological_Process_2025	Telomere Maintenance (GO:0000723)	1/72	0.203527	0.261494	0	0	4.51295	7.18442	TERF2
GO_Biological_Process_2025	Intermediate Filament Organization (GO:0045109)	1/72	0.203527	0.261494	0	0	4.51295	7.18442	VIM
GO_Biological_Process_2025	DNA Replication (GO:0006260)	1/73	0.206045	0.261965	0	0	4.45004	7.02956	POLA1
GO_Biological_Process_2025	Heterochromatin Formation (GO:0031507)	1/73	0.206045	0.261965	0	0	4.45004	7.02956	KMT2D
GO_Biological_Process_2025	Regulation of DNA Replication (GO:0006275)	1/73	0.206045	0.261965	0	0	4.45004	7.02956	EHMT2
GO_Biological_Process_2025	Positive Regulation of TOR Signaling (GO:0032008)	1/73	0.206045	0.261965	0	0	4.45004	7.02956	OTUD7B
GO_Biological_Process_2025	Spindle Assembly (GO:0051225)	1/73	0.206045	0.261965	0	0	4.45004	7.02956	NUMA1
Reactome_2022	Deadenylation-dependent mRNA Decay R-HSA-429914	1/56	0.162155	0.262999	0	0	5.8305	10.6069	PARN
Reactome_2022	HIV Infection R-HSA-162906	2/229	0.162528	0.262999	0	0	2.84683	5.17242	NUP214;CCNK
Reactome_2022	tRNA Processing In Nucleus R-HSA-6784531	1/57	0.164801	0.263485	0	0	5.72609	10.3242	NUP214
Reactome_2022	SUMOylation Of Chromatin Organization Proteins R-HSA-4551638	1/57	0.164801	0.263485	0	0	5.72609	10.3242	NUP214
GO_Biological_Process_2025	Positive Regulation of Cytoskeleton Organization (GO:0051495)	1/74	0.208555	0.264604	0	0	4.38886	6.87977	NUMA1
GO_Biological_Process_2025	Regulation of Canonical NF-kappaB Signal Transduction (GO:0043122)	2/270	0.208992	0.264607	0	0	2.40629	3.76695	OTUD7B;MTDH
GO_Biological_Process_2025	Gland Development (GO:0048732)	1/75	0.211058	0.265566	0	0	4.32934	6.73482	SLTM
GO_Biological_Process_2025	Positive Regulation of Secretion by Cell (GO:1903532)	1/75	0.211058	0.265566	0	0	4.32934	6.73482	ANXA2
GO_Biological_Process_2025	Import Into Nucleus (GO:0051170)	1/75	0.211058	0.265566	0	0	4.32934	6.73482	NUP214
Reactome_2022	Transcriptional Regulation Of Granulopoiesis R-HSA-9616222	1/59	0.17007	0.266524	0	0	5.52809	9.79326	PML
Reactome_2022	Generic Transcription Pathway R-HSA-212436	6/1190	0.1709	0.266524	0	0	1.66723	2.94546	TJP1;MDC1;KMT2D;CCNK;EHMT2;PML
Reactome_2022	Chromatin Modifying Enzymes R-HSA-3247509	2/238	0.172566	0.266524	0	0	2.73701	4.80886	KMT2D;EHMT2
Reactome_2022	Formation Of beta-catenin:TCF Transactivating Complex R-HSA-201722	1/60	0.172692	0.266524	0	0	5.43412	9.54365	KMT2D
Reactome_2022	Meiotic Synapsis R-HSA-1221632	1/60	0.172692	0.266524	0	0	5.43412	9.54365	TERF2
Reactome_2022	FCGR3A-mediated Phagocytosis R-HSA-9664422	1/60	0.172692	0.266524	0	0	5.43412	9.54365	MYO9B
GO_Biological_Process_2025	Negative Regulation of Supramolecular Fiber Organization (GO:1902904)	1/76	0.213552	0.267599	0	0	4.2714	6.5945	LIMA1
GO_Biological_Process_2025	Protein Deubiquitination (GO:0016579)	1/76	0.213552	0.267599	0	0	4.2714	6.5945	OTUD7B
Reactome_2022	DNA Damage/Telomere Stress Induced Senescence R-HSA-2559586	1/61	0.175306	0.269004	0	0	5.34328	9.30385	TERF2
GO_Biological_Process_2025	Nucleosome Organization (GO:0034728)	1/77	0.216039	0.269606	0	0	4.21498	6.45861	SUPT6H
GO_Biological_Process_2025	Regulation of BMP Signaling Pathway (GO:0030510)	1/77	0.216039	0.269606	0	0	4.21498	6.45861	NUMA1
GO_Biological_Process_2025	Cellular Component Assembly (GO:0022607)	2/277	0.217075	0.269794	0	0	2.3442	3.58079	LIMA1;PML
GO_Biological_Process_2025	Plasma Membrane Bounded Cell Projection Assembly (GO:0120031)	2/277	0.217075	0.269794	0	0	2.3442	3.58079	CCDC88A;RPGR
GO_Biological_Process_2025	Positive Regulation of Macroautophagy (GO:0016239)	1/78	0.218518	0.271033	0	0	4.16003	6.32694	LARP1
Reactome_2022	Regulation Of Actin Dynamics For Phagocytic Cup Formation R-HSA-2029482	1/62	0.177911	0.271442	0	0	5.25542	9.07332	MYO9B
Reactome_2022	Cytokine Signaling In Immune System R-HSA-1280215	4/702	0.179783	0.27274	0	0	1.86868	3.20666	NUP214;ANXA2;VIM;PML
GO_Biological_Process_2025	Regulation of Double-Strand Break Repair via Homologous Recombination (GO:0010569)	1/80	0.223453	0.27436	0	0	4.05431	6.0756	TIMELESS
GO_Biological_Process_2025	Protein Import Into Nucleus (GO:0006606)	1/80	0.223453	0.27436	0	0	4.05431	6.0756	NUP214
GO_Biological_Process_2025	Cholesterol Homeostasis (GO:0042632)	1/80	0.223453	0.27436	0	0	4.05431	6.0756	LIMA1
GO_Biological_Process_2025	Signal Transduction in Response to DNA Damage (GO:0042770)	1/80	0.223453	0.27436	0	0	4.05431	6.0756	PML
GO_Biological_Process_2025	Negative Regulation of Cellular Component Organization (GO:0051129)	1/80	0.223453	0.27436	0	0	4.05431	6.0756	TERF2
GO_Biological_Process_2025	Regulation of Cytokinesis (GO:0032465)	1/81	0.225909	0.274608	0	0	4.00343	5.9556	CETN2
GO_Biological_Process_2025	Positive Regulation of Organelle Organization (GO:0010638)	1/81	0.225909	0.274608	0	0	4.00343	5.9556	ANXA2
GO_Biological_Process_2025	Protein Modification by Small Protein Removal (GO:0070646)	1/81	0.225909	0.274608	0	0	4.00343	5.9556	OTUD7B
GO_Biological_Process_2025	Negative Regulation of Cell Cycle (GO:0045786)	1/81	0.225909	0.274608	0	0	4.00343	5.9556	PML
GO_Biological_Process_2025	Sterol Homeostasis (GO:0055092)	1/81	0.225909	0.274608	0	0	4.00343	5.9556	LIMA1
GO_Biological_Process_2025	Negative Regulation of Blood Vessel Morphogenesis (GO:2000181)	1/82	0.228357	0.277031	0	0	3.9538	5.83916	PML
GO_Biological_Process_2025	Regulation of Interleukin-8 Production (GO:0032677)	1/83	0.230798	0.279435	0	0	3.90539	5.72614	OTUD7B
GO_Biological_Process_2025	+ Reg of Transmembrane Receptor Prot Serine/Threonine Kinase Sgnlng Pway (GO:0090100)	1/84	0.233231	0.280707	0	0	3.85814	5.6164	NUMA1
GO_Biological_Process_2025	Macromolecule Modification (GO:0043412)	1/84	0.233231	0.280707	0	0	3.85814	5.6164	PARN
GO_Biological_Process_2025	Cytoskeleton-Dependent Cytokinesis (GO:0061640)	1/84	0.233231	0.280707	0	0	3.85814	5.6164	SON
GO_Biological_Process_2025	Actomyosin Structure Organization (GO:0031032)	1/85	0.235656	0.281401	0	0	3.81202	5.50982	TJP1
GO_Biological_Process_2025	Peptidyl-Lysine Modification (GO:0018205)	1/85	0.235656	0.281401	0	0	3.81202	5.50982	PML
GO_Biological_Process_2025	Ribosomal Small Subunit Biogenesis (GO:0042274)	1/85	0.235656	0.281401	0	0	3.81202	5.50982	NOP56
GO_Biological_Process_2025	Regulation of Cell Division (GO:0051302)	1/85	0.235656	0.281401	0	0	3.81202	5.50982	CETN2
Reactome_2022	RUNX1 Regulates Genes Involved In Megakaryocyte Differentiation And Platelet Function R-HSA-8936459	1/66	0.188254	0.283976	0	0	4.93102	8.23463	KMT2D
GO_Biological_Process_2025	Positive Regulation of Biosynthetic Process (GO:0009891)	1/87	0.240485	0.286605	0	0	3.72299	5.30563	VIM
GO_Biological_Process_2025	Positive Regulation of Protein Kinase Activity (GO:0045860)	1/88	0.242888	0.28834	0	0	3.68001	5.2078	CCDC88A
GO_Biological_Process_2025	Positive Regulation of Endothelial Cell Migration (GO:0010595)	1/88	0.242888	0.28834	0	0	3.68001	5.2078	SLTM
Reactome_2022	Glycolysis R-HSA-70171	1/69	0.195926	0.289018	0	0	4.71276	7.68189	NUP214
Reactome_2022	Transcription Of HIV Genome R-HSA-167172	1/69	0.195926	0.289018	0	0	4.71276	7.68189	CCNK
Reactome_2022	RHOB GTPase Cycle R-HSA-9013026	1/69	0.195926	0.289018	0	0	4.71276	7.68189	MYO9B
Reactome_2022	Loss Of Nlp From Mitotic Centrosomes R-HSA-380259	1/69	0.195926	0.289018	0	0	4.71276	7.68189	CETN2
GO_Biological_Process_2025	Nuclear-Transcribed mRNA Catabolic Process (GO:0000956)	1/89	0.245283	0.290617	0	0	3.63801	5.11266	PARN
GO_Biological_Process_2025	Regulation of Intracellular Signal Transduction (GO:1902531)	2/302	0.24615	0.291079	0	0	2.14612	3.00846	AKAP12;MYO9B
GO_Biological_Process_2025	Establishment of Protein Localization to Organelle (GO:0072594)	1/90	0.247671	0.291181	0	0	3.59696	5.02011	NUP214
GO_Biological_Process_2025	Positive Regulation of Plasma Membrane Bounded Cell Projection Assembly (GO:0120034)	1/90	0.247671	0.291181	0	0	3.59696	5.02011	CCDC88A
GO_Biological_Process_2025	Mitotic Spindle Organization (GO:0007052)	1/90	0.247671	0.291181	0	0	3.59696	5.02011	NUF2
GO_Molecular_Function_2025	Phosphatidylinositol-4,5-Bisphosphate Binding (GO:0005546)	1/76	0.213552	0.292808	0	0	4.2714	6.5945	ANXA2
Reactome_2022	Diseases Of Programmed Cell Death R-HSA-9645723	1/71	0.201001	0.294876	0	0	4.57765	7.34458	POLA1
Reactome_2022	AURKA Activation By TPX2 R-HSA-8854518	1/72	0.203527	0.295336	0	0	4.51295	7.18442	CETN2
Reactome_2022	Base Excision Repair R-HSA-73884	1/72	0.203527	0.295336	0	0	4.51295	7.18442	TERF2
GO_Biological_Process_2025	RNA Splicing (GO:0008380)	1/92	0.252425	0.295628	0	0	3.51755	4.8424	SF3B1
GO_Biological_Process_2025	Positive Regulation of Response to Stimulus (GO:0048584)	1/92	0.252425	0.295628	0	0	3.51755	4.8424	UIMC1
Reactome_2022	RHOC GTPase Cycle R-HSA-9013106	1/73	0.206045	0.297373	0	0	4.45004	7.02956	MYO9B
Reactome_2022	Transport Of Mature mRNA Derived From An Intron-Containing Transcript R-HSA-159236	1/74	0.208555	0.297777	0	0	4.38886	6.87977	NUP214
Reactome_2022	RNA Polymerase II Transcribes snRNA Genes R-HSA-6807505	1/74	0.208555	0.297777	0	0	4.38886	6.87977	CCNK
GO_Biological_Process_2025	Negative Regulation of Angiogenesis (GO:0016525)	1/93	0.25479	0.297826	0	0	3.47914	4.75707	PML
Reactome_2022	ISG15 Antiviral Mechanism R-HSA-1169408	1/75	0.211058	0.299747	0	0	4.32934	6.73482	NUP214
GO_Biological_Process_2025	Positive Regulation of Double-Strand Break Repair (GO:2000781)	1/94	0.257149	0.300007	0	0	3.44155	4.67398	TIMELESS
GO_Molecular_Function_2025	Metal Ion Binding (GO:0046872)	3/516	0.22176	0.30096	0	0	1.89318	2.85143	TOP2A;CETN2;ESYT2
Reactome_2022	Transcriptional Regulation By Small RNAs R-HSA-5578749	1/76	0.213552	0.301685	0	0	4.2714	6.5945	NUP214
GO_Biological_Process_2025	Regulation of Actin Filament-Based Process (GO:0032970)	1/96	0.261843	0.3049	0	0	3.36876	4.51417	CCDC88A
GO_Biological_Process_2025	Protein Modification by Small Protein Conjugation (GO:0032446)	2/316	0.262515	0.305098	0	0	2.04897	2.74039	PML;RPGR
GO_Biological_Process_2025	Regulation of Organelle Organization (GO:0033043)	1/97	0.26418	0.305866	0	0	3.3335	4.43731	TJP1
GO_Biological_Process_2025	Regulation of TORC1 Signaling (GO:1903432)	1/97	0.26418	0.305866	0	0	3.3335	4.43731	OTUD7B
GO_Biological_Process_2025	Regulation of Cell Cycle (GO:0051726)	2/318	0.264854	0.306065	0	0	2.0358	2.70471	SON;PML
Reactome_2022	RNA Polymerase I Promoter Clearance R-HSA-73854	1/78	0.218518	0.306687	0	0	4.16003	6.32694	EHMT2
Reactome_2022	Deubiquitination R-HSA-5688426	2/279	0.219391	0.306687	0	0	2.32704	3.52989	UIMC1;OTUD7B
Reactome_2022	RNA Polymerase I Transcription R-HSA-73864	1/79	0.220989	0.307313	0	0	4.10649	6.19933	EHMT2
GO_Biological_Process_2025	Positive Regulation of Neuron Projection Development (GO:0010976)	1/99	0.268831	0.310072	0	0	3.26514	4.28933	SETX
Reactome_2022	Centrosome Maturation R-HSA-380287	1/81	0.225909	0.310916	0	0	4.00343	5.9556	CETN2
Reactome_2022	Senescence-Associated Secretory Phenotype (SASP) R-HSA-2559582	1/81	0.225909	0.310916	0	0	4.00343	5.9556	EHMT2
GO_Biological_Process_2025	Protein-Containing Complex Assembly (GO:0065003)	2/323	0.270705	0.311562	0	0	2.00357	2.61813	KMT2D;PML
GO_Biological_Process_2025	Cellular Response to Chemical Stress (GO:0062197)	1/100	0.271146	0.311562	0	0	3.232	4.21808	SETX
GO_Biological_Process_2025	Visual Perception (GO:0007601)	1/101	0.273453	0.312444	0	0	3.19952	4.14857	RPGR
GO_Biological_Process_2025	Cell Junction Assembly (GO:0034329)	1/101	0.273453	0.312444	0	0	3.19952	4.14857	TJP1
GO_Biological_Process_2025	Sensory Perception of Light Stimulus (GO:0050953)	1/101	0.273453	0.312444	0	0	3.19952	4.14857	RPGR
Reactome_2022	Global Genome Nucleotide Excision Repair (GG-NER) R-HSA-5696399	1/82	0.228357	0.312673	0	0	3.9538	5.83916	CETN2
Reactome_2022	Antiviral Mechanism By IFN-stimulated Genes R-HSA-1169410	1/83	0.230798	0.312807	0	0	3.90539	5.72614	NUP214
Reactome_2022	Transport Of Mature Transcript To Cytoplasm R-HSA-72202	1/83	0.230798	0.312807	0	0	3.90539	5.72614	NUP214
GO_Molecular_Function_2025	Ubiquitin Binding (GO:0043130)	1/84	0.233231	0.31333	0	0	3.85814	5.6164	TOP2A
GO_Biological_Process_2025	Negative Regulation of Translation (GO:0017148)	1/102	0.275753	0.314483	0	0	3.16768	4.08076	LARP1
Reactome_2022	Transcriptional Regulation Of White Adipocyte Differentiation R-HSA-381340	1/84	0.233231	0.314508	0	0	3.85814	5.6164	ZNF638
Reactome_2022	Fcgamma Receptor (FCGR) Dependent Phagocytosis R-HSA-2029480	1/87	0.240485	0.316416	0	0	3.72299	5.30563	MYO9B
Reactome_2022	Regulation Of PLK1 Activity At G2/M Transition R-HSA-2565942	1/87	0.240485	0.316416	0	0	3.72299	5.30563	CETN2
Reactome_2022	Metabolism Of Proteins R-HSA-392499	8/1890	0.242007	0.316416	0	0	1.39542	1.97981	NUP214;TOP2A;NOP56;MDC1;CETN2;UIMC1;OTUD7B;PML
Reactome_2022	Meiosis R-HSA-1500620	1/88	0.242888	0.316416	0	0	3.68001	5.2078	TERF2
Reactome_2022	Sphingolipid Metabolism R-HSA-428157	1/89	0.245283	0.316416	0	0	3.63801	5.11266	ESYT2
Reactome_2022	Glucose Metabolism R-HSA-70326	1/89	0.245283	0.316416	0	0	3.63801	5.11266	NUP214
Reactome_2022	Unfolded Protein Response (UPR) R-HSA-381119	1/89	0.245283	0.316416	0	0	3.63801	5.11266	PARN
Reactome_2022	Interferon Gamma Signaling R-HSA-877300	1/89	0.245283	0.316416	0	0	3.63801	5.11266	PML
Reactome_2022	Chaperonin-mediated Protein Folding R-HSA-390466	1/90	0.247671	0.316416	0	0	3.59696	5.02011	NOP56
Reactome_2022	Developmental Biology R-HSA-1266738	5/1073	0.248635	0.316416	0	0	1.52307	2.11976	SPAG9;KMT2D;ZNF638;MYO9B;PML
Reactome_2022	Activation Of HOX Genes During Differentiation R-HSA-5619507	1/91	0.250052	0.316416	0	0	3.55681	4.93005	KMT2D
Reactome_2022	HCMV Late Events R-HSA-9610379	1/91	0.250052	0.316416	0	0	3.55681	4.93005	NUP214
Reactome_2022	Signaling By TGF-beta Receptor Complex R-HSA-170834	1/91	0.250052	0.316416	0	0	3.55681	4.93005	CCNK
GO_Biological_Process_2025	Regulation of Actin Cytoskeleton Organization (GO:0032956)	1/104	0.280332	0.319107	0	0	3.10586	3.94997	CCDC88A
Reactome_2022	Unattached Kinetochores Signal Amplification Via A MAD2 Inhibitory Signal R-HSA-141444	1/93	0.25479	0.320892	0	0	3.47914	4.75707	NUF2
GO_Biological_Process_2025	Positive Regulation of NF-kappaB Transcription Factor Activity (GO:0051092)	1/105	0.282611	0.321101	0	0	3.07584	3.88689	MTDH
GO_Biological_Process_2025	Regulation of Macroautophagy (GO:0016241)	1/106	0.284883	0.323079	0	0	3.04639	3.82528	LARP1
GO_Biological_Process_2025	Positive Regulation of Translation (GO:0045727)	1/108	0.289405	0.327598	0	0	2.98915	3.70633	LARP1
Reactome_2022	Protein Folding R-HSA-391251	1/96	0.261843	0.328075	0	0	3.36876	4.51417	NOP56
Reactome_2022	Anchoring Of Basal Body To Plasma Membrane R-HSA-5620912	1/97	0.26418	0.328075	0	0	3.3335	4.43731	CETN2
Reactome_2022	EML4 And NUDC In Mitotic Spindle Formation R-HSA-9648025	1/97	0.26418	0.328075	0	0	3.3335	4.43731	NUF2
GO_Biological_Process_2025	Positive Regulation of Vasculature Development (GO:1904018)	1/109	0.291655	0.329533	0	0	2.96132	3.64889	MTDH
GO_Molecular_Function_2025	Transcription Cis-Regulatory Region Binding (GO:0000976)	3/548	0.248545	0.330564	0	0	1.77908	2.47672	SETX;KMT2D;BASP1
GO_Biological_Process_2025	Negative Regulation of Gene Expression, Epigenetic (GO:0045814)	1/110	0.293899	0.331453	0	0	2.934	3.59275	KMT2D
Reactome_2022	SLC Transporter Disorders R-HSA-5619102	1/99	0.268831	0.332305	0	0	3.26514	4.28933	NUP214
GO_Biological_Process_2025	Positive Regulation of Cell Migration (GO:0030335)	2/344	0.295258	0.33237	0	0	1.87854	2.29164	SPAG9;TJP1
GO_Biological_Process_2025	Positive Regulation of Cellular Component Organization (GO:0051130)	1/111	0.296135	0.332743	0	0	2.90718	3.53786	ANXA2
GO_Biological_Process_2025	Organelle Assembly (GO:0070925)	2/346	0.297592	0.333764	0	0	1.86742	2.26337	AP3D1;RPGR
GO_Molecular_Function_2025	Ribosome Binding (GO:0043022)	1/93	0.25479	0.335516	0	0	3.47914	4.75707	LARP1
GO_Molecular_Function_2025	Phosphatidylinositol Bisphosphate Binding (GO:1902936)	1/96	0.261843	0.337845	0	0	3.36876	4.51417	ANXA2
GO_Molecular_Function_2025	Cysteine-Type Deubiquitinase Activity (GO:0004843)	1/96	0.261843	0.337845	0	0	3.36876	4.51417	OTUD7B
GO_Molecular_Function_2025	Single-Stranded DNA Binding (GO:0003697)	1/97	0.26418	0.337845	0	0	3.3335	4.43731	POLA1
GO_Biological_Process_2025	Negative Regulation of Growth (GO:0045926)	1/115	0.305012	0.34083	0	0	2.80461	3.33021	PML
GO_Biological_Process_2025	Positive Regulation of Cell Projection Organization (GO:0031346)	1/115	0.305012	0.34083	0	0	2.80461	3.33021	SETX
GO_Biological_Process_2025	Protein Complex Oligomerization (GO:0051259)	1/116	0.307214	0.342662	0	0	2.78008	3.28109	BASP1
GO_Molecular_Function_2025	Calcium Ion Binding (GO:0005509)	2/324	0.271875	0.344062	0	0	1.99725	2.60125	CETN2;ESYT2
GO_Molecular_Function_2025	Ubiquitin-Like Protein Ligase Activity (GO:0061659)	2/326	0.274215	0.344062	0	0	1.98472	2.56792	PML;RPGR
GO_Molecular_Function_2025	Transcription Coregulator Binding (GO:0001221)	1/103	0.278046	0.345609	0	0	3.13646	4.01457	EHMT2
GO_Biological_Process_2025	Positive Regulation of Cellular Process (GO:0048522)	3/622	0.312078	0.347451	0	0	1.56042	1.81711	TJP1;KMT2D;NUMA1
Reactome_2022	tRNA Processing R-HSA-72306	1/105	0.282611	0.347729	0	0	3.07584	3.88689	NUP214
GO_Biological_Process_2025	Positive Regulation of Cell Cycle Process (GO:0090068)	1/119	0.313778	0.348706	0	0	2.70899	3.13991	NUMA1
Reactome_2022	Resolution Of Sister Chromatid Cohesion R-HSA-2500257	1/106	0.284883	0.348916	0	0	3.04639	3.82528	NUF2
Reactome_2022	Interleukin-4 And Interleukin-13 Signaling R-HSA-6785807	1/107	0.287147	0.349643	0	0	3.0175	3.76511	VIM
Reactome_2022	Nucleotide Excision Repair R-HSA-5696398	1/108	0.289405	0.349643	0	0	2.98915	3.70633	CETN2
Reactome_2022	Gene Silencing By RNA R-HSA-211000	1/108	0.289405	0.349643	0	0	2.98915	3.70633	NUP214
GO_Biological_Process_2025	Ribonucleoprotein Complex Biogenesis (GO:0022613)	1/120	0.315953	0.350483	0	0	2.68609	3.09482	NOP56
GO_Biological_Process_2025	Enzyme-Linked Receptor Protein Signaling Pathway (GO:0007167)	1/121	0.318121	0.350808	0	0	2.66358	3.05066	SLTM
GO_Biological_Process_2025	Cellular Response to Oxidative Stress (GO:0034599)	1/121	0.318121	0.350808	0	0	2.66358	3.05066	SETX
GO_Biological_Process_2025	Negative Regulation of Cell Growth (GO:0030308)	1/121	0.318121	0.350808	0	0	2.66358	3.05066	PML
GO_Biological_Process_2025	Negative Regulation of Gene Expression (GO:0010629)	2/364	0.31855	0.350808	0	0	1.77294	2.0282	LARP1;TERF2
GO_Biological_Process_2025	Protein-Containing Complex Organization (GO:0043933)	1/123	0.322436	0.353172	0	0	2.61965	2.96505	PML
GO_Biological_Process_2025	Cellular Response to Molecule of Bacterial Origin (GO:0071219)	1/123	0.322436	0.353172	0	0	2.61965	2.96505	VIM
GO_Biological_Process_2025	Response to Cytokine (GO:0034097)	1/123	0.322436	0.353172	0	0	2.61965	2.96505	PML
Reactome_2022	Mitotic Spindle Checkpoint R-HSA-69618	1/110	0.293899	0.353473	0	0	2.934	3.59275	NUF2
GO_Molecular_Function_2025	Protein Kinase Activator Activity (GO:0030295)	1/107	0.287147	0.353617	0	0	3.0175	3.76511	CCDC88A
GO_Biological_Process_2025	Regulation of Mitotic Cell Cycle (GO:0007346)	1/124	0.324583	0.354886	0	0	2.59822	2.92355	PML
Reactome_2022	Reproduction R-HSA-1474165	1/113	0.300588	0.359896	0	0	2.85498	3.43174	TERF2
GO_Molecular_Function_2025	Deubiquitinase Activity (GO:0101005)	1/111	0.296135	0.36134	0	0	2.90718	3.53786	OTUD7B
Reactome_2022	Disease R-HSA-1643685	7/1736	0.304862	0.363384	0	0	1.31637	1.56371	NUP214;TJP1;POLA1;CCNK;LARP1;MYO9B;PML
GO_Biological_Process_2025	Positive Regulation of Intracellular Signal Transduction (GO:1902533)	3/652	0.338109	0.369012	0	0	1.48598	1.61137	CCDC88A;BCLAF1;MTDH
Reactome_2022	Synthesis Of DNA R-HSA-69239	1/119	0.313778	0.36907	0	0	2.70899	3.13991	POLA1
Reactome_2022	RHO GTPases Activate Formins R-HSA-5663220	1/119	0.313778	0.36907	0	0	2.70899	3.13991	NUF2
Reactome_2022	Signaling By TGFB Family Members R-HSA-9006936	1/119	0.313778	0.36907	0	0	2.70899	3.13991	CCNK
GO_Biological_Process_2025	Epithelial Cell Differentiation (GO:0030855)	1/132	0.341524	0.37091	0	0	2.43856	2.61984	BASP1
GO_Biological_Process_2025	Protein Localization to Plasma Membrane (GO:0072659)	1/132	0.341524	0.37091	0	0	2.43856	2.61984	CCDC88A
GO_Biological_Process_2025	Cellular Response to Oxygen-Containing Compound (GO:1901701)	2/384	0.341675	0.37091	0	0	1.6784	1.80242	TIMELESS;VIM
GO_Molecular_Function_2025	Phosphatase Binding (GO:0019902)	1/116	0.307214	0.371449	0	0	2.78008	3.28109	SLTM
GO_Molecular_Function_2025	Protease Binding (GO:0002020)	1/119	0.313778	0.371874	0	0	2.70899	3.13991	ANXA2
GO_Molecular_Function_2025	Endopeptidase Inhibitor Activity (GO:0004866)	1/119	0.313778	0.371874	0	0	2.70899	3.13991	ANXA2
GO_Molecular_Function_2025	Protein Phosphatase Binding (GO:0019903)	1/120	0.315953	0.371874	0	0	2.68609	3.09482	SLTM
GO_Biological_Process_2025	Receptor-Mediated Endocytosis (GO:0006898)	1/136	0.349837	0.379094	0	0	2.36583	2.4848	SNX1
GO_Biological_Process_2025	Membraneless Organelle Assembly (GO:0140694)	1/139	0.356004	0.385091	0	0	2.31405	2.38998	ATXN2L
GO_Biological_Process_2025	Intracellular Calcium Ion Homeostasis (GO:0006874)	1/140	0.358047	0.386614	0	0	2.29728	2.35952	PML
Reactome_2022	DNA Replication Pre-Initiation R-HSA-69002	1/127	0.330986	0.387602	0	0	2.53597	2.80397	POLA1
GO_Biological_Process_2025	Plasma Membrane Bounded Cell Projection Organization (GO:0120036)	1/141	0.360083	0.388125	0	0	2.28076	2.32962	LIMA1
Reactome_2022	G1/S Transition R-HSA-69206	1/129	0.335221	0.390847	0	0	2.49609	2.72814	POLA1
Reactome_2022	Host Interactions Of HIV Factors R-HSA-162909	1/130	0.337329	0.391595	0	0	2.47662	2.69134	NUP214
GO_Biological_Process_2025	Protein Homooligomerization (GO:0051260)	1/143	0.364137	0.391801	0	0	2.24841	2.2714	BASP1
GO_Biological_Process_2025	Negative Regulation of Protein Metabolic Process (GO:0051248)	1/146	0.37017	0.39759	0	0	2.20156	2.18789	LARP1
Reactome_2022	Influenza Viral RNA Transcription And Replication R-HSA-168273	1/137	0.351899	0.406741	0	0	2.34832	2.45261	NUP214
Reactome_2022	PTEN Regulation R-HSA-6807070	1/139	0.356004	0.407953	0	0	2.31405	2.38998	PML
Reactome_2022	Death Receptor Signaling R-HSA-73887	1/139	0.356004	0.407953	0	0	2.31405	2.38998	OTUD7B
GO_Biological_Process_2025	Regulation of Small GTPase Mediated Signal Transduction (GO:0051056)	1/157	0.391814	0.420096	0	0	2.04518	1.91627	MYO9B
GO_Molecular_Function_2025	Anion Binding (GO:0043168)	2/402	0.362291	0.422673	0	0	1.60139	1.62591	ANXA2;MYO9B
GO_Biological_Process_2025	Epithelium Development (GO:0060429)	1/159	0.39567	0.422742	0	0	2.01909	1.87205	TIMELESS
GO_Biological_Process_2025	Regulation of Cellular Component Organization (GO:0051128)	1/159	0.39567	0.422742	0	0	2.01909	1.87205	TJP1
GO_Biological_Process_2025	Skeletal System Development (GO:0001501)	1/160	0.397589	0.424048	0	0	2.00629	1.85047	TCOF1
Reactome_2022	RHOA GTPase Cycle R-HSA-8980692	1/147	0.372169	0.424654	0	0	2.18637	2.16102	MYO9B
GO_Biological_Process_2025	Response to Lipopolysaccharide (GO:0032496)	1/161	0.399502	0.425344	0	0	1.99365	1.82925	VIM
Reactome_2022	CDC42 GTPase Cycle R-HSA-9013148	1/149	0.376147	0.427367	0	0	2.1566	2.10867	MYO9B
GO_Molecular_Function_2025	Cysteine-Type Peptidase Activity (GO:0008234)	1/147	0.372169	0.430421	0	0	2.18637	2.16102	OTUD7B
GO_Biological_Process_2025	Negative Regulation of Transcription by RNA Polymerase II (GO:0000122)	3/732	0.40711	0.432687	0	0	1.31742	1.18393	EHMT2;OTUD7B;MTDH
Reactome_2022	DNA Replication R-HSA-69306	1/155	0.387934	0.438891	0	0	2.07195	1.96197	POLA1
GO_Molecular_Function_2025	Sequence-Specific Double-Stranded DNA Binding (GO:1990837)	3/706	0.384827	0.440117	0	0	1.36799	1.30638	POLA1;KMT2D;BASP1
GO_Molecular_Function_2025	GTPase Regulator Activity (GO:0030695)	2/424	0.387171	0.440117	0	0	1.5162	1.43871	CCDC88A;MYO9B
Reactome_2022	Influenza Infection R-HSA-168255	1/157	0.391814	0.441411	0	0	2.04518	1.91627	NUP214
GO_Molecular_Function_2025	Sequence-Specific DNA Binding (GO:0043565)	3/718	0.395135	0.445364	0	0	1.3442	1.24812	SLTM;MYBBP1A;TERF2
GO_Biological_Process_2025	Regulation of Cytokine Production (GO:0001817)	1/172	0.420153	0.445772	0	0	1.86437	1.61666	POLA1
Reactome_2022	S Phase R-HSA-69242	1/161	0.399502	0.44818	0	0	1.99365	1.82925	POLA1
GO_Molecular_Function_2025	Magnesium Ion Binding (GO:0000287)	1/162	0.401409	0.448633	0	0	1.98117	1.80836	TOP2A
GO_Biological_Process_2025	Positive Regulation of DNA-binding Transcription Factor Activity (GO:0051091)	1/174	0.423832	0.448893	0	0	1.84263	1.58174	MTDH
GO_Biological_Process_2025	Neuron Differentiation (GO:0030182)	1/181	0.436528	0.461538	0	0	1.77034	1.46744	SLTM
GO_Biological_Process_2025	Positive Regulation of Catabolic Process (GO:0009896)	1/183	0.440105	0.464513	0	0	1.75071	1.43688	MTDH
Reactome_2022	Separation Of Sister Chromatids R-HSA-2467813	1/170	0.416451	0.46524	0	0	1.88662	1.65265	NUF2
Reactome_2022	Signaling By Interleukins R-HSA-449147	2/453	0.419328	0.466502	0	0	1.4166	1.23117	ANXA2;VIM
GO_Biological_Process_2025	Regulation of Cell Migration (GO:0030334)	2/479	0.447447	0.471445	0	0	1.33759	1.07569	SPAG9;TJP1
Reactome_2022	Disorders Of Transmembrane Transporters R-HSA-5619115	1/176	0.427488	0.473607	0	0	1.82138	1.54786	NUP214
Reactome_2022	RAC1 GTPase Cycle R-HSA-9013149	1/178	0.431121	0.475658	0	0	1.80062	1.51498	MYO9B
Reactome_2022	Major Pathway Of rRNA Processing In Nucleolus And Cytosol R-HSA-6791226	1/179	0.432929	0.475688	0	0	1.79041	1.4989	NOP56
GO_Biological_Process_2025	Positive Regulation of Cell Population Proliferation (GO:0008284)	2/484	0.45277	0.47623	0	0	1.32338	1.04861	TJP1;KMT2D
GO_Biological_Process_2025	Negative Regulation of Cytokine Production (GO:0001818)	1/191	0.45419	0.476899	0	0	1.67632	1.32302	OTUD7B
GO_Biological_Process_2025	Generation of Neurons (GO:0048699)	1/192	0.455925	0.477898	0	0	1.66745	1.30966	SLTM
Reactome_2022	G2/M Transition R-HSA-69275	1/182	0.438319	0.479636	0	0	1.76047	1.45205	CETN2
Reactome_2022	Mitotic G2-G2/M Phases R-HSA-453274	1/184	0.441885	0.481564	0	0	1.74105	1.42193	CETN2
Reactome_2022	Cilium Assembly R-HSA-5617833	1/186	0.445428	0.483452	0	0	1.72206	1.39266	CETN2
GO_Biological_Process_2025	Endomembrane System Organization (GO:0010256)	1/196	0.462815	0.484286	0	0	1.63292	1.25805	AP3D1
GO_Biological_Process_2025	Defense Response to Virus (GO:0051607)	1/198	0.466227	0.48702	0	0	1.61618	1.23328	PML
GO_Biological_Process_2025	Protein Localization to Membrane (GO:0072657)	1/199	0.467925	0.487956	0	0	1.60793	1.22114	AP3D1
GO_Biological_Process_2025	Regulation of Cell Differentiation (GO:0045595)	1/201	0.471306	0.489881	0	0	1.59169	1.19735	SUPT6H
GO_Biological_Process_2025	Negative Regulation of Macromolecule Biosynthetic Process (GO:0010558)	1/202	0.472988	0.489881	0	0	1.58369	1.18569	TERF2
GO_Biological_Process_2025	Positive Regulation of Protein Metabolic Process (GO:0051247)	1/202	0.472988	0.489881	0	0	1.58369	1.18569	LARP1
GO_Biological_Process_2025	Adenylate Cyclase-Modulating G Protein-Coupled Receptor Signaling Pathway (GO:0007188)	1/202	0.472988	0.489881	0	0	1.58369	1.18569	AKAP12
GO_Biological_Process_2025	Positive Regulation of Canonical NF-kappaB Signal Transduction (GO:0043123)	1/204	0.476337	0.492511	0	0	1.56793	1.16283	MTDH
GO_Biological_Process_2025	Modification-Dependent Protein Catabolic Process (GO:0019941)	1/208	0.482972	0.498525	0	0	1.53732	1.11886	RPGR
GO_Biological_Process_2025	Regulation of Signal Transduction (GO:0009966)	1/211	0.487894	0.502753	0	0	1.51513	1.08735	CCNK
GO_Biological_Process_2025	Protein Stabilization (GO:0050821)	1/212	0.489524	0.503581	0	0	1.50787	1.07711	PML
Reactome_2022	TCF Dependent Signaling In Response To WNT R-HSA-201681	1/198	0.466227	0.503978	0	0	1.61618	1.23328	KMT2D
GO_Biological_Process_2025	Negative Regulation of Cellular Process (GO:0048523)	2/531	0.501379	0.514907	0	0	1.20289	0.830465	TERF2;PML
GO_Biological_Process_2025	Regulation of Cell Growth (GO:0001558)	1/222	0.505549	0.518315	0	0	1.43891	0.981498	PML
GO_Molecular_Function_2025	Small GTPase Binding (GO:0031267)	1/199	0.467925	0.518617	0	0	1.60793	1.22114	MYO9B
Reactome_2022	Signaling By ROBO Receptors R-HSA-376176	1/209	0.484618	0.521746	0	0	1.52985	1.10822	MYO9B
GO_Molecular_Function_2025	Guanyl-Nucleotide Exchange Factor Activity (GO:0005085)	1/206	0.479665	0.527235	0	0	1.55248	1.14056	CCDC88A
GO_Biological_Process_2025	Cilium Organization (GO:0044782)	1/230	0.518012	0.5302	0	0	1.38808	0.913022	RPGR
GO_Biological_Process_2025	Cellular Response to Lipid (GO:0071396)	1/234	0.524126	0.535559	0	0	1.36398	0.881159	VIM
GO_Molecular_Function_2025	GTPase Activator Activity (GO:0005096)	1/214	0.492769	0.537199	0	0	1.49356	1.05702	MYO9B
GO_Molecular_Function_2025	GTPase Binding (GO:0051020)	1/225	0.510259	0.551744	0	0	1.41943	0.955042	MYO9B
GO_Biological_Process_2025	Cilium Assembly (GO:0060271)	1/247	0.543477	0.554401	0	0	1.29104	0.787237	RPGR
Reactome_2022	Mitotic Anaphase R-HSA-68882	1/232	0.521079	0.558142	0	0	1.37593	0.896903	NUF2
Reactome_2022	Mitotic Metaphase And Anaphase R-HSA-2555396	1/233	0.522605	0.558142	0	0	1.36992	0.888985	NUF2
GO_Molecular_Function_2025	RNA Polymerase II-specific DNA-binding Transcription Factor Binding (GO:0061629)	1/232	0.521079	0.558899	0	0	1.37593	0.896903	MTDH
Reactome_2022	Leishmania Infection R-HSA-9658195	1/247	0.543477	0.578121	0	0	1.29104	0.787237	MYO9B
Reactome_2022	PIP3 Activates AKT Signaling R-HSA-1257604	1/268	0.573112	0.606264	0	0	1.18823	0.661457	PML
Reactome_2022	RHO GTPase Effectors R-HSA-195258	1/269	0.574475	0.606264	0	0	1.18374	0.656144	NUF2
GO_Molecular_Function_2025	Ubiquitin Protein Ligase Binding (GO:0031625)	1/268	0.573112	0.609792	0	0	1.18823	0.661457	PML
Reactome_2022	Organelle Biogenesis And Maintenance R-HSA-1852241	1/275	0.582564	0.61238	0	0	1.15746	0.625397	CETN2
GO_Biological_Process_2025	Cell Surface Receptor Protein Tyrosine Kinase Signaling Pathway (GO:0007169)	1/296	0.609699	0.620914	0	0	1.07392	0.531365	SLTM
GO_Biological_Process_2025	Negative Regulation of Intracellular Signal Transduction (GO:1902532)	1/297	0.610947	0.621146	0	0	1.07024	0.527355	OTUD7B
GO_Molecular_Function_2025	ATP Binding (GO:0005524)	1/281	0.5905	0.622496	0	0	1.13232	0.596487	MYO9B
GO_Molecular_Function_2025	Ubiquitin-Like Protein Ligase Binding (GO:0044389)	1/284	0.594413	0.622496	0	0	1.12014	0.582676	PML
Reactome_2022	Metabolism Of Carbohydrates R-HSA-71387	1/285	0.595709	0.623742	0	0	1.11614	0.578164	NUP214
GO_Molecular_Function_2025	DNA-binding Transcription Factor Binding (GO:0140297)	1/294	0.607191	0.63091	0	0	1.08136	0.539503	MTDH
GO_Molecular_Function_2025	Double-Stranded DNA Binding (GO:0003690)	2/651	0.612545	0.631539	0	0	0.974412	0.477591	ZNF638;TERF2
Reactome_2022	Signaling By WNT R-HSA-195721	1/294	0.607191	0.633281	0	0	1.08136	0.539503	KMT2D
GO_Molecular_Function_2025	Ubiquitin Protein Ligase Activity (GO:0061630)	1/313	0.630387	0.644935	0	0	1.01453	0.468123	RPGR
GO_Molecular_Function_2025	Adenyl Ribonucleotide Binding (GO:0032559)	1/318	0.636264	0.645978	0	0	0.99827	0.451359	MYO9B
Reactome_2022	Intracellular Signaling By Second Messengers R-HSA-9006925	1/306	0.622003	0.646205	0	0	1.03818	0.49294	PML
GO_Biological_Process_2025	Proteasome-Mediated Ubiquitin-Dependent Protein Catabolic Process (GO:0043161)	1/340	0.661048	0.670964	0	0	0.932439	0.385963	PML
GO_Biological_Process_2025	Intracellular Signaling Cassette (GO:0141124)	1/354	0.675947	0.684858	0	0	0.894819	0.350448	CCDC88A
GO_Biological_Process_2025	Positive Regulation of Macromolecule Biosynthetic Process (GO:0010557)	1/355	0.676986	0.684858	0	0	0.892245	0.348069	TERF2
GO_Molecular_Function_2025	Protein Serine/Threonine Kinase Activity (GO:0004674)	1/359	0.68111	0.68627	0	0	0.882096	0.338753	CCNK
GO_Biological_Process_2025	Protein Ubiquitination (GO:0016567)	1/369	0.691194	0.698072	0	0	0.857688	0.316774	RPGR
GO_Biological_Process_2025	Proteasomal Protein Catabolic Process (GO:0010498)	1/372	0.694158	0.699904	0	0	0.850622	0.310524	PML
GO_Biological_Process_2025	Negative Regulation of Cell Population Proliferation (GO:0008285)	1/379	0.700965	0.705599	0	0	0.834571	0.296521	PML
GO_Molecular_Function_2025	Ubiquitin-Protein Transferase Activity (GO:0004842)	1/409	0.728487	0.728487	0	0	0.772019	0.244565	RPGR
GO_Biological_Process_2025	Positive Regulation of Multicellular Organismal Process (GO:0051240)	1/407	0.726732	0.73033	0	0	0.775902	0.247665	NUMA1
GO_Biological_Process_2025	Organelle Organization (GO:0006996)	1/437	0.751917	0.754395	0	0	0.721404	0.205693	NUMA1
Reactome_2022	Immune System R-HSA-168256	5/1943	0.74506	0.771051	0	0	0.800639	0.23562	NUP214;ANXA2;MYO9B;VIM;PML
Reactome_2022	Neutrophil Degranulation R-HSA-6798695	1/468	0.775541	0.799496	0	0	0.672446	0.170932	ANXA2
GO_Biological_Process_2025	Protein Modification Process (GO:0036211)	1/545	0.825059	0.826416	0	0	0.574982	0.110569	BAZ1B
GO_Biological_Process_2025	Positive Regulation of RNA Biosynthetic Process (GO:1902680)	1/555	0.830644	0.830644	0	0	0.564312	0.104711	TOP2A
Reactome_2022	Axon Guidance R-HSA-422475	1/519	0.809678	0.831477	0	0	0.604652	0.127653	MYO9B
Reactome_2022	Nervous System Development R-HSA-9675108	1/545	0.825059	0.844026	0	0	0.574982	0.110569	MYO9B
Reactome_2022	Hemostasis R-HSA-109582	1/576	0.841806	0.857198	0	0	0.543114	0.0935271	ANXA2
Reactome_2022	Innate Immune System R-HSA-168249	2/1035	0.844356	0.857198	0	0	0.600003	0.101509	ANXA2;MYO9B
Reactome_2022	Membrane Trafficking R-HSA-199991	1/599	0.853202	0.862897	0	0	0.521604	0.0828095	TJP1
Reactome_2022	Vesicle-mediated Transport R-HSA-5653656	1/637	0.870284	0.876852	0	0	0.489476	0.0680056	TJP1
Reactome_2022	Metabolism Of Lipids R-HSA-556833	1/732	0.904893	0.908295	0	0	0.423768	0.0423505	ESYT2
Reactome_2022	Metabolism R-HSA-1430728	2/2049	0.991033	0.991033	0	0	0.286545	0.00258094	NUP214;ESYT2

## Sheet: GSEA_A1_PhosphoOnly_Up
Gene_set	Term	Overlap	P-value	Adjusted P-value	Old P-value	Old Adjusted P-value	Odds Ratio	Combined Score	Genes
GO_Biological_Process_2025	DNA Metabolic Process (GO:0006259)	12/302	2.02005e-08	1.3898e-05	0	0	9.77898	173.26	MSH6;TOP2A;NPM1;TRIM28;MGMT;MCM4;SMARCAD1;XPC;MCM6;KPNA2;RAD18;PTMS
GO_Biological_Process_2025	Chromatin Organization (GO:0006325)	10/323	3.15281e-06	0.00108457	0	0	7.36403	93.2818	TOP2A;NPM1;BRD1;NASP;TRIM28;SMARCAD1;RBBP7;HDGFL2;SMARCA4;HMGN1
GO_Biological_Process_2025	Mitotic DNA Replication (GO:1902969)	3/10	1.21608e-05	0.00278888	0	0	92.6925	1049.03	MCM4;MCM6;TK1
GO_Molecular_Function_2025	DNA Secondary Structure Binding (GO:0000217)	4/33	1.75864e-05	0.00281383	0	0	30.1266	329.837	MSH6;HMGA1;XPC;RAD18
GO_Biological_Process_2025	Positive Regulation of RNA Biosynthetic Process (GO:1902680)	11/555	6.4649e-05	0.0111196	0	0	4.6606	44.9587	TOP2A;NPM1;BRD1;TRIM28;NSD1;KMT2B;HMGA1;XPC;RBBP7;TAF2;SMARCA4
GO_Biological_Process_2025	Positive Regulation of DNA-templated Transcription (GO:0045893)	17/1274	9.46674e-05	0.0130262	0	0	3.23334	29.9573	NPM1;BRD1;KMT2B;HMGA1;SMAD9;XPC;YBX1;SMARCA4;PTMS;TRIM28;NSD1;SMARCAD1;RBBP7;PTMA;SQSTM1;TAF2;HMGN1
GO_Molecular_Function_2025	Histone Octamer Slider Activity (GO:0140751)	2/5	0.000221184	0.0176947	0	0	142.667	1200.76	SMARCAD1;SMARCA4
GO_Biological_Process_2025	DNA Damage Response (GO:0006974)	9/421	0.00017713	0.0203109	0	0	4.95137	42.7731	MSH6;TOP2A;NPM1;TRIM28;MGMT;WNK1;XPC;HDGFL2;RAD18
GO_Biological_Process_2025	Chromatin Remodeling (GO:0006338)	7/262	0.000253182	0.0248842	0	0	6.12968	50.7623	NPM1;BRD1;DDX23;SMARCAD1;RBBP7;HDGFL2;SMARCA4
GO_Biological_Process_2025	CENP-A Containing Chromatin Assembly (GO:0034080)	2/6	0.00033075	0.025284	0	0	106.995	857.471	NASP;OIP5
GO_Biological_Process_2025	Chromatin Remodeling at Centromere (GO:0031055)	2/6	0.00033075	0.025284	0	0	106.995	857.471	NASP;OIP5
GO_Biological_Process_2025	Negative Regulation of Programmed Cell Death (GO:0043069)	8/382	0.000471063	0.0284285	0	0	4.80202	36.7859	NPM1;SON;MGMT;MYO18A;PA2G4;PTMA;SQSTM1;PTMS
GO_Biological_Process_2025	RNA Processing (GO:0006396)	7/291	0.000476236	0.0284285	0	0	5.49564	42.0394	RPS28;SON;DDX47;DDX23;NOLC1;CMTR1;SRRM1
GO_Biological_Process_2025	Nucleosome Organization (GO:0034728)	4/77	0.000495847	0.0284285	0	0	11.9416	90.8665	NPM1;NASP;HMGA1;SMARCA4
GO_Molecular_Function_2025	Acetyltransferase Activator Activity (GO:0010698)	2/9	0.000786457	0.031361	0	0	61.1306	436.96	BRD1;PDCD5
GO_Molecular_Function_2025	Tat Protein Binding (GO:0030957)	2/9	0.000786457	0.031361	0	0	61.1306	436.96	NPM1;SMARCA4
GO_Molecular_Function_2025	Nuclear Retinoid X Receptor Binding (GO:0046965)	2/10	0.000980033	0.031361	0	0	53.4866	370.551	NSD1;HMGA1
GO_Biological_Process_2025	DNA Repair (GO:0006281)	7/302	0.000593579	0.031414	0	0	5.28775	39.2845	MSH6;NPM1;TRIM28;MGMT;HMGA1;XPC;RAD18
GO_Biological_Process_2025	Regulation of DNA Recombination (GO:0000018)	3/40	0.000903041	0.0421414	0	0	17.51	122.741	MSH6;SMARCAD1;KPNA2
GO_Biological_Process_2025	Somatic Recombination of Immunoglobulin Genes Involved in Immune Response (GO:0002204)	2/10	0.000980033	0.0421414	0	0	53.4866	370.551	MSH6;PCYT1A
GO_Biological_Process_2025	Double-Strand Break Repair via Break-Induced Replication (GO:0000727)	2/10	0.000980033	0.0421414	0	0	53.4866	370.551	MCM4;MCM6
GO_Molecular_Function_2025	Ubiquitin Protein Ligase Binding (GO:0031625)	6/268	0.00175791	0.0421593	0	0	5.05438	32.0631	TRIM28;TCP1;PA2G4;SQSTM1;HSPBP1;RAD18
GO_Molecular_Function_2025	Protein Kinase Regulator Activity (GO:0019887)	4/113	0.0020718	0.0421593	0	0	7.98306	49.33	MOB1A;NPM1;WNK1;PARVA
GO_Molecular_Function_2025	Ubiquitin-Like Protein Ligase Binding (GO:0044389)	6/284	0.00235102	0.0421593	0	0	4.7596	28.8094	TRIM28;TCP1;PA2G4;SQSTM1;HSPBP1;RAD18
GO_Molecular_Function_2025	Polyubiquitin Modification-Dependent Protein Binding (GO:0031593)	3/56	0.00239849	0.0421593	0	0	12.2141	73.6867	OTUD7B;SQSTM1;RAD18
GO_Molecular_Function_2025	Nuclear Retinoic Acid Receptor Binding (GO:0042974)	2/17	0.00289846	0.0421593	0	0	28.5161	166.636	NSD1;HMGA1
GO_Molecular_Function_2025	DNA Binding, Bending (GO:0008301)	2/17	0.00289846	0.0421593	0	0	28.5161	166.636	TOP2A;HMGA1
GO_Molecular_Function_2025	Ribosomal Small Subunit Binding (GO:0043024)	2/19	0.00362195	0.0482926	0	0	25.1588	141.411	NPM1;EIF4B
GO_Biological_Process_2025	rRNA Metabolic Process (GO:0016072)	4/98	0.00122688	0.0496527	0	0	9.26397	62.099	RPS28;BRF1;DDX47;NOLC1
GO_Biological_Process_2025	Isotype Switching (GO:0045190)	2/12	0.00142851	0.0517272	0	0	42.7849	280.289	MSH6;PCYT1A
GO_Biological_Process_2025	Regulation of DNA-templated DNA Replication Initiation (GO:0030174)	2/12	0.00142851	0.0517272	0	0	42.7849	280.289	MCM4;MCM6
GO_Molecular_Function_2025	Single-Stranded DNA Helicase Activity (GO:0017116)	2/21	0.00442064	0.0544079	0	0	22.5082	122.028	MCM4;MCM6
Reactome_2022	DNA Repair R-HSA-73894	7/310	0.000692545	0.0575994	0	0	5.14604	37.4381	MSH6;COPS3;MGMT;XPC;KPNA2;RAD18;HMGN1
Reactome_2022	MTOR Signaling R-HSA-165159	3/41	0.000970997	0.0575994	0	0	17.0483	118.268	EIF4E;PRKAB1;EIF4B
Reactome_2022	Processing Of Capped Intron-Containing Pre-mRNA R-HSA-72203	6/242	0.00104497	0.0575994	0	0	5.61864	38.5651	SRRM2;RANBP2;DDX23;YBX1;EIF4E;SRRM1
Reactome_2022	Cell Cycle R-HSA-1640170	10/654	0.00108361	0.0575994	0	0	3.51863	24.0233	TOP2A;RANBP2;NPM1;MCM4;OIP5;KIF20A;MCM6;TK1;RBBP7;ARPP19
Reactome_2022	Unwinding Of DNA R-HSA-176974	2/11	0.00119412	0.0575994	0	0	47.5412	319.969	MCM4;MCM6
Reactome_2022	SUMO E3 Ligases SUMOylate Target Proteins R-HSA-3108232	5/168	0.00124163	0.0575994	0	0	6.7287	45.0239	TOP2A;RANBP2;NPM1;TRIM28;XPC
Reactome_2022	Metabolism Of RNA R-HSA-8953854	10/666	0.00124203	0.0575994	0	0	3.45212	23.0981	SRRM2;RANBP2;RPS28;DDX47;RPLP0;DDX23;YBX1;EIF4E;EIF4B;SRRM1
Reactome_2022	PKMTs Methylate Histone Lysines R-HSA-3214841	3/47	0.00144692	0.0575994	0	0	14.7191	96.2383	NSD1;KMT2B;RBBP7
Reactome_2022	SUMOylation R-HSA-2990846	5/174	0.00145019	0.0575994	0	0	6.48784	42.4049	TOP2A;RANBP2;NPM1;TRIM28;XPC
Reactome_2022	L13a-mediated Translational Silencing Of Ceruloplasmin Expression R-HSA-156827	4/108	0.00175573	0.0575994	0	0	8.36898	53.1001	RPS28;RPLP0;EIF4E;EIF4B
Reactome_2022	GTP Hydrolysis And Joining Of 60S Ribosomal Subunit R-HSA-72706	4/109	0.00181607	0.0575994	0	0	8.28885	52.3116	RPS28;RPLP0;EIF4E;EIF4B
Reactome_2022	Cytokine Signaling In Immune System R-HSA-1280215	10/702	0.00183462	0.0575994	0	0	3.26641	20.5814	RANBP2;ZEB1;TCP1;RPLP0;RAPGEF1;VIM;KPNA2;SQSTM1;EIF4E;SMARCA4
Reactome_2022	Deposition Of New CENPA-containing Nucleosomes At Centromere R-HSA-606279	3/53	0.00204786	0.0575994	0	0	12.9489	80.1662	NPM1;OIP5;RBBP7
Reactome_2022	Signaling By ALK Fusions And Activated Point Mutants R-HSA-9725370	3/55	0.00227778	0.0575994	0	0	12.4496	75.7504	RANBP2;NPM1;SQSTM1
Reactome_2022	Cap-dependent Translation Initiation R-HSA-72737	4/116	0.00227922	0.0575994	0	0	7.76805	47.2602	RPS28;RPLP0;EIF4E;EIF4B
Reactome_2022	Ribosomal Scanning And Start Codon Recognition R-HSA-72702	3/57	0.00252309	0.0575994	0	0	11.9873	71.7114	RPS28;EIF4E;EIF4B
Reactome_2022	Translation Initiation Complex Formation R-HSA-72649	3/57	0.00252309	0.0575994	0	0	11.9873	71.7114	RPS28;EIF4E;EIF4B
Reactome_2022	mRNA Activation Upon Binding Of Cap-Binding Complex And eIFs, Subsequent Binding To 43S R-HSA-72662	3/58	0.00265164	0.0575994	0	0	11.7688	69.8192	RPS28;EIF4E;EIF4B
GO_Molecular_Function_2025	K63-linked Polyubiquitin Modification-Dependent Protein Binding (GO:0070530)	2/23	0.00529308	0.0604923	0	0	20.3625	106.727	OTUD7B;SQSTM1
GO_Biological_Process_2025	Regulation of Apoptotic Process (GO:0042981)	10/704	0.0018733	0.061521	0	0	3.25665	20.452	TOP2A;NPM1;SON;MGMT;PDCD5;MYO18A;PA2G4;PTMA;SQSTM1;PTMS
GO_Biological_Process_2025	rRNA Processing (GO:0006364)	4/110	0.00187782	0.061521	0	0	8.21024	51.541	RPS28;DDX47;NOLC1;RRP15
GO_Molecular_Function_2025	Nuclear Androgen Receptor Binding (GO:0050681)	2/25	0.00623782	0.0623782	0	0	18.59	94.3837	NSD1;SMARCA4
GO_Molecular_Function_2025	SUMO Transferase Activity (GO:0019789)	2/25	0.00623782	0.0623782	0	0	18.59	94.3837	RANBP2;TRIM28
GO_Biological_Process_2025	Negative Regulation of Growth (GO:0045926)	4/115	0.00220856	0.0673537	0	0	7.83843	47.9353	SH3BP4;RBBP7;ENO1;SMARCA4
GO_Biological_Process_2025	Centromere Complex Assembly (GO:0034508)	2/15	0.00225165	0.0673537	0	0	32.9065	200.601	NASP;OIP5
GO_Molecular_Function_2025	ADP Binding (GO:0043531)	2/28	0.00778741	0.0692214	0	0	16.4425	79.8325	MSH6;MYO18A
GO_Molecular_Function_2025	Histone Reader Activity (GO:0140566)	2/28	0.00778741	0.0692214	0	0	16.4425	79.8325	BRD1;HDGFL2
GO_Biological_Process_2025	Negative Regulation of Cell Growth (GO:0030308)	4/121	0.00265601	0.0738569	0	0	7.43421	44.0918	SH3BP4;RBBP7;ENO1;SMARCA4
GO_Biological_Process_2025	Regulation of Translation (GO:0006417)	5/201	0.0027202	0.0738569	0	0	5.58645	32.9994	NPM1;NOLC1;YBX1;EIF4E;EIF4B
GO_Biological_Process_2025	B Cell Proliferation (GO:0042100)	2/17	0.00289846	0.0738569	0	0	28.5161	166.636	PCYT1A;CTPS1
GO_Biological_Process_2025	Regulation of DNA-templated DNA Replication (GO:0090329)	2/17	0.00289846	0.0738569	0	0	28.5161	166.636	MCM4;MCM6
GO_Biological_Process_2025	NLS-bearing Protein Import Into Nucleus (GO:0006607)	2/18	0.00325071	0.0798745	0	0	26.7325	153.148	RANBP2;KPNA2
GO_Biological_Process_2025	Negative Regulation of Cellular Process (GO:0048523)	8/531	0.00377646	0.0895933	0	0	3.40775	19.0117	NPM1;HMGA1;SH3BP4;RBBP7;YBX1;ENO1;TP53I11;SMARCA4
GO_Biological_Process_2025	Nucleosome Disassembly (GO:0006337)	2/20	0.00401199	0.0920082	0	0	23.7599	131.118	HMGA1;SMARCA4
GO_Biological_Process_2025	Regulation of Cell Growth (GO:0001558)	5/222	0.00415645	0.0922464	0	0	5.04045	27.6373	SH3BP4;RBBP7;ENO1;HDGFL2;SMARCA4
GO_Molecular_Function_2025	Single-Stranded DNA Binding (GO:0003697)	3/97	0.0110946	0.0928456	0	0	6.87246	30.9349	MCM4;XPC;MCM6
GO_Molecular_Function_2025	Core Promoter Sequence-Specific DNA Binding (GO:0001046)	2/36	0.0126639	0.0928456	0	0	12.5686	54.9123	NPM1;SMARCA4
GO_Molecular_Function_2025	Protein Kinase Binding (GO:0019901)	7/527	0.0127814	0.0928456	0	0	2.96536	12.9283	TOP2A;NPM1;PRC1;WNK1;KIF20A;PRKAB1;SQSTM1
GO_Molecular_Function_2025	Transcription Coregulator Binding (GO:0001221)	3/103	0.0130399	0.0928456	0	0	6.45815	28.0267	HMGA1;ENO1;SMARCA4
GO_Molecular_Function_2025	Histone H3 Methyltransferase Activity (GO:0140938)	2/37	0.0133466	0.0928456	0	0	12.2089	52.6997	NSD1;KMT2B
GO_Molecular_Function_2025	Kinase Inhibitor Activity (GO:0019210)	2/38	0.0140449	0.0936327	0	0	11.8692	50.6279	NPM1;PARVA
GO_Molecular_Function_2025	Protein Kinase C Binding (GO:0005080)	2/39	0.0147588	0.0944562	0	0	11.5478	48.6846	TOP2A;SQSTM1
Reactome_2022	RHOBTB1 GTPase Cycle R-HSA-9013422	2/23	0.00529308	0.0950236	0	0	20.3625	106.727	VIM;SRRM1
Reactome_2022	Mitotic G1 Phase And G1/S Transition R-HSA-453279	4/147	0.00531735	0.0950236	0	0	6.07454	31.811	TOP2A;MCM4;MCM6;TK1
Reactome_2022	ISG15 Antiviral Mechanism R-HSA-1169408	3/75	0.0054757	0.0950236	0	0	8.98234	46.7749	RANBP2;KPNA2;EIF4E
Reactome_2022	Chromatin Modifying Enzymes R-HSA-3247509	5/238	0.00556562	0.0950236	0	0	4.69051	24.3491	BRD1;NSD1;KMT2B;RBBP7;SMARCA4
Reactome_2022	mTORC1-mediated Signaling R-HSA-166208	2/24	0.0057565	0.0950236	0	0	19.436	100.24	EIF4E;EIF4B
Reactome_2022	Signaling By Interleukins R-HSA-449147	7/453	0.00583265	0.0950236	0	0	3.47057	17.8536	ZEB1;TCP1;RPLP0;RAPGEF1;VIM;SQSTM1;SMARCA4
GO_Biological_Process_2025	mRNA Processing (GO:0006397)	5/226	0.00448159	0.0963542	0	0	4.94822	26.7588	SRRM2;SON;DDX23;CMTR1;SRRM1
Reactome_2022	Deadenylation Of mRNA R-HSA-429947	2/25	0.00623782	0.0969237	0	0	18.59	94.3837	EIF4E;EIF4B
Reactome_2022	Regulation Of TP53 Activity R-HSA-5633007	4/157	0.00669294	0.0969237	0	0	5.67464	28.4112	BRD1;RBBP7;PRKAB1;TAF2
Reactome_2022	Influenza Infection R-HSA-168255	4/157	0.00669294	0.0969237	0	0	5.67464	28.4112	RANBP2;RPS28;RPLP0;KPNA2
Reactome_2022	Antiviral Mechanism By IFN-stimulated Genes R-HSA-1169410	3/83	0.00725059	0.0977579	0	0	8.08084	39.8117	RANBP2;KPNA2;EIF4E
Reactome_2022	Transport Of Mature Transcript To Cytoplasm R-HSA-72202	3/83	0.00725059	0.0977579	0	0	8.08084	39.8117	RANBP2;EIF4E;SRRM1
GO_Molecular_Function_2025	Kinase Activator Activity (GO:0019209)	2/42	0.016992	0.0986741	0	0	10.6801	43.5216	MOB1A;WNK1
GO_Molecular_Function_2025	rRNA Binding (GO:0019843)	2/43	0.0177664	0.0986741	0	0	10.4191	41.9936	NPM1;RPLP0
GO_Molecular_Function_2025	Adenyl Ribonucleotide Binding (GO:0032559)	5/318	0.0178519	0.0986741	0	0	3.47746	13.999	MSH6;ACSS2;WNK1;MYO18A;MCM6
GO_Molecular_Function_2025	Nuclear Receptor Binding (GO:0016922)	3/116	0.0178847	0.0986741	0	0	5.71143	22.9817	NSD1;HMGA1;SMARCA4
GO_Biological_Process_2025	protein-DNA Complex Disassembly (GO:0032986)	2/22	0.00484773	0.101068	0	0	21.3817	113.948	HMGA1;SMARCA4
GO_Biological_Process_2025	DNA Replication (GO:0006260)	3/73	0.00507806	0.102756	0	0	9.23991	48.8128	MCM4;MCM6;PTMS
Reactome_2022	Regulation Of TP53 Activity Thru Acetylation R-HSA-6804758	2/29	0.00833856	0.108679	0	0	15.8327	75.7892	BRD1;RBBP7
GO_Biological_Process_2025	RNA Splicing, via Transesterification Reactions (GO:0000375)	2/24	0.0057565	0.110013	0	0	19.436	100.24	DDX23;SRRM1
GO_Biological_Process_2025	Mismatch Repair (GO:0006298)	2/24	0.0057565	0.110013	0	0	19.436	100.24	MSH6;XPC
GO_Molecular_Function_2025	Damaged DNA Binding (GO:0003684)	2/48	0.0218566	0.110718	0	0	9.28424	35.496	XPC;RAD18
GO_Molecular_Function_2025	GTPase Binding (GO:0051020)	4/225	0.0224199	0.110718	0	0	3.91507	14.8687	RANBP2;SH3BP4;YBX1;ENO1
GO_Molecular_Function_2025	DNA-methyltransferase Activity (GO:0009008)	1/5	0.0235276	0.110718	0	0	52.9282	198.459	MGMT
GO_Molecular_Function_2025	Chromo Shadow Domain Binding (GO:0070087)	1/5	0.0235276	0.110718	0	0	52.9282	198.459	TRIM28
GO_Molecular_Function_2025	Mismatched DNA Binding (GO:0030983)	1/5	0.0235276	0.110718	0	0	52.9282	198.459	MSH6
Reactome_2022	DNA Strand Elongation R-HSA-69190	2/31	0.00949178	0.112536	0	0	14.7393	68.646	MCM4;MCM6
Reactome_2022	Activation Of Pre-Replicative Complex R-HSA-68962	2/32	0.0100935	0.112536	0	0	14.2473	65.4787	MCM4;MCM6
Reactome_2022	HCMV Early Events R-HSA-9609690	3/96	0.010788	0.112536	0	0	6.9467	31.4638	RANBP2;TRIM28;RBBP7
Reactome_2022	mRNA Splicing - Major Pathway R-HSA-72163	4/181	0.0109074	0.112536	0	0	4.89924	22.1363	SRRM2;DDX23;YBX1;SRRM1
Reactome_2022	Transcriptional Regulation By E2F6 R-HSA-8953750	2/34	0.0113463	0.112536	0	0	13.3555	59.8175	MGA;RBBP7
Reactome_2022	Nuclear Import Of Rev Protein R-HSA-180746	2/34	0.0113463	0.112536	0	0	13.3555	59.8175	RANBP2;NPM1
Reactome_2022	RHOBTB GTPase Cycle R-HSA-9706574	2/35	0.0119971	0.112536	0	0	12.9501	57.2797	VIM;SRRM1
Reactome_2022	Gene And Protein Expression By JAK-STAT Signaling After Interleukin-12 Stimulation R-HSA-8950505	2/35	0.0119971	0.112536	0	0	12.9501	57.2797	RPLP0;TCP1
Reactome_2022	Transport Of SLBP Independent Mature mRNA R-HSA-159227	2/35	0.0119971	0.112536	0	0	12.9501	57.2797	RANBP2;EIF4E
Reactome_2022	Vpr-mediated Nuclear Import Of PICs R-HSA-180910	2/35	0.0119971	0.112536	0	0	12.9501	57.2797	RANBP2;HMGA1
Reactome_2022	Cell Cycle, Mitotic R-HSA-69278	7/523	0.012299	0.112536	0	0	2.98897	13.1462	TOP2A;RANBP2;MCM4;KIF20A;MCM6;TK1;ARPP19
Reactome_2022	mRNA Splicing R-HSA-72172	4/189	0.0126207	0.112536	0	0	4.68548	20.4869	SRRM2;DDX23;YBX1;SRRM1
Reactome_2022	Activation Of ATR In Response To Replication Stress R-HSA-176187	2/36	0.0126639	0.112536	0	0	12.5686	54.9123	MCM4;MCM6
Reactome_2022	Transport Of SLBP Dependant Mature mRNA R-HSA-159230	2/36	0.0126639	0.112536	0	0	12.5686	54.9123	RANBP2;EIF4E
Reactome_2022	DNA Damage Recognition In GG-NER R-HSA-5696394	2/37	0.0133466	0.113446	0	0	12.2089	52.6997	COPS3;XPC
Reactome_2022	Interactions Of Rev With Host Cellular Proteins R-HSA-177243	2/37	0.0133466	0.113446	0	0	12.2089	52.6997	RANBP2;NPM1
GO_Molecular_Function_2025	Kinase Binding (GO:0019900)	6/472	0.0250077	0.114321	0	0	2.81222	10.3731	NPM1;PRC1;WNK1;KIF20A;PRKAB1;SQSTM1
GO_Biological_Process_2025	Lymphocyte Proliferation (GO:0046651)	2/25	0.00623782	0.115549	0	0	18.59	94.3837	PCYT1A;CTPS1
GO_Biological_Process_2025	Regulation of mRNA Stability (GO:0043488)	3/80	0.00654999	0.115549	0	0	8.39695	42.2223	NPM1;YBX1;VIM
GO_Biological_Process_2025	Protein Import Into Nucleus (GO:0006606)	3/80	0.00654999	0.115549	0	0	8.39695	42.2223	RANBP2;NPM1;KPNA2
GO_Molecular_Function_2025	Protein-Lysine N-methyltransferase Activity (GO:0016279)	2/54	0.0272247	0.115557	0	0	8.2105	29.5876	NSD1;KMT2B
GO_Molecular_Function_2025	Peroxisome Proliferator Activated Receptor Binding (GO:0042975)	1/6	0.028167	0.115557	0	0	42.3404	151.139	HMGA1
GO_Molecular_Function_2025	MutLalpha Complex Binding (GO:0032405)	1/6	0.028167	0.115557	0	0	42.3404	151.139	MSH6
GO_Molecular_Function_2025	Minor Groove of Adenine-Thymine-Rich DNA Binding (GO:0003680)	1/6	0.028167	0.115557	0	0	42.3404	151.139	HMGA1
Reactome_2022	Interactions Of Vpr With Host Cellular Proteins R-HSA-176033	2/38	0.0140449	0.116842	0	0	11.8692	50.6279	RANBP2;HMGA1
GO_Molecular_Function_2025	Protein Kinase Inhibitor Activity (GO:0004860)	2/58	0.0310675	0.119217	0	0	7.6225	26.4622	NPM1;PARVA
GO_Molecular_Function_2025	Oxidized DNA Binding (GO:0032356)	1/7	0.0327846	0.119217	0	0	35.2819	120.586	MSH6
GO_Molecular_Function_2025	Histone H3 Reader Activity (GO:0140006)	1/7	0.0327846	0.119217	0	0	35.2819	120.586	HDGFL2
GO_Molecular_Function_2025	Histone H4K20 Methyltransferase Activity (GO:0042799)	1/7	0.0327846	0.119217	0	0	35.2819	120.586	NSD1
GO_Molecular_Function_2025	Bubble DNA Binding (GO:0000405)	1/7	0.0327846	0.119217	0	0	35.2819	120.586	XPC
Reactome_2022	Nucleotide Excision Repair R-HSA-5696398	3/108	0.0148006	0.120563	0	0	6.14907	25.9066	COPS3;XPC;HMGN1
GO_Biological_Process_2025	Negative Regulation of RNA Biosynthetic Process (GO:1902679)	7/470	0.00708767	0.121908	0	0	3.34022	16.5321	ZEB1;TRIM28;HMGA1;PA2G4;RBBP7;ENO1;SMARCA4
GO_Molecular_Function_2025	Receptor Tyrosine Kinase Binding (GO:0030971)	2/63	0.0361522	0.122059	0	0	6.99595	23.2267	SQSTM1;MMACHC
GO_Molecular_Function_2025	Methylated Histone Binding (GO:0035064)	2/64	0.0372052	0.122059	0	0	6.88276	22.6533	MSH6;HDGFL2
GO_Molecular_Function_2025	Unmethylated CpG Binding (GO:0045322)	1/8	0.0373804	0.122059	0	0	30.2401	99.3874	KMT2B
GO_Molecular_Function_2025	Cytidylyltransferase Activity (GO:0070567)	1/8	0.0373804	0.122059	0	0	30.2401	99.3874	PCYT1A
GO_Molecular_Function_2025	RNA Polymerase I Core Promoter Sequence-Specific DNA Binding (GO:0001164)	1/8	0.0373804	0.122059	0	0	30.2401	99.3874	SMARCA4
GO_Biological_Process_2025	Ribosome Biogenesis (GO:0042254)	4/161	0.00730339	0.122554	0	0	5.52894	27.1992	NPM1;RPS28;DDX47;NOLC1
GO_Biological_Process_2025	Negative Regulation of Apoptotic Process (GO:0043066)	7/475	0.0074924	0.122733	0	0	3.30369	16.1678	NPM1;SON;MGMT;MYO18A;PA2G4;PTMA;PTMS
GO_Molecular_Function_2025	Methylation-Dependent Protein Binding (GO:0140034)	2/66	0.0393464	0.125908	0	0	6.667	21.5701	MSH6;HDGFL2
Reactome_2022	Infectious Disease R-HSA-5663205	10/961	0.0158012	0.126087	0	0	2.34478	9.72536	RANBP2;NPM1;RPS28;TRIM28;RPLP0;HMGA1;RBBP7;ENO1;KPNA2;TAF2
GO_Molecular_Function_2025	Oxidized Purine DNA Binding (GO:0032357)	1/9	0.0419547	0.126656	0	0	26.4588	83.9051	MSH6
GO_Molecular_Function_2025	O-methyltransferase Activity (GO:0008171)	1/9	0.0419547	0.126656	0	0	26.4588	83.9051	CMTR1
GO_Molecular_Function_2025	S-methyltransferase Activity (GO:0008172)	1/9	0.0419547	0.126656	0	0	26.4588	83.9051	MGMT
Reactome_2022	Transport Of Mature mRNA Derived From An Intronless Transcript R-HSA-159231	2/42	0.016992	0.130272	0	0	10.6801	43.5216	RANBP2;EIF4E
Reactome_2022	NS1 Mediated Effects On Host Pathways R-HSA-168276	2/42	0.016992	0.130272	0	0	10.6801	43.5216	RANBP2;KPNA2
GO_Molecular_Function_2025	Double-Stranded RNA Binding (GO:0003725)	2/71	0.0448975	0.130547	0	0	6.18233	19.1861	VIM;EIF4B
GO_Molecular_Function_2025	ATP Binding (GO:0005524)	4/281	0.0450015	0.130547	0	0	3.11469	9.65884	MSH6;WNK1;MYO18A;MCM6
GO_Molecular_Function_2025	CoA-ligase Activity (GO:0016405)	1/10	0.0465075	0.130547	0	0	23.5177	72.1558	ACSS2
GO_Molecular_Function_2025	RNA Polymerase I Transcription Regulatory Region Sequence-Specific DNA Binding (GO:0001163)	1/10	0.0465075	0.130547	0	0	23.5177	72.1558	SMARCA4
Reactome_2022	SUMOylation Of Transcription Cofactors R-HSA-3899300	2/43	0.0177664	0.131069	0	0	10.4191	41.9936	NPM1;TRIM28
Reactome_2022	Transport Of Mature mRNAs Derived From Intronless Transcripts R-HSA-159234	2/43	0.0177664	0.131069	0	0	10.4191	41.9936	RANBP2;EIF4E
Reactome_2022	Interleukin-12 Signaling R-HSA-9020591	2/44	0.0185556	0.132798	0	0	10.1705	40.5496	RPLP0;TCP1
Reactome_2022	Chromosome Maintenance R-HSA-73886	3/118	0.0187074	0.132798	0	0	5.61153	22.3274	NPM1;OIP5;RBBP7
Reactome_2022	Gene Expression (Transcription) R-HSA-74160	13/1449	0.019334	0.132798	0	0	2.03901	8.0457	RANBP2;NPM1;BRD1;BRF1;MGA;KMT2B;YBX1;PRKAB1;SRRM1;SMARCA4;TRIM28;RBBP7;TAF2
Reactome_2022	SUMOylation Of DNA Replication Proteins R-HSA-4615885	2/45	0.0193594	0.132798	0	0	9.93348	39.1834	TOP2A;RANBP2
Reactome_2022	HCMV Infection R-HSA-9609646	3/121	0.0199804	0.134696	0	0	5.46804	21.3964	RANBP2;TRIM28;RBBP7
GO_Molecular_Function_2025	Acid-Thiol Ligase Activity (GO:0016878)	1/11	0.0510388	0.136103	0	0	21.1649	62.9691	ACSS2
GO_Molecular_Function_2025	C2H2 Zinc Finger Domain Binding (GO:0070742)	1/11	0.0510388	0.136103	0	0	21.1649	62.9691	SRRM2
GO_Molecular_Function_2025	DNA-(apurinic or Apyrimidinic Site) Endonuclease Activity (GO:0003906)	1/11	0.0510388	0.136103	0	0	21.1649	62.9691	HMGA1
GO_Molecular_Function_2025	Histone H3K36 Methyltransferase Activity (GO:0046975)	1/12	0.0555488	0.142489	0	0	19.2398	55.6126	NSD1
GO_Molecular_Function_2025	RNA 7-Methylguanosine Cap Binding (GO:0000340)	1/12	0.0555488	0.142489	0	0	19.2398	55.6126	EIF4E
GO_Molecular_Function_2025	Protein Tyrosine Kinase Binding (GO:1990782)	2/82	0.0580403	0.142489	0	0	5.3293	15.1705	SQSTM1;MMACHC
GO_Molecular_Function_2025	Actin Binding (GO:0003779)	3/187	0.0596552	0.142489	0	0	3.49498	9.85295	PDLIM1;PARVA;SSH3
GO_Molecular_Function_2025	Histone H3K4 Methyltransferase Activity (GO:0042800)	1/13	0.0600377	0.142489	0	0	17.6356	49.6052	KMT2B
GO_Molecular_Function_2025	GDP-dissociation Inhibitor Activity (GO:0005092)	1/13	0.0600377	0.142489	0	0	17.6356	49.6052	SH3BP4
GO_Molecular_Function_2025	SUMO Ligase Activity (GO:0061665)	1/13	0.0600377	0.142489	0	0	17.6356	49.6052	RANBP2
GO_Molecular_Function_2025	Ubiquitin Binding (GO:0043130)	2/84	0.0605578	0.142489	0	0	5.19879	14.5782	TOP2A;SQSTM1
GO_Biological_Process_2025	Protein Insertion Into ER Membrane (GO:0045048)	2/30	0.00890674	0.142508	0	0	15.2665	72.0724	WNK1;SGTA
GO_Molecular_Function_2025	3'-5' DNA Helicase Activity (GO:0043138)	1/14	0.0645054	0.143345	0	0	16.2782	44.6187	MCM6
GO_Molecular_Function_2025	Histone H4 Methyltransferase Activity (GO:0140939)	1/14	0.0645054	0.143345	0	0	16.2782	44.6187	NSD1
GO_Molecular_Function_2025	Ionotropic Glutamate Receptor Binding (GO:0035255)	1/14	0.0645054	0.143345	0	0	16.2782	44.6187	SQSTM1
GO_Molecular_Function_2025	Muscle Alpha-Actinin Binding (GO:0051371)	1/14	0.0645054	0.143345	0	0	16.2782	44.6187	PDLIM1
Reactome_2022	RMTs Methylate Histone Arginines R-HSA-3214858	2/49	0.0227172	0.144852	0	0	9.08625	34.3881	RBBP7;SMARCA4
Reactome_2022	mRNA Splicing - Minor Pathway R-HSA-72165	2/49	0.0227172	0.144852	0	0	9.08625	34.3881	DDX23;YBX1
Reactome_2022	Diseases Of Mismatch Repair (MMR) R-HSA-5423599	1/5	0.0235276	0.144852	0	0	52.9282	198.459	MSH6
Reactome_2022	TFAP2A Acts As A Transcriptional Repressor During Retinoic Acid Induced Cell Differentiation R-HSA-8869496	1/5	0.0235276	0.144852	0	0	52.9282	198.459	NPM1
Reactome_2022	G1/S Transition R-HSA-69206	3/129	0.0236039	0.144852	0	0	5.11879	19.1767	MCM4;MCM6;TK1
Reactome_2022	HIV Infection R-HSA-162906	4/229	0.0237299	0.144852	0	0	3.84469	14.3831	RANBP2;NPM1;HMGA1;TAF2
Reactome_2022	Host Interactions Of HIV Factors R-HSA-162909	3/130	0.0240803	0.144852	0	0	5.07823	18.9233	RANBP2;NPM1;HMGA1
GO_Molecular_Function_2025	Histone H3 Acetyltransferase Activity (GO:0010484)	1/15	0.0689521	0.145162	0	0	15.1147	40.422	BRD1
GO_Molecular_Function_2025	Phosphatidylinositol-3-Phosphate Phosphatase Activity (GO:0004438)	1/15	0.0689521	0.145162	0	0	15.1147	40.422	MTMR12
GO_Molecular_Function_2025	I-SMAD Binding (GO:0070411)	1/15	0.0689521	0.145162	0	0	15.1147	40.422	SMAD9
GO_Molecular_Function_2025	Ribosomal Large Subunit Binding (GO:0043023)	1/15	0.0689521	0.145162	0	0	15.1147	40.422	NPM1
GO_Biological_Process_2025	RNA Splicing (GO:0008380)	3/92	0.00961138	0.146053	0	0	7.26038	33.7231	DDX47;DDX23;SRRM1
GO_Biological_Process_2025	Gene Expression (GO:0010467)	6/381	0.00964593	0.146053	0	0	3.51101	16.2954	RPS28;RPS18;RPLP0;PTMA;EIF4E;AGFG1
GO_Biological_Process_2025	Positive Regulation of DNA Repair (GO:0045739)	3/93	0.0098981	0.146053	0	0	7.17935	33.1356	TRIM28;MGMT;SMARCA4
GO_Biological_Process_2025	B Cell Activation Involved in Immune Response (GO:0002312)	2/32	0.0100935	0.146053	0	0	14.2473	65.4787	MSH6;PCYT1A
GO_Biological_Process_2025	Positive Regulation of Double-Strand Break Repair (GO:2000781)	3/94	0.0101898	0.146053	0	0	7.1001	32.5637	MGMT;HDGFL2;SMARCA4
GO_Molecular_Function_2025	Ribosome Binding (GO:0043022)	2/93	0.0723315	0.146415	0	0	4.6825	12.2986	NPM1;EIF4B
GO_Molecular_Function_2025	Four-Way Junction DNA Binding (GO:0000400)	1/16	0.0733779	0.146415	0	0	14.1064	36.8477	MSH6
GO_Molecular_Function_2025	Phosphatidylinositol Monophosphate Phosphatase Activity (GO:0052744)	1/16	0.0733779	0.146415	0	0	14.1064	36.8477	MTMR12
GO_Molecular_Function_2025	Cation Binding (GO:0043169)	2/95	0.0750414	0.146415	0	0	4.58134	11.8644	PCYT1A;ACSS2
GO_Molecular_Function_2025	Zinc Ion Binding (GO:0008270)	4/338	0.0774589	0.146415	0	0	2.57564	6.58851	TRIM28;NSD1;KMT2B;TK1
GO_Molecular_Function_2025	Nuclear Steroid Receptor Activity (GO:0003707)	1/17	0.0777828	0.146415	0	0	13.2241	33.7721	PGRMC2
GO_Molecular_Function_2025	Cadherin Binding Involved in Cell-Cell Adhesion (GO:0098641)	1/17	0.0777828	0.146415	0	0	13.2241	33.7721	PDLIM1
GO_Molecular_Function_2025	Ubiquitin-Modified Protein Reader Activity (GO:0140036)	1/17	0.0777828	0.146415	0	0	13.2241	33.7721	SQSTM1
GO_Molecular_Function_2025	K48-linked Deubiquitinase Activity (GO:1990380)	1/17	0.0777828	0.146415	0	0	13.2241	33.7721	OTUD7B
Reactome_2022	Formation Of TC-NER Pre-Incision Complex R-HSA-6781823	2/52	0.0253814	0.150366	0	0	8.53978	31.3729	COPS3;HMGN1
GO_Molecular_Function_2025	Histone H4 Acetyltransferase Activity (GO:0010485)	1/18	0.0821671	0.151112	0	0	12.4456	31.1015	BRD1
GO_Molecular_Function_2025	RNA Polymerase Binding (GO:0070063)	1/18	0.0821671	0.151112	0	0	12.4456	31.1015	PHRF1
Reactome_2022	Transcriptional Regulation By TP53 R-HSA-3700989	5/354	0.0268428	0.152962	0	0	3.11302	11.2622	NPM1;BRD1;RBBP7;PRKAB1;TAF2
Reactome_2022	Interleukin-12 Family Signaling R-HSA-447115	2/54	0.0272247	0.152962	0	0	8.2105	29.5876	RPLP0;TCP1
Reactome_2022	Influenza Viral RNA Transcription And Replication R-HSA-168273	3/137	0.0275604	0.152962	0	0	4.81124	17.279	RANBP2;RPS28;RPLP0
Reactome_2022	APOBEC3G Mediated Resistance To HIV-1 R-HSA-180689	1/6	0.028167	0.152962	0	0	42.3404	151.139	HMGA1
Reactome_2022	Cobalamin (Cbl) Metabolism R-HSA-9759218	1/6	0.028167	0.152962	0	0	42.3404	151.139	MMACHC
Reactome_2022	Sensing Of DNA Double Strand Breaks R-HSA-5693548	1/6	0.028167	0.152962	0	0	42.3404	151.139	KPNA2
Reactome_2022	Deadenylation-dependent mRNA Decay R-HSA-429914	2/56	0.0291205	0.155974	0	0	7.90562	27.9567	EIF4E;EIF4B
GO_Molecular_Function_2025	RNA Cap Binding (GO:0000339)	1/19	0.0865307	0.157329	0	0	11.7535	28.7639	EIF4E
GO_Molecular_Function_2025	DNA Polymerase Binding (GO:0070182)	1/20	0.0908738	0.163369	0	0	11.1344	26.7034	SMARCA4
GO_Molecular_Function_2025	Protein Kinase Activator Activity (GO:0030295)	2/107	0.0919478	0.163463	0	0	4.0553	9.67811	MOB1A;WNK1
GO_Molecular_Function_2025	Glutamate Receptor Binding (GO:0035254)	1/21	0.0951965	0.167378	0	0	10.5771	24.8754	SQSTM1
GO_Biological_Process_2025	Response to UV (GO:0009411)	3/100	0.0120445	0.169115	0	0	6.6589	29.4266	MSH6;NPM1;SDF4
GO_Biological_Process_2025	Cytoplasmic Translation (GO:0002181)	3/101	0.0123713	0.170229	0	0	6.59062	28.9485	RPS28;RPS18;RPLP0
Reactome_2022	Metabolism Of Proteins R-HSA-392499	15/1890	0.0327261	0.172918	0	0	1.803	6.16551	TOP2A;RANBP2;NPM1;RPLP0;OTUD7B;XPC;COPS3;RPS28;TRIM28;TCP1;RBBP7;SQSTM1;EIF4E;EIF4B;RAD18
Reactome_2022	Post NMDA Receptor Activation Events R-HSA-438064	2/61	0.0340818	0.173019	0	0	7.23383	24.443	KPNA2;PRKAB1
Reactome_2022	Selective Autophagy R-HSA-9663891	2/61	0.0340818	0.173019	0	0	7.23383	24.443	PRKAB1;SQSTM1
Reactome_2022	HIV Life Cycle R-HSA-162587	3/149	0.0341164	0.173019	0	0	4.41312	14.9074	RANBP2;HMGA1;TAF2
Reactome_2022	Disease R-HSA-1643685	14/1736	0.0345153	0.173019	0	0	1.82505	6.14377	RANBP2;NPM1;RPLP0;HMGA1;ENO1;MSH6;RPS28;TRIM28;MYO18A;RBBP7;KPNA2;SQSTM1;MMACHC;TAF2
Reactome_2022	Cellular Response To Starvation R-HSA-9711097	3/153	0.0364661	0.173997	0	0	4.29457	14.2209	RPS28;RPLP0;SH3BP4
Reactome_2022	2-LTR Circle Formation R-HSA-164843	1/8	0.0373804	0.173997	0	0	30.2401	99.3874	HMGA1
Reactome_2022	CREB1 Phosphorylation Thru Activation Of CaMKII/CaMKK/CaMKIV Cascasde R-HSA-442729	1/8	0.0373804	0.173997	0	0	30.2401	99.3874	KPNA2
Reactome_2022	Regulation Of Cytoskeletal Remodeling And Cell Spreading By IPP Complex Components R-HSA-446388	1/8	0.0373804	0.173997	0	0	30.2401	99.3874	PARVA
Reactome_2022	DNA Damage Reversal R-HSA-73942	1/8	0.0373804	0.173997	0	0	30.2401	99.3874	MGMT
Reactome_2022	Noncanonical Activation Of NOTCH3 R-HSA-9017802	1/8	0.0373804	0.173997	0	0	30.2401	99.3874	YBX1
GO_Biological_Process_2025	Regulation of mRNA Processing (GO:0050684)	2/37	0.0133466	0.176585	0	0	12.2089	52.6997	SON;SRRM1
GO_Biological_Process_2025	Nucleobase-Containing Compound Metabolic Process (GO:0006139)	2/37	0.0133466	0.176585	0	0	12.2089	52.6997	CTPS1;TK1
GO_Molecular_Function_2025	Nuclear Localization Sequence Binding (GO:0008139)	1/23	0.103781	0.178548	0	0	9.6146	21.7816	KPNA2
GO_Molecular_Function_2025	Alpha-Actinin Binding (GO:0051393)	1/23	0.103781	0.178548	0	0	9.6146	21.7816	PDLIM1
GO_Molecular_Function_2025	Phosphatidylinositol Kinase Activity (GO:0052742)	1/24	0.108043	0.181967	0	0	9.19611	20.4634	PI4KB
GO_Molecular_Function_2025	Protein Phosphatase 2A Binding (GO:0051721)	1/24	0.108043	0.181967	0	0	9.19611	20.4634	ARPP19
GO_Biological_Process_2025	Nuclear Transport (GO:0051169)	2/38	0.0140449	0.182319	0	0	11.8692	50.6279	RANBP2;NPM1
Reactome_2022	Lipophagy R-HSA-9613354	1/9	0.0419547	0.19147	0	0	26.4588	83.9051	PRKAB1
Reactome_2022	Orc1 Removal From Chromatin R-HSA-68949	2/69	0.0426437	0.19147	0	0	6.36752	20.0887	MCM4;MCM6
Reactome_2022	Glycolysis R-HSA-70171	2/69	0.0426437	0.19147	0	0	6.36752	20.0887	RANBP2;ENO1
Reactome_2022	Translation R-HSA-72766	4/281	0.0450015	0.19147	0	0	3.11469	9.65884	RPS28;RPLP0;EIF4E;EIF4B
Reactome_2022	Activation Of AMPK Downstream Of NMDARs R-HSA-9619483	1/10	0.0465075	0.19147	0	0	23.5177	72.1558	PRKAB1
Reactome_2022	Activation Of PPARGC1A (PGC-1alpha) By Phosphorylation R-HSA-2151209	1/10	0.0465075	0.19147	0	0	23.5177	72.1558	PRKAB1
Reactome_2022	CaMK IV-mediated Phosphorylation Of CREB R-HSA-111932	1/10	0.0465075	0.19147	0	0	23.5177	72.1558	KPNA2
Reactome_2022	Folding Of Actin By CCT/TriC R-HSA-390450	1/10	0.0465075	0.19147	0	0	23.5177	72.1558	TCP1
Reactome_2022	Integration Of Provirus R-HSA-162592	1/10	0.0465075	0.19147	0	0	23.5177	72.1558	HMGA1
Reactome_2022	MASTL Facilitates Mitotic Progression R-HSA-2465910	1/10	0.0465075	0.19147	0	0	23.5177	72.1558	ARPP19
Reactome_2022	RNA Polymerase II Transcription R-HSA-73857	11/1312	0.0465208	0.19147	0	0	1.87259	5.74483	NPM1;BRD1;TRIM28;MGA;KMT2B;RBBP7;YBX1;PRKAB1;TAF2;SRRM1;SMARCA4
GO_Biological_Process_2025	G2/M Transition of Mitotic Cell Cycle (GO:0000086)	2/40	0.015488	0.193741	0	0	11.2434	46.8588	ARPP19;TAF2
GO_Biological_Process_2025	Positive Regulation of Stem Cell Population Maintenance (GO:1902459)	2/40	0.015488	0.193741	0	0	11.2434	46.8588	RBBP7;SMARCA4
GO_Molecular_Function_2025	Nuclear Thyroid Hormone Receptor Binding (GO:0046966)	1/26	0.116507	0.194178	0	0	8.45957	18.1865	NSD1
Reactome_2022	Activation Of NMDA Receptors And Postsynaptic Events R-HSA-442755	2/74	0.048359	0.194932	0	0	5.92384	17.9439	KPNA2;PRKAB1
Reactome_2022	Transport Of Mature mRNA Derived From An Intron-Containing Transcript R-HSA-159236	2/74	0.048359	0.194932	0	0	5.92384	17.9439	RANBP2;SRRM1
GO_Biological_Process_2025	Regulation of Cellular Response to Stress (GO:0080135)	3/111	0.0159184	0.195569	0	0	5.97736	24.7479	COPS3;NPM1;TAF2
Reactome_2022	SUMOylation Of DNA Damage Response And Repair Proteins R-HSA-3108214	2/76	0.0507191	0.195649	0	0	5.76315	17.1826	RANBP2;XPC
Reactome_2022	Pexophagy R-HSA-9664873	1/11	0.0510388	0.195649	0	0	21.1649	62.9691	SQSTM1
Reactome_2022	Pyrimidine Salvage R-HSA-73614	1/11	0.0510388	0.195649	0	0	21.1649	62.9691	TK1
Reactome_2022	Ethanol Oxidation R-HSA-71384	1/11	0.0510388	0.195649	0	0	21.1649	62.9691	ACSS2
Reactome_2022	MET Activates RAP1 And RAC1 R-HSA-8875555	1/11	0.0510388	0.195649	0	0	21.1649	62.9691	RAPGEF1
Reactome_2022	Transcription-Coupled Nucleotide Excision Repair (TC-NER) R-HSA-6781827	2/77	0.0519145	0.197074	0	0	5.68602	16.8201	COPS3;HMGN1
GO_Biological_Process_2025	Regulation of Protein Ubiquitination (GO:0031396)	3/113	0.0166894	0.197971	0	0	5.86808	24.0179	WNK1;SQSTM1;HSPBP1
GO_Biological_Process_2025	Mitotic Cell Cycle Phase Transition (GO:0044772)	3/113	0.0166894	0.197971	0	0	5.86808	24.0179	EIF4E;ARPP19;TAF2
GO_Biological_Process_2025	Ribosome Assembly (GO:0042255)	2/42	0.016992	0.198144	0	0	10.6801	43.5216	NPM1;RPS28
GO_Biological_Process_2025	Protein Modification by Small Protein Conjugation (GO:0032446)	5/316	0.0174212	0.198462	0	0	3.50018	14.176	PCNP;RANBP2;COPS3;TRIM28;MMACHC
GO_Biological_Process_2025	Cell Cycle G2/M Phase Transition (GO:0044839)	2/43	0.0177664	0.198462	0	0	10.4191	41.9936	ARPP19;TAF2
GO_Biological_Process_2025	Regulation of DNA Metabolic Process (GO:0051052)	3/116	0.0178847	0.198462	0	0	5.71143	22.9817	SMARCAD1;KPNA2;TAF2
GO_Biological_Process_2025	Positive Regulation of Transcription by RNA Polymerase II (GO:0045944)	10/983	0.0182167	0.198938	0	0	2.2891	9.16879	NPM1;HMGA1;SMARCAD1;SMAD9;YBX1;PTMA;SQSTM1;TAF2;SMARCA4;PTMS
GO_Molecular_Function_2025	Epidermal Growth Factor Receptor Binding (GO:0005154)	1/27	0.120709	0.199107	0	0	8.1338	17.1979	MMACHC
GO_Biological_Process_2025	Protein Sumoylation (GO:0016925)	2/44	0.0185556	0.199473	0	0	10.1705	40.5496	RANBP2;TRIM28
Reactome_2022	Major Pathway Of rRNA Processing In Nucleolus And Cytosol R-HSA-6791226	3/179	0.0536935	0.200639	0	0	3.65532	10.6899	RPS28;DDX47;RPLP0
Reactome_2022	ALK Mutants Bind TKIs R-HSA-9700645	1/12	0.0555488	0.200639	0	0	19.2398	55.6126	NPM1
Reactome_2022	Caspase-mediated Cleavage Of Cytoskeletal Proteins R-HSA-264870	1/12	0.0555488	0.200639	0	0	19.2398	55.6126	VIM
Reactome_2022	Frs2-mediated Activation R-HSA-170968	1/12	0.0555488	0.200639	0	0	19.2398	55.6126	RAPGEF1
Reactome_2022	Generic Transcription Pathway R-HSA-212436	10/1190	0.0558339	0.200639	0	0	1.8669	5.3867	NPM1;BRD1;TRIM28;MGA;KMT2B;RBBP7;YBX1;PRKAB1;TAF2;SMARCA4
Reactome_2022	Cellular Responses To Stress R-HSA-2262752	7/722	0.0560973	0.200639	0	0	2.13493	6.15003	RANBP2;RPS28;RPLP0;HMGA1;SH3BP4;RBBP7;SQSTM1
Reactome_2022	PI Metabolism R-HSA-1483255	2/82	0.0580403	0.200639	0	0	5.3293	15.1705	MTMR12;PI4KB
Reactome_2022	Global Genome Nucleotide Excision Repair (GG-NER) R-HSA-5696399	2/82	0.0580403	0.200639	0	0	5.3293	15.1705	COPS3;XPC
Reactome_2022	Defects In Cobalamin (B12) Metabolism R-HSA-3296469	1/13	0.0600377	0.200639	0	0	17.6356	49.6052	MMACHC
Reactome_2022	Erythropoietin Activates RAS R-HSA-9027284	1/13	0.0600377	0.200639	0	0	17.6356	49.6052	RAPGEF1
Reactome_2022	TNFR1-induced Proapoptotic Signaling R-HSA-5357786	1/13	0.0600377	0.200639	0	0	17.6356	49.6052	OTUD7B
Reactome_2022	p75NTR Recruits Signaling Complexes R-HSA-209543	1/13	0.0600377	0.200639	0	0	17.6356	49.6052	SQSTM1
Reactome_2022	Mitotic Telophase/Cytokinesis R-HSA-68884	1/13	0.0600377	0.200639	0	0	17.6356	49.6052	KIF20A
Reactome_2022	NF-kB Is Activated And Signals Survival R-HSA-209560	1/13	0.0600377	0.200639	0	0	17.6356	49.6052	SQSTM1
Reactome_2022	Cellular Responses To Stimuli R-HSA-8953897	7/736	0.060924	0.201061	0	0	2.09241	5.85482	RANBP2;RPS28;RPLP0;HMGA1;SH3BP4;RBBP7;SQSTM1
Reactome_2022	rRNA Processing In Nucleus And Cytosol R-HSA-8868773	3/189	0.0611925	0.201061	0	0	3.45705	9.65806	RPS28;DDX47;RPLP0
GO_Biological_Process_2025	Negative Regulation of Catabolic Process (GO:0009895)	3/120	0.0195509	0.201852	0	0	5.51505	21.7003	WNK1;SGTA;EIF4E
GO_Biological_Process_2025	Chromosome Organization (GO:0051276)	2/47	0.02101	0.201852	0	0	9.49104	36.6616	TOP2A;MSH6
GO_Biological_Process_2025	Ribosomal Large Subunit Biogenesis (GO:0042273)	2/47	0.02101	0.201852	0	0	9.49104	36.6616	NPM1;RRP15
GO_Biological_Process_2025	Ubiquitin-Dependent Protein Catabolic Process (GO:0006511)	6/455	0.0213543	0.201852	0	0	2.92125	11.2366	PCNP;COPS3;TRIM28;OTUD7B;SQSTM1;MMACHC
GO_Biological_Process_2025	tRNA Transport (GO:0051031)	1/5	0.0235276	0.201852	0	0	52.9282	198.459	YBX1
GO_Biological_Process_2025	DNA Replication-Dependent Chromatin Assembly (GO:0006335)	1/5	0.0235276	0.201852	0	0	52.9282	198.459	NASP
GO_Biological_Process_2025	Regulation of Establishment of Protein Localization to Telomere (GO:0070203)	1/5	0.0235276	0.201852	0	0	52.9282	198.459	TCP1
[truncated: 952 more rows]

## Sheet: GSEA_A1_PhosphoOnly_Down
Gene_set	Term	Overlap	P-value	Adjusted P-value	Old P-value	Old Adjusted P-value	Odds Ratio	Combined Score	Genes
[truncated: 2,730 more rows]

[truncated: 13 more sheets: A2vPar_Log2FC_phospho&proteome, GSEA_A2_ProteinUp_PhosphoDown, GSEA_A2_PhosphoOnly_Up, GSEA_A2_PhosphoOnly_Down, A3vPar_Log2FC_phospho&proteome, GSEA_A3_ProteinUp_PhosphoDown, GSEA_A3_PhosphoOnly_Up, GSEA_A3_PhosphoOnly_Down, AvPar_Log2FC_phospho&proteome, BvPar_Log2FC_phospho&proteome, CvPar_Log2FC_phospho&proteome, GSEA_C_PhosphoOnly_Up, GSEA_C_PhosphoOnly_Down]
